# Supplementary material for: A synergistic antiproliferation effect of curcumin and docosahexaenoic acid in SK-BR-3 breast cancer cells: unique signaling not explained by the effects of either compound alone
Source: BMC Cancer. 2011 Apr 21;11:149. doi: 10.1186/1471-2407-11-149 (PMC3111403; doi:10.1186/1471-2407-11-149)
Supplement: Additional file 1 — Extracting three-replicate responsive genes from Miltenyi Biotec microarray data. The Excel file "Supplementary Data-1.1.xlsx" demonstrates the first step in logical filtering of preselected candidate gene lists (PCGL) that are provided as pre-processed microarray data by Miltenyi Biotec. Each PCGL is a list of the microarray elements that returned a significant response within one replicate of a treatment (fold change ≥ 2 and P ≤ 0.01). Most transcripts (genes) are represented by more than one microarray element, and these do not always agree with each other, rendering the result for a gene ambiguous. Also, a single microarray address may not return the same result across all three replicates. Therefore, logical filters were implemented as conditional statements in Excel to compile a list, for each treatment, of only those genes that respond significantly in a consistent direction across three treatment replicates. Step one for the Zadd treatment (CCM+DHA) is presented as an example. [file 1471-2407-11-149-S1.XLSX]

## Sheet: Replicate calculations
A_23_P100022	-3.13885	1.03862e-07	A_23_P100022	-3.23664	3.4622e-08	3
A_23_P100022	-3.68324	3.28463e-16	FALSE	FALSE	FALSE	FALSE
A_23_P100022	-2.88783	4.0998e-12	FALSE	FALSE	FALSE	FALSE
A_23_P100056	15.7339	1.82856e-21	FALSE	FALSE	FALSE	FALSE
A_23_P100127	-2.98923	1.99914e-19	A_23_P100127	-3.19285	6.69676e-20	3
A_23_P100127	-3.26698	7.70624e-22	FALSE	FALSE	FALSE	FALSE
A_23_P100127	-3.32233	2.18174e-22	FALSE	FALSE	FALSE	FALSE
A_23_P100141	2.95893	7.89578e-23	A_23_P100141	2.75537	4.49464e-20	3
A_23_P100141	2.70296	1.08963e-20	FALSE	FALSE	FALSE	FALSE
A_23_P100141	2.60422	1.23864e-19	FALSE	FALSE	FALSE	FALSE
A_23_P100240	4.68681	2e-05	FALSE	FALSE	FALSE	FALSE
A_23_P100263	2.73828	9.0387e-12	A_23_P100263	2.74837	6.05832e-11	3
A_23_P100263	2.99165	3.10801e-13	FALSE	FALSE	FALSE	FALSE
A_23_P100263	2.51517	1.724e-10	FALSE	FALSE	FALSE	FALSE
A_23_P100539	-2.08829	3.0202e-07	FALSE	FALSE	FALSE	FALSE
A_23_P100583	3.3807	0.00303	FALSE	FALSE	FALSE	FALSE
A_23_P100595	10.0273	4.75551e-11	A_23_P100595	6.70313	0.000256691	3
A_23_P100595	6.08524	7.25458e-08	FALSE	FALSE	FALSE	FALSE
A_23_P100595	3.9968	0.00077	FALSE	FALSE	FALSE	FALSE
A_23_P100642	-2.94696	3.30323e-19	A_23_P100642	-3.15725	1.65166e-19	2
A_23_P100642	-3.36754	8.54186e-24	FALSE	FALSE	FALSE	FALSE
A_23_P100660	-2.2667	6.18068e-13	A_23_P100660	-2.27804	3.74933e-13	3
A_23_P100660	-2.18236	5.04773e-13	FALSE	FALSE	FALSE	FALSE
A_23_P100660	-2.38507	1.95845e-15	FALSE	FALSE	FALSE	FALSE
A_23_P10081	-2.1261	3e-05	A_23_P10081	-2.09553	1.53553e-05	2
A_23_P10081	-2.06495	7.10631e-07	FALSE	FALSE	FALSE	FALSE
A_23_P100935	6.45726	5.95903e-06	FALSE	FALSE	FALSE	FALSE
A_23_P100959	5.08086	2.07365e-14	FALSE	FALSE	FALSE	FALSE
A_23_P101054	3.46813	1e-05	FALSE	FALSE	FALSE	FALSE
A_23_P101093	-4.12718	0.00062	A_23_P101093	-4.37444	0.00049	2
A_23_P101093	-4.6217	0.00036	FALSE	FALSE	FALSE	FALSE
A_23_P10127	7.30543	3.05026e-07	FALSE	FALSE	FALSE	FALSE
A_23_P101319	2.1557	1e-05	A_23_P101319	2.3444	5.00521e-06	2
A_23_P101319	2.5331	1.04133e-08	FALSE	FALSE	FALSE	FALSE
A_23_P101551	-2.07098	1.54154e-15	A_23_P101551	-2.0729	2.54583e-15	3
A_23_P101551	-2.13877	6.64815e-17	FALSE	FALSE	FALSE	FALSE
A_23_P101551	-2.00894	6.02946e-15	FALSE	FALSE	FALSE	FALSE
A_23_P101573	2.66748	0.0034	FALSE	FALSE	FALSE	FALSE
A_23_P102000	-3.22145	0	A_23_P102000	-2.96085	0	3
A_23_P102000	-2.93547	0	FALSE	FALSE	FALSE	FALSE
A_23_P102000	-2.72562	0	FALSE	FALSE	FALSE	FALSE
A_23_P102017	2.85088	0.00246	FALSE	FALSE	FALSE	FALSE
A_23_P102071	-2.12762	2.37447e-12	A_23_P102071	-2.15598	1.47777e-12	3
A_23_P102071	-2.17501	9.92065e-13	FALSE	FALSE	FALSE	FALSE
A_23_P102071	-2.16532	1.06677e-12	FALSE	FALSE	FALSE	FALSE
A_23_P102551	-2.80309	3.19621e-12	A_23_P102551	-2.7333	1.06563e-12	3
A_23_P102551	-2.77695	8.61573e-18	FALSE	FALSE	FALSE	FALSE
A_23_P102551	-2.61986	6.65902e-16	FALSE	FALSE	FALSE	FALSE
A_23_P102731	2.72871	1.25891e-18	A_23_P102731	2.57088	4.2881e-17	3
A_23_P102731	2.50508	6.47137e-17	FALSE	FALSE	FALSE	FALSE
A_23_P102731	2.47886	6.26703e-17	FALSE	FALSE	FALSE	FALSE
A_23_P103110	2.04224	9.80679e-16	FALSE	FALSE	FALSE	FALSE
A_23_P103310	-3.26251	8.01273e-21	A_23_P103310	-3.20757	4.12321e-21	3
A_23_P103310	-3.25768	3.3155e-22	FALSE	FALSE	FALSE	FALSE
A_23_P103310	-3.10253	4.02536e-21	FALSE	FALSE	FALSE	FALSE
A_23_P103328	-3.20637	0.0053	A_23_P103328	-3.62901	0.00179256	3
A_23_P103328	-4.45915	7.66604e-06	FALSE	FALSE	FALSE	FALSE
A_23_P103328	-3.22152	7e-05	FALSE	FALSE	FALSE	FALSE
A_23_P103349	-9.65147	0.00062	FALSE	FALSE	FALSE	FALSE
A_23_P103371	7.36548	1e-05	FALSE	FALSE	FALSE	FALSE
A_23_P103465	-2.68899	0.00817	FALSE	FALSE	FALSE	FALSE
A_23_P103588	3.6675	5e-05	FALSE	FALSE	FALSE	FALSE
A_23_P103703	2.42012	3.51028e-20	A_23_P103703	2.53643	1.20119e-20	3
A_23_P103703	2.5475	8.40645e-22	FALSE	FALSE	FALSE	FALSE
A_23_P103703	2.64167	9.22443e-23	FALSE	FALSE	FALSE	FALSE
A_23_P103720	-2.86768	0.00937	FALSE	FALSE	FALSE	FALSE
A_23_P103765	-4.60555	0.0076	FALSE	FALSE	FALSE	FALSE
A_23_P103812	-4.29128	5.28822e-11	A_23_P103812	-4.1216	1.76597e-11	3
A_23_P103812	-2.93037	9.70347e-14	FALSE	FALSE	FALSE	FALSE
A_23_P103812	-5.14316	1.206e-20	FALSE	FALSE	FALSE	FALSE
A_23_P103877	6.72451	1.57095e-09	FALSE	FALSE	FALSE	FALSE
A_23_P10391	-2.22629	2.08518e-13	A_23_P10391	-2.25125	1.26676e-13	2
A_23_P10391	-2.27621	4.48333e-14	FALSE	FALSE	FALSE	FALSE
A_23_P103981	2.02588	1.41067e-11	A_23_P103981	2.05839	6.55763e-12	3
A_23_P103981	2.06446	2.96391e-12	FALSE	FALSE	FALSE	FALSE
A_23_P103981	2.08482	2.60228e-12	FALSE	FALSE	FALSE	FALSE
A_23_P103996	3.69785	2.9357e-25	A_23_P103996	3.54091	5.25552e-24	3
A_23_P103996	3.39268	1.39375e-23	FALSE	FALSE	FALSE	FALSE
A_23_P103996	3.5322	1.5355e-24	FALSE	FALSE	FALSE	FALSE
A_23_P104098	2.4697	1.89658e-10	A_23_P104098	2.59626	6.32289e-11	3
A_23_P104098	2.85739	1.1191e-17	FALSE	FALSE	FALSE	FALSE
A_23_P104098	2.4617	2.86704e-14	FALSE	FALSE	FALSE	FALSE
A_23_P104318	-2.04802	6.86684e-14	A_23_P104318	-2.0868	2.87582e-14	3
A_23_P104318	-2.112	1.02841e-14	FALSE	FALSE	FALSE	FALSE
A_23_P104318	-2.10038	7.32223e-15	FALSE	FALSE	FALSE	FALSE
A_23_P104445	3.51638	0.00399	FALSE	FALSE	FALSE	FALSE
A_23_P104464	-3.416	0.00043	A_23_P104464	-2.78975	0.003925	2
A_23_P104464	-2.16351	0.00742	FALSE	FALSE	FALSE	FALSE
A_23_P104471	12.762	0	A_23_P104471	12.2122	0	3
A_23_P104471	12.1425	0	FALSE	FALSE	FALSE	FALSE
A_23_P104471	11.7322	0	FALSE	FALSE	FALSE	FALSE
A_23_P104594	6.62905	1.20886e-14	FALSE	FALSE	FALSE	FALSE
A_23_P104692	2.21166	7.18491e-16	A_23_P104692	2.20367	4.46756e-15	3
A_23_P104692	2.28649	6.09754e-17	FALSE	FALSE	FALSE	FALSE
A_23_P104692	2.11287	1.26232e-14	FALSE	FALSE	FALSE	FALSE
A_23_P104798	2.14547	0	A_23_P104798	2.13478	0	3
A_23_P104798	2.13433	0	FALSE	FALSE	FALSE	FALSE
A_23_P104798	2.12454	0	FALSE	FALSE	FALSE	FALSE
A_23_P105002	2.25187	3.6648e-16	A_23_P105002	2.30177	1.6247e-16	3
A_23_P105002	2.37191	5.24743e-18	FALSE	FALSE	FALSE	FALSE
A_23_P105002	2.28153	1.15683e-16	FALSE	FALSE	FALSE	FALSE
A_23_P105088	3.47832	1.00075e-06	FALSE	FALSE	FALSE	FALSE
A_23_P105212	-6.67702	3.64338e-44	A_23_P105212	-6.76043	7.38017e-44	3
A_23_P105212	-7.01199	5.60519e-45	FALSE	FALSE	FALSE	FALSE
A_23_P105212	-6.59228	1.79366e-43	FALSE	FALSE	FALSE	FALSE
A_23_P105307	-2.20048	0.00833	A_23_P105307	-2.79093	0.00438	2
A_23_P105307	-3.38137	0.00043	FALSE	FALSE	FALSE	FALSE
A_23_P10542	7.926	1.30354e-12	FALSE	FALSE	FALSE	FALSE
A_23_P105461	3.23649	0.00509	FALSE	FALSE	FALSE	FALSE
A_23_P105495	4.26024	6.51829e-33	FALSE	FALSE	FALSE	FALSE
A_23_P105524	-5.46253	0.00896	FALSE	FALSE	FALSE	FALSE
A_23_P105562	-2.46561	0	A_23_P105562	-2.32939	0	3
A_23_P105562	-2.35054	0	FALSE	FALSE	FALSE	FALSE
A_23_P105562	-2.17201	0	FALSE	FALSE	FALSE	FALSE
A_23_P105592	-2.44178	1.68245e-22	A_23_P105592	-2.50493	7.19666e-23	3
A_23_P105592	-2.56849	2.5803e-24	FALSE	FALSE	FALSE	FALSE
A_23_P105592	-2.50452	4.50746e-23	FALSE	FALSE	FALSE	FALSE
A_23_P105730	-5.53496	7.01578e-11	A_23_P105730	-3.60101	2.99893e-08	3
A_23_P105730	-3.08761	1.07061e-12	FALSE	FALSE	FALSE	FALSE
A_23_P105730	-2.18047	8.98966e-08	FALSE	FALSE	FALSE	FALSE
A_23_P105856	3.20389	6.57766e-23	A_23_P105856	3.05507	2.46138e-21	3
A_23_P105856	2.88173	6.94936e-21	FALSE	FALSE	FALSE	FALSE
A_23_P105856	3.07959	3.69004e-22	FALSE	FALSE	FALSE	FALSE
A_23_P105923	-4.62423	2e-05	A_23_P105923	-3.92707	1.01708e-05	2
A_23_P105923	-3.22992	3.41536e-07	FALSE	FALSE	FALSE	FALSE
A_23_P105939	-3.28775	1.0061e-06	A_23_P105939	-2.94227	1.05031e-05	2
A_23_P105939	-2.5968	2e-05	FALSE	FALSE	FALSE	FALSE
A_23_P10614	-2.46183	1.09224e-12	A_23_P10614	-2.4408	7.63054e-13	3
A_23_P10614	-2.34057	1.1724e-12	FALSE	FALSE	FALSE	FALSE
A_23_P10614	-2.52	2.45209e-14	FALSE	FALSE	FALSE	FALSE
A_23_P106405	2.22266	2.17531e-06	A_23_P106405	2.32859	7.37056e-07	3
A_23_P106405	2.34256	2.43745e-08	FALSE	FALSE	FALSE	FALSE
A_23_P106405	2.42056	1.14824e-08	FALSE	FALSE	FALSE	FALSE
A_23_P106602	-2.22713	5.78073e-10	A_23_P106602	-2.2062	3.23294e-10	3
A_23_P106602	-2.25807	3.02884e-11	FALSE	FALSE	FALSE	FALSE
A_23_P106602	-2.13339	3.61522e-10	FALSE	FALSE	FALSE	FALSE
A_23_P106629	3.76306	0.00147	FALSE	FALSE	FALSE	FALSE
A_23_P106675	2.05091	3.48252e-13	FALSE	FALSE	FALSE	FALSE
A_23_P106761	-2.94255	1.46639e-17	A_23_P106761	-2.87832	1.72345e-16	3
A_23_P106761	-2.90186	6.65987e-17	FALSE	FALSE	FALSE	FALSE
A_23_P106761	-2.79055	4.35772e-16	FALSE	FALSE	FALSE	FALSE
A_23_P107116	2.0948	3.77325e-07	A_23_P107116	2.22682	1.93339e-07	2
A_23_P107116	2.35883	9.35239e-09	FALSE	FALSE	FALSE	FALSE
A_23_P107166	-2.00468	2.95755e-11	FALSE	FALSE	FALSE	FALSE
A_23_P107432	7.94434	4.58168e-07	FALSE	FALSE	FALSE	FALSE
A_23_P107443	11.4399	2.53863e-18	FALSE	FALSE	FALSE	FALSE
A_23_P107483	2.388	0.00083	FALSE	FALSE	FALSE	FALSE
A_23_P107507	-2.08888	1.61583e-08	A_23_P107507	-2.15238	8.75598e-09	2
A_23_P107507	-2.21588	1.35365e-09	FALSE	FALSE	FALSE	FALSE
A_23_P107673	3.51669	0.00495	FALSE	FALSE	FALSE	FALSE
A_23_P107744	4.46054	0.00226	FALSE	FALSE	FALSE	FALSE
A_23_P108103	2.63744	5.83769e-19	A_23_P108103	2.48775	1.90585e-16	3
A_23_P108103	2.45074	9.03271e-17	FALSE	FALSE	FALSE	FALSE
A_23_P108103	2.37506	4.80844e-16	FALSE	FALSE	FALSE	FALSE
A_23_P108129	2.1608	1.13144e-11	A_23_P108129	2.15736	6.13499e-12	2
A_23_P108129	2.15392	9.55573e-13	FALSE	FALSE	FALSE	FALSE
A_23_P108143	-2.85179	4.2471e-18	A_23_P108143	-2.78672	1.45367e-17	3
A_23_P108143	-2.74796	2.1684e-17	FALSE	FALSE	FALSE	FALSE
A_23_P108143	-2.76041	1.7679e-17	FALSE	FALSE	FALSE	FALSE
A_23_P108170	2.62104	3.47322e-21	A_23_P108170	2.56007	2.11647e-20	3
A_23_P108170	2.57153	2.3282e-20	FALSE	FALSE	FALSE	FALSE
A_23_P108170	2.48764	3.67389e-20	FALSE	FALSE	FALSE	FALSE
A_23_P108265	3.51407	3.8267e-21	A_23_P108265	3.44239	1.87977e-20	3
A_23_P108265	3.51802	4.64186e-21	FALSE	FALSE	FALSE	FALSE
A_23_P108265	3.29509	4.79244e-20	FALSE	FALSE	FALSE	FALSE
A_23_P108280	19.487	9.21884e-15	A_23_P108280	27.6598	3.07299e-15	3
A_23_P108280	33.4832	9.59184e-21	FALSE	FALSE	FALSE	FALSE
A_23_P108280	30.0092	1.16182e-19	FALSE	FALSE	FALSE	FALSE
A_23_P108294	2.32608	4.31084e-17	A_23_P108294	2.32704	2.93923e-16	3
A_23_P108294	2.39939	1.15156e-17	FALSE	FALSE	FALSE	FALSE
A_23_P108294	2.25566	8.27146e-16	FALSE	FALSE	FALSE	FALSE
A_23_P1083	2.64183	0.00394	FALSE	FALSE	FALSE	FALSE
A_23_P108501	-2.03224	1.60334e-07	A_23_P108501	-2.27771	5.34474e-08	3
A_23_P108501	-2.34046	6.32795e-12	FALSE	FALSE	FALSE	FALSE
A_23_P108501	-2.46042	1.85352e-12	FALSE	FALSE	FALSE	FALSE
A_23_P108564	4.16202	0.00297	A_23_P108564	5.65565	0.001505	2
A_23_P108564	7.14929	4e-05	FALSE	FALSE	FALSE	FALSE
A_23_P108835	2.18219	2.99645e-16	A_23_P108835	2.17454	2.6063e-16	3
A_23_P108835	2.17341	2.31696e-16	FALSE	FALSE	FALSE	FALSE
A_23_P108835	2.16803	2.5055e-16	FALSE	FALSE	FALSE	FALSE
A_23_P108883	-4.75899	0.00448	FALSE	FALSE	FALSE	FALSE
A_23_P109320	-2.37611	0.00043	FALSE	FALSE	FALSE	FALSE
A_23_P109322	-3.13537	1.10287e-26	A_23_P109322	-3.14075	2.58541e-26	3
A_23_P109322	-3.18852	4.29064e-27	FALSE	FALSE	FALSE	FALSE
A_23_P109322	-3.09836	6.22429e-26	FALSE	FALSE	FALSE	FALSE
A_23_P109508	3.52951	0.00425	FALSE	FALSE	FALSE	FALSE
A_23_P109643	2.41994	3.79679e-18	A_23_P109643	2.39341	1.47357e-17	3
A_23_P109643	2.42829	2.23935e-18	FALSE	FALSE	FALSE	FALSE
A_23_P109643	2.33201	3.81711e-17	FALSE	FALSE	FALSE	FALSE
A_23_P109821	-2.02347	6.38236e-14	FALSE	FALSE	FALSE	FALSE
A_23_P109895	-2.00241	7.61014e-13	FALSE	FALSE	FALSE	FALSE
A_23_P109988	6.37943	1.20343e-08	FALSE	FALSE	FALSE	FALSE
A_23_P110090	-3.26292	1e-05	FALSE	FALSE	FALSE	FALSE
A_23_P110151	-2.60033	2.4006e-10	A_23_P110151	-2.72055	1.30444e-10	2
A_23_P110151	-2.84077	2.08272e-11	FALSE	FALSE	FALSE	FALSE
A_23_P11017	-2.63177	1.28589e-08	A_23_P11017	-2.65783	4.29626e-09	3
A_23_P11017	-2.5003	2.94161e-11	FALSE	FALSE	FALSE	FALSE
A_23_P11017	-2.84143	4.51091e-13	FALSE	FALSE	FALSE	FALSE
A_23_P110184	-2.45573	7.24862e-19	A_23_P110184	-2.52741	2.59734e-19	3
A_23_P110184	-2.6136	3.68963e-21	FALSE	FALSE	FALSE	FALSE
A_23_P110184	-2.51291	5.06512e-20	FALSE	FALSE	FALSE	FALSE
A_23_P110531	8.97336	3.76373e-06	FALSE	FALSE	FALSE	FALSE
A_23_P110624	-2.19344	1.86079e-16	A_23_P110624	-2.13975	4.9956e-15	3
A_23_P110624	-2.1848	1.93414e-16	FALSE	FALSE	FALSE	FALSE
A_23_P110624	-2.04101	1.46073e-14	FALSE	FALSE	FALSE	FALSE
A_23_P111132	-2.09138	6.76212e-15	A_23_P111132	-2.147	2.68334e-15	3
A_23_P111132	-2.17224	8.4635e-16	FALSE	FALSE	FALSE	FALSE
A_23_P111132	-2.17737	4.41564e-16	FALSE	FALSE	FALSE	FALSE
A_23_P11119	-3.22777	0.00228	A_23_P11119	-2.56735	0.00132667	3
A_23_P11119	-2.26771	0.00066	FALSE	FALSE	FALSE	FALSE
A_23_P11119	-2.20657	0.00104	FALSE	FALSE	FALSE	FALSE
A_23_P111206	-2.37599	5.47136e-18	A_23_P111206	-2.21456	2.81397e-14	2
A_23_P111206	-2.05314	5.6274e-14	FALSE	FALSE	FALSE	FALSE
A_23_P111517	-2.19643	1.08133e-12	A_23_P111517	-2.20366	1.11965e-12	3
A_23_P111517	-2.25222	4.30595e-13	FALSE	FALSE	FALSE	FALSE
A_23_P111517	-2.16233	1.84703e-12	FALSE	FALSE	FALSE	FALSE
A_23_P111583	-4.25226	0.00056	FALSE	FALSE	FALSE	FALSE
A_23_P112004	7.60383	4.06924e-10	FALSE	FALSE	FALSE	FALSE
A_23_P112103	-2.41089	2.4106e-12	A_23_P112103	-2.42941	3.17875e-12	3
A_23_P112103	-2.50185	4.73365e-13	FALSE	FALSE	FALSE	FALSE
A_23_P112103	-2.3755	6.65229e-12	FALSE	FALSE	FALSE	FALSE
A_23_P112220	-2.80012	1.99088e-22	A_23_P112220	-2.79774	6.68559e-21	3
A_23_P112220	-3.02709	3.79944e-25	FALSE	FALSE	FALSE	FALSE
A_23_P112220	-2.566	1.98573e-20	FALSE	FALSE	FALSE	FALSE
A_23_P112241	-3.33039	4.83341e-24	A_23_P112241	-3.59271	1.61204e-24	3
A_23_P112241	-3.6527	2.66171e-27	FALSE	FALSE	FALSE	FALSE
A_23_P112241	-3.79504	4.86467e-29	FALSE	FALSE	FALSE	FALSE
A_23_P112275	-5.86063	1.39038e-08	A_23_P112275	-7.77376	4.6346e-09	3
A_23_P112275	-6.61467	3.76149e-16	FALSE	FALSE	FALSE	FALSE
A_23_P112275	-10.846	5.55729e-20	FALSE	FALSE	FALSE	FALSE
A_23_P112452	2.7403	0.00951	FALSE	FALSE	FALSE	FALSE
A_23_P112481	-2.2901	5.10454e-18	A_23_P112481	-2.25508	6.82404e-17	3
A_23_P112481	-2.29576	3.97577e-18	FALSE	FALSE	FALSE	FALSE
A_23_P112481	-2.17937	1.95641e-16	FALSE	FALSE	FALSE	FALSE
A_23_P112482	-2.3667	2.14318e-18	A_23_P112482	-2.33037	7.19907e-16	3
A_23_P112482	-2.44655	4.77748e-19	FALSE	FALSE	FALSE	FALSE
A_23_P112482	-2.17787	2.1571e-15	FALSE	FALSE	FALSE	FALSE
A_23_P112554	-2.9205	9.68808e-18	A_23_P112554	-2.73829	2.79393e-15	3
A_23_P112554	-2.973	1.71278e-20	FALSE	FALSE	FALSE	FALSE
A_23_P112554	-2.32138	8.37209e-15	FALSE	FALSE	FALSE	FALSE
A_23_P112673	-2.11601	4.87319e-13	A_23_P112673	-2.09459	7.39418e-13	3
A_23_P112673	-2.09998	3.96744e-13	FALSE	FALSE	FALSE	FALSE
A_23_P112673	-2.06778	1.33419e-12	FALSE	FALSE	FALSE	FALSE
A_23_P112874	-3.7267	1.26235e-34	A_23_P112874	-3.59114	1.39345e-32	3
A_23_P112874	-3.48441	4.04769e-32	FALSE	FALSE	FALSE	FALSE
A_23_P112874	-3.56232	1.20034e-33	FALSE	FALSE	FALSE	FALSE
A_23_P112883	-2.12897	6.52386e-13	A_23_P112883	-2.10751	3.26062e-12	3
A_23_P112883	-2.02834	8.95307e-12	FALSE	FALSE	FALSE	FALSE
A_23_P112883	-2.16521	1.76398e-13	FALSE	FALSE	FALSE	FALSE
A_23_P112921	-3.96185	1.43567e-10	A_23_P112921	-2.95323	1.69096e-08	3
A_23_P112921	-2.89208	7.69445e-14	FALSE	FALSE	FALSE	FALSE
A_23_P112921	-2.00576	5.05853e-08	FALSE	FALSE	FALSE	FALSE
A_23_P11295	-2.04584	1.94193e-13	A_23_P11295	-2.0452	2.26168e-13	3
A_23_P11295	-2.04221	2.89583e-13	FALSE	FALSE	FALSE	FALSE
A_23_P11295	-2.04755	1.94729e-13	FALSE	FALSE	FALSE	FALSE
A_23_P113161	-4.88235	3.25281e-12	A_23_P113161	-3.65224	1.3242e-12	3
A_23_P113161	-2.96617	4.33777e-13	FALSE	FALSE	FALSE	FALSE
A_23_P113161	-3.10819	2.86004e-13	FALSE	FALSE	FALSE	FALSE
A_23_P113351	2.2574	0.0007	FALSE	FALSE	FALSE	FALSE
A_23_P113572	-2.18096	1.2485e-09	FALSE	FALSE	FALSE	FALSE
A_23_P113811	2.0462	2.77238e-10	FALSE	FALSE	FALSE	FALSE
A_23_P113841	4.50239	4e-05	A_23_P113841	4.50742	4.5e-05	2
A_23_P113841	4.51245	5e-05	FALSE	FALSE	FALSE	FALSE
A_23_P114118	-2.16779	1.3151e-07	FALSE	FALSE	FALSE	FALSE
A_23_P114134	3.5464	0.00012	A_23_P114134	3.3266	0.000605	2
A_23_P114134	3.10681	0.00109	FALSE	FALSE	FALSE	FALSE
A_23_P114585	4.57468	0.00228	FALSE	FALSE	FALSE	FALSE
A_23_P114903	3.22784	5.1287e-13	A_23_P114903	3.25409	1.7554e-13	3
A_23_P114903	3.17536	1.22551e-14	FALSE	FALSE	FALSE	FALSE
A_23_P114903	3.35908	1.49383e-15	FALSE	FALSE	FALSE	FALSE
A_23_P115011	-2.34518	0.00032	FALSE	FALSE	FALSE	FALSE
A_23_P115573	2.60924	4.76922e-13	A_23_P115573	2.63634	4.36749e-13	3
A_23_P115573	2.71019	9.22499e-14	FALSE	FALSE	FALSE	FALSE
A_23_P115573	2.58958	7.41075e-13	FALSE	FALSE	FALSE	FALSE
A_23_P115862	-2.0695	9.52253e-17	A_23_P115862	-2.05084	2.85747e-16	2
A_23_P115862	-2.03217	4.76269e-16	FALSE	FALSE	FALSE	FALSE
A_23_P116114	-2.91807	1.53051e-22	A_23_P116114	-2.94817	3.03117e-22	3
A_23_P116114	-3.07898	3.93176e-24	FALSE	FALSE	FALSE	FALSE
A_23_P116114	-2.84747	7.52367e-22	FALSE	FALSE	FALSE	FALSE
A_23_P116286	4.05259	3.07524e-18	A_23_P116286	4.10199	1.03274e-18	3
A_23_P116286	4.10925	7.73099e-21	FALSE	FALSE	FALSE	FALSE
A_23_P116286	4.14413	1.52417e-20	FALSE	FALSE	FALSE	FALSE
A_23_P11685	-2.11786	1.16993e-31	A_23_P11685	-2.07022	1.97779e-31	2
A_23_P11685	-2.02257	2.78566e-31	FALSE	FALSE	FALSE	FALSE
A_23_P116850	-2.23878	1.21277e-06	A_23_P116850	-2.34283	4.0428e-07	3
A_23_P116850	-2.38851	4.77373e-11	FALSE	FALSE	FALSE	FALSE
A_23_P116850	-2.40119	2.267e-11	FALSE	FALSE	FALSE	FALSE
A_23_P116902	4.87773	2e-05	FALSE	FALSE	FALSE	FALSE
A_23_P116942	-4.07354	0.00051	A_23_P116942	-3.91366	0.000173315	3
A_23_P116942	-3.69446	6.42793e-06	FALSE	FALSE	FALSE	FALSE
A_23_P116942	-3.97297	3.51838e-06	FALSE	FALSE	FALSE	FALSE
A_23_P117059	6.99773	8.82483e-07	FALSE	FALSE	FALSE	FALSE
A_23_P117104	-3.56044	1.62773e-08	A_23_P117104	-3.29188	5.43048e-09	3
A_23_P117104	-3.31701	8.21169e-13	FALSE	FALSE	FALSE	FALSE
A_23_P117104	-2.9982	1.33313e-11	FALSE	FALSE	FALSE	FALSE
A_23_P117175	2.33778	9.41218e-18	A_23_P117175	2.35144	1.58325e-17	3
A_23_P117175	2.39238	1.53274e-18	FALSE	FALSE	FALSE	FALSE
A_23_P117175	2.32416	3.65526e-17	FALSE	FALSE	FALSE	FALSE
A_23_P117274	-2.32781	6.05542e-20	A_23_P117274	-2.36059	7.08895e-19	3
A_23_P117274	-2.53866	3.20394e-22	FALSE	FALSE	FALSE	FALSE
A_23_P117274	-2.21531	2.06581e-18	FALSE	FALSE	FALSE	FALSE
A_23_P117464	6.13762	0.0003	FALSE	FALSE	FALSE	FALSE
A_23_P117782	2.73777	6.69672e-14	A_23_P117782	2.61588	1.14542e-13	3
A_23_P117782	2.44379	2.7263e-13	FALSE	FALSE	FALSE	FALSE
A_23_P117782	2.66607	4.02949e-15	FALSE	FALSE	FALSE	FALSE
A_23_P117851	-2.69872	9.27828e-13	A_23_P117851	-2.59871	3.44455e-12	3
A_23_P117851	-2.5286	5.71435e-12	FALSE	FALSE	FALSE	FALSE
A_23_P117851	-2.56881	3.69146e-12	FALSE	FALSE	FALSE	FALSE
A_23_P117992	-2.65927	4.20578e-22	A_23_P117992	-2.72354	1.91365e-22	3
A_23_P117992	-2.74764	6.97634e-23	FALSE	FALSE	FALSE	FALSE
A_23_P117992	-2.76371	8.37544e-23	FALSE	FALSE	FALSE	FALSE
A_23_P11800	-2.01861	2.20578e-11	FALSE	FALSE	FALSE	FALSE
A_23_P11806	5.84252	5e-05	FALSE	FALSE	FALSE	FALSE
A_23_P118065	-2.90341	5.6076e-18	A_23_P118065	-2.53458	1.11101e-13	3
A_23_P118065	-2.32491	2.77015e-13	FALSE	FALSE	FALSE	FALSE
A_23_P118065	-2.37542	5.6282e-14	FALSE	FALSE	FALSE	FALSE
A_23_P118113	-2.53345	0.00019	A_23_P118113	-2.37078	8e-05	3
A_23_P118113	-2.23936	3e-05	FALSE	FALSE	FALSE	FALSE
A_23_P118113	-2.33953	2e-05	FALSE	FALSE	FALSE	FALSE
A_23_P118246	-2.48247	5.08261e-20	A_23_P118246	-2.32091	1.61954e-15	3
A_23_P118246	-2.37438	5.38027e-19	FALSE	FALSE	FALSE	FALSE
A_23_P118246	-2.10587	4.85804e-15	FALSE	FALSE	FALSE	FALSE
A_23_P11859	-2.48438	1.0573e-17	A_23_P11859	-2.50018	6.26466e-18	3
A_23_P11859	-2.50143	4.57581e-18	FALSE	FALSE	FALSE	FALSE
A_23_P11859	-2.51473	3.64516e-18	FALSE	FALSE	FALSE	FALSE
A_23_P118712	2.26914	3.8693e-18	A_23_P118712	2.25037	1.75347e-17	3
A_23_P118712	2.26052	8.43965e-18	FALSE	FALSE	FALSE	FALSE
A_23_P118712	2.22145	4.02951e-17	FALSE	FALSE	FALSE	FALSE
A_23_P118791	-3.93119	2.60115e-15	A_23_P118791	-3.58019	1.01077e-15	3
A_23_P118791	-3.84376	5.23246e-21	FALSE	FALSE	FALSE	FALSE
A_23_P118791	-2.96561	4.31148e-16	FALSE	FALSE	FALSE	FALSE
A_23_P118815	-2.04423	0	FALSE	FALSE	FALSE	FALSE
A_23_P118854	-4.21611	4.63195e-07	A_23_P118854	-5.63429	1.54398e-07	3
A_23_P118854	-4.53186	1.38676e-13	FALSE	FALSE	FALSE	FALSE
A_23_P118854	-8.1549	1.24577e-15	FALSE	FALSE	FALSE	FALSE
A_23_P11902	2.01028	0.00335	FALSE	FALSE	FALSE	FALSE
A_23_P119222	-3.95311	0.00537	FALSE	FALSE	FALSE	FALSE
A_23_P119254	-2.10031	7.67639e-12	A_23_P119254	-2.07643	1.96907e-11	3
A_23_P119254	-2.05895	2.97358e-11	FALSE	FALSE	FALSE	FALSE
A_23_P119254	-2.07004	2.166e-11	FALSE	FALSE	FALSE	FALSE
A_23_P119311	2.04027	2.95198e-07	FALSE	FALSE	FALSE	FALSE
A_23_P119322	-3.85972	0.00041	A_23_P119322	-3.09609	0.004825	2
A_23_P119322	-2.33246	0.00924	FALSE	FALSE	FALSE	FALSE
A_23_P119458	-3.07402	3.33471e-08	A_23_P119458	-2.99437	7.2669e-08	2
A_23_P119458	-2.91472	1.11991e-07	FALSE	FALSE	FALSE	FALSE
A_23_P119500	-2.08456	1.33761e-09	A_23_P119500	-2.11395	7.76614e-10	2
A_23_P119500	-2.14335	2.15618e-10	FALSE	FALSE	FALSE	FALSE
A_23_P119535	-3.42485	0.00823	FALSE	FALSE	FALSE	FALSE
A_23_P119543	-2.24053	5.24662e-12	A_23_P119543	-2.20189	2.53717e-11	3
A_23_P119543	-2.15673	5.41153e-11	FALSE	FALSE	FALSE	FALSE
A_23_P119543	-2.2084	1.67531e-11	FALSE	FALSE	FALSE	FALSE
A_23_P119562	-2.24793	3.91361e-19	A_23_P119562	-2.15609	9.98166e-17	3
A_23_P119562	-2.17161	1.51833e-17	FALSE	FALSE	FALSE	FALSE
A_23_P119562	-2.04874	2.83875e-16	FALSE	FALSE	FALSE	FALSE
A_23_P119732	2.47124	0.00257	FALSE	FALSE	FALSE	FALSE
A_23_P119899	-3.09406	0.00198	A_23_P119899	-2.86231	0.00101	2
A_23_P119899	-2.63057	4e-05	FALSE	FALSE	FALSE	FALSE
A_23_P120325	2.10969	2.9962e-11	A_23_P120325	2.19494	1.50312e-11	2
A_23_P120325	2.28018	1.00441e-13	FALSE	FALSE	FALSE	FALSE
A_23_P120629	3.0981	0.00642	FALSE	FALSE	FALSE	FALSE
A_23_P120694	2.9351	2e-05	A_23_P120694	2.81476	0.000115	2
A_23_P120694	2.69442	0.00021	FALSE	FALSE	FALSE	FALSE
A_23_P120776	-2.44046	1.76366e-15	A_23_P120776	-2.38391	1.23962e-14	3
A_23_P120776	-2.3377	2.15115e-14	FALSE	FALSE	FALSE	FALSE
A_23_P120776	-2.37356	1.39133e-14	FALSE	FALSE	FALSE	FALSE
A_23_P120883	7.28404	0	A_23_P120883	7.30119	0	3
A_23_P120883	7.86814	0	FALSE	FALSE	FALSE	FALSE
A_23_P120883	6.75138	0	FALSE	FALSE	FALSE	FALSE
A_23_P120953	-2.34902	8.32574e-19	A_23_P120953	-2.37272	1.97456e-17	3
A_23_P120953	-2.55936	3.92186e-21	FALSE	FALSE	FALSE	FALSE
A_23_P120953	-2.20977	5.84004e-17	FALSE	FALSE	FALSE	FALSE
A_23_P121037	-2.10238	2.80994e-14	A_23_P121037	-2.16766	1.41559e-14	2
A_23_P121037	-2.23294	2.12437e-16	FALSE	FALSE	FALSE	FALSE
A_23_P121061	-2.26011	1.95418e-06	FALSE	FALSE	FALSE	FALSE
A_23_P121106	-2.14756	1.29095e-08	FALSE	FALSE	FALSE	FALSE
A_23_P121253	-2.04644	7.88978e-21	FALSE	FALSE	FALSE	FALSE
A_23_P121282	-3.52179	3.26758e-08	A_23_P121282	-2.88628	1.67725e-08	2
A_23_P121282	-2.25077	8.69204e-10	FALSE	FALSE	FALSE	FALSE
A_23_P121374	-3.87409	0.00106	A_23_P121374	-3.97977	0.000354932	3
A_23_P121374	-3.85907	2.68567e-06	FALSE	FALSE	FALSE	FALSE
A_23_P121374	-4.20615	2.11003e-06	FALSE	FALSE	FALSE	FALSE
A_23_P121447	3.57621	1.74984e-19	FALSE	FALSE	FALSE	FALSE
A_23_P121533	-4.70808	1.16392e-08	A_23_P121533	-3.78409	6.23011e-09	2
A_23_P121533	-2.8601	8.2102e-10	FALSE	FALSE	FALSE	FALSE
A_23_P12155	-2.34958	0.00015	A_23_P12155	-2.60504	5.00075e-05	3
A_23_P12155	-2.74424	7.48915e-09	FALSE	FALSE	FALSE	FALSE
A_23_P12155	-2.72131	1.50669e-08	FALSE	FALSE	FALSE	FALSE
A_23_P121573	6.78297	5.94662e-07	FALSE	FALSE	FALSE	FALSE
A_23_P12231	-4.55519	7e-05	FALSE	FALSE	FALSE	FALSE
A_23_P122863	2.07531	5.82505e-11	A_23_P122863	2.1047	3.35887e-11	3
A_23_P122863	2.13207	1.13722e-11	FALSE	FALSE	FALSE	FALSE
A_23_P122863	2.10671	3.11435e-11	FALSE	FALSE	FALSE	FALSE
A_23_P123015	-2.20968	0.00011	FALSE	FALSE	FALSE	FALSE
A_23_P123071	2.60314	8.18898e-16	A_23_P123071	2.70131	2.81564e-16	3
A_23_P123071	2.78446	3.61014e-18	FALSE	FALSE	FALSE	FALSE
A_23_P123071	2.71633	2.21833e-17	FALSE	FALSE	FALSE	FALSE
A_23_P123112	-2.58932	6.37514e-08	A_23_P123112	-2.45889	3.19012e-08	2
A_23_P123112	-2.32846	5.10077e-11	FALSE	FALSE	FALSE	FALSE
A_23_P123308	9.4062	1.59093e-10	FALSE	FALSE	FALSE	FALSE
A_23_P123336	-2.17151	2e-05	A_23_P123336	-2.11606	4.5e-05	2
A_23_P123336	-2.06062	7e-05	FALSE	FALSE	FALSE	FALSE
A_23_P123448	2.50564	0.0072	FALSE	FALSE	FALSE	FALSE
A_23_P123544	-2.02347	1.08629e-13	FALSE	FALSE	FALSE	FALSE
A_23_P123596	-2.31818	1.98141e-13	A_23_P123596	-2.30995	7.15261e-13	3
A_23_P123596	-2.40078	2.14706e-14	FALSE	FALSE	FALSE	FALSE
A_23_P123596	-2.21088	1.92617e-12	FALSE	FALSE	FALSE	FALSE
A_23_P123838	47.5099	0	FALSE	FALSE	FALSE	FALSE
A_23_P123987	2.20193	7e-05	A_23_P123987	2.1487	3.69833e-05	2
A_23_P123987	2.09546	3.9667e-06	FALSE	FALSE	FALSE	FALSE
A_23_P124078	2.0924	1.61999e-07	A_23_P124078	2.16399	6.94127e-08	3
A_23_P124078	2.25737	7.49644e-09	FALSE	FALSE	FALSE	FALSE
A_23_P124078	2.14221	3.87426e-08	FALSE	FALSE	FALSE	FALSE
A_23_P124402	6.26141	0.00035	FALSE	FALSE	FALSE	FALSE
A_23_P124559	-2.56241	8.16919e-13	A_23_P124559	-2.41962	2.72689e-11	3
A_23_P124559	-2.3643	2.38349e-11	FALSE	FALSE	FALSE	FALSE
A_23_P124559	-2.33215	5.7155e-11	FALSE	FALSE	FALSE	FALSE
A_23_P124733	-2.0238	1.56303e-13	FALSE	FALSE	FALSE	FALSE
A_23_P124905	-4.20706	0.0079	FALSE	FALSE	FALSE	FALSE
A_23_P125016	3.26309	3.493e-26	A_23_P125016	3.59218	1.16584e-26	3
A_23_P125016	3.58811	4.38654e-29	FALSE	FALSE	FALSE	FALSE
A_23_P125016	3.92535	1.47037e-30	FALSE	FALSE	FALSE	FALSE
A_23_P125042	3.6613	9.91582e-30	A_23_P125042	3.56719	5.72182e-30	3
A_23_P125042	3.57572	3.29945e-31	FALSE	FALSE	FALSE	FALSE
A_23_P125042	3.46456	6.9197e-30	FALSE	FALSE	FALSE	FALSE
A_23_P125176	-2.46549	2e-05	A_23_P125176	-2.53891	6.67004e-06	3
A_23_P125176	-2.41807	9.76004e-09	FALSE	FALSE	FALSE	FALSE
A_23_P125176	-2.73317	3.52528e-10	FALSE	FALSE	FALSE	FALSE
A_23_P125204	-5.66166	0.00157	A_23_P125204	-5.61241	0.0016	2
A_23_P125204	-5.56316	0.00163	FALSE	FALSE	FALSE	FALSE
A_23_P125278	-5.17208	7e-05	A_23_P125278	-4.34133	0.000545	2
A_23_P125278	-3.51058	0.00102	FALSE	FALSE	FALSE	FALSE
A_23_P125303	53.5992	4.37312e-34	FALSE	FALSE	FALSE	FALSE
A_23_P125533	2.40053	1.113e-10	A_23_P125533	2.29142	9.60131e-10	3
A_23_P125533	2.28651	5.02323e-10	FALSE	FALSE	FALSE	FALSE
A_23_P125533	2.18721	2.26677e-09	FALSE	FALSE	FALSE	FALSE
A_23_P125618	-2.47974	0.00014	FALSE	FALSE	FALSE	FALSE
A_23_P125705	8.15479	1.58001e-30	A_23_P125705	8.12393	6.69917e-31	3
A_23_P125705	8.24466	4.40224e-32	FALSE	FALSE	FALSE	FALSE
A_23_P125705	7.97235	3.8572e-31	FALSE	FALSE	FALSE	FALSE
A_23_P12601	-2.53857	3.50678e-17	A_23_P12601	-2.51099	2.32305e-16	3
A_23_P12601	-2.54937	4.7834e-17	FALSE	FALSE	FALSE	FALSE
A_23_P12601	-2.44502	6.14012e-16	FALSE	FALSE	FALSE	FALSE
A_23_P126212	-3.16122	1.32223e-22	A_23_P126212	-3.46005	6.83028e-23	3
A_23_P126212	-4.19921	5.46037e-31	FALSE	FALSE	FALSE	FALSE
A_23_P126212	-3.01973	7.26855e-23	FALSE	FALSE	FALSE	FALSE
A_23_P126605	-3.57988	0.00581	A_23_P126605	-3.06985	0.003675	2
A_23_P126605	-2.55982	0.00154	FALSE	FALSE	FALSE	FALSE
A_23_P126677	7.96433	2.28819e-09	A_23_P126677	6.15317	0.000185001	2
A_23_P126677	4.34201	0.00037	FALSE	FALSE	FALSE	FALSE
A_23_P126766	3.64786	1.56187e-08	FALSE	FALSE	FALSE	FALSE
A_23_P126869	-2.25789	1.88935e-06	FALSE	FALSE	FALSE	FALSE
A_23_P127153	-2.02755	1.33081e-13	FALSE	FALSE	FALSE	FALSE
A_23_P127186	-2.14047	1.27644e-12	A_23_P127186	-2.1874	6.70498e-13	3
A_23_P127186	-2.26555	4.84887e-14	FALSE	FALSE	FALSE	FALSE
A_23_P127186	-2.15617	6.86564e-13	FALSE	FALSE	FALSE	FALSE
A_23_P127385	2.3285	2.31142e-10	FALSE	FALSE	FALSE	FALSE
A_23_P127584	2.05995	1.85469e-11	FALSE	FALSE	FALSE	FALSE
A_23_P127627	-2.10119	2.54583e-10	A_23_P127627	-2.119	2.37397e-10	3
A_23_P127627	-2.14952	1.13732e-10	FALSE	FALSE	FALSE	FALSE
A_23_P127627	-2.1063	3.43877e-10	FALSE	FALSE	FALSE	FALSE
A_23_P127663	-2.1168	1.08137e-11	FALSE	FALSE	FALSE	FALSE
A_23_P127818	4.39243	3.61594e-08	FALSE	FALSE	FALSE	FALSE
A_23_P127911	5.16405	3.76805e-07	FALSE	FALSE	FALSE	FALSE
A_23_P127948	3.07066	0	A_23_P127948	3.09691	0	3
A_23_P127948	3.15735	0	FALSE	FALSE	FALSE	FALSE
A_23_P127948	3.06272	0	FALSE	FALSE	FALSE	FALSE
A_23_P127957	2.00277	0.00507	FALSE	FALSE	FALSE	FALSE
A_23_P128050	-3.59222	0.00062	FALSE	FALSE	FALSE	FALSE
A_23_P128254	5.73648	7e-05	FALSE	FALSE	FALSE	FALSE
A_23_P128351	-3.1031	3.14818e-25	A_23_P128351	-3.06643	1.22627e-25	3
A_23_P128351	-3.07491	1.88707e-26	FALSE	FALSE	FALSE	FALSE
A_23_P128351	-3.02128	3.41916e-26	FALSE	FALSE	FALSE	FALSE
A_23_P128362	6.12885	8.48395e-09	A_23_P128362	6.16423	1.01921e-08	2
A_23_P128362	6.19962	1.19003e-08	FALSE	FALSE	FALSE	FALSE
A_23_P128375	-2.04512	1.22705e-15	FALSE	FALSE	FALSE	FALSE
A_23_P128447	-4.15819	8.6896e-19	A_23_P128447	-3.65455	1.52902e-17	3
A_23_P128447	-3.41145	1.39543e-17	FALSE	FALSE	FALSE	FALSE
A_23_P128447	-3.39401	3.10472e-17	FALSE	FALSE	FALSE	FALSE
A_23_P12858	-6.715	2.24208e-44	A_23_P12858	-6.14132	1.2344e-39	3
A_23_P12858	-6.14974	3.37433e-42	FALSE	FALSE	FALSE	FALSE
A_23_P12858	-5.55921	3.69981e-39	FALSE	FALSE	FALSE	FALSE
A_23_P128598	2.07905	5.98897e-08	A_23_P128598	2.10279	5.0432e-08	3
A_23_P128598	2.14465	1.93599e-08	FALSE	FALSE	FALSE	FALSE
A_23_P128598	2.08467	7.20465e-08	FALSE	FALSE	FALSE	FALSE
A_23_P128613	-2.10709	0	A_23_P128613	-2.12375	0	3
A_23_P128613	-2.20136	0	FALSE	FALSE	FALSE	FALSE
A_23_P128613	-2.06281	0	FALSE	FALSE	FALSE	FALSE
A_23_P128728	-2.61725	1.63292e-21	A_23_P128728	-3.03342	5.44309e-22	3
A_23_P128728	-3.33629	1.02769e-28	FALSE	FALSE	FALSE	FALSE
A_23_P128728	-3.14673	6.38764e-27	FALSE	FALSE	FALSE	FALSE
A_23_P128744	2.0022	1.51694e-10	FALSE	FALSE	FALSE	FALSE
A_23_P128759	2.93769	0.00016	FALSE	FALSE	FALSE	FALSE
A_23_P128808	2.89235	0.00802	FALSE	FALSE	FALSE	FALSE
A_23_P129038	-2.34819	3.14569e-13	A_23_P129038	-2.2541	1.99677e-12	3
A_23_P129038	-2.14965	5.47623e-12	FALSE	FALSE	FALSE	FALSE
A_23_P129038	-2.26446	1.99511e-13	FALSE	FALSE	FALSE	FALSE
A_23_P129064	-2.26529	0.0063	FALSE	FALSE	FALSE	FALSE
A_23_P129075	-2.08786	2.17304e-12	A_23_P129075	-2.08048	1.76188e-12	2
A_23_P129075	-2.07311	1.35072e-12	FALSE	FALSE	FALSE	FALSE
A_23_P129225	5.54462	9.41604e-07	FALSE	FALSE	FALSE	FALSE
A_23_P129486	2.83395	1.7193e-22	A_23_P129486	2.8102	3.09596e-21	3
A_23_P129486	2.90804	3.83931e-23	FALSE	FALSE	FALSE	FALSE
A_23_P129486	2.6886	9.07756e-21	FALSE	FALSE	FALSE	FALSE
A_23_P129492	2.70603	1.00747e-22	A_23_P129492	2.73707	2.02052e-22	3
A_23_P129492	2.81533	1.18295e-23	FALSE	FALSE	FALSE	FALSE
A_23_P129492	2.68984	4.93579e-22	FALSE	FALSE	FALSE	FALSE
A_23_P129629	2.0305	1.09489e-07	A_23_P129629	2.03696	1.04369e-07	2
A_23_P129629	2.04343	9.92493e-08	FALSE	FALSE	FALSE	FALSE
A_23_P129659	-2.12637	8.37261e-17	A_23_P129659	-2.12538	2.32867e-16	2
A_23_P129659	-2.12439	3.82007e-16	FALSE	FALSE	FALSE	FALSE
A_23_P12972	6.18993	3.43544e-08	FALSE	FALSE	FALSE	FALSE
A_23_P129786	-2.11742	5.1928e-15	A_23_P129786	-2.12559	7.51323e-15	3
A_23_P129786	-2.1879	1.01568e-15	FALSE	FALSE	FALSE	FALSE
A_23_P129786	-2.07146	1.63312e-14	FALSE	FALSE	FALSE	FALSE
A_23_P129821	2.06837	3e-05	FALSE	FALSE	FALSE	FALSE
A_23_P129835	-3.86262	2.06115e-26	A_23_P129835	-3.27771	3.61994e-23	3
A_23_P129835	-3.22555	3.44046e-27	FALSE	FALSE	FALSE	FALSE
A_23_P129835	-2.74497	1.08574e-22	FALSE	FALSE	FALSE	FALSE
A_23_P129903	2.76434	2.93037e-26	A_23_P129903	2.72264	1.24564e-23	3
A_23_P129903	2.8204	2.77178e-26	FALSE	FALSE	FALSE	FALSE
A_23_P129903	2.58318	3.73122e-23	FALSE	FALSE	FALSE	FALSE
A_23_P130182	-2.01671	6.01902e-12	FALSE	FALSE	FALSE	FALSE
A_23_P130241	4.11252	0.00011	FALSE	FALSE	FALSE	FALSE
A_23_P130266	-2.10715	2.77253e-06	FALSE	FALSE	FALSE	FALSE
A_23_P130359	-2.32614	0.0007	FALSE	FALSE	FALSE	FALSE
A_23_P130509	3.331	2.1323e-17	A_23_P130509	3.37472	7.89138e-18	3
A_23_P130509	3.45876	1.64113e-19	FALSE	FALSE	FALSE	FALSE
A_23_P130509	3.33441	2.18703e-18	FALSE	FALSE	FALSE	FALSE
A_23_P130585	3.19815	2.35522e-24	FALSE	FALSE	FALSE	FALSE
A_23_P130653	2.08671	1.2303e-07	FALSE	FALSE	FALSE	FALSE
A_23_P130735	2.18167	7.58521e-06	FALSE	FALSE	FALSE	FALSE
A_23_P130787	-2.11277	3e-05	FALSE	FALSE	FALSE	FALSE
A_23_P130876	2.40774	0.00368	FALSE	FALSE	FALSE	FALSE
A_23_P131060	3.11598	7.20096e-22	A_23_P131060	3.23403	6.20593e-22	3
A_23_P131060	3.6505	1.59666e-27	FALSE	FALSE	FALSE	FALSE
A_23_P131060	2.93561	1.14168e-21	FALSE	FALSE	FALSE	FALSE
A_23_P131074	6.10855	4.05906e-10	A_23_P131074	4.87423	3.55441e-06	2
A_23_P131074	3.6399	7.10842e-06	FALSE	FALSE	FALSE	FALSE
A_23_P131139	2.33303	7.68999e-08	A_23_P131139	2.24312	4.49051e-07	3
A_23_P131139	2.26282	2.08924e-07	FALSE	FALSE	FALSE	FALSE
A_23_P131139	2.1335	1.06133e-06	FALSE	FALSE	FALSE	FALSE
A_23_P131176	-2.01063	5.60688e-14	A_23_P131176	-2.00547	8.09559e-14	2
A_23_P131176	-2.0003	1.05843e-13	FALSE	FALSE	FALSE	FALSE
A_23_P131202	-2.43633	5.55388e-15	A_23_P131202	-2.31056	4.67099e-13	3
A_23_P131202	-2.25933	3.63232e-13	FALSE	FALSE	FALSE	FALSE
A_23_P131202	-2.23602	1.03251e-12	FALSE	FALSE	FALSE	FALSE
A_23_P131215	-2.83497	0.00676	FALSE	FALSE	FALSE	FALSE
A_23_P131263	5.09326	0.00047	FALSE	FALSE	FALSE	FALSE
A_23_P131596	-3.05589	1.02969e-21	A_23_P131596	-2.91061	1.34761e-19	3
A_23_P131596	-2.87088	6.11263e-20	FALSE	FALSE	FALSE	FALSE
A_23_P131596	-2.80506	3.42126e-19	FALSE	FALSE	FALSE	FALSE
A_23_P131653	-2.06611	1.9704e-13	A_23_P131653	-2.03402	9.12535e-13	2
A_23_P131653	-2.00194	1.62803e-12	FALSE	FALSE	FALSE	FALSE
A_23_P131683	2.02198	0.00044	A_23_P131683	2.04559	0.000225	2
A_23_P131683	2.0692	1e-05	FALSE	FALSE	FALSE	FALSE
A_23_P131706	-2.41496	1.70344e-17	A_23_P131706	-2.28208	1.97764e-14	3
A_23_P131706	-2.32598	9.70103e-17	FALSE	FALSE	FALSE	FALSE
A_23_P131706	-2.10531	5.92152e-14	FALSE	FALSE	FALSE	FALSE
A_23_P131801	2.12035	4.82324e-07	A_23_P131801	2.08811	1.13825e-06	2
A_23_P131801	2.05587	1.79417e-06	FALSE	FALSE	FALSE	FALSE
A_23_P131899	13.3452	0	A_23_P131899	13.1355	0	3
A_23_P131899	13.478	0	FALSE	FALSE	FALSE	FALSE
A_23_P131899	12.5833	0	FALSE	FALSE	FALSE	FALSE
A_23_P131935	-2.15231	0.00205	FALSE	FALSE	FALSE	FALSE
A_23_P132041	-2.5466	0.00428	FALSE	FALSE	FALSE	FALSE
A_23_P132185	2.76787	0.00417	FALSE	FALSE	FALSE	FALSE
A_23_P132237	-6.9191	0.00225	A_23_P132237	-6.26059	0.004255	2
A_23_P132237	-5.60207	0.00626	FALSE	FALSE	FALSE	FALSE
A_23_P132316	-11.9207	0.00026	FALSE	FALSE	FALSE	FALSE
A_23_P13232	5.78191	7e-05	FALSE	FALSE	FALSE	FALSE
A_23_P132378	-2.0674	5.30569e-16	A_23_P132378	-2.03849	5.71243e-15	2
A_23_P132378	-2.00957	1.08943e-14	FALSE	FALSE	FALSE	FALSE
A_23_P132569	3.31236	0.00664	FALSE	FALSE	FALSE	FALSE
A_23_P132619	-2.87263	3.2464e-18	A_23_P132619	-2.76469	3.04269e-18	3
A_23_P132619	-2.60015	5.72326e-18	FALSE	FALSE	FALSE	FALSE
A_23_P132619	-2.82128	1.58399e-19	FALSE	FALSE	FALSE	FALSE
A_23_P132889	2.44139	0.00046	FALSE	FALSE	FALSE	FALSE
A_23_P132915	6.83583	2.72818e-07	FALSE	FALSE	FALSE	FALSE
A_23_P132956	11.1424	4.56794e-40	A_23_P132956	11.0581	4.07482e-40	3
A_23_P132956	11.0855	2.52818e-40	FALSE	FALSE	FALSE	FALSE
A_23_P132956	10.9464	5.12833e-40	FALSE	FALSE	FALSE	FALSE
A_23_P1331	-9.64028	0	A_23_P1331	-6.42124	0	3
A_23_P1331	-4.91245	0	FALSE	FALSE	FALSE	FALSE
A_23_P1331	-4.71098	0	FALSE	FALSE	FALSE	FALSE
A_23_P133107	-2.67529	0.00939	FALSE	FALSE	FALSE	FALSE
A_23_P133153	8.75448	2.85379e-08	FALSE	FALSE	FALSE	FALSE
A_23_P133236	3.41195	1.78977e-06	A_23_P133236	3.70714	6.00851e-07	3
A_23_P133236	3.72289	1.05106e-08	FALSE	FALSE	FALSE	FALSE
A_23_P133236	3.98659	2.27277e-09	FALSE	FALSE	FALSE	FALSE
A_23_P133263	-2.19857	6.73748e-12	A_23_P133263	-2.27255	2.81533e-12	3
A_23_P133263	-2.33573	2.31613e-13	FALSE	FALSE	FALSE	FALSE
A_23_P133263	-2.28334	1.4769e-12	FALSE	FALSE	FALSE	FALSE
A_23_P133359	10.109	8.49183e-12	A_23_P133359	7.45259	1.5e-05	2
A_23_P133359	4.79617	3e-05	FALSE	FALSE	FALSE	FALSE
A_23_P133408	4.99849	0.00095	FALSE	FALSE	FALSE	FALSE
A_23_P133438	-2.4942	7.44579e-13	A_23_P133438	-2.54983	3.72971e-13	2
A_23_P133438	-2.60546	1.36398e-15	FALSE	FALSE	FALSE	FALSE
A_23_P133474	6.56064	2.96291e-41	A_23_P133474	6.46661	6.3983e-41	3
A_23_P133474	6.64101	5.37678e-42	FALSE	FALSE	FALSE	FALSE
A_23_P133474	6.19818	1.56943e-40	FALSE	FALSE	FALSE	FALSE
A_23_P133517	-3.27683	0.00137	FALSE	FALSE	FALSE	FALSE
A_23_P133637	3.01158	0.00046	FALSE	FALSE	FALSE	FALSE
A_23_P133694	-2.67542	7.25379e-24	A_23_P133694	-2.53886	4.3569e-20	3
A_23_P133694	-2.56914	3.47623e-22	FALSE	FALSE	FALSE	FALSE
A_23_P133694	-2.37202	1.30352e-19	FALSE	FALSE	FALSE	FALSE
A_23_P133739	3.6637	1.50097e-08	A_23_P133739	3.54026	1.64991e-07	2
A_23_P133739	3.41682	3.14972e-07	FALSE	FALSE	FALSE	FALSE
A_23_P133854	9.47466	3.40647e-16	FALSE	FALSE	FALSE	FALSE
A_23_P134100	-5.00939	1.43601e-07	A_23_P134100	-5.035	3.3812e-06	3
A_23_P134100	-8.08354	1.41229e-14	FALSE	FALSE	FALSE	FALSE
A_23_P134100	-2.01206	1e-05	FALSE	FALSE	FALSE	FALSE
A_23_P134366	-3.46936	0.00457	A_23_P134366	-5.54729	0.00152339	3
A_23_P134366	-6.64187	7.73689e-08	FALSE	FALSE	FALSE	FALSE
A_23_P134366	-6.53064	7.78723e-08	FALSE	FALSE	FALSE	FALSE
A_23_P134484	2.22385	0.00999	FALSE	FALSE	FALSE	FALSE
A_23_P134584	-6.92519	3.00152e-06	FALSE	FALSE	FALSE	FALSE
A_23_P134835	2.02138	4.59062e-09	FALSE	FALSE	FALSE	FALSE
A_23_P135007	2.69236	0.00775	FALSE	FALSE	FALSE	FALSE
A_23_P135015	2.51656	2.14769e-11	A_23_P135015	2.58256	7.16864e-12	3
A_23_P135015	2.38254	2.90316e-14	FALSE	FALSE	FALSE	FALSE
A_23_P135015	2.84859	4.47765e-19	FALSE	FALSE	FALSE	FALSE
A_23_P135063	10.9676	2.41865e-08	FALSE	FALSE	FALSE	FALSE
A_23_P135079	2.11233	3.75452e-13	A_23_P135079	2.06037	4.95885e-12	2
A_23_P135079	2.0084	9.54225e-12	FALSE	FALSE	FALSE	FALSE
A_23_P135248	-3.98408	0.00023	FALSE	FALSE	FALSE	FALSE
A_23_P135364	-2.2598	3.18698e-17	A_23_P135364	-2.22941	1.85075e-16	3
A_23_P135364	-2.24423	4.3672e-17	FALSE	FALSE	FALSE	FALSE
A_23_P135364	-2.18419	4.79682e-16	FALSE	FALSE	FALSE	FALSE
A_23_P135486	3.64373	0.00095	FALSE	FALSE	FALSE	FALSE
A_23_P135548	-2.64416	0.00147	FALSE	FALSE	FALSE	FALSE
A_23_P135755	-2.63132	0.00012	A_23_P135755	-2.66667	4.66668e-05	3
A_23_P135755	-3.33319	3.78617e-10	FALSE	FALSE	FALSE	FALSE
A_23_P135755	-2.03549	2e-05	FALSE	FALSE	FALSE	FALSE
A_23_P135926	14.1115	1.6914e-15	FALSE	FALSE	FALSE	FALSE
A_23_P135990	-3.01766	2.37936e-14	A_23_P135990	-2.91095	2.07511e-13	3
A_23_P135990	-2.74905	5.76925e-13	FALSE	FALSE	FALSE	FALSE
A_23_P135990	-2.96615	2.18144e-14	FALSE	FALSE	FALSE	FALSE
A_23_P136355	-3.42121	0.00701	FALSE	FALSE	FALSE	FALSE
A_23_P136371	3.94895	0.00081	FALSE	FALSE	FALSE	FALSE
A_23_P136392	3.29081	5.55463e-17	A_23_P136392	3.19904	7.1537e-16	3
A_23_P136392	3.27087	1.23764e-16	FALSE	FALSE	FALSE	FALSE
A_23_P136392	3.03543	1.9668e-15	FALSE	FALSE	FALSE	FALSE
A_23_P13657	-2.07841	5.91458e-14	A_23_P13657	-2.07078	3.33163e-14	2
A_23_P13657	-2.06314	7.48681e-15	FALSE	FALSE	FALSE	FALSE
A_23_P136571	10.8332	1.1649e-13	FALSE	FALSE	FALSE	FALSE
A_23_P136573	2.90564	2e-05	A_23_P136573	-1.40028	2e-05	2
A_23_P136573	-5.70619	2e-05	FALSE	FALSE	FALSE	FALSE
A_23_P136683	2.56474	4.2291e-18	A_23_P136683	2.50085	4.69301e-17	3
A_23_P136683	2.56417	2.05341e-19	FALSE	FALSE	FALSE	FALSE
A_23_P136683	2.37363	1.36356e-16	FALSE	FALSE	FALSE	FALSE
A_23_P136724	12.2287	4.75766e-10	A_23_P136724	14.2268	2.95179e-09	3
A_23_P136724	17.7987	5.37147e-10	FALSE	FALSE	FALSE	FALSE
A_23_P136724	12.6528	7.84247e-09	FALSE	FALSE	FALSE	FALSE
A_23_P136753	3.60606	6.31546e-12	A_23_P136753	3.04753	1.37012e-06	3
A_23_P136753	3.3428	2.531e-11	FALSE	FALSE	FALSE	FALSE
A_23_P136753	2.19372	4.11033e-06	FALSE	FALSE	FALSE	FALSE
A_23_P136978	2.67814	2.45403e-17	A_23_P136978	2.68118	1.08619e-17	3
A_23_P136978	2.65504	3.50909e-18	FALSE	FALSE	FALSE	FALSE
A_23_P136978	2.71037	4.53627e-18	FALSE	FALSE	FALSE	FALSE
A_23_P137007	12.3243	1.09546e-15	A_23_P137007	8.05053	0.00068	2
A_23_P137007	3.77676	0.00136	FALSE	FALSE	FALSE	FALSE
A_23_P137016	2.2034	6.35748e-16	A_23_P137016	2.178	9.14651e-15	3
A_23_P137016	2.23362	3.01187e-16	FALSE	FALSE	FALSE	FALSE
A_23_P137016	2.09698	2.65026e-14	FALSE	FALSE	FALSE	FALSE
A_23_P137035	3.27763	6.62501e-28	A_23_P137035	3.28902	8.64624e-28	3
A_23_P137035	3.23888	1.85396e-27	FALSE	FALSE	FALSE	FALSE
A_23_P137035	3.35054	7.74115e-29	FALSE	FALSE	FALSE	FALSE
A_23_P137139	-4.48961	0.00022	FALSE	FALSE	FALSE	FALSE
A_23_P137173	-3.09924	3.21032e-22	A_23_P137173	-3.35739	1.07016e-22	3
A_23_P137173	-3.5385	3.76187e-27	FALSE	FALSE	FALSE	FALSE
A_23_P137173	-3.43443	1.28044e-26	FALSE	FALSE	FALSE	FALSE
A_23_P137238	2.06525	5.62446e-06	FALSE	FALSE	FALSE	FALSE
A_23_P137366	3.5802	0.00411	FALSE	FALSE	FALSE	FALSE
A_23_P137381	2.21437	3.46622e-14	A_23_P137381	2.18005	1.20477e-12	3
A_23_P137381	2.25453	1.89456e-14	FALSE	FALSE	FALSE	FALSE
A_23_P137381	2.07124	3.5607e-12	FALSE	FALSE	FALSE	FALSE
A_23_P137410	3.64742	0.00014	FALSE	FALSE	FALSE	FALSE
A_23_P137470	-3.53683	0.00324	A_23_P137470	-2.80768	0.00379	2
A_23_P137470	-2.07852	0.00434	FALSE	FALSE	FALSE	FALSE
A_23_P137634	-9.38357	0.00301	A_23_P137634	-9.4146	0.00301	2
A_23_P137634	-9.44562	0.00301	FALSE	FALSE	FALSE	FALSE
A_23_P137665	2.92778	3e-05	A_23_P137665	-1.20164	0.000276667	3
A_23_P137665	-3.53516	0.00019	FALSE	FALSE	FALSE	FALSE
A_23_P137665	-2.99754	0.00061	FALSE	FALSE	FALSE	FALSE
A_23_P137705	2.04446	1.12297e-12	FALSE	FALSE	FALSE	FALSE
A_23_P13772	-2.09282	1.49542e-08	FALSE	FALSE	FALSE	FALSE
A_23_P137786	2.0603	1.2574e-13	A_23_P137786	2.06177	1.21368e-13	2
A_23_P137786	2.06325	1.16996e-13	FALSE	FALSE	FALSE	FALSE
A_23_P137856	-3.83091	1.40678e-27	A_23_P137856	-3.89458	2.82354e-27	3
A_23_P137856	-4.1828	1.32169e-29	FALSE	FALSE	FALSE	FALSE
A_23_P137856	-3.67002	7.05061e-27	FALSE	FALSE	FALSE	FALSE
A_23_P13789	2.02233	2.82337e-07	FALSE	FALSE	FALSE	FALSE
A_23_P137935	4.12803	0.00754	A_23_P137935	5.49432	0.00377	2
A_23_P137935	6.86061	9.09101e-10	FALSE	FALSE	FALSE	FALSE
A_23_P138000	2.61832	3.97394e-06	A_23_P138000	2.40542	6.98697e-06	2
A_23_P138000	2.19252	1e-05	FALSE	FALSE	FALSE	FALSE
A_23_P138023	-2.07105	5.56537e-14	A_23_P138023	-2.08345	4.16375e-14	2
A_23_P138023	-2.09584	2.76214e-14	FALSE	FALSE	FALSE	FALSE
A_23_P138157	2.54608	3.63778e-11	FALSE	FALSE	FALSE	FALSE
A_23_P138194	2.20065	0.00213	A_23_P138194	2.17733	0.000906667	3
A_23_P138194	2.19872	0.00019	FALSE	FALSE	FALSE	FALSE
A_23_P138194	2.13262	0.0004	FALSE	FALSE	FALSE	FALSE
A_23_P138294	-3.82765	1.33891e-31	A_23_P138294	-3.56165	4.66371e-27	3
A_23_P138294	-3.6144	1.97048e-29	FALSE	FALSE	FALSE	FALSE
A_23_P138294	-3.24291	1.39713e-26	FALSE	FALSE	FALSE	FALSE
A_23_P138495	2.96004	3.09803e-13	A_23_P138495	2.85842	1.12661e-13	3
A_23_P138495	2.83613	8.54394e-15	FALSE	FALSE	FALSE	FALSE
A_23_P138495	2.77908	1.96362e-14	FALSE	FALSE	FALSE	FALSE
A_23_P138524	3.50257	5.45759e-19	FALSE	FALSE	FALSE	FALSE
A_23_P138541	3.69455	0.00011	A_23_P138541	2.80625	0.00177333	3
A_23_P138541	2.33335	0.00294	FALSE	FALSE	FALSE	FALSE
A_23_P138541	2.39085	0.00227	FALSE	FALSE	FALSE	FALSE
A_23_P138567	4.14138	2.63113e-35	A_23_P138567	4.11104	1.79003e-35	3
A_23_P138567	4.11994	1.04418e-35	FALSE	FALSE	FALSE	FALSE
A_23_P138567	4.07181	1.69479e-35	FALSE	FALSE	FALSE	FALSE
A_23_P138635	2.06061	1.74316e-16	A_23_P138635	2.08906	9.44809e-17	2
A_23_P138635	2.1175	1.46457e-17	FALSE	FALSE	FALSE	FALSE
A_23_P138931	2.15349	0.00031	A_23_P138931	2.18672	0.000122563	3
A_23_P138931	2.0994	5e-05	FALSE	FALSE	FALSE	FALSE
A_23_P138931	2.30728	7.68969e-06	FALSE	FALSE	FALSE	FALSE
A_23_P139050	-13.2852	2.03382e-07	A_23_P139050	-13.4232	1.93939e-07	2
A_23_P139050	-13.5613	1.84495e-07	FALSE	FALSE	FALSE	FALSE
A_23_P139192	-3.47204	0.00461	A_23_P139192	-3.47202	0.00468	2
A_23_P139192	-3.472	0.00475	FALSE	FALSE	FALSE	FALSE
A_23_P13934	-2.58529	0.00063	FALSE	FALSE	FALSE	FALSE
A_23_P139418	-2.27032	1.82123e-14	A_23_P139418	-2.21221	1.75122e-13	3
A_23_P139418	-2.1731	2.71455e-13	FALSE	FALSE	FALSE	FALSE
A_23_P139418	-2.19322	2.357e-13	FALSE	FALSE	FALSE	FALSE
A_23_P139434	6.16089	2e-05	FALSE	FALSE	FALSE	FALSE
A_23_P139471	-2.67927	4e-05	A_23_P139471	-2.39545	2.0704e-05	2
A_23_P139471	-2.11163	1.40802e-06	FALSE	FALSE	FALSE	FALSE
A_23_P139632	2.08773	1.72586e-15	FALSE	FALSE	FALSE	FALSE
A_23_P139669	-3.24595	0.00215	A_23_P139669	-4.40695	0.001105	2
A_23_P139669	-5.56794	6e-05	FALSE	FALSE	FALSE	FALSE
A_23_P139965	2.11653	8.59862e-12	A_23_P139965	2.12769	3.07868e-12	3
A_23_P139965	2.21676	2.40486e-15	FALSE	FALSE	FALSE	FALSE
A_23_P139965	2.04979	6.35009e-13	FALSE	FALSE	FALSE	FALSE
A_23_P139986	-4.028	3.11198e-10	FALSE	FALSE	FALSE	FALSE
A_23_P140277	-2.29308	4.59898e-13	A_23_P140277	-2.41908	1.83289e-13	3
A_23_P140277	-2.35118	8.97419e-14	FALSE	FALSE	FALSE	FALSE
A_23_P140277	-2.61297	2.28436e-16	FALSE	FALSE	FALSE	FALSE
A_23_P140316	-4.51013	8.49475e-11	A_23_P140316	-3.60743	7.57107e-07	2
A_23_P140316	-2.70473	1.51413e-06	FALSE	FALSE	FALSE	FALSE
A_23_P140347	-2.23139	1e-05	FALSE	FALSE	FALSE	FALSE
A_23_P140375	2.10991	0.00213	FALSE	FALSE	FALSE	FALSE
A_23_P140450	-2.29796	6.32352e-10	A_23_P140450	-2.48146	2.10837e-10	3
A_23_P140450	-2.25678	1.57731e-13	FALSE	FALSE	FALSE	FALSE
A_23_P140450	-2.88964	9.36949e-19	FALSE	FALSE	FALSE	FALSE
A_23_P140527	2.40009	5.11293e-11	A_23_P140527	2.3895	5.95225e-11	2
A_23_P140527	2.37892	6.79157e-11	FALSE	FALSE	FALSE	FALSE
A_23_P140748	5.74375	3.89719e-37	A_23_P140748	5.87905	3.19015e-37	3
A_23_P140748	6.045	6.20978e-38	FALSE	FALSE	FALSE	FALSE
A_23_P140748	5.84841	5.05229e-37	FALSE	FALSE	FALSE	FALSE
A_23_P140821	-2.51862	2.46751e-16	A_23_P140821	-2.42097	1.60718e-15	2
A_23_P140821	-2.32333	2.9676e-15	FALSE	FALSE	FALSE	FALSE
A_23_P140876	-2.68059	4.03441e-20	A_23_P140876	-2.6453	2.08466e-19	3
A_23_P140876	-2.62633	2.43429e-19	FALSE	FALSE	FALSE	FALSE
A_23_P140876	-2.62898	3.41626e-19	FALSE	FALSE	FALSE	FALSE
A_23_P141415	-2.94428	9e-05	A_23_P141415	-2.78786	3.01769e-05	3
A_23_P141415	-2.85985	7.17464e-08	FALSE	FALSE	FALSE	FALSE
A_23_P141415	-2.55945	4.58951e-07	FALSE	FALSE	FALSE	FALSE
A_23_P141447	-2.04863	2.67807e-10	A_23_P141447	-2.34317	8.95901e-11	3
A_23_P141447	-2.70703	1.15354e-16	FALSE	FALSE	FALSE	FALSE
A_23_P141447	-2.27385	9.63304e-13	FALSE	FALSE	FALSE	FALSE
A_23_P141505	2.24339	0.00343	FALSE	FALSE	FALSE	FALSE
A_23_P14165	11.3187	1.68982e-12	FALSE	FALSE	FALSE	FALSE
A_23_P141785	2.13401	2.58008e-07	A_23_P141785	2.15785	1.89881e-07	2
A_23_P141785	2.18169	1.21755e-07	FALSE	FALSE	FALSE	FALSE
A_23_P141939	9.36062	6.07161e-15	FALSE	FALSE	FALSE	FALSE
A_23_P141992	-2.20274	1.24442e-07	A_23_P141992	-2.1912	7.76616e-08	2
A_23_P141992	-2.17966	3.08812e-08	FALSE	FALSE	FALSE	FALSE
A_23_P142361	-2.36249	7.99609e-12	A_23_P142361	-2.27464	6.97804e-12	3
A_23_P142361	-2.24006	5.00274e-12	FALSE	FALSE	FALSE	FALSE
A_23_P142361	-2.22136	7.9353e-12	FALSE	FALSE	FALSE	FALSE
A_23_P142403	10.918	3.9082e-17	FALSE	FALSE	FALSE	FALSE
A_23_P142537	3.65505	9.99926e-09	FALSE	FALSE	FALSE	FALSE
A_23_P142738	-4.62551	4.69909e-08	FALSE	FALSE	FALSE	FALSE
A_23_P142756	-3.03206	0.00122	FALSE	FALSE	FALSE	FALSE
A_23_P142872	-2.01118	9.64394e-08	FALSE	FALSE	FALSE	FALSE
A_23_P142974	2.26982	1.18335e-07	FALSE	FALSE	FALSE	FALSE
A_23_P14302	2.06946	6.99498e-09	A_23_P14302	2.08052	5.26096e-09	2
A_23_P14302	2.09159	3.52694e-09	FALSE	FALSE	FALSE	FALSE
A_23_P143068	5.66726	7.3448e-06	FALSE	FALSE	FALSE	FALSE
A_23_P143190	-3.08924	5.54346e-21	A_23_P143190	-2.97952	2.35113e-19	3
A_23_P143190	-2.96912	1.09413e-19	FALSE	FALSE	FALSE	FALSE
A_23_P143190	-2.88019	5.90383e-19	FALSE	FALSE	FALSE	FALSE
A_23_P143334	-2.79072	8.36055e-20	A_23_P143334	-2.4099	3.7764e-15	3
A_23_P143334	-2.31239	3.85241e-17	FALSE	FALSE	FALSE	FALSE
A_23_P143334	-2.12658	1.12906e-14	FALSE	FALSE	FALSE	FALSE
A_23_P143512	-2.29335	1.58818e-08	A_23_P143512	-2.34532	5.29425e-09	3
A_23_P143512	-2.51002	4.44558e-15	FALSE	FALSE	FALSE	FALSE
A_23_P143512	-2.23258	9.48784e-13	FALSE	FALSE	FALSE	FALSE
A_23_P143535	-2.14513	1.66039e-12	A_23_P143535	-2.07416	2.19871e-11	3
A_23_P143535	-2.01987	3.85285e-11	FALSE	FALSE	FALSE	FALSE
A_23_P143535	-2.05749	2.57723e-11	FALSE	FALSE	FALSE	FALSE
A_23_P143559	-2.38619	2.34971e-16	A_23_P143559	-2.30446	1.94516e-15	3
A_23_P143559	-2.26538	2.03997e-15	FALSE	FALSE	FALSE	FALSE
A_23_P143559	-2.26181	3.56053e-15	FALSE	FALSE	FALSE	FALSE
A_23_P143817	-2.16856	1.39602e-15	A_23_P143817	-2.11916	4.50197e-15	2
A_23_P143817	-2.06975	7.60792e-15	FALSE	FALSE	FALSE	FALSE
A_23_P143994	-2.02704	2.44873e-08	FALSE	FALSE	FALSE	FALSE
A_23_P144179	-2.0583	4.90501e-15	FALSE	FALSE	FALSE	FALSE
A_23_P14458	2.31166	5.92937e-15	A_23_P14458	2.27284	2.6902e-14	3
A_23_P14458	2.23676	4.6731e-14	FALSE	FALSE	FALSE	FALSE
A_23_P14458	2.27011	2.80456e-14	FALSE	FALSE	FALSE	FALSE
A_23_P144656	-2.94236	1.57077e-19	A_23_P144656	-2.91843	1.89151e-18	3
A_23_P144656	-3.14666	3.93397e-22	FALSE	FALSE	FALSE	FALSE
A_23_P144656	-2.66626	5.51705e-18	FALSE	FALSE	FALSE	FALSE
A_23_P144668	2.03093	6.96305e-15	A_23_P144668	2.02063	8.98988e-15	2
A_23_P144668	2.01033	1.10167e-14	FALSE	FALSE	FALSE	FALSE
A_23_P144807	-2.99438	0.00342	FALSE	FALSE	FALSE	FALSE
A_23_P145024	-2.30422	0	A_23_P145024	-2.23441	0	3
A_23_P145024	-2.17071	0	FALSE	FALSE	FALSE	FALSE
A_23_P145024	-2.22831	0	FALSE	FALSE	FALSE	FALSE
A_23_P145336	-7.16212	3.00963e-07	FALSE	FALSE	FALSE	FALSE
A_23_P145596	2.22562	2.35098e-07	A_23_P145596	2.24629	1.17549e-07	2
A_23_P145596	2.26697	9.95909e-13	FALSE	FALSE	FALSE	FALSE
A_23_P145631	10.2392	4.73105e-18	FALSE	FALSE	FALSE	FALSE
A_23_P145644	-2.1145	3.19251e-13	FALSE	FALSE	FALSE	FALSE
A_23_P145669	-10.325	1.74925e-20	A_23_P145669	-9.77152	6.16926e-21	3
A_23_P145669	-13.1414	6.36935e-30	FALSE	FALSE	FALSE	FALSE
A_23_P145669	-5.84818	1.01527e-21	FALSE	FALSE	FALSE	FALSE
A_23_P145711	-3.41785	0.00836	FALSE	FALSE	FALSE	FALSE
A_23_P145865	2.45214	1.99967e-06	A_23_P145865	2.65092	6.67076e-07	3
A_23_P145865	2.71647	1.22277e-09	FALSE	FALSE	FALSE	FALSE
A_23_P145865	2.78415	3.36726e-10	FALSE	FALSE	FALSE	FALSE
A_23_P145984	3.29169	0.00427	FALSE	FALSE	FALSE	FALSE
A_23_P146198	-3.49731	0.00088	A_23_P146198	-3.14302	0.00111	3
A_23_P146198	-2.78062	0.00184	FALSE	FALSE	FALSE	FALSE
A_23_P146198	-3.15112	0.00061	FALSE	FALSE	FALSE	FALSE
A_23_P146339	2.46925	1.02372e-07	A_23_P146339	2.36563	1.10767e-06	3
A_23_P146339	2.44635	1.4509e-07	FALSE	FALSE	FALSE	FALSE
A_23_P146339	2.1813	3.07556e-06	FALSE	FALSE	FALSE	FALSE
A_23_P146576	2.30544	4.64594e-06	A_23_P146576	2.774	1.54865e-06	3
A_23_P146576	3.58753	2.28614e-24	FALSE	FALSE	FALSE	FALSE
A_23_P146576	2.42902	9.71376e-13	FALSE	FALSE	FALSE	FALSE
A_23_P146644	2.0332	1.96131e-15	A_23_P146644	2.04282	2.15583e-15	3
A_23_P146644	2.0629	4.44313e-16	FALSE	FALSE	FALSE	FALSE
A_23_P146644	2.03235	4.06187e-15	FALSE	FALSE	FALSE	FALSE
A_23_P146830	-2.06462	3.77651e-13	A_23_P146830	-2.06543	4.64797e-13	2
A_23_P146830	-2.06624	5.51944e-13	FALSE	FALSE	FALSE	FALSE
A_23_P147046	6.26596	1e-05	FALSE	FALSE	FALSE	FALSE
A_23_P147255	-4.82606	0.0006	FALSE	FALSE	FALSE	FALSE
A_23_P147311	11.1506	2.46061e-20	FALSE	FALSE	FALSE	FALSE
A_23_P147314	4.85132	1e-05	FALSE	FALSE	FALSE	FALSE
A_23_P147404	-2.95978	7.52514e-24	A_23_P147404	-2.98801	5.21e-24	3
A_23_P147404	-2.96777	5.77098e-24	FALSE	FALSE	FALSE	FALSE
A_23_P147404	-3.03648	2.33389e-24	FALSE	FALSE	FALSE	FALSE
A_23_P147641	-3.07445	4.93804e-18	A_23_P147641	-2.88319	1.46409e-14	3
A_23_P147641	-3.04206	1.00562e-17	FALSE	FALSE	FALSE	FALSE
A_23_P147641	-2.53306	4.39076e-14	FALSE	FALSE	FALSE	FALSE
A_23_P14769	-3.57252	6.00482e-29	A_23_P14769	-3.21893	4.31808e-24	3
A_23_P14769	-2.87838	1.29423e-23	FALSE	FALSE	FALSE	FALSE
A_23_P14769	-3.2059	1.1868e-26	FALSE	FALSE	FALSE	FALSE
A_23_P147805	2.79871	4.51864e-17	A_23_P147805	2.85472	2.76751e-17	3
A_23_P147805	2.96136	1.6253e-18	FALSE	FALSE	FALSE	FALSE
A_23_P147805	2.80409	3.62136e-17	FALSE	FALSE	FALSE	FALSE
A_23_P147918	-2.01881	2.33516e-14	FALSE	FALSE	FALSE	FALSE
A_23_P148108	4.26416	7.9955e-14	A_23_P148108	3.14153	1e-05	2
A_23_P148108	2.01889	2e-05	FALSE	FALSE	FALSE	FALSE
A_23_P148410	4.64549	1.39413e-31	A_23_P148410	4.49013	2.82894e-29	3
A_23_P148410	4.72321	6.55671e-32	FALSE	FALSE	FALSE	FALSE
A_23_P148410	4.10168	8.46632e-29	FALSE	FALSE	FALSE	FALSE
A_23_P148475	-2.00361	1.13682e-13	FALSE	FALSE	FALSE	FALSE
A_23_P14853	-3.08007	0.00695	FALSE	FALSE	FALSE	FALSE
A_23_P148600	-2.17071	4.12514e-06	FALSE	FALSE	FALSE	FALSE
A_23_P148602	2.50858	1.72345e-19	A_23_P148602	2.34519	8.09666e-16	2
A_23_P148602	2.1818	1.61916e-15	FALSE	FALSE	FALSE	FALSE
A_23_P148807	-2.11746	2.67461e-14	A_23_P148807	-2.06665	2.71078e-13	2
A_23_P148807	-2.01584	5.15409e-13	FALSE	FALSE	FALSE	FALSE
A_23_P148879	3.60811	0.00024	FALSE	FALSE	FALSE	FALSE
A_23_P148990	12.6866	2.75236e-16	FALSE	FALSE	FALSE	FALSE
A_23_P149019	-5.72407	1.15178e-33	A_23_P149019	-5.14274	2.42824e-30	3
A_23_P149019	-5.26081	8.8117e-34	FALSE	FALSE	FALSE	FALSE
A_23_P149019	-4.44333	7.28269e-30	FALSE	FALSE	FALSE	FALSE
A_23_P149084	2.54317	0.00115	FALSE	FALSE	FALSE	FALSE
A_23_P149345	11.5114	3.96819e-21	FALSE	FALSE	FALSE	FALSE
A_23_P149368	4.73077	0.00164	FALSE	FALSE	FALSE	FALSE
A_23_P149448	-2.04054	6.88742e-09	FALSE	FALSE	FALSE	FALSE
A_23_P149668	-3.14778	5.68026e-16	A_23_P149668	-3.24388	2.16825e-16	3
A_23_P149668	-3.19112	7.379e-17	FALSE	FALSE	FALSE	FALSE
A_23_P149668	-3.39274	8.65882e-18	FALSE	FALSE	FALSE	FALSE
A_23_P149858	2.91341	1.41592e-06	FALSE	FALSE	FALSE	FALSE
A_23_P150316	-3.01549	0.00627	A_23_P150316	-3.08645	0.005475	2
A_23_P150316	-3.15742	0.00468	FALSE	FALSE	FALSE	FALSE
A_23_P150428	2.11622	0.00019	FALSE	FALSE	FALSE	FALSE
A_23_P150547	2.03261	3.75071e-09	A_23_P150547	2.06274	2.36951e-09	3
A_23_P150547	2.06149	2.53011e-09	FALSE	FALSE	FALSE	FALSE
A_23_P150547	2.09413	8.27706e-10	FALSE	FALSE	FALSE	FALSE
A_23_P150590	3.73128	0.00128	FALSE	FALSE	FALSE	FALSE
A_23_P150664	2.06452	1.60556e-07	FALSE	FALSE	FALSE	FALSE
A_23_P150693	-2.16332	1.17466e-15	A_23_P150693	-2.2721	4.00488e-16	3
A_23_P150693	-2.44633	9.11042e-21	FALSE	FALSE	FALSE	FALSE
A_23_P150693	-2.20666	2.67951e-17	FALSE	FALSE	FALSE	FALSE
A_23_P151046	5.12471	0.00043	FALSE	FALSE	FALSE	FALSE
A_23_P151066	-2.07841	2.90154e-13	A_23_P151066	-2.09907	1.80149e-13	2
A_23_P151066	-2.11973	7.01435e-14	FALSE	FALSE	FALSE	FALSE
A_23_P151166	3.8941	0.00082	A_23_P151166	3.7528	0.00157	2
A_23_P151166	3.6115	0.00232	FALSE	FALSE	FALSE	FALSE
A_23_P151297	-2.3185	4.41271e-11	A_23_P151297	-2.22812	1.53991e-09	3
A_23_P151297	-2.35058	3.11301e-12	FALSE	FALSE	FALSE	FALSE
A_23_P151297	-2.01528	4.57248e-09	FALSE	FALSE	FALSE	FALSE
A_23_P151337	-2.69234	1.27256e-18	A_23_P151337	-2.58896	1.66871e-16	3
A_23_P151337	-2.62007	9.89877e-18	FALSE	FALSE	FALSE	FALSE
A_23_P151337	-2.45447	4.89443e-16	FALSE	FALSE	FALSE	FALSE
A_23_P15146	-2.00745	0.00047	A_23_P15146	-2.00598	0.000236154	2
A_23_P15146	-2.0045	2.30862e-06	FALSE	FALSE	FALSE	FALSE
A_23_P151805	-2.69443	4.64988e-13	A_23_P151805	-2.57028	3.72368e-11	3
A_23_P151805	-2.69519	2.89322e-13	FALSE	FALSE	FALSE	FALSE
A_23_P151805	-2.32123	1.10956e-10	FALSE	FALSE	FALSE	FALSE
A_23_P1519	-2.73115	1.12416e-18	A_23_P1519	-2.66831	8.53325e-17	3
A_23_P1519	-2.79039	2.162e-19	FALSE	FALSE	FALSE	FALSE
A_23_P1519	-2.48339	2.54657e-16	FALSE	FALSE	FALSE	FALSE
A_23_P152125	-2.39688	5.13842e-14	A_23_P152125	-2.45558	2.27861e-14	3
A_23_P152125	-2.48554	9.04918e-15	FALSE	FALSE	FALSE	FALSE
A_23_P152125	-2.48432	7.92482e-15	FALSE	FALSE	FALSE	FALSE
A_23_P152548	2.3322	8.26357e-21	A_23_P152548	2.29152	3.91858e-20	3
A_23_P152548	2.25774	8.32931e-20	FALSE	FALSE	FALSE	FALSE
A_23_P152548	2.28462	2.60007e-20	FALSE	FALSE	FALSE	FALSE
A_23_P152559	-4.61525	0.00054	FALSE	FALSE	FALSE	FALSE
A_23_P152838	-3.57511	0.00196	A_23_P152838	-5.44472	0.000653345	3
A_23_P152838	-5.54292	3.39094e-08	FALSE	FALSE	FALSE	FALSE
A_23_P152838	-7.21613	1.47585e-09	FALSE	FALSE	FALSE	FALSE
A_23_P152992	2.00272	2.10872e-12	FALSE	FALSE	FALSE	FALSE
A_23_P153168	-2.8342	4.59516e-06	A_23_P153168	-2.60204	1.54553e-06	3
A_23_P153168	-2.5371	6.84064e-09	FALSE	FALSE	FALSE	FALSE
A_23_P153168	-2.43482	3.4593e-08	FALSE	FALSE	FALSE	FALSE
A_23_P153197	2.18169	4.96759e-14	A_23_P153197	2.1484	1.36014e-13	3
A_23_P153197	2.15742	6.03424e-14	FALSE	FALSE	FALSE	FALSE
A_23_P153197	2.10608	2.98025e-13	FALSE	FALSE	FALSE	FALSE
A_23_P153320	-2.58354	1.17538e-27	A_23_P153320	-2.29736	3.91793e-28	3
A_23_P153320	-2.12388	2.51879e-36	FALSE	FALSE	FALSE	FALSE
A_23_P153320	-2.18466	1.11197e-35	FALSE	FALSE	FALSE	FALSE
A_23_P153351	2.38116	8.35573e-16	A_23_P153351	2.39665	1.11776e-15	3
A_23_P153351	2.46486	7.18324e-17	FALSE	FALSE	FALSE	FALSE
A_23_P153351	2.34394	2.44588e-15	FALSE	FALSE	FALSE	FALSE
A_23_P153372	-2.89556	9.6605e-13	A_23_P153372	-3.18146	3.22555e-13	3
A_23_P153372	-3.20649	1.56718e-15	FALSE	FALSE	FALSE	FALSE
A_23_P153372	-3.44232	4.89433e-17	FALSE	FALSE	FALSE	FALSE
A_23_P153489	-3.34143	0.00276	FALSE	FALSE	FALSE	FALSE
A_23_P153540	-3.35492	0.00123	A_23_P153540	-2.69709	0.000945	2
A_23_P153540	-2.03926	0.00066	FALSE	FALSE	FALSE	FALSE
A_23_P153676	-2.12816	2.98433e-14	FALSE	FALSE	FALSE	FALSE
A_23_P153855	2.17618	7.11017e-09	A_23_P153855	2.10226	1.77123e-08	2
A_23_P153855	2.02834	2.83144e-08	FALSE	FALSE	FALSE	FALSE
A_23_P153878	-5.50428	0.00448	A_23_P153878	-8.05184	0.00234	2
A_23_P153878	-10.5994	0.0002	FALSE	FALSE	FALSE	FALSE
A_23_P153917	6.70376	1.42107e-06	FALSE	FALSE	FALSE	FALSE
A_23_P15394	2.54887	7.27599e-18	A_23_P15394	2.5501	1.85729e-17	3
A_23_P15394	2.60056	1.60752e-18	FALSE	FALSE	FALSE	FALSE
A_23_P15394	2.50088	4.68353e-17	FALSE	FALSE	FALSE	FALSE
A_23_P153941	-2.5298	2.11041e-09	A_23_P153941	-2.47291	1.27692e-09	3
A_23_P153941	-2.68494	4.29291e-13	FALSE	FALSE	FALSE	FALSE
A_23_P153941	-2.20398	1.71991e-09	FALSE	FALSE	FALSE	FALSE
A_23_P154115	-5.07515	2.64986e-42	A_23_P154115	-5.06028	2.60174e-42	3
A_23_P154115	-5.39489	4.2039e-45	FALSE	FALSE	FALSE	FALSE
A_23_P154115	-4.71081	5.15117e-42	FALSE	FALSE	FALSE	FALSE
A_23_P154245	-16.1672	7e-05	A_23_P154245	-12.5241	0.000905	2
A_23_P154245	-8.8809	0.00174	FALSE	FALSE	FALSE	FALSE
A_23_P154358	-2.18764	1.91288e-18	A_23_P154358	-2.17585	2.6394e-18	3
A_23_P154358	-2.18719	1.09796e-18	FALSE	FALSE	FALSE	FALSE
A_23_P154358	-2.15272	4.90737e-18	FALSE	FALSE	FALSE	FALSE
A_23_P154426	-2.73836	1.26219e-08	A_23_P154426	-2.70294	4.32674e-09	3
A_23_P154426	-2.5885	2.97774e-10	FALSE	FALSE	FALSE	FALSE
A_23_P154426	-2.78197	6.056e-11	FALSE	FALSE	FALSE	FALSE
A_23_P154605	3.7169	0.00021	FALSE	FALSE	FALSE	FALSE
A_23_P154962	-4.1855	0.00269	FALSE	FALSE	FALSE	FALSE
A_23_P155162	4.16549	0.00057	A_23_P155162	5.85756	0.000190017	3
A_23_P155162	6.88444	1.20348e-08	FALSE	FALSE	FALSE	FALSE
A_23_P155162	6.52274	3.80402e-08	FALSE	FALSE	FALSE	FALSE
A_23_P155197	-2.11087	6.84817e-11	A_23_P155197	-2.32889	2.28903e-11	3
A_23_P155197	-2.35532	1.85415e-13	FALSE	FALSE	FALSE	FALSE
A_23_P155197	-2.52049	3.65133e-15	FALSE	FALSE	FALSE	FALSE
A_23_P155301	2.98864	7.29043e-11	FALSE	FALSE	FALSE	FALSE
A_23_P155453	2.33309	1.25017e-10	A_23_P155453	2.42093	6.6194e-11	2
A_23_P155453	2.50877	7.37094e-12	FALSE	FALSE	FALSE	FALSE
A_23_P155509	2.11155	5.21383e-07	FALSE	FALSE	FALSE	FALSE
A_23_P155596	-2.86206	0.00402	FALSE	FALSE	FALSE	FALSE
A_23_P155848	4.82365	3e-05	FALSE	FALSE	FALSE	FALSE
A_23_P155979	3.72883	2.27798e-26	A_23_P155979	3.63265	1.03627e-25	3
A_23_P155979	3.66473	2.9686e-26	FALSE	FALSE	FALSE	FALSE
A_23_P155979	3.50439	2.58416e-25	FALSE	FALSE	FALSE	FALSE
A_23_P156310	-2.23747	1.17057e-18	A_23_P156310	-2.17392	1.22829e-16	3
A_23_P156310	-2.22306	2.40004e-18	FALSE	FALSE	FALSE	FALSE
A_23_P156310	-2.06122	3.64917e-16	FALSE	FALSE	FALSE	FALSE
A_23_P156550	-3.822	0.00063	FALSE	FALSE	FALSE	FALSE
A_23_P156562	-3.11928	0.002	A_23_P156562	-4.5556	0.00101	2
A_23_P156562	-5.99192	2e-05	FALSE	FALSE	FALSE	FALSE
A_23_P156632	-2.19539	0.00037	FALSE	FALSE	FALSE	FALSE
A_23_P156687	-2.08933	0.00628	FALSE	FALSE	FALSE	FALSE
A_23_P156928	-4.3962	0.00207	A_23_P156928	-4.76612	0.00137	2
A_23_P156928	-5.13603	0.00067	FALSE	FALSE	FALSE	FALSE
A_23_P156996	-4.60232	9.405e-08	FALSE	FALSE	FALSE	FALSE
A_23_P157117	3.99147	5.36091e-15	A_23_P157117	4.15757	1.78742e-15	3
A_23_P157117	4.09152	1.33415e-18	FALSE	FALSE	FALSE	FALSE
A_23_P157117	4.38973	1.75948e-20	FALSE	FALSE	FALSE	FALSE
A_23_P157380	3.2302	3.22694e-13	FALSE	FALSE	FALSE	FALSE
A_23_P15751	-2.93489	7.51868e-13	A_23_P15751	-2.66448	6.14258e-12	3
A_23_P15751	-2.43721	1.65789e-11	FALSE	FALSE	FALSE	FALSE
A_23_P15751	-2.62135	1.09696e-12	FALSE	FALSE	FALSE	FALSE
A_23_P157569	2.58324	6.42047e-12	FALSE	FALSE	FALSE	FALSE
A_23_P15765	-2.09154	1.07803e-09	FALSE	FALSE	FALSE	FALSE
A_23_P157736	2.19233	3.98015e-08	FALSE	FALSE	FALSE	FALSE
A_23_P157865	5.49722	6.38749e-06	FALSE	FALSE	FALSE	FALSE
A_23_P157879	2.29347	0.00029	FALSE	FALSE	FALSE	FALSE
A_23_P158041	-3.53667	0.00352	FALSE	FALSE	FALSE	FALSE
A_23_P158318	4.45247	0.00442	FALSE	FALSE	FALSE	FALSE
A_23_P158593	-5.34684	1.54466e-19	A_23_P158593	-5.04579	5.34634e-20	3
A_23_P158593	-5.61909	2.97211e-27	FALSE	FALSE	FALSE	FALSE
A_23_P158593	-4.17143	5.92426e-21	FALSE	FALSE	FALSE	FALSE
A_23_P158880	-2.35183	2.87974e-17	A_23_P158880	-2.19796	2.36215e-14	3
A_23_P158880	-2.06433	6.95059e-14	FALSE	FALSE	FALSE	FALSE
A_23_P158880	-2.17772	1.32969e-15	FALSE	FALSE	FALSE	FALSE
A_23_P158976	4.41334	1.53061e-27	A_23_P158976	4.59899	7.13055e-28	3
A_23_P158976	4.79881	2.56962e-29	FALSE	FALSE	FALSE	FALSE
A_23_P158976	4.58481	5.8286e-28	FALSE	FALSE	FALSE	FALSE
A_23_P159125	2.1424	5.62878e-16	A_23_P159125	2.15101	4.61109e-16	3
A_23_P159125	2.1798	9.6033e-17	FALSE	FALSE	FALSE	FALSE
A_23_P159125	2.13083	7.24417e-16	FALSE	FALSE	FALSE	FALSE
A_23_P159316	-3.91728	4.28524e-11	A_23_P159316	-3.62437	1.43626e-11	3
A_23_P159316	-4.13864	9.02673e-19	FALSE	FALSE	FALSE	FALSE
A_23_P159316	-2.81718	2.35295e-13	FALSE	FALSE	FALSE	FALSE
A_23_P159325	3.93659	1.92158e-32	A_23_P159325	4.0507	9.80135e-33	3
A_23_P159325	4.15311	1.38638e-33	FALSE	FALSE	FALSE	FALSE
A_23_P159325	4.06241	8.80188e-33	FALSE	FALSE	FALSE	FALSE
A_23_P159355	-2.04525	9.90335e-14	FALSE	FALSE	FALSE	FALSE
A_23_P159907	13.8504	2.79162e-12	FALSE	FALSE	FALSE	FALSE
A_23_P159937	-2.02172	1.90076e-12	FALSE	FALSE	FALSE	FALSE
A_23_P159956	2.58312	2.30446e-14	A_23_P159956	2.40061	5.14784e-13	3
A_23_P159956	2.35042	1.43586e-13	FALSE	FALSE	FALSE	FALSE
A_23_P159956	2.26828	1.37772e-12	FALSE	FALSE	FALSE	FALSE
A_23_P159974	-2.54215	3.26857e-14	A_23_P159974	-2.43947	1.96387e-13	3
A_23_P159974	-2.56574	7.99132e-17	FALSE	FALSE	FALSE	FALSE
A_23_P159974	-2.21053	5.56396e-13	FALSE	FALSE	FALSE	FALSE
A_23_P159986	-5.71819	1.47136e-42	A_23_P159986	-5.54651	6.10368e-41	3
A_23_P159986	-5.24621	1.7455e-40	FALSE	FALSE	FALSE	FALSE
A_23_P159986	-5.67513	7.08917e-42	FALSE	FALSE	FALSE	FALSE
A_23_P160226	2.36641	9e-05	FALSE	FALSE	FALSE	FALSE
A_23_P16032	2.76646	9.3555e-20	A_23_P16032	2.70883	5.95356e-18	3
A_23_P16032	2.79083	1.09015e-19	FALSE	FALSE	FALSE	FALSE
A_23_P16032	2.56919	1.76581e-17	FALSE	FALSE	FALSE	FALSE
A_23_P160336	-3.82915	0.00541	FALSE	FALSE	FALSE	FALSE
A_23_P160377	7.87329	9.63262e-31	A_23_P160377	6.01903	3.54108e-12	2
A_23_P160377	4.16476	7.08215e-12	FALSE	FALSE	FALSE	FALSE
A_23_P160559	7.64579	1.67557e-36	A_23_P160559	7.92932	7.95872e-37	3
A_23_P160559	8.43435	1.62916e-38	FALSE	FALSE	FALSE	FALSE
A_23_P160559	7.70781	6.95753e-37	FALSE	FALSE	FALSE	FALSE
A_23_P16078	-2.0525	1.33635e-13	FALSE	FALSE	FALSE	FALSE
A_23_P160920	-4.28051	4.63965e-08	A_23_P160920	-4.53991	1.54658e-08	3
A_23_P160920	-4.68342	4.13537e-13	FALSE	FALSE	FALSE	FALSE
A_23_P160920	-4.6558	6.04792e-13	FALSE	FALSE	FALSE	FALSE
A_23_P160940	-3.66108	4.86866e-20	A_23_P160940	-3.58209	1.62709e-20	3
A_23_P160940	-3.74325	3.11282e-25	FALSE	FALSE	FALSE	FALSE
A_23_P160940	-3.34193	1.25923e-22	FALSE	FALSE	FALSE	FALSE
A_23_P161190	-4.79853	1e-05	A_23_P161190	-3.46731	0.0001	2
A_23_P161190	-2.13609	0.00019	FALSE	FALSE	FALSE	FALSE
A_23_P161194	-2.82434	0.00093	A_23_P161194	-2.93762	0.00046514	2
A_23_P161194	-3.05091	2.79759e-07	FALSE	FALSE	FALSE	FALSE
A_23_P161231	-3.12401	4.0882e-08	A_23_P161231	-3.92025	2.04642e-08	2
A_23_P161231	-4.71649	4.64803e-11	FALSE	FALSE	FALSE	FALSE
A_23_P161280	2.24342	3.82061e-08	FALSE	FALSE	FALSE	FALSE
A_23_P161297	-2.28644	2.55106e-18	A_23_P161297	-2.30029	2.90238e-18	3
A_23_P161297	-2.3306	1.15523e-18	FALSE	FALSE	FALSE	FALSE
A_23_P161297	-2.28384	5.00086e-18	FALSE	FALSE	FALSE	FALSE
A_23_P161424	-4.03106	6.25432e-06	A_23_P161424	-3.59274	3.25418e-06	2
A_23_P161424	-3.15441	2.54045e-07	FALSE	FALSE	FALSE	FALSE
A_23_P161428	-2.09468	1.75972e-15	A_23_P161428	-2.07498	2.4817e-15	2
A_23_P161428	-2.05529	3.20369e-15	FALSE	FALSE	FALSE	FALSE
A_23_P161474	-2.07966	1.4464e-15	A_23_P161474	-2.06517	1.74451e-15	2
A_23_P161474	-2.05067	2.04263e-15	FALSE	FALSE	FALSE	FALSE
A_23_P161647	-2.3641	8.73846e-21	A_23_P161647	-2.30125	3.58542e-19	3
A_23_P161647	-2.30741	1.05839e-19	FALSE	FALSE	FALSE	FALSE
A_23_P161647	-2.23223	9.61049e-19	FALSE	FALSE	FALSE	FALSE
A_23_P161706	3.8762	0.00112	FALSE	FALSE	FALSE	FALSE
A_23_P161792	-2.83976	0.00217	FALSE	FALSE	FALSE	FALSE
A_23_P161940	-2.56596	6.34214e-17	A_23_P161940	-2.39987	2.05094e-13	3
A_23_P161940	-2.43464	5.57404e-16	FALSE	FALSE	FALSE	FALSE
A_23_P161940	-2.19901	6.14662e-13	FALSE	FALSE	FALSE	FALSE
A_23_P162037	-2.76678	5.55054e-21	A_23_P162037	-2.96904	1.8561e-21	3
A_23_P162037	-3.15705	3.52945e-25	FALSE	FALSE	FALSE	FALSE
A_23_P162037	-2.98328	1.7411e-23	FALSE	FALSE	FALSE	FALSE
A_23_P162525	-2.09002	1.05938e-08	A_23_P162525	-2.18455	4.06123e-09	3
A_23_P162525	-2.18812	1.35795e-09	FALSE	FALSE	FALSE	FALSE
A_23_P162525	-2.2755	2.31945e-10	FALSE	FALSE	FALSE	FALSE
A_23_P162579	6.58135	2.52234e-44	A_23_P162579	6.19497	2.05524e-44	3
A_23_P162579	6.27748	0	FALSE	FALSE	FALSE	FALSE
A_23_P162579	5.72607	3.64338e-44	FALSE	FALSE	FALSE	FALSE
A_23_P162640	6.72549	0	A_23_P162640	6.62262	1.91511e-44	3
A_23_P162640	6.89307	0	FALSE	FALSE	FALSE	FALSE
A_23_P162640	6.2493	5.74532e-44	FALSE	FALSE	FALSE	FALSE
A_23_P162719	-2.45032	1.05895e-18	A_23_P162719	-2.3928	1.53178e-17	3
A_23_P162719	-2.32537	4.17519e-17	FALSE	FALSE	FALSE	FALSE
A_23_P162719	-2.40271	3.14257e-18	FALSE	FALSE	FALSE	FALSE
A_23_P163099	-2.05082	1.73451e-14	FALSE	FALSE	FALSE	FALSE
A_23_P163306	-2.11687	3.60566e-15	FALSE	FALSE	FALSE	FALSE
A_23_P163402	100	0	A_23_P163402	100	0	3
A_23_P163402	100	0	FALSE	FALSE	FALSE	FALSE
A_23_P163402	100	0	FALSE	FALSE	FALSE	FALSE
A_23_P163440	-6.59851	1.70604e-10	A_23_P163440	-3.96534	9.51289e-09	3
A_23_P163440	-2.75728	1.18918e-09	FALSE	FALSE	FALSE	FALSE
A_23_P163440	-2.54023	2.71789e-08	FALSE	FALSE	FALSE	FALSE
A_23_P163492	4.59465	4.19508e-32	FALSE	FALSE	FALSE	FALSE
A_23_P16354	4.05692	0.00461	FALSE	FALSE	FALSE	FALSE
A_23_P164637	2.07	2.26104e-13	A_23_P164637	2.04535	7.17724e-13	3
A_23_P164637	2.05368	2.88977e-13	FALSE	FALSE	FALSE	FALSE
A_23_P164637	2.01236	1.63809e-12	FALSE	FALSE	FALSE	FALSE
A_23_P164674	2.15534	3.80346e-09	A_23_P164674	2.11857	2.977e-09	2
A_23_P164674	2.08181	2.15054e-09	FALSE	FALSE	FALSE	FALSE
A_23_P164814	-4.23099	1.41711e-27	A_23_P164814	-4.367	5.85534e-28	3
A_23_P164814	-4.74875	2.30324e-31	FALSE	FALSE	FALSE	FALSE
A_23_P164814	-4.12126	3.39262e-28	FALSE	FALSE	FALSE	FALSE
A_23_P16496	-2.04614	5.08589e-07	A_23_P16496	-2.20604	1.71477e-07	3
A_23_P16496	-2.20595	5.13118e-09	FALSE	FALSE	FALSE	FALSE
A_23_P16496	-2.36602	7.1009e-10	FALSE	FALSE	FALSE	FALSE
A_23_P164966	6.07372	3.40115e-07	A_23_P164966	5.9196	6.15985e-07	2
A_23_P164966	5.76548	8.91855e-07	FALSE	FALSE	FALSE	FALSE
A_23_P165162	2.05884	1.6998e-09	FALSE	FALSE	FALSE	FALSE
A_23_P165201	5.40207	0.00022	FALSE	FALSE	FALSE	FALSE
A_23_P16523	2.92272	4.9591e-26	A_23_P16523	2.97874	7.67187e-26	3
A_23_P16523	3.09111	1.47805e-27	FALSE	FALSE	FALSE	FALSE
A_23_P16523	2.92239	1.79087e-25	FALSE	FALSE	FALSE	FALSE
A_23_P165333	2.98136	6.27456e-24	A_23_P165333	3.00717	4.25329e-24	3
A_23_P165333	3.08065	7.28221e-25	FALSE	FALSE	FALSE	FALSE
A_23_P165333	2.9595	5.75708e-24	FALSE	FALSE	FALSE	FALSE
A_23_P165372	4.41895	3.85544e-08	FALSE	FALSE	FALSE	FALSE
A_23_P165380	2.00368	0.00073	FALSE	FALSE	FALSE	FALSE
A_23_P165414	3.55923	2.31801e-08	FALSE	FALSE	FALSE	FALSE
A_23_P165457	-3.24553	5e-05	FALSE	FALSE	FALSE	FALSE
A_23_P165796	6.21491	7.75075e-06	FALSE	FALSE	FALSE	FALSE
A_23_P165927	-2.10058	1.30711e-12	FALSE	FALSE	FALSE	FALSE
A_23_P166207	4.81599	1.0191e-12	A_23_P166207	5.60542	3.39722e-13	3
A_23_P166207	6.0506	4.04863e-17	FALSE	FALSE	FALSE	FALSE
A_23_P166207	5.94968	2.6038e-17	FALSE	FALSE	FALSE	FALSE
A_23_P166333	2.00298	6.49615e-12	FALSE	FALSE	FALSE	FALSE
A_23_P166376	-2.28708	9.47169e-14	FALSE	FALSE	FALSE	FALSE
A_23_P166400	-2.94371	1.24323e-22	A_23_P166400	-3.03891	5.58112e-23	3
A_23_P166400	-3.19267	8.32528e-25	FALSE	FALSE	FALSE	FALSE
A_23_P166400	-2.98035	4.22781e-23	FALSE	FALSE	FALSE	FALSE
A_23_P166502	-2.96803	1.66167e-25	A_23_P166502	-2.89099	3.57035e-24	3
A_23_P166502	-2.80087	9.36706e-24	FALSE	FALSE	FALSE	FALSE
A_23_P166502	-2.90407	1.17783e-24	FALSE	FALSE	FALSE	FALSE
A_23_P166508	-3.38835	5.20704e-31	A_23_P166508	-3.37485	4.38309e-29	3
A_23_P166508	-3.57106	1.08649e-32	FALSE	FALSE	FALSE	FALSE
A_23_P166508	-3.16515	1.30961e-28	FALSE	FALSE	FALSE	FALSE
A_23_P166520	2.00957	1e-05	FALSE	FALSE	FALSE	FALSE
A_23_P166526	-2.22431	1.92426e-14	A_23_P166526	-2.13349	6.88361e-13	2
A_23_P166526	-2.04267	1.35748e-12	FALSE	FALSE	FALSE	FALSE
A_23_P16708	-3.77021	0.0088	FALSE	FALSE	FALSE	FALSE
A_23_P167212	-3.19686	1.97127e-25	A_23_P167212	-2.79844	2.24179e-19	3
A_23_P167212	-2.74629	1.00811e-22	FALSE	FALSE	FALSE	FALSE
A_23_P167212	-2.45216	6.72437e-19	FALSE	FALSE	FALSE	FALSE
A_23_P16722	-5.27369	0.00055	FALSE	FALSE	FALSE	FALSE
A_23_P167324	-2.85478	0.00203	FALSE	FALSE	FALSE	FALSE
A_23_P167367	-2.43681	2.5834e-20	A_23_P167367	-2.26767	4.32719e-17	3
A_23_P167367	-2.19273	4.55799e-17	FALSE	FALSE	FALSE	FALSE
A_23_P167367	-2.17348	8.42101e-17	FALSE	FALSE	FALSE	FALSE
A_23_P167389	2.2066	0.00278	A_23_P167389	2.17493	0.00445667	3
A_23_P167389	2.11365	0.0068	FALSE	FALSE	FALSE	FALSE
A_23_P167389	2.20454	0.00379	FALSE	FALSE	FALSE	FALSE
A_23_P167553	-2.33929	3.73384e-14	A_23_P167553	-2.32116	1.3958e-12	3
A_23_P167553	-2.46174	1.63852e-15	FALSE	FALSE	FALSE	FALSE
A_23_P167553	-2.16245	4.14842e-12	FALSE	FALSE	FALSE	FALSE
A_23_P167585	2.72446	0.00044	FALSE	FALSE	FALSE	FALSE
A_23_P167599	6.41628	1.79669e-39	A_23_P167599	6.36049	1.80301e-39	3
A_23_P167599	6.41424	1.18742e-39	FALSE	FALSE	FALSE	FALSE
A_23_P167599	6.25096	2.42493e-39	FALSE	FALSE	FALSE	FALSE
A_23_P168324	4.48308	1.83472e-33	A_23_P168324	4.16703	1.33765e-31	3
A_23_P168324	4.14952	3.68357e-32	FALSE	FALSE	FALSE	FALSE
A_23_P168324	3.86849	3.62624e-31	FALSE	FALSE	FALSE	FALSE
A_23_P168532	7.67539	4.31764e-17	FALSE	FALSE	FALSE	FALSE
A_23_P169007	2.62538	0.00485	FALSE	FALSE	FALSE	FALSE
A_23_P169249	-5.51495	7.05658e-27	A_23_P169249	-5.2525	2.41939e-27	3
A_23_P169249	-5.39041	7.69714e-30	FALSE	FALSE	FALSE	FALSE
A_23_P169249	-4.85215	1.93878e-28	FALSE	FALSE	FALSE	FALSE
A_23_P169460	3.14321	0.00163	A_23_P169460	2.92824	0.00375	2
A_23_P169460	2.71327	0.00587	FALSE	FALSE	FALSE	FALSE
A_23_P169479	-2.59736	1.28892e-09	FALSE	FALSE	FALSE	FALSE
A_23_P169558	-2.02966	1.63126e-11	A_23_P169558	-2.2204	5.59571e-12	3
A_23_P169558	-2.15501	4.74297e-13	FALSE	FALSE	FALSE	FALSE
A_23_P169558	-2.47654	2.24183e-16	FALSE	FALSE	FALSE	FALSE
A_23_P169756	2.1667	8.60356e-08	A_23_P169756	2.095	7.64439e-08	3
A_23_P169756	2.07188	5.20723e-08	FALSE	FALSE	FALSE	FALSE
A_23_P169756	2.04641	9.12237e-08	FALSE	FALSE	FALSE	FALSE
A_23_P169766	2.13411	1.79927e-10	A_23_P169766	2.1687	6.48701e-11	3
A_23_P169766	2.09916	1.44704e-11	FALSE	FALSE	FALSE	FALSE
A_23_P169766	2.27283	2.13031e-13	FALSE	FALSE	FALSE	FALSE
A_23_P170058	2.01067	5.63382e-15	FALSE	FALSE	FALSE	FALSE
A_23_P170186	-2.90963	1.82727e-18	A_23_P170186	-2.6689	1.18126e-17	3
A_23_P170186	-2.50541	3.12118e-17	FALSE	FALSE	FALSE	FALSE
A_23_P170186	-2.59167	2.39887e-18	FALSE	FALSE	FALSE	FALSE
A_23_P170301	3.79878	0.00284	FALSE	FALSE	FALSE	FALSE
A_23_P170378	-2.34102	0.00834	FALSE	FALSE	FALSE	FALSE
A_23_P170427	3.60279	0.00227	FALSE	FALSE	FALSE	FALSE
A_23_P17044	2.57261	1.76505e-07	FALSE	FALSE	FALSE	FALSE
A_23_P170541	5.40902	1e-05	FALSE	FALSE	FALSE	FALSE
A_23_P170608	-2.03363	0.00149	FALSE	FALSE	FALSE	FALSE
A_23_P170719	3.76091	1.77725e-26	A_23_P170719	3.87239	6.87322e-27	3
A_23_P170719	3.95724	4.90916e-28	FALSE	FALSE	FALSE	FALSE
A_23_P170719	3.89903	2.35625e-27	FALSE	FALSE	FALSE	FALSE
A_23_P170888	4.93691	0.00341	FALSE	FALSE	FALSE	FALSE
A_23_P171077	-2.20267	8.94062e-17	A_23_P171077	-2.17829	1.6685e-15	3
A_23_P171077	-2.25124	1.85695e-17	FALSE	FALSE	FALSE	FALSE
A_23_P171077	-2.08097	4.89752e-15	FALSE	FALSE	FALSE	FALSE
A_23_P171176	-2.95326	0.00417	FALSE	FALSE	FALSE	FALSE
A_23_P171385	-2.04916	3.1707e-08	FALSE	FALSE	FALSE	FALSE
A_23_P171388	4.24369	0.00592	FALSE	FALSE	FALSE	FALSE
A_23_P17192	12.3976	9.69349e-16	FALSE	FALSE	FALSE	FALSE
A_23_P17269	-3.07735	5.10532e-13	A_23_P17269	-2.62958	5.01883e-08	2
A_23_P17269	-2.18181	1.00376e-07	FALSE	FALSE	FALSE	FALSE
A_23_P173	2.18714	9e-05	FALSE	FALSE	FALSE	FALSE
A_23_P17316	-5.34808	0.00065	A_23_P17316	-5.35406	0.00068	2
A_23_P17316	-5.36004	0.00071	FALSE	FALSE	FALSE	FALSE
A_23_P17438	3.95714	0.00073	FALSE	FALSE	FALSE	FALSE
A_23_P17606	2.52403	2.73886e-15	A_23_P17606	2.51935	2.94997e-15	3
A_23_P17606	2.49804	4.6927e-15	FALSE	FALSE	FALSE	FALSE
A_23_P17606	2.53597	1.41834e-15	FALSE	FALSE	FALSE	FALSE
A_23_P17724	-2.98813	1.00454e-06	A_23_P17724	-2.50545	3.27873e-06	3
A_23_P17724	-2.51092	2.14987e-08	FALSE	FALSE	FALSE	FALSE
A_23_P17724	-2.0173	8.81014e-06	FALSE	FALSE	FALSE	FALSE
A_23_P17837	2.8131	0.00069	A_23_P17837	2.79702	0.000735	2
A_23_P17837	2.78093	0.00078	FALSE	FALSE	FALSE	FALSE
A_23_P17914	-3.48625	1.1715e-25	A_23_P17914	-3.39923	6.62034e-25	3
A_23_P17914	-3.44181	5.65413e-26	FALSE	FALSE	FALSE	FALSE
A_23_P17914	-3.26962	1.81241e-24	FALSE	FALSE	FALSE	FALSE
A_23_P18055	2.09987	6.09974e-14	FALSE	FALSE	FALSE	FALSE
A_23_P18123	3.63024	0.00025	FALSE	FALSE	FALSE	FALSE
A_23_P18213	6.14993	3.04179e-06	FALSE	FALSE	FALSE	FALSE
A_23_P18246	2.58789	6.66985e-11	A_23_P18246	2.64713	8.12174e-11	3
A_23_P18246	2.8508	1.05779e-12	FALSE	FALSE	FALSE	FALSE
A_23_P18246	2.50271	1.75896e-10	FALSE	FALSE	FALSE	FALSE
A_23_P18266	-2.02746	1.83597e-14	A_23_P18266	-2.04764	1.10645e-14	2
A_23_P18266	-2.06782	3.76925e-15	FALSE	FALSE	FALSE	FALSE
A_23_P18267	-2.00252	3.81269e-13	FALSE	FALSE	FALSE	FALSE
A_23_P18656	-2.11521	2.67089e-10	A_23_P18656	-2.16498	2.30028e-10	3
A_23_P18656	-2.08431	4.16889e-10	FALSE	FALSE	FALSE	FALSE
A_23_P18656	-2.29541	6.10747e-12	FALSE	FALSE	FALSE	FALSE
A_23_P18662	-5.91286	1e-05	A_23_P18662	-7.82724	1.00333e-05	3
A_23_P18662	-6.53376	2e-05	FALSE	FALSE	FALSE	FALSE
A_23_P18662	-11.0351	9.98442e-08	FALSE	FALSE	FALSE	FALSE
A_23_P18713	3.988	1.53394e-33	A_23_P18713	3.875	3.4157e-33	3
A_23_P18713	3.64512	8.34528e-33	FALSE	FALSE	FALSE	FALSE
A_23_P18713	3.99189	3.67891e-34	FALSE	FALSE	FALSE	FALSE
A_23_P18755	3.65701	0.00585	FALSE	FALSE	FALSE	FALSE
A_23_P18913	9.8471	2.50334e-09	FALSE	FALSE	FALSE	FALSE
A_23_P1894	11.5989	2.03075e-14	FALSE	FALSE	FALSE	FALSE
A_23_P19030	2.7158	5e-05	FALSE	FALSE	FALSE	FALSE
A_23_P19115	3.23397	7.56145e-22	A_23_P19115	3.22711	4.0314e-22	3
A_23_P19115	3.22331	2.60692e-22	FALSE	FALSE	FALSE	FALSE
A_23_P19115	3.22405	1.92582e-22	FALSE	FALSE	FALSE	FALSE
A_23_P19333	5.39875	6e-05	FALSE	FALSE	FALSE	FALSE
A_23_P19517	-2.22373	6.8685e-16	A_23_P19517	-2.21218	3.48062e-15	3
A_23_P19517	-2.26138	2.33746e-16	FALSE	FALSE	FALSE	FALSE
A_23_P19517	-2.15144	9.52125e-15	FALSE	FALSE	FALSE	FALSE
A_23_P19624	7.25227	1e-05	FALSE	FALSE	FALSE	FALSE
A_23_P1973	-2.58894	3.78523e-07	A_23_P1973	-2.33552	1.95293e-07	2
A_23_P1973	-2.0821	1.20625e-08	FALSE	FALSE	FALSE	FALSE
A_23_P19778	2.611	0.00285	FALSE	FALSE	FALSE	FALSE
A_23_P200138	-2.53455	0.00048	FALSE	FALSE	FALSE	FALSE
A_23_P200310	-2.10519	5.19711e-13	A_23_P200310	-2.22504	1.77404e-13	3
A_23_P200310	-2.21836	1.21173e-14	FALSE	FALSE	FALSE	FALSE
A_23_P200310	-2.35156	3.83522e-16	FALSE	FALSE	FALSE	FALSE
A_23_P20035	2.66555	6e-05	A_23_P20035	2.82247	2.21193e-05	3
A_23_P20035	2.91234	2.8493e-06	FALSE	FALSE	FALSE	FALSE
A_23_P20035	2.88952	3.50872e-06	FALSE	FALSE	FALSE	FALSE
A_23_P200524	-4.55983	0.00152	FALSE	FALSE	FALSE	FALSE
A_23_P200670	2.3742	0.00027	A_23_P200670	2.28619	0.00013681	3
A_23_P200670	2.01802	0.00014	FALSE	FALSE	FALSE	FALSE
A_23_P200670	2.46634	4.29434e-07	FALSE	FALSE	FALSE	FALSE
A_23_P20075	2.32132	2.46453e-10	FALSE	FALSE	FALSE	FALSE
A_23_P200936	-2.08984	2.27464e-11	A_23_P200936	-2.07709	2.95938e-11	2
A_23_P200936	-2.06435	3.64412e-11	FALSE	FALSE	FALSE	FALSE
A_23_P200940	-2.12448	1.30135e-13	FALSE	FALSE	FALSE	FALSE
A_23_P201066	-2.17303	2.87979e-08	A_23_P201066	-2.80785	9.5993e-09	3
A_23_P201066	-3.2251	3.12313e-18	FALSE	FALSE	FALSE	FALSE
A_23_P201066	-3.02543	1.64044e-16	FALSE	FALSE	FALSE	FALSE
A_23_P201179	2.89655	2.78908e-16	A_23_P201179	2.81115	1.33232e-15	3
A_23_P201179	2.81812	3.35364e-16	FALSE	FALSE	FALSE	FALSE
A_23_P201179	2.71878	3.3827e-15	FALSE	FALSE	FALSE	FALSE
A_23_P201193	-2.04134	0.00023	FALSE	FALSE	FALSE	FALSE
A_23_P201747	-3.61234	5.55517e-27	A_23_P201747	-3.45798	6.23212e-25	3
A_23_P201747	-3.5129	6.84611e-26	FALSE	FALSE	FALSE	FALSE
A_23_P201747	-3.24871	1.79562e-24	FALSE	FALSE	FALSE	FALSE
A_23_P201979	2.18077	1.63768e-14	A_23_P201979	2.22244	7.76021e-15	3
A_23_P201979	2.27507	9.79834e-16	FALSE	FALSE	FALSE	FALSE
A_23_P201979	2.21149	5.92401e-15	FALSE	FALSE	FALSE	FALSE
A_23_P202390	-2.85634	3.21276e-09	A_23_P202390	-2.76868	1.60898e-09	2
A_23_P202390	-2.68102	5.19945e-12	FALSE	FALSE	FALSE	FALSE
A_23_P202427	5.00315	6.66535e-06	A_23_P202427	5.48147	3.35479e-06	2
A_23_P202427	5.95978	4.42261e-08	FALSE	FALSE	FALSE	FALSE
A_23_P202484	-2.70079	4e-05	A_23_P202484	-0.508547	1.40981e-05	3
A_23_P202484	-2.31523	2.29439e-06	FALSE	FALSE	FALSE	FALSE
A_23_P202484	3.49038	1.14021e-13	FALSE	FALSE	FALSE	FALSE
A_23_P202501	2.18774	4.78163e-13	FALSE	FALSE	FALSE	FALSE
A_23_P202667	4.13778	2.36829e-08	A_23_P202667	3.14809	0.00308001	2
A_23_P202667	2.1584	0.00616	FALSE	FALSE	FALSE	FALSE
A_23_P202737	2.11328	1.08445e-13	FALSE	FALSE	FALSE	FALSE
A_23_P202773	-2.35466	1.8538e-18	A_23_P202773	-2.22972	2.08111e-15	3
A_23_P202773	-2.24516	1.47262e-17	FALSE	FALSE	FALSE	FALSE
A_23_P202773	-2.08933	6.22674e-15	FALSE	FALSE	FALSE	FALSE
A_23_P202881	4.56046	0.00065	A_23_P202881	4.2492	0.002285	2
A_23_P202881	3.93795	0.00392	FALSE	FALSE	FALSE	FALSE
A_23_P203095	-2.29764	6.338e-15	A_23_P203095	-2.24013	1.15063e-12	3
A_23_P203095	-2.36532	1.3615e-15	FALSE	FALSE	FALSE	FALSE
A_23_P203095	-2.05742	3.44418e-12	FALSE	FALSE	FALSE	FALSE
A_23_P20311	4.31589	0.00431	FALSE	FALSE	FALSE	FALSE
A_23_P203150	2.05377	9.96558e-13	A_23_P203150	2.05694	8.43079e-13	2
A_23_P203150	2.06012	6.89601e-13	FALSE	FALSE	FALSE	FALSE
A_23_P203173	3.23689	0.00987	FALSE	FALSE	FALSE	FALSE
A_23_P203351	-9.39877	1.7543e-33	A_23_P203351	-6.58845	1.17299e-29	3
A_23_P203351	-4.71135	3.49645e-29	FALSE	FALSE	FALSE	FALSE
A_23_P203351	-5.65524	2.23376e-31	FALSE	FALSE	FALSE	FALSE
A_23_P203419	-4.933	2e-05	A_23_P203419	-3.49828	0.00245	2
A_23_P203419	-2.06355	0.00488	FALSE	FALSE	FALSE	FALSE
A_23_P203439	3.6372	1.19229e-09	FALSE	FALSE	FALSE	FALSE
A_23_P203743	2.02717	1.76548e-13	FALSE	FALSE	FALSE	FALSE
A_23_P203807	15.2373	1.1595e-12	FALSE	FALSE	FALSE	FALSE
A_23_P203888	2.56419	1.2725e-11	A_23_P203888	2.45469	8.02557e-11	3
A_23_P203888	2.44638	3.9948e-11	FALSE	FALSE	FALSE	FALSE
A_23_P203888	2.35349	1.88094e-10	FALSE	FALSE	FALSE	FALSE
A_23_P2041	-2.19865	8.58692e-13	A_23_P2041	-2.18134	3.58035e-12	3
A_23_P2041	-2.105	9.65274e-12	FALSE	FALSE	FALSE	FALSE
A_23_P2041	-2.24036	2.29628e-13	FALSE	FALSE	FALSE	FALSE
A_23_P204375	-6.13958	0.00092	FALSE	FALSE	FALSE	FALSE
A_23_P204406	-2.61081	2.02624e-16	FALSE	FALSE	FALSE	FALSE
A_23_P204511	2.49204	4.46363e-19	A_23_P204511	2.4766	1.77564e-18	3
A_23_P204511	2.49899	6.21016e-19	FALSE	FALSE	FALSE	FALSE
A_23_P204511	2.43877	4.25953e-18	FALSE	FALSE	FALSE	FALSE
A_23_P20458	2.02777	2.53291e-06	A_23_P20458	2.1527	1.29467e-06	2
A_23_P20458	2.27762	5.64362e-08	FALSE	FALSE	FALSE	FALSE
A_23_P204581	4.39875	1.45812e-27	A_23_P204581	4.22159	2.37987e-26	3
A_23_P204581	4.13603	4.15523e-26	FALSE	FALSE	FALSE	FALSE
A_23_P204581	4.13	2.83858e-26	FALSE	FALSE	FALSE	FALSE
A_23_P204751	-2.47166	2.63881e-15	A_23_P204751	-2.5516	9.16656e-16	3
A_23_P204751	-2.75062	8.41984e-20	FALSE	FALSE	FALSE	FALSE
A_23_P204751	-2.43252	1.11074e-16	FALSE	FALSE	FALSE	FALSE
A_23_P20480	2.01033	2.5264e-12	A_23_P20480	2.02015	2.13776e-12	2
A_23_P20480	2.02997	1.74912e-12	FALSE	FALSE	FALSE	FALSE
A_23_P204836	2.42132	4.03198e-09	A_23_P204836	2.20638	3.24907e-09	3
A_23_P204836	2.10737	2.62421e-09	FALSE	FALSE	FALSE	FALSE
A_23_P204836	2.09044	3.09101e-09	FALSE	FALSE	FALSE	FALSE
A_23_P20484	-2.42156	3.25822e-09	A_23_P20484	-2.32725	1.74494e-09	2
A_23_P20484	-2.23294	2.31659e-10	FALSE	FALSE	FALSE	FALSE
A_23_P204998	-2.05941	2.72347e-15	A_23_P204998	-2.0708	1.78567e-15	2
A_23_P204998	-2.08218	8.47868e-16	FALSE	FALSE	FALSE	FALSE
A_23_P20502	-2.13475	1.19586e-13	FALSE	FALSE	FALSE	FALSE
A_23_P205074	2.42358	3.22645e-18	A_23_P205074	2.39567	1.93819e-17	3
A_23_P205074	2.33121	5.33725e-17	FALSE	FALSE	FALSE	FALSE
A_23_P205074	2.43221	1.54676e-18	FALSE	FALSE	FALSE	FALSE
A_23_P205164	3.02256	0.00464	FALSE	FALSE	FALSE	FALSE
A_23_P205177	3.27119	0.00107	FALSE	FALSE	FALSE	FALSE
A_23_P2052	4.63694	0.00239	FALSE	FALSE	FALSE	FALSE
A_23_P205348	-5.13745	0.00727	A_23_P205348	-7.5101	0.003795	2
A_23_P205348	-9.88276	0.00032	FALSE	FALSE	FALSE	FALSE
A_23_P205370	6.09156	5.12366e-07	FALSE	FALSE	FALSE	FALSE
A_23_P205393	-2.02986	2.85195e-13	FALSE	FALSE	FALSE	FALSE
A_23_P205519	3.62509	5.68844e-31	A_23_P205519	3.72731	1.73953e-29	3
A_23_P205519	4.08596	3.66847e-34	FALSE	FALSE	FALSE	FALSE
A_23_P205519	3.47089	5.16168e-29	FALSE	FALSE	FALSE	FALSE
A_23_P205632	-5.49504	0.00188	FALSE	FALSE	FALSE	FALSE
A_23_P205828	2.03218	4.20741e-13	FALSE	FALSE	FALSE	FALSE
A_23_P205959	2.26626	6.07329e-15	A_23_P205959	2.23489	1.14134e-13	3
A_23_P205959	2.11062	3.35426e-13	FALSE	FALSE	FALSE	FALSE
A_23_P205959	2.32778	9.01425e-16	FALSE	FALSE	FALSE	FALSE
A_23_P205986	-2.46104	3.22056e-10	FALSE	FALSE	FALSE	FALSE
A_23_P205997	2.01372	7.01472e-09	A_23_P205997	2.12313	2.5175e-09	3
A_23_P205997	2.22244	4.77705e-11	FALSE	FALSE	FALSE	FALSE
A_23_P205997	2.13323	4.90001e-10	FALSE	FALSE	FALSE	FALSE
A_23_P206068	6.03687	0.00031	FALSE	FALSE	FALSE	FALSE
A_23_P206110	2.28826	8.4717e-14	A_23_P206110	2.16176	2.45394e-11	2
A_23_P206110	2.03526	4.89941e-11	FALSE	FALSE	FALSE	FALSE
A_23_P206113	25.8184	5.70332e-17	A_23_P206113	29.4913	2.11224e-17	3
A_23_P206113	31.9451	2.08498e-18	FALSE	FALSE	FALSE	FALSE
A_23_P206113	30.7103	4.24913e-18	FALSE	FALSE	FALSE	FALSE
A_23_P206656	2.88692	1e-05	FALSE	FALSE	FALSE	FALSE
A_23_P206661	6.68614	0	A_23_P206661	6.54327	0	3
A_23_P206661	6.46383	0	FALSE	FALSE	FALSE	FALSE
A_23_P206661	6.47985	0	FALSE	FALSE	FALSE	FALSE
A_23_P206677	2.74613	8e-05	FALSE	FALSE	FALSE	FALSE
A_23_P206741	-2.9258	0.00087	FALSE	FALSE	FALSE	FALSE
A_23_P206776	5.4007	0.00126	FALSE	FALSE	FALSE	FALSE
A_23_P20697	-4.14355	0.00202	FALSE	FALSE	FALSE	FALSE
A_23_P206998	-2.02915	2e-05	A_23_P206998	-2.08335	1.00033e-05	2
A_23_P206998	-2.13755	6.57565e-09	FALSE	FALSE	FALSE	FALSE
A_23_P207201	6.32665	8.60351e-09	FALSE	FALSE	FALSE	FALSE
A_23_P207233	5.48419	1.89232e-06	FALSE	FALSE	FALSE	FALSE
A_23_P207345	2.87445	5.19005e-07	FALSE	FALSE	FALSE	FALSE
A_23_P207371	-12.3557	0.00087	FALSE	FALSE	FALSE	FALSE
A_23_P207414	-2.28622	0.00014	FALSE	FALSE	FALSE	FALSE
A_23_P207445	-2.60866	1.61493e-14	A_23_P207445	-2.52873	4.46892e-14	3
A_23_P207445	-2.48425	6.59837e-14	FALSE	FALSE	FALSE	FALSE
A_23_P207445	-2.49328	5.19346e-14	FALSE	FALSE	FALSE	FALSE
A_23_P207520	-4.01115	4.2039e-45	A_23_P207520	-2.97862	1.4013e-45	3
A_23_P207520	-2.22808	0	FALSE	FALSE	FALSE	FALSE
A_23_P207520	-2.69664	0	FALSE	FALSE	FALSE	FALSE
A_23_P207905	3.22997	4.56446e-16	A_23_P207905	3.17757	9.13185e-16	3
A_23_P207905	3.1494	1.26682e-15	FALSE	FALSE	FALSE	FALSE
A_23_P207905	3.15335	1.01629e-15	FALSE	FALSE	FALSE	FALSE
A_23_P208055	-2.96795	0.00539	FALSE	FALSE	FALSE	FALSE
A_23_P208119	-2.20698	2.61427e-13	FALSE	FALSE	FALSE	FALSE
A_23_P208126	18.1613	2.57453e-19	A_23_P208126	18.8945	8.58389e-20	3
A_23_P208126	20.7735	2.75599e-24	FALSE	FALSE	FALSE	FALSE
A_23_P208126	17.7488	6.0923e-23	FALSE	FALSE	FALSE	FALSE
A_23_P208167	-4.09388	0.00014	A_23_P208167	-6.29958	4.66711e-05	3
A_23_P208167	-7.69221	4.40621e-09	FALSE	FALSE	FALSE	FALSE
A_23_P208167	-7.11264	9.03719e-09	FALSE	FALSE	FALSE	FALSE
A_23_P208393	2.08728	4.56203e-08	A_23_P208393	2.05401	1.20986e-07	2
A_23_P208393	2.02073	1.96352e-07	FALSE	FALSE	FALSE	FALSE
A_23_P208450	-2.04823	1.4198e-14	A_23_P208450	-2.03126	4.48464e-14	2
A_23_P208450	-2.01429	7.54947e-14	FALSE	FALSE	FALSE	FALSE
A_23_P208482	2.02988	1.09598e-06	A_23_P208482	2.04115	8.90834e-07	2
A_23_P208482	2.05243	6.85688e-07	FALSE	FALSE	FALSE	FALSE
A_23_P208493	5.42173	0.00113	FALSE	FALSE	FALSE	FALSE
A_23_P208595	-4.50228	2.34093e-40	A_23_P208595	-4.75891	8.66859e-41	3
A_23_P208595	-4.99071	9.45736e-42	FALSE	FALSE	FALSE	FALSE
A_23_P208595	-4.78375	1.65073e-41	FALSE	FALSE	FALSE	FALSE
A_23_P208636	7.78387	2.83798e-15	FALSE	FALSE	FALSE	FALSE
A_23_P208737	2.83075	1.89654e-14	A_23_P208737	2.73007	1.84016e-14	3
A_23_P208737	2.64258	2.82801e-14	FALSE	FALSE	FALSE	FALSE
A_23_P208737	2.71687	7.95917e-15	FALSE	FALSE	FALSE	FALSE
A_23_P208768	2.66026	0.00922	FALSE	FALSE	FALSE	FALSE
A_23_P208900	4.73847	1.07443e-28	FALSE	FALSE	FALSE	FALSE
A_23_P209116	4.74991	0.0012	A_23_P209116	5.98585	0.000400002	3
A_23_P209116	6.61003	2.33733e-09	FALSE	FALSE	FALSE	FALSE
A_23_P209116	6.59761	2.74013e-09	FALSE	FALSE	FALSE	FALSE
A_23_P209176	-3.67505	1.22038e-09	FALSE	FALSE	FALSE	FALSE
A_23_P209232	2.25438	2.44991e-17	A_23_P209232	2.27277	3.37459e-17	3
A_23_P209232	2.34144	2.65031e-18	FALSE	FALSE	FALSE	FALSE
A_23_P209232	2.22248	7.40882e-17	FALSE	FALSE	FALSE	FALSE
A_23_P20927	2.11956	1.03098e-09	FALSE	FALSE	FALSE	FALSE
A_23_P209288	-3.42984	2.36961e-06	A_23_P209288	-2.86177	4.49255e-06	2
A_23_P209288	-2.29371	6.61549e-06	FALSE	FALSE	FALSE	FALSE
A_23_P209449	2.83256	2e-05	A_23_P209449	2.99125	6.66699e-06	3
A_23_P209449	3.00732	5.15763e-10	FALSE	FALSE	FALSE	FALSE
A_23_P209449	3.13388	4.49981e-10	FALSE	FALSE	FALSE	FALSE
A_23_P209564	2.64981	4.57835e-07	FALSE	FALSE	FALSE	FALSE
A_23_P209625	7.97547	0	A_23_P209625	7.41465	1.72827e-44	3
A_23_P209625	7.47223	1.4013e-45	FALSE	FALSE	FALSE	FALSE
A_23_P209625	6.79626	5.04467e-44	FALSE	FALSE	FALSE	FALSE
A_23_P210001	2.04275	8.98907e-10	A_23_P210001	2.26246	2.9973e-10	3
A_23_P210001	2.25747	2.82534e-13	FALSE	FALSE	FALSE	FALSE
A_23_P210001	2.48717	9.77323e-16	FALSE	FALSE	FALSE	FALSE
A_23_P210100	2.02501	0.00631	FALSE	FALSE	FALSE	FALSE
A_23_P210131	-2.08024	1.09451e-12	A_23_P210131	-2.06813	1.55746e-12	2
A_23_P210131	-2.05602	2.02041e-12	FALSE	FALSE	FALSE	FALSE
A_23_P210224	-3.69526	0.0026	FALSE	FALSE	FALSE	FALSE
A_23_P210285	-2.04808	3.13192e-16	A_23_P210285	-2.0452	1.0071e-15	3
A_23_P210285	-2.07775	5.42157e-17	FALSE	FALSE	FALSE	FALSE
A_23_P210285	-2.00977	2.65389e-15	FALSE	FALSE	FALSE	FALSE
A_23_P210577	-3.26647	2.56063e-23	A_23_P210577	-3.20252	9.45784e-23	3
A_23_P210577	-3.21609	1.43229e-22	FALSE	FALSE	FALSE	FALSE
A_23_P210577	-3.125	1.149e-22	FALSE	FALSE	FALSE	FALSE
A_23_P210731	2.06039	8.7206e-09	FALSE	FALSE	FALSE	FALSE
A_23_P210763	2.60572	4.48625e-20	A_23_P210763	2.59466	1.92142e-20	3
A_23_P210763	2.61175	7.22435e-21	FALSE	FALSE	FALSE	FALSE
A_23_P210763	2.5665	5.55588e-21	FALSE	FALSE	FALSE	FALSE
A_23_P210811	2.50575	0.00011	FALSE	FALSE	FALSE	FALSE
A_23_P210915	-2.98692	0.00162	A_23_P210915	-2.72133	0.00085	2
A_23_P210915	-2.45575	8e-05	FALSE	FALSE	FALSE	FALSE
A_23_P211028	-4.78614	1.29369e-06	A_23_P211028	-4.11135	4.75692e-07	3
A_23_P211028	-4.60405	6.67329e-11	FALSE	FALSE	FALSE	FALSE
A_23_P211028	-2.94387	1.33319e-07	FALSE	FALSE	FALSE	FALSE
A_23_P211141	-2.45505	1.31698e-08	A_23_P211141	-2.49236	4.38999e-09	3
A_23_P211141	-2.36165	1.57036e-13	FALSE	FALSE	FALSE	FALSE
A_23_P211141	-2.66039	2.75216e-16	FALSE	FALSE	FALSE	FALSE
A_23_P211212	-2.27052	2.20461e-16	A_23_P211212	-2.22897	9.97602e-16	3
A_23_P211212	-2.20795	9.38254e-16	FALSE	FALSE	FALSE	FALSE
A_23_P211212	-2.20844	1.83409e-15	FALSE	FALSE	FALSE	FALSE
A_23_P211252	-2.40135	7.87843e-13	FALSE	FALSE	FALSE	FALSE
A_23_P211417	-4.16611	0.00215	A_23_P211417	-5.96532	0.001095	2
A_23_P211417	-7.76453	4e-05	FALSE	FALSE	FALSE	FALSE
A_23_P211428	-2.26762	9.0568e-15	A_23_P211428	-2.20721	1.18503e-13	3
A_23_P211428	-2.12112	3.29109e-13	FALSE	FALSE	FALSE	FALSE
A_23_P211428	-2.23288	1.73447e-14	FALSE	FALSE	FALSE	FALSE
A_23_P211468	-4.11972	0.0064	A_23_P211468	-4.09897	0.006825	2
A_23_P211468	-4.07822	0.00725	FALSE	FALSE	FALSE	FALSE
A_23_P211504	2.48244	2.04016e-12	A_23_P211504	2.37907	3.02714e-11	3
A_23_P211504	2.40852	5.32906e-12	FALSE	FALSE	FALSE	FALSE
A_23_P211504	2.24625	8.3445e-11	FALSE	FALSE	FALSE	FALSE
A_23_P211543	7.55555	1.39918e-07	A_23_P211543	5.68876	0.00066507	2
A_23_P211543	3.82196	0.00133	FALSE	FALSE	FALSE	FALSE
A_23_P21155	2.37439	4.81737e-12	A_23_P21155	2.41674	4.905e-12	3
A_23_P21155	2.53923	1.70695e-13	FALSE	FALSE	FALSE	FALSE
A_23_P21155	2.33659	9.72694e-12	FALSE	FALSE	FALSE	FALSE
A_23_P211561	-4.47504	0.00508	FALSE	FALSE	FALSE	FALSE
A_23_P211619	7.31158	8.1608e-11	FALSE	FALSE	FALSE	FALSE
A_23_P211680	-4.41096	0.00112	FALSE	FALSE	FALSE	FALSE
A_23_P211711	-2.84385	0.0017	FALSE	FALSE	FALSE	FALSE
A_23_P211899	3.20325	0.00029	FALSE	FALSE	FALSE	FALSE
A_23_P211926	2.09937	5.88474e-15	A_23_P211926	2.08172	1.09514e-14	3
A_23_P211926	2.03979	1.87615e-14	FALSE	FALSE	FALSE	FALSE
A_23_P211926	2.10601	8.20792e-15	FALSE	FALSE	FALSE	FALSE
A_23_P211973	4.03146	0.0002	FALSE	FALSE	FALSE	FALSE
A_23_P212126	3.72214	0.00548	FALSE	FALSE	FALSE	FALSE
A_23_P212360	10.8141	5.13985e-13	FALSE	FALSE	FALSE	FALSE
A_23_P212400	-2.25897	4.40336e-17	A_23_P212400	-2.26358	2.82484e-17	3
A_23_P212400	-2.30869	4.88432e-18	FALSE	FALSE	FALSE	FALSE
A_23_P212400	-2.22308	3.58272e-17	FALSE	FALSE	FALSE	FALSE
A_23_P21249	-4.77888	2e-05	FALSE	FALSE	FALSE	FALSE
A_23_P212800	67.5561	0	A_23_P212800	35.5096	0.002465	2
A_23_P212800	3.46315	0.00493	FALSE	FALSE	FALSE	FALSE
A_23_P212830	-2.65788	2.67862e-15	A_23_P212830	-2.39014	5.70578e-11	2
A_23_P212830	-2.12241	1.14113e-10	FALSE	FALSE	FALSE	FALSE
A_23_P212968	-10.0364	4.80047e-11	A_23_P212968	-10.1875	4.74859e-11	2
A_23_P212968	-10.3385	4.69671e-11	FALSE	FALSE	FALSE	FALSE
A_23_P213020	-3.51112	2.10418e-09	A_23_P213020	-2.97458	1.06433e-09	2
A_23_P213020	-2.43804	2.44729e-11	FALSE	FALSE	FALSE	FALSE
A_23_P213038	-2.36869	1.09858e-14	A_23_P213038	-2.35133	6.04431e-15	3
A_23_P213038	-2.35197	2.5643e-15	FALSE	FALSE	FALSE	FALSE
A_23_P213038	-2.33333	4.58284e-15	FALSE	FALSE	FALSE	FALSE
A_23_P213050	-10.1801	6.5861e-44	A_23_P213050	-8.96482	1.6951e-42	3
A_23_P213050	-6.70205	5.01945e-42	FALSE	FALSE	FALSE	FALSE
A_23_P213050	-10.0123	0	FALSE	FALSE	FALSE	FALSE
A_23_P213102	2.04576	2.37855e-13	FALSE	FALSE	FALSE	FALSE
A_23_P213288	3.97512	0.00026	FALSE	FALSE	FALSE	FALSE
A_23_P213336	2.41006	1e-05	A_23_P213336	2.25682	4.35832e-06	3
A_23_P213336	2.20268	9.24391e-07	FALSE	FALSE	FALSE	FALSE
A_23_P213336	2.15772	2.15057e-06	FALSE	FALSE	FALSE	FALSE
A_23_P213375	2.46478	5.24311e-14	FALSE	FALSE	FALSE	FALSE
A_23_P213385	2.0098	2.16069e-15	FALSE	FALSE	FALSE	FALSE
A_23_P213620	3.69004	6.18194e-07	FALSE	FALSE	FALSE	FALSE
A_23_P213745	-4.65571	0.00025	A_23_P213745	-4.6341	0.000235	2
A_23_P213745	-4.61249	0.00022	FALSE	FALSE	FALSE	FALSE
A_23_P21393	-4.78614	0.00929	A_23_P21393	-4.75666	0.009525	2
A_23_P21393	-4.72719	0.00976	FALSE	FALSE	FALSE	FALSE
A_23_P214026	-3.47212	0.00089	A_23_P214026	-4.23512	0.000299474	3
A_23_P214026	-5.52677	2.53799e-07	FALSE	FALSE	FALSE	FALSE
A_23_P214026	-3.70647	8.16755e-06	FALSE	FALSE	FALSE	FALSE
A_23_P214168	-2.83308	2.90982e-21	A_23_P214168	-2.96207	1.00144e-21	3
A_23_P214168	-3.04671	1.60743e-23	FALSE	FALSE	FALSE	FALSE
A_23_P214168	-3.00641	7.84127e-23	FALSE	FALSE	FALSE	FALSE
A_23_P214208	4.29974	3.26176e-09	FALSE	FALSE	FALSE	FALSE
A_23_P214408	4.36952	0.00017	FALSE	FALSE	FALSE	FALSE
A_23_P214487	-2.25364	4.73714e-19	A_23_P214487	-2.4276	1.59186e-19	3
A_23_P214487	-2.40581	3.83908e-21	FALSE	FALSE	FALSE	FALSE
A_23_P214487	-2.62335	4.62665e-24	FALSE	FALSE	FALSE	FALSE
A_23_P214533	3.56616	2.94603e-23	A_23_P214533	3.4611	1.10675e-22	3
A_23_P214533	3.44826	8.3031e-23	FALSE	FALSE	FALSE	FALSE
A_23_P214533	3.36888	2.19535e-22	FALSE	FALSE	FALSE	FALSE
A_23_P21485	-2.06232	3.56374e-14	A_23_P21485	-2.07215	1.9713e-14	2
A_23_P21485	-2.08199	3.78856e-15	FALSE	FALSE	FALSE	FALSE
A_23_P215421	2.17793	6.37359e-17	A_23_P215421	2.1768	1.89343e-16	3
A_23_P215421	2.19996	5.91833e-17	FALSE	FALSE	FALSE	FALSE
A_23_P215421	2.15252	4.4511e-16	FALSE	FALSE	FALSE	FALSE
A_23_P215479	2.09533	2.89501e-11	A_23_P215479	2.09133	1.54714e-11	2
A_23_P215479	2.08733	1.99275e-12	FALSE	FALSE	FALSE	FALSE
A_23_P215484	12.4126	3.8328e-15	A_23_P215484	17.871	1.2776e-15	3
A_23_P215484	23.6181	3.03333e-37	FALSE	FALSE	FALSE	FALSE
A_23_P215484	17.5823	8.89245e-32	FALSE	FALSE	FALSE	FALSE
A_23_P215491	2.06043	3.16476e-07	FALSE	FALSE	FALSE	FALSE
A_23_P215505	-2.97219	0.00183	FALSE	FALSE	FALSE	FALSE
A_23_P215577	-4.12865	0.0006	A_23_P215577	-3.40917	0.004595	2
A_23_P215577	-2.68968	0.00859	FALSE	FALSE	FALSE	FALSE
A_23_P215634	-3.90281	0	A_23_P215634	-3.79175	0	3
A_23_P215634	-3.4669	0	FALSE	FALSE	FALSE	FALSE
A_23_P215634	-4.00554	0	FALSE	FALSE	FALSE	FALSE
A_23_P215642	-2.073	1.15831e-07	FALSE	FALSE	FALSE	FALSE
A_23_P215976	-3.7145	5.00828e-21	A_23_P215976	-2.91516	1.12378e-15	3
A_23_P215976	-2.37656	3.34085e-15	FALSE	FALSE	FALSE	FALSE
A_23_P215976	-2.65442	3.04757e-17	FALSE	FALSE	FALSE	FALSE
A_23_P216167	-2.1006	5.59933e-09	A_23_P216167	-2.20661	2.80048e-09	2
A_23_P216167	-2.31262	1.62515e-12	FALSE	FALSE	FALSE	FALSE
A_23_P216355	-2.20082	3.6891e-15	A_23_P216355	-2.20064	1.82834e-13	3
A_23_P216355	-2.35185	4.10879e-17	FALSE	FALSE	FALSE	FALSE
A_23_P216355	-2.04926	5.44773e-13	FALSE	FALSE	FALSE	FALSE
A_23_P216434	5.73664	6e-05	FALSE	FALSE	FALSE	FALSE
A_23_P216517	-2.41369	5.33719e-15	A_23_P216517	-2.38879	6.93365e-15	3
A_23_P216517	-2.36784	9.81219e-15	FALSE	FALSE	FALSE	FALSE
A_23_P216517	-2.38483	5.65158e-15	FALSE	FALSE	FALSE	FALSE
A_23_P216581	2.52058	0.00437	FALSE	FALSE	FALSE	FALSE
A_23_P217015	-2.28298	2.98534e-10	A_23_P217015	-2.47789	1.0091e-10	3
A_23_P217015	-2.57815	1.75916e-12	FALSE	FALSE	FALSE	FALSE
A_23_P217015	-2.57253	2.43669e-12	FALSE	FALSE	FALSE	FALSE
A_23_P217178	2.51721	0.00027	FALSE	FALSE	FALSE	FALSE
A_23_P217228	2.53853	2.75775e-10	FALSE	FALSE	FALSE	FALSE
A_23_P217269	8.44834	4.78753e-09	FALSE	FALSE	FALSE	FALSE
A_23_P217280	2.15607	0.00359	FALSE	FALSE	FALSE	FALSE
A_23_P217319	-3.25887	0.00632	A_23_P217319	-5.19101	0.00212333	3
A_23_P217319	-6.16912	3e-05	FALSE	FALSE	FALSE	FALSE
A_23_P217319	-6.14503	2e-05	FALSE	FALSE	FALSE	FALSE
A_23_P217384	-2.00098	7.49136e-09	FALSE	FALSE	FALSE	FALSE
A_23_P217399	-2.24921	6e-05	A_23_P217399	-2.40948	3.00094e-05	2
A_23_P217399	-2.56975	1.87616e-08	FALSE	FALSE	FALSE	FALSE
A_23_P217475	2.17949	5.02241e-16	A_23_P217475	2.13565	3.20323e-15	3
A_23_P217475	2.10651	5.30237e-15	FALSE	FALSE	FALSE	FALSE
A_23_P217475	2.12096	3.80507e-15	FALSE	FALSE	FALSE	FALSE
A_23_P217546	3.41929	8.15458e-09	FALSE	FALSE	FALSE	FALSE
A_23_P217554	2.54547	5.21236e-06	A_23_P217554	2.59865	1.75193e-06	3
A_23_P217554	2.45006	4.30379e-08	FALSE	FALSE	FALSE	FALSE
A_23_P217554	2.80043	3.95458e-10	FALSE	FALSE	FALSE	FALSE
A_23_P217564	-3.95583	0.00036	A_23_P217564	-3.65608	0.000127326	3
A_23_P217564	-3.97084	1.9791e-06	FALSE	FALSE	FALSE	FALSE
A_23_P217564	-3.04157	2e-05	FALSE	FALSE	FALSE	FALSE
A_23_P217621	-2.63685	8.01827e-06	FALSE	FALSE	FALSE	FALSE
A_23_P217643	2.92081	0.00035	FALSE	FALSE	FALSE	FALSE
A_23_P217763	-2.27401	4.62317e-10	A_23_P217763	-2.29234	3.30305e-10	2
A_23_P217763	-2.31067	1.98294e-10	FALSE	FALSE	FALSE	FALSE
A_23_P218025	2.96661	0.00984	FALSE	FALSE	FALSE	FALSE
A_23_P218047	3.63462	3.34838e-11	FALSE	FALSE	FALSE	FALSE
A_23_P218358	3.56668	9.27472e-12	A_23_P218358	3.44738	3.0936e-12	3
A_23_P218358	3.4935	1.65323e-15	FALSE	FALSE	FALSE	FALSE
A_23_P218358	3.28196	4.43504e-15	FALSE	FALSE	FALSE	FALSE
A_23_P218434	2.05301	1.30945e-13	FALSE	FALSE	FALSE	FALSE
A_23_P218517	3.20386	4.3903e-28	A_23_P218517	3.31014	1.59997e-28	3
A_23_P218517	3.37023	4.97045e-30	FALSE	FALSE	FALSE	FALSE
A_23_P218517	3.35634	3.59914e-29	FALSE	FALSE	FALSE	FALSE
A_23_P218531	2.00888	0.0011	FALSE	FALSE	FALSE	FALSE
A_23_P218646	-2.02221	1.99249e-15	FALSE	FALSE	FALSE	FALSE
A_23_P218918	2.29117	2e-05	FALSE	FALSE	FALSE	FALSE
A_23_P218928	-2.1556	9.00737e-15	A_23_P218928	-2.09397	1.08653e-13	3
A_23_P218928	-2.09745	4.25686e-14	FALSE	FALSE	FALSE	FALSE
A_23_P218928	-2.02885	2.74383e-13	FALSE	FALSE	FALSE	FALSE
A_23_P219105	-3.53619	0.00676	FALSE	FALSE	FALSE	FALSE
A_23_P219176	2.00264	1.08372e-11	A_23_P219176	2.02652	9.00752e-12	3
A_23_P219176	2.05371	1.91307e-12	FALSE	FALSE	FALSE	FALSE
A_23_P219176	2.02322	1.42723e-11	FALSE	FALSE	FALSE	FALSE
A_23_P219223	3.03167	6.40957e-06	FALSE	FALSE	FALSE	FALSE
A_23_P21990	-2.10839	0.00446	A_23_P21990	-2.13725	0.00449	2
A_23_P21990	-2.16611	0.00452	FALSE	FALSE	FALSE	FALSE
A_23_P22013	8.95049	4.61308e-13	FALSE	FALSE	FALSE	FALSE
A_23_P22027	-5.57186	4.36174e-39	A_23_P22027	-5.56404	3.64866e-39	3
A_23_P22027	-5.58991	3.90302e-39	FALSE	FALSE	FALSE	FALSE
A_23_P22027	-5.53036	2.68121e-39	FALSE	FALSE	FALSE	FALSE
A_23_P22398	-2.45946	2e-05	A_23_P22398	-3.10501	6.6667e-06	3
A_23_P22398	-2.56995	1.0025e-10	FALSE	FALSE	FALSE	FALSE
A_23_P22398	-4.28561	2.4731e-17	FALSE	FALSE	FALSE	FALSE
A_23_P22565	11.5367	4.72268e-11	FALSE	FALSE	FALSE	FALSE
A_23_P22614	-2.78445	7.39073e-23	A_23_P22614	-2.95853	2.47975e-23	3
A_23_P22614	-3.14356	6.85131e-27	FALSE	FALSE	FALSE	FALSE
A_23_P22614	-2.94758	4.78384e-25	FALSE	FALSE	FALSE	FALSE
A_23_P22647	-3.04337	0.00087	FALSE	FALSE	FALSE	FALSE
A_23_P22735	2.403	3.06845e-16	A_23_P22735	2.41489	6.8377e-16	3
A_23_P22735	2.52555	4.66474e-18	FALSE	FALSE	FALSE	FALSE
A_23_P22735	2.31611	1.7398e-15	FALSE	FALSE	FALSE	FALSE
A_23_P22854	3.7602	0.00162	FALSE	FALSE	FALSE	FALSE
A_23_P22970	-2.29847	3.93275e-10	A_23_P22970	-2.4599	1.35403e-10	3
A_23_P22970	-2.50208	1.05649e-11	FALSE	FALSE	FALSE	FALSE
A_23_P22970	-2.57914	2.36846e-12	FALSE	FALSE	FALSE	FALSE
A_23_P2307	2.01954	7e-05	FALSE	FALSE	FALSE	FALSE
A_23_P23074	3.94877	1.30449e-07	A_23_P23074	4.29656	4.3611e-08	3
A_23_P23074	4.30626	2.72872e-10	FALSE	FALSE	FALSE	FALSE
A_23_P23074	4.63465	1.11074e-10	FALSE	FALSE	FALSE	FALSE
A_23_P23303	-2.35252	0	A_23_P23303	-2.26853	0	3
A_23_P23303	-2.30182	0	FALSE	FALSE	FALSE	FALSE
A_23_P23303	-2.15124	0	FALSE	FALSE	FALSE	FALSE
A_23_P23502	-3.30133	0.00375	FALSE	FALSE	FALSE	FALSE
A_23_P23625	-2.0531	5.73687e-14	FALSE	FALSE	FALSE	FALSE
A_23_P23705	2.32785	2.42023e-07	FALSE	FALSE	FALSE	FALSE
A_23_P23873	10.7357	7.21565e-13	FALSE	FALSE	FALSE	FALSE
A_23_P23980	-2.64134	0.00154	A_23_P23980	-3.40695	0.000513346	3
A_23_P23980	-3.399	3.4222e-08	FALSE	FALSE	FALSE	FALSE
A_23_P23980	-4.18052	3.54508e-09	FALSE	FALSE	FALSE	FALSE
A_23_P23996	2.35186	0.00071	FALSE	FALSE	FALSE	FALSE
A_23_P24004	3.42706	5.2475e-13	A_23_P24004	3.40029	1.75956e-13	3
A_23_P24004	3.53861	5.19404e-18	FALSE	FALSE	FALSE	FALSE
A_23_P24004	3.23521	3.11223e-15	FALSE	FALSE	FALSE	FALSE
A_23_P24031	-4.69853	0.00036	A_23_P24031	-4.64893	0.00036	2
A_23_P24031	-4.59934	0.00036	FALSE	FALSE	FALSE	FALSE
A_23_P24129	-3.85702	1.90591e-28	A_23_P24129	-3.40094	2.23038e-26	3
A_23_P24129	-3.32771	1.40317e-28	FALSE	FALSE	FALSE	FALSE
A_23_P24129	-3.01808	6.65805e-26	FALSE	FALSE	FALSE	FALSE
A_23_P24149	2.7163	3.22274e-13	A_23_P24149	2.48485	5.17161e-10	3
A_23_P24149	2.13195	1.55093e-09	FALSE	FALSE	FALSE	FALSE
A_23_P24149	2.6063	2.30834e-13	FALSE	FALSE	FALSE	FALSE
A_23_P24332	2.75274	3.76846e-17	A_23_P24332	2.65202	4.04206e-16	3
A_23_P24332	2.64237	2.43384e-16	FALSE	FALSE	FALSE	FALSE
A_23_P24332	2.56096	9.31549e-16	FALSE	FALSE	FALSE	FALSE
A_23_P24384	2.06346	7.0507e-09	FALSE	FALSE	FALSE	FALSE
A_23_P24389	2.15269	4.4242e-07	FALSE	FALSE	FALSE	FALSE
A_23_P24444	-3.36675	1.81534e-30	A_23_P24444	-3.40968	1.16622e-30	3
A_23_P24444	-3.41785	1.24258e-30	FALSE	FALSE	FALSE	FALSE
A_23_P24444	-3.44444	4.40745e-31	FALSE	FALSE	FALSE	FALSE
A_23_P24555	-3.31799	8.52541e-14	A_23_P24555	-3.16999	2.84484e-14	3
A_23_P24555	-3.22659	6.16776e-18	FALSE	FALSE	FALSE	FALSE
A_23_P24555	-2.96539	8.50139e-17	FALSE	FALSE	FALSE	FALSE
A_23_P24577	-6.27442	0.00573	A_23_P24577	-5.98849	0.006895	2
A_23_P24577	-5.70256	0.00806	FALSE	FALSE	FALSE	FALSE
A_23_P24616	-8.24948	8.03744e-28	FALSE	FALSE	FALSE	FALSE
A_23_P24676	2.90807	0.00034	FALSE	FALSE	FALSE	FALSE
A_23_P24784	-5.62987	5.64191e-41	A_23_P24784	-5.20848	1.93163e-40	3
A_23_P24784	-4.84976	3.46182e-40	FALSE	FALSE	FALSE	FALSE
A_23_P24784	-5.14582	1.76887e-40	FALSE	FALSE	FALSE	FALSE
A_23_P2492	7.01828	0	A_23_P2492	7.42163	0	3
A_23_P2492	7.81559	0	FALSE	FALSE	FALSE	FALSE
A_23_P2492	7.43101	0	FALSE	FALSE	FALSE	FALSE
A_23_P250164	4.20547	8.82065e-33	A_23_P250164	4.21671	7.30326e-33	3
A_23_P250164	4.09302	9.72105e-33	FALSE	FALSE	FALSE	FALSE
A_23_P250164	4.35164	3.36808e-33	FALSE	FALSE	FALSE	FALSE
A_23_P250245	5.46535	0.00022	FALSE	FALSE	FALSE	FALSE
A_23_P250251	4.4119	0.00318	FALSE	FALSE	FALSE	FALSE
A_23_P250353	3.10228	8.14963e-25	A_23_P250353	3.02065	1.0959e-24	3
A_23_P250353	3.06564	8.75486e-26	FALSE	FALSE	FALSE	FALSE
A_23_P250353	2.89402	2.38519e-24	FALSE	FALSE	FALSE	FALSE
A_23_P250385	-3.59644	1.3348e-28	A_23_P250385	-3.48897	3.94118e-28	3
A_23_P250385	-3.62025	1.73511e-30	FALSE	FALSE	FALSE	FALSE
A_23_P250385	-3.25021	1.04714e-27	FALSE	FALSE	FALSE	FALSE
A_23_P250444	-4.31158	0.00065	A_23_P250444	-3.16573	0.00179667	3
A_23_P250444	-3.16589	6e-05	FALSE	FALSE	FALSE	FALSE
A_23_P250444	-2.01972	0.00468	FALSE	FALSE	FALSE	FALSE
A_23_P25069	-2.19126	1.38712e-08	A_23_P25069	-2.11394	1.0789e-08	2
A_23_P25069	-2.03662	7.70688e-09	FALSE	FALSE	FALSE	FALSE
A_23_P250747	8.43121	1.65368e-13	FALSE	FALSE	FALSE	FALSE
A_23_P250951	-2.05855	0.00033	A_23_P250951	-2.18278	0.000121705	3
A_23_P250951	-2.33819	5.11363e-06	FALSE	FALSE	FALSE	FALSE
A_23_P250951	-2.15159	3e-05	FALSE	FALSE	FALSE	FALSE
A_23_P250963	-2.2315	1.2679e-09	FALSE	FALSE	FALSE	FALSE
A_23_P251002	3.61186	3.85051e-26	A_23_P251002	3.48494	8.29071e-25	3
A_23_P251002	3.33153	2.27122e-24	FALSE	FALSE	FALSE	FALSE
A_23_P251002	3.51143	1.77487e-25	FALSE	FALSE	FALSE	FALSE
A_23_P251075	5.38479	0.00023	FALSE	FALSE	FALSE	FALSE
A_23_P251196	-2.04782	3.89491e-11	A_23_P251196	-2.06738	3.04692e-11	3
A_23_P251196	-2.0427	4.80262e-11	FALSE	FALSE	FALSE	FALSE
A_23_P251196	-2.11161	4.4324e-12	FALSE	FALSE	FALSE	FALSE
A_23_P251412	-3.29109	1.41929e-16	A_23_P251412	-2.93681	6.6706e-15	3
A_23_P251412	-2.55612	1.9859e-14	FALSE	FALSE	FALSE	FALSE
A_23_P251412	-2.96323	1.08682e-17	FALSE	FALSE	FALSE	FALSE
A_23_P251855	-8.37778	0.00262	A_23_P251855	-8.39039	0.002615	2
A_23_P251855	-8.403	0.00261	FALSE	FALSE	FALSE	FALSE
A_23_P251868	4.76007	3e-05	FALSE	FALSE	FALSE	FALSE
A_23_P252052	-2.37565	2.97671e-06	A_23_P252052	-2.55608	9.9224e-07	3
A_23_P252052	-2.48933	1.04753e-11	FALSE	FALSE	FALSE	FALSE
A_23_P252052	-2.80326	3.51106e-13	FALSE	FALSE	FALSE	FALSE
A_23_P252082	5.17197	4.75006e-17	FALSE	FALSE	FALSE	FALSE
A_23_P252236	33.6585	1.38941e-19	A_23_P252236	18.1647	0.00209	2
A_23_P252236	2.67086	0.00418	FALSE	FALSE	FALSE	FALSE
A_23_P252306	2.36835	1.04422e-19	A_23_P252306	2.38496	3.015e-19	3
A_23_P252306	2.50415	4.57823e-21	FALSE	FALSE	FALSE	FALSE
A_23_P252306	2.28238	7.95499e-19	FALSE	FALSE	FALSE	FALSE
A_23_P252432	-3.24746	0.00295	FALSE	FALSE	FALSE	FALSE
A_23_P252671	-2.38314	8.32286e-07	FALSE	FALSE	FALSE	FALSE
A_23_P252764	-2.04467	0.00421	FALSE	FALSE	FALSE	FALSE
A_23_P253301	2.93524	1.58491e-25	A_23_P253301	2.94293	2.54363e-25	3
A_23_P253301	2.98497	8.17118e-26	FALSE	FALSE	FALSE	FALSE
A_23_P253301	2.90857	5.22885e-25	FALSE	FALSE	FALSE	FALSE
A_23_P253331	-2.25857	2.96501e-07	A_23_P253331	-2.28237	1.00497e-07	3
A_23_P253331	-2.45957	2.19929e-11	FALSE	FALSE	FALSE	FALSE
A_23_P253331	-2.12896	4.96679e-09	FALSE	FALSE	FALSE	FALSE
A_23_P253350	-2.48979	9.39409e-07	A_23_P253350	-2.56832	3.13719e-07	3
A_23_P253350	-2.62261	4.65818e-10	FALSE	FALSE	FALSE	FALSE
A_23_P253350	-2.59256	1.28353e-09	FALSE	FALSE	FALSE	FALSE
A_23_P253484	-2.262	2.72795e-12	A_23_P253484	-2.31158	1.41705e-12	3
A_23_P253484	-2.57553	9.70302e-18	FALSE	FALSE	FALSE	FALSE
A_23_P253484	-2.09721	1.52319e-12	FALSE	FALSE	FALSE	FALSE
A_23_P253597	-3.60396	0.00436	FALSE	FALSE	FALSE	FALSE
A_23_P253622	-2.02219	2.16657e-09	FALSE	FALSE	FALSE	FALSE
A_23_P253661	-2.07912	2.92614e-15	A_23_P253661	-2.17391	9.77304e-16	3
A_23_P253661	-2.25583	9.01209e-19	FALSE	FALSE	FALSE	FALSE
A_23_P253661	-2.18677	4.87099e-18	FALSE	FALSE	FALSE	FALSE
A_23_P2537	-2.99089	3.50144e-20	A_23_P2537	-2.85368	1.19732e-18	3
A_23_P2537	-2.79748	1.19428e-18	FALSE	FALSE	FALSE	FALSE
A_23_P2537	-2.77266	2.36267e-18	FALSE	FALSE	FALSE	FALSE
A_23_P253762	-2.80112	1.85164e-18	A_23_P253762	-2.80254	1.07104e-18	3
A_23_P253762	-2.87304	1.19648e-19	FALSE	FALSE	FALSE	FALSE
A_23_P253762	-2.73345	1.24183e-18	FALSE	FALSE	FALSE	FALSE
A_23_P253783	-2.13773	1.24627e-12	A_23_P253783	-2.38775	4.15742e-13	3
A_23_P253783	-2.40859	9.4944e-16	FALSE	FALSE	FALSE	FALSE
A_23_P253783	-2.61693	6.70267e-18	FALSE	FALSE	FALSE	FALSE
A_23_P253896	-2.34654	6.13378e-19	A_23_P253896	-2.3005	1.40029e-17	3
A_23_P253896	-2.32108	1.62151e-18	FALSE	FALSE	FALSE	FALSE
A_23_P253896	-2.23388	3.97738e-17	FALSE	FALSE	FALSE	FALSE
A_23_P253982	-3.62783	0.00045	FALSE	FALSE	FALSE	FALSE
A_23_P25445	2.41025	0.00028	A_23_P25445	2.26152	0.000175	2
A_23_P25445	2.11278	7e-05	FALSE	FALSE	FALSE	FALSE
A_23_P25475	-3.33309	6.05687e-23	A_23_P25475	-2.82218	2.96141e-12	3
A_23_P25475	-2.10184	8.88422e-12	FALSE	FALSE	FALSE	FALSE
A_23_P25475	-3.03162	6.56239e-21	FALSE	FALSE	FALSE	FALSE
A_23_P254797	2.22012	1.17374e-08	FALSE	FALSE	FALSE	FALSE
A_23_P255027	-2.71367	1.8053e-06	FALSE	FALSE	FALSE	FALSE
A_23_P255038	3.00715	1.10977e-06	A_23_P255038	-0.6735	0.000455555	2
A_23_P255038	-4.35415	0.00091	FALSE	FALSE	FALSE	FALSE
A_23_P255104	2.07042	2.22456e-14	A_23_P255104	2.10542	2.18647e-14	3
A_23_P255104	2.17532	5.80679e-16	FALSE	FALSE	FALSE	FALSE
A_23_P255104	2.07051	4.27677e-14	FALSE	FALSE	FALSE	FALSE
A_23_P255827	3.22182	3.17412e-22	A_23_P255827	3.28003	1.60266e-22	3
A_23_P255827	3.32818	6.54477e-23	FALSE	FALSE	FALSE	FALSE
A_23_P255827	3.2901	9.7938e-23	FALSE	FALSE	FALSE	FALSE
A_23_P25587	2.66444	2e-05	FALSE	FALSE	FALSE	FALSE
A_23_P255876	-4.73031	7.3422e-21	A_23_P255876	-4.0982	2.45499e-21	3
A_23_P255876	-3.57782	2.23761e-23	FALSE	FALSE	FALSE	FALSE
A_23_P255876	-3.98648	3.93701e-25	FALSE	FALSE	FALSE	FALSE
A_23_P256077	6.38808	1e-05	FALSE	FALSE	FALSE	FALSE
A_23_P256205	2.67712	1.30765e-11	A_23_P256205	2.88684	4.38268e-12	3
A_23_P256205	3.06592	1.04268e-14	FALSE	FALSE	FALSE	FALSE
A_23_P256205	2.91749	6.11089e-14	FALSE	FALSE	FALSE	FALSE
A_23_P25674	-5.8532	4.68119e-36	A_23_P25674	-5.60261	1.11136e-33	3
A_23_P25674	-5.65159	7.87526e-35	FALSE	FALSE	FALSE	FALSE
A_23_P25674	-5.30303	3.25066e-33	FALSE	FALSE	FALSE	FALSE
A_23_P256784	2.24096	5.58723e-09	A_23_P256784	2.38015	2.39113e-09	3
A_23_P256784	2.63253	3.73615e-12	FALSE	FALSE	FALSE	FALSE
A_23_P256784	2.26695	1.58242e-09	FALSE	FALSE	FALSE	FALSE
A_23_P256821	2.89332	0.00419	FALSE	FALSE	FALSE	FALSE
A_23_P256956	-2.04306	0	A_23_P256956	-2.09927	0	3
A_23_P256956	-2.18551	0	FALSE	FALSE	FALSE	FALSE
A_23_P256956	-2.06923	0	FALSE	FALSE	FALSE	FALSE
A_23_P257087	3.50782	0.00404	FALSE	FALSE	FALSE	FALSE
A_23_P257296	-2.09325	1.19078e-12	FALSE	FALSE	FALSE	FALSE
A_23_P257307	6.27907	1.1641e-08	FALSE	FALSE	FALSE	FALSE
A_23_P257365	2.63683	9.83168e-08	FALSE	FALSE	FALSE	FALSE
A_23_P257445	2.37745	0.00044	FALSE	FALSE	FALSE	FALSE
A_23_P25755	10.8555	4.26352e-13	FALSE	FALSE	FALSE	FALSE
A_23_P257672	2.01182	4.34031e-07	A_23_P257672	2.09911	2.29332e-07	2
A_23_P257672	2.1864	2.46332e-08	FALSE	FALSE	FALSE	FALSE
A_23_P258002	2.0739	5.16709e-14	A_23_P258002	2.04532	1.76449e-13	3
A_23_P258002	2.04145	1.20411e-13	FALSE	FALSE	FALSE	FALSE
A_23_P258002	2.02062	3.57266e-13	FALSE	FALSE	FALSE	FALSE
A_23_P258018	-2.07804	1.091e-14	FALSE	FALSE	FALSE	FALSE
A_23_P25813	5.61869	8.99012e-07	FALSE	FALSE	FALSE	FALSE
A_23_P258136	-2.26255	1.92768e-15	A_23_P258136	-2.28999	6.43164e-16	3
A_23_P258136	-2.31207	1.15998e-18	FALSE	FALSE	FALSE	FALSE
A_23_P258136	-2.29534	6.51539e-19	FALSE	FALSE	FALSE	FALSE
A_23_P258190	4.17946	9.06567e-16	A_23_P258190	4.23201	3.95525e-16	3
A_23_P258190	4.40164	3.50692e-17	FALSE	FALSE	FALSE	FALSE
A_23_P258190	4.11494	2.4494e-16	FALSE	FALSE	FALSE	FALSE
A_23_P258493	-2.18278	3.33473e-15	A_23_P258493	-2.16407	2.31895e-14	3
A_23_P258493	-2.2108	1.46476e-15	FALSE	FALSE	FALSE	FALSE
A_23_P258493	-2.09864	6.47691e-14	FALSE	FALSE	FALSE	FALSE
A_23_P258504	-4.64262	0.00153	FALSE	FALSE	FALSE	FALSE
A_23_P258633	-2.83005	3.78089e-22	A_23_P258633	-2.75319	1.91236e-19	3
A_23_P258633	-2.91001	4.7596e-23	FALSE	FALSE	FALSE	FALSE
A_23_P258633	-2.5195	5.73281e-19	FALSE	FALSE	FALSE	FALSE
A_23_P258714	-2.16021	3.98271e-18	A_23_P258714	-2.16439	5.69782e-18	3
A_23_P258714	-2.22502	1.71258e-19	FALSE	FALSE	FALSE	FALSE
A_23_P258714	-2.10793	1.29395e-17	FALSE	FALSE	FALSE	FALSE
A_23_P25888	-2.12925	0.00974	FALSE	FALSE	FALSE	FALSE
A_23_P259003	9.82872	1.13992e-10	FALSE	FALSE	FALSE	FALSE
A_23_P259049	4.56148	0.00146	A_23_P259049	4.3824	0.00236	2
A_23_P259049	4.20331	0.00326	FALSE	FALSE	FALSE	FALSE
A_23_P259292	12.1675	2.75537e-22	A_23_P259292	7.15821	0.000285	2
A_23_P259292	2.1489	0.00057	FALSE	FALSE	FALSE	FALSE
A_23_P259344	-4.67182	1.68233e-07	A_23_P259344	-3.37223	3.72131e-06	3
A_23_P259344	-2.53921	1e-05	FALSE	FALSE	FALSE	FALSE
A_23_P259344	-2.90565	9.95692e-07	FALSE	FALSE	FALSE	FALSE
A_23_P259594	-3.46236	0.00047	FALSE	FALSE	FALSE	FALSE
A_23_P259707	-4.85259	0.00108	FALSE	FALSE	FALSE	FALSE
A_23_P259901	2.04864	5.53282e-08	FALSE	FALSE	FALSE	FALSE
A_23_P259934	3.61316	0.00302	FALSE	FALSE	FALSE	FALSE
A_23_P26154	-2.58516	4.4275e-09	A_23_P26154	-2.31569	2.96248e-09	3
A_23_P26154	-2.17808	1.70645e-09	FALSE	FALSE	FALSE	FALSE
A_23_P26154	-2.18384	2.7535e-09	FALSE	FALSE	FALSE	FALSE
A_23_P2616	3.42077	0.00252	FALSE	FALSE	FALSE	FALSE
A_23_P26223	-2.02198	1.05004e-14	A_23_P26223	-2.02593	9.60421e-15	2
A_23_P26223	-2.02988	8.70803e-15	FALSE	FALSE	FALSE	FALSE
A_23_P26294	2.01244	1.11963e-07	FALSE	FALSE	FALSE	FALSE
A_23_P26307	-2.36105	0.00112	A_23_P26307	-3.20159	0.00057	2
A_23_P26307	-4.04213	2e-05	FALSE	FALSE	FALSE	FALSE
A_23_P26404	-5.17485	9.54584e-07	A_23_P26404	-8.55017	3.18195e-07	3
A_23_P26404	-10.1056	2.85283e-13	FALSE	FALSE	FALSE	FALSE
A_23_P26404	-10.37	2.54473e-13	FALSE	FALSE	FALSE	FALSE
A_23_P2645	2.13706	2e-05	FALSE	FALSE	FALSE	FALSE
A_23_P26468	2.28357	1.3742e-08	A_23_P26468	2.38952	7.24494e-09	2
A_23_P26468	2.49547	7.47881e-10	FALSE	FALSE	FALSE	FALSE
A_23_P26501	-2.0465	8.43045e-10	FALSE	FALSE	FALSE	FALSE
A_23_P26847	-2.7078	2.57758e-18	A_23_P26847	-2.55991	2.07211e-16	3
A_23_P26847	-2.61577	1.89262e-18	FALSE	FALSE	FALSE	FALSE
A_23_P26847	-2.35617	6.17163e-16	FALSE	FALSE	FALSE	FALSE
A_23_P27005	-2.22416	3.29179e-14	A_23_P27005	-2.40117	1.1e-14	3
A_23_P27005	-2.51586	1.25004e-17	FALSE	FALSE	FALSE	FALSE
A_23_P27005	-2.4635	6.9559e-17	FALSE	FALSE	FALSE	FALSE
A_23_P27279	3.23976	1.95775e-19	A_23_P27279	3.0697	1.0039e-17	3
A_23_P27279	3.05088	4.93243e-18	FALSE	FALSE	FALSE	FALSE
A_23_P27279	2.91847	2.49889e-17	FALSE	FALSE	FALSE	FALSE
A_23_P27649	2.17634	1.17815e-13	A_23_P27649	2.09612	1.68024e-12	3
A_23_P27649	2.04333	2.6345e-12	FALSE	FALSE	FALSE	FALSE
A_23_P27649	2.0687	2.28841e-12	FALSE	FALSE	FALSE	FALSE
A_23_P27734	2.06175	5e-05	FALSE	FALSE	FALSE	FALSE
A_23_P28011	-3.47467	0.00744	FALSE	FALSE	FALSE	FALSE
A_23_P28258	2.24732	0.00885	FALSE	FALSE	FALSE	FALSE
A_23_P28263	-4.65536	1.35178e-39	A_23_P28263	-4.63988	1.13856e-38	3
A_23_P28263	-4.82245	1.3763e-40	FALSE	FALSE	FALSE	FALSE
A_23_P28263	-4.44182	3.26674e-38	FALSE	FALSE	FALSE	FALSE
A_23_P28598	2.05346	0.00161	A_23_P28598	2.2189	0.000556667	3
A_23_P28598	2.32308	2e-05	FALSE	FALSE	FALSE	FALSE
A_23_P28598	2.28017	4e-05	FALSE	FALSE	FALSE	FALSE
A_23_P28834	5.68454	5.04404e-07	FALSE	FALSE	FALSE	FALSE
A_23_P28878	-2.09629	5.68679e-11	A_23_P28878	-2.0982	5.97713e-11	2
A_23_P28878	-2.1001	6.26748e-11	FALSE	FALSE	FALSE	FALSE
A_23_P28906	3.28706	2.54e-29	A_23_P28906	3.22431	2.18443e-28	3
A_23_P28906	3.24263	1.25387e-28	FALSE	FALSE	FALSE	FALSE
A_23_P28906	3.14324	5.04541e-28	FALSE	FALSE	FALSE	FALSE
A_23_P29067	2.134	1.24665e-12	FALSE	FALSE	FALSE	FALSE
A_23_P29081	-2.09321	2.37176e-12	FALSE	FALSE	FALSE	FALSE
A_23_P29110	4.80087	3e-05	FALSE	FALSE	FALSE	FALSE
A_23_P29124	-2.80529	2.00788e-25	A_23_P29124	-2.56515	3.22224e-20	2
A_23_P29124	-2.32501	6.44446e-20	FALSE	FALSE	FALSE	FALSE
A_23_P29152	-2.83969	0.00432	FALSE	FALSE	FALSE	FALSE
A_23_P2920	-2.03601	1.65429e-11	A_23_P2920	-2.11879	5.51774e-12	3
A_23_P2920	-2.13657	7.75822e-15	FALSE	FALSE	FALSE	FALSE
A_23_P2920	-2.18378	2.5588e-15	FALSE	FALSE	FALSE	FALSE
A_23_P29257	-2.59377	3.36669e-19	A_23_P29257	-2.59172	1.13728e-18	3
A_23_P29257	-2.68183	5.94741e-20	FALSE	FALSE	FALSE	FALSE
A_23_P29257	-2.49956	3.0157e-18	FALSE	FALSE	FALSE	FALSE
A_23_P29551	2.07529	6.27243e-13	A_23_P29551	2.06688	7.33203e-13	3
A_23_P29551	2.04653	9.92402e-13	FALSE	FALSE	FALSE	FALSE
A_23_P29551	2.07881	5.79964e-13	FALSE	FALSE	FALSE	FALSE
A_23_P300100	23.2115	1.80289e-17	FALSE	FALSE	FALSE	FALSE
A_23_P300174	-2.7935	5.41626e-17	A_23_P300174	-2.57823	1.84076e-13	3
A_23_P300174	-2.63455	5.7878e-16	FALSE	FALSE	FALSE	FALSE
A_23_P300174	-2.30663	5.51594e-13	FALSE	FALSE	FALSE	FALSE
A_23_P300245	9.77818	2.77166e-11	FALSE	FALSE	FALSE	FALSE
A_23_P30035	-2.25109	1e-05	FALSE	FALSE	FALSE	FALSE
A_23_P300600	3.36268	3.05918e-15	A_23_P300600	3.21967	3.25404e-15	3
A_23_P300600	3.29668	1.26195e-16	FALSE	FALSE	FALSE	FALSE
A_23_P300600	2.99964	6.57676e-15	FALSE	FALSE	FALSE	FALSE
A_23_P30069	2.29467	0.00138	A_23_P30069	2.28777	0.001555	2
A_23_P30069	2.28088	0.00173	FALSE	FALSE	FALSE	FALSE
A_23_P300740	7.5326	2.18379e-18	FALSE	FALSE	FALSE	FALSE
A_23_P301105	-6.1389	5.95328e-08	A_23_P301105	-5.32743	2.76638e-08	3
A_23_P301105	-3.23199	2.3452e-08	FALSE	FALSE	FALSE	FALSE
A_23_P301105	-6.61139	6.46957e-12	FALSE	FALSE	FALSE	FALSE
A_23_P301247	-2.62335	2.11115e-25	A_23_P301247	-2.56583	1.90657e-22	3
A_23_P301247	-2.69751	2.31204e-26	FALSE	FALSE	FALSE	FALSE
A_23_P301247	-2.37662	5.71736e-22	FALSE	FALSE	FALSE	FALSE
A_23_P301304	-5.53958	4e-05	A_23_P301304	-3.27774	0.00162333	3
A_23_P301304	-2.11222	0.00252	FALSE	FALSE	FALSE	FALSE
A_23_P301304	-2.18143	0.00231	FALSE	FALSE	FALSE	FALSE
A_23_P301504	5.39169	0.00105	A_23_P301504	-0.237165	0.00426	2
A_23_P301504	-5.86602	0.00747	FALSE	FALSE	FALSE	FALSE
A_23_P302018	3.03099	0.00191	FALSE	FALSE	FALSE	FALSE
A_23_P302302	7.0228	4e-05	FALSE	FALSE	FALSE	FALSE
A_23_P302404	2.20728	0.0001	FALSE	FALSE	FALSE	FALSE
A_23_P30243	2.56809	2.24736e-07	A_23_P30243	2.50407	1.58229e-07	3
A_23_P30243	2.42924	1.65228e-07	FALSE	FALSE	FALSE	FALSE
A_23_P30243	2.51489	8.47228e-08	FALSE	FALSE	FALSE	FALSE
A_23_P302568	2.08509	0.00447	A_23_P302568	2.49549	0.00226	2
A_23_P302568	2.90589	5e-05	FALSE	FALSE	FALSE	FALSE
A_23_P302672	2.8389	6.29096e-25	A_23_P302672	2.81822	7.13168e-24	3
A_23_P302672	2.94487	3.85318e-27	FALSE	FALSE	FALSE	FALSE
A_23_P302672	2.67089	2.07621e-23	FALSE	FALSE	FALSE	FALSE
A_23_P302709	2.23965	2.22622e-09	A_23_P302709	2.15098	2.67761e-08	3
A_23_P302709	2.03628	7.28636e-08	FALSE	FALSE	FALSE	FALSE
A_23_P302709	2.177	5.23853e-09	FALSE	FALSE	FALSE	FALSE
A_23_P30315	-2.08775	1.89306e-08	FALSE	FALSE	FALSE	FALSE
A_23_P303210	-2.47699	4.87174e-12	A_23_P303210	-2.64967	1.62393e-12	3
A_23_P303210	-2.64758	4.46219e-17	FALSE	FALSE	FALSE	FALSE
A_23_P303210	-2.82445	4.97756e-19	FALSE	FALSE	FALSE	FALSE
A_23_P303238	-5.027	0.00535	FALSE	FALSE	FALSE	FALSE
A_23_P3038	5.15	9.68751e-38	A_23_P3038	5.20928	4.08164e-38	3
A_23_P3038	5.25969	1.74147e-38	FALSE	FALSE	FALSE	FALSE
A_23_P3038	5.21816	8.15941e-39	FALSE	FALSE	FALSE	FALSE
A_23_P304016	-2.11795	0.00142	A_23_P304016	-2.5663	0.000710001	2
A_23_P304016	-3.01464	1.44326e-09	FALSE	FALSE	FALSE	FALSE
A_23_P304110	-3.61313	0.00859	A_23_P304110	-5.98636	0.00287	3
A_23_P304110	-7.23109	1e-05	FALSE	FALSE	FALSE	FALSE
A_23_P304110	-7.11485	1e-05	FALSE	FALSE	FALSE	FALSE
A_23_P304304	2.88536	0.00658	FALSE	FALSE	FALSE	FALSE
A_23_P304524	2.01233	1.50573e-09	A_23_P304524	2.01313	1.39068e-09	2
A_23_P304524	2.01392	1.27562e-09	FALSE	FALSE	FALSE	FALSE
A_23_P304716	2.33594	6.27094e-15	A_23_P304716	2.30611	2.81769e-14	3
A_23_P304716	2.30826	9.59579e-15	FALSE	FALSE	FALSE	FALSE
A_23_P304716	2.27413	6.86639e-14	FALSE	FALSE	FALSE	FALSE
A_23_P304897	2.02209	3.60977e-14	A_23_P304897	2.03255	4.06921e-14	3
A_23_P304897	2.05804	1.70419e-14	FALSE	FALSE	FALSE	FALSE
A_23_P304897	2.01751	6.89366e-14	FALSE	FALSE	FALSE	FALSE
A_23_P305016	-2.34781	6.14527e-14	A_23_P305016	-2.38319	1.33933e-13	3
A_23_P305016	-2.56365	4.95685e-16	FALSE	FALSE	FALSE	FALSE
A_23_P305016	-2.2381	3.3985e-13	FALSE	FALSE	FALSE	FALSE
A_23_P305210	3.54098	3.73328e-09	A_23_P305210	3.15143	1.18118e-08	3
A_23_P305210	2.94944	1.38258e-08	FALSE	FALSE	FALSE	FALSE
A_23_P305210	2.96388	1.78764e-08	FALSE	FALSE	FALSE	FALSE
A_23_P305273	2.05806	0.00617	FALSE	FALSE	FALSE	FALSE
A_23_P305550	2.70164	0.00036	FALSE	FALSE	FALSE	FALSE
A_23_P306203	-2.09567	7.01706e-09	A_23_P306203	-2.21653	2.413e-09	3
A_23_P306203	-2.32878	3.09707e-11	FALSE	FALSE	FALSE	FALSE
A_23_P306203	-2.22514	1.9096e-10	FALSE	FALSE	FALSE	FALSE
A_23_P306211	-2.84942	2.41357e-07	A_23_P306211	-2.75775	1.207e-07	2
A_23_P306211	-2.66609	4.28015e-11	FALSE	FALSE	FALSE	FALSE
A_23_P30634	2.31502	0.00037	A_23_P30634	2.43998	0.000215	2
A_23_P30634	2.56494	6e-05	FALSE	FALSE	FALSE	FALSE
A_23_P306610	6.03215	3e-05	FALSE	FALSE	FALSE	FALSE
A_23_P306941	-4.85854	0.00332	A_23_P306941	-6.49874	0.001975	2
A_23_P306941	-8.13894	0.00063	FALSE	FALSE	FALSE	FALSE
A_23_P307392	-2.44439	1e-05	FALSE	FALSE	FALSE	FALSE
A_23_P30799	2.07131	4.88254e-11	A_23_P30799	2.09323	4.32735e-11	3
A_23_P30799	2.1325	1.45169e-11	FALSE	FALSE	FALSE	FALSE
A_23_P30799	2.07588	6.64781e-11	FALSE	FALSE	FALSE	FALSE
A_23_P308136	-2.34385	0.00012	FALSE	FALSE	FALSE	FALSE
A_23_P308722	4.66386	4e-05	A_23_P308722	4.42772	0.00014	2
A_23_P308722	4.19159	0.00024	FALSE	FALSE	FALSE	FALSE
A_23_P308974	-2.17389	4.34488e-08	FALSE	FALSE	FALSE	FALSE
A_23_P30913	3.44691	0.00496	FALSE	FALSE	FALSE	FALSE
A_23_P309155	6.81713	3.98065e-06	FALSE	FALSE	FALSE	FALSE
A_23_P309250	7.40758	2e-05	FALSE	FALSE	FALSE	FALSE
A_23_P309381	2.09973	2.0742e-13	A_23_P309381	2.08364	2.01763e-13	2
A_23_P309381	2.06755	1.96106e-13	FALSE	FALSE	FALSE	FALSE
A_23_P309396	-2.70877	0.00906	FALSE	FALSE	FALSE	FALSE
A_23_P309739	2.32082	8.21409e-13	A_23_P309739	2.67091	2.73803e-13	3
A_23_P309739	3.04	2.83669e-28	FALSE	FALSE	FALSE	FALSE
A_23_P309739	2.65192	9.22357e-20	FALSE	FALSE	FALSE	FALSE
A_23_P309950	-3.29513	0.00166	A_23_P309950	-2.67585	0.001495	2
A_23_P309950	-2.05658	0.00133	FALSE	FALSE	FALSE	FALSE
A_23_P310086	2.1411	0.00725	A_23_P310086	2.16214	0.00367	2
A_23_P310086	2.18317	9e-05	FALSE	FALSE	FALSE	FALSE
A_23_P310439	6.76996	7.20844e-06	FALSE	FALSE	FALSE	FALSE
A_23_P310931	3.35752	8.82868e-06	FALSE	FALSE	FALSE	FALSE
A_23_P31116	2.16319	5.59587e-15	A_23_P31116	2.19129	2.92411e-15	3
A_23_P31116	2.18805	2.11458e-15	FALSE	FALSE	FALSE	FALSE
A_23_P31116	2.22264	1.06189e-15	FALSE	FALSE	FALSE	FALSE
A_23_P31135	-3.1536	1.66645e-26	A_23_P31135	-3.11872	8.52994e-26	3
A_23_P31135	-3.05452	2.1762e-25	FALSE	FALSE	FALSE	FALSE
A_23_P31135	-3.14804	2.16137e-26	FALSE	FALSE	FALSE	FALSE
A_23_P31177	2.66868	0.00078	A_23_P31177	2.96472	0.000261138	3
[truncated: 6,752 more rows]

## Sheet: Appear in at least 2 of 3
A_23_P163402	100	0	3
A_24_P68908	37.1495	3.8939e-32	3
A_23_P212800	35.5096	0.002465	2
A_23_P206113	29.4913	2.11224e-17	3
A_32_P55135	28.12	4.3556e-18	3
A_23_P108280	27.6598	3.07299e-15	3
A_32_P166422	23.3767	6.64563e-15	3
A_24_P42693	22.6246	1.812e-16	3
A_24_P22943	21.2468	1.5e-05	2
A_24_P481997	-19.291	1.43068e-28	3
A_23_P208126	18.8945	8.58389e-20	3
A_23_P252236	18.1647	0.00209	2
A_23_P215484	17.871	1.2776e-15	3
A_23_P68517	17.4849	0.000505	2
A_23_P39315	17.0336	1.95962e-09	3
A_32_P206104	15.9329	1.38207e-08	3
A_23_P89550	15.5017	0	3
A_23_P397933	-14.9096	8e-05	2
A_24_P245778	-14.8585	1.60144e-17	2
A_32_P407293	-14.8186	8.66667e-05	3
A_32_P2730	14.5682	1.55551e-24	3
A_23_P93737	14.499	9.62073e-12	3
A_23_P136724	14.2267	2.95179e-09	3
A_23_P37736	14.197	2.5e-05	2
A_24_P889527	13.9899	4.04507e-05	2
A_24_P359291	13.9251	3.59066e-33	3
A_24_P918106	-13.4288	2.41223e-05	3
A_23_P139050	-13.4232	1.93939e-07	2
A_23_P131899	13.1355	0	3
A_24_P228550	-12.9715	2.11629e-18	3
A_24_P544355	-12.8223	0.001985	2
A_24_P320163	-12.8093	0.000283333	3
A_23_P395438	12.7236	7.76613e-07	3
A_24_P136029	-12.7028	0.000263333	3
A_23_P154245	-12.5241	0.000905	2
A_23_P104471	12.2122	0	3
A_23_P61919	12.045	2.30958e-07	3
A_24_P32715	11.7794	3.73679e-44	3
A_24_P12573	11.723	7.98426e-16	3
A_32_P221579	-11.5705	2.35141e-38	3
A_24_P369232	-11.4783	2.8043e-33	3
A_24_P169713	-11.0742	0.000275	2
A_23_P132956	11.0581	4.07482e-40	3
A_24_P550924	10.8984	6.45165e-07	2
A_23_P350678	-10.8306	0.00107	3
A_32_P143689	-10.6735	0.000505	2
A_24_P316586	-10.4972	0.000503333	3
A_23_P212968	-10.1875	4.74859e-11	2
A_24_P307498	10.0577	6.50555e-07	2
A_23_P145669	-9.77152	6.16926e-21	3
A_23_P76774	-9.62522	0.000673333	3
A_24_P406601	-9.57313	0.000385	2
A_24_P935986	-9.5479	4e-05	2
A_24_P102283	9.48275	5.4893e-07	2
A_23_P137634	-9.4146	0.00301	2
A_24_P342226	9.23984	1.2005e-24	3
A_32_P933041	9.13181	0.00307	2
A_24_P934295	-9.0965	0.00175	2
A_23_P397480	9.07513	2.9993e-06	3
A_23_P50504	9.03277	0	3
A_23_P213050	-8.96482	1.6951e-42	3
A_24_P231483	8.9637	1.54532e-24	3
A_32_P155247	8.9046	0	3
A_23_P47125	-8.8934	0.00136	2
A_23_P388871	-8.86083	5.33333e-05	3
A_24_P33115	8.84894	1.55732e-29	3
A_32_P85360	-8.79796	0.00186	3
A_23_P61637	-8.79389	2.33661e-05	3
A_32_P134016	-8.78331	0.00117	3
A_23_P47484	-8.72776	1.5092e-32	2
A_24_P77008	8.65701	0.00037	2
A_23_P73096	-8.6374	0	3
A_23_P26404	-8.55017	3.18195e-07	3
A_23_P33881	8.54417	1.09983e-24	3
A_32_P225415	-8.51498	0.0008	2
A_23_P411542	8.45283	3.13913e-07	2
A_32_P44210	-8.44911	1.91363e-07	3
A_24_P538618	8.40866	0.000395	2
A_23_P7144	-8.40762	5.04053e-08	3
A_24_P221414	8.39425	3.66667e-05	3
A_23_P251855	-8.39039	0.002615	2
A_23_P347029	-8.30761	0.00488333	3
A_32_P165477	8.28737	7.30679e-25	3
A_24_P914043	-8.23851	2.50001e-05	2
A_23_P329822	-8.18163	1.07816e-11	3
A_23_P50498	8.14787	1.4013e-45	3
A_23_P125705	8.12393	6.69917e-31	3
A_23_P38757	8.09409	9.9221e-10	2
A_23_P153878	-8.05184	0.00234	2
A_23_P137007	8.05053	0.00068	2
A_23_P329375	8.04888	9.71081e-09	2
A_32_P78059	-8.02097	0.001225	2
A_23_P160559	7.92932	7.95872e-37	3
A_24_P135769	7.89764	0.00011	3
A_24_P927972	7.88862	0.004225	2
A_32_P118568	7.87495	0.0001	3
A_24_P194748	7.87099	0	2
A_23_P18662	-7.82724	1.00333e-05	3
A_24_P522786	-7.80506	0.00219	2
A_23_P112275	-7.77376	4.6346e-09	3
A_32_P154885	-7.72694	0.00046	2
A_32_P420214	7.71139	8.48612e-08	2
A_23_P363954	-7.69947	2.18191e-33	3
A_24_P346725	7.67666	5.91433e-07	2
A_32_P97169	-7.65342	3.1319e-42	3
A_32_P41254	-7.52244	0.0066	2
A_23_P205348	-7.51011	0.003795	2
A_32_P199796	7.50999	0.000475001	2
A_23_P133359	7.45259	1.5e-05	2
A_23_P2492	7.42163	0	3
A_23_P209625	7.41465	1.72827e-44	3
A_24_P281683	7.3779	3.83323e-34	3
A_32_P89310	7.36338	1.35292e-13	3
A_23_P45185	7.34395	3.71343e-11	2
A_23_P76249	-7.32022	0.000156714	3
A_32_P172198	7.30297	2.34263e-30	3
A_23_P120883	7.30119	0	3
A_32_P17416	-7.29534	0.001865	2
A_23_P386030	-7.28205	3.50002e-05	2
A_32_P192842	-7.27221	5.14408e-16	3
A_32_P31144	7.26366	1.36191e-08	2
A_23_P340698	-7.26232	5.44386e-06	2
A_24_P408704	-7.2203	2.96041e-24	3
A_24_P204011	7.22016	4.56366e-06	2
A_24_P100684	7.21478	0.00146	2
A_23_P259292	7.15821	0.000285	2
A_24_P526190	-7.14344	2.95392e-06	3
A_23_P433504	-7.14149	3.485e-06	3
A_23_P384551	7.01636	1.67894e-07	2
A_24_P380311	-7.00651	0.00488667	3
A_24_P273043	6.97342	2.64459e-08	3
A_24_P532232	6.95395	1.1499e-12	3
A_23_P73097	6.95342	7.62229e-11	3
A_32_P42684	6.92109	0	3
A_23_P80918	-6.87823	0.002935	2
A_32_P227769	6.84926	1.0402e-29	3
A_23_P67847	-6.82978	4.66667e-05	3
A_23_P65823	6.77497	1.10754e-35	3
A_24_P922300	-6.76732	0.00183	2
A_23_P105212	-6.76043	7.38017e-44	3
A_23_P100595	6.70313	0.000256691	3
A_24_P345451	6.65763	1.43954e-06	2
A_23_P93690	-6.64284	1.53115e-42	3
A_23_P162640	6.62262	1.91511e-44	3
A_23_P203351	-6.58845	1.17299e-29	3
A_32_P153589	-6.57454	2.08998e-21	2
A_24_P281403	6.56026	7.10508e-07	2
A_23_P206661	6.54327	0	3
A_32_P196029	-6.53972	0.00458	2
A_24_P912279	6.53859	0.002585	2
A_23_P306941	-6.49874	0.001975	2
A_32_P75681	-6.49655	0.005555	2
A_32_P145876	-6.4743	5.58324e-34	3
A_23_P133474	6.46661	6.3983e-41	3
A_24_P11575	6.44947	1.58061e-19	3
A_23_P1331	-6.42124	0	3
A_23_P167599	6.36049	1.80301e-39	3
A_24_P918007	-6.33871	0.004145	2
A_24_P266048	6.30096	4.08756e-18	3
A_23_P208167	-6.29958	4.66711e-05	3
A_24_P233786	6.27169	0.00130526	3
A_23_P132237	-6.26058	0.004255	2
A_23_P65068	6.20319	2.73611e-31	3
A_23_P162579	6.19497	2.05524e-44	3
A_24_P910854	6.18411	0.00120333	3
A_24_P243749	6.18033	7.12731e-30	3
A_23_P50674	-6.17979	3.09819e-20	3
A_23_P128362	6.16423	1.01921e-08	2
A_24_P291044	-6.15978	2.46629e-43	2
A_23_P126677	6.15317	0.000185001	2
A_32_P179317	-6.14554	0.000703336	3
A_23_P12858	-6.14132	1.2344e-39	3
A_32_P222096	6.12268	6.69575e-10	2
A_23_P83818	-6.10968	5.01545e-13	3
A_24_P516704	6.10167	0.00073	2
A_24_P931443	6.06957	0.000504042	3
A_24_P83615	6.04732	1.07879e-11	3
A_24_P339436	6.03326	2.0678e-05	3
A_23_P337800	6.02318	0.00052	2
A_23_P160377	6.01903	3.54108e-12	2
A_24_P220485	-6.00829	4.32902e-09	3
A_23_P24577	-5.98849	0.006895	2
A_23_P304110	-5.98636	0.00287	3
A_23_P209116	5.98585	0.000400002	3
A_24_P934434	-5.97672	0.008355	2
A_32_P223256	5.96898	5.00008e-06	2
A_23_P211417	-5.96532	0.001095	2
A_24_P743708	-5.95061	3.17375e-15	2
A_23_P164966	5.9196	6.15985e-07	2
A_23_P42397	-5.88905	3.12561e-06	2
A_24_P931579	-5.8824	2.50948e-13	3
A_23_P140748	5.87905	3.19015e-37	3
A_23_P155162	5.85756	0.000190017	3
A_32_P176018	-5.85114	1.30925e-23	3
A_32_P202125	-5.79674	0.006955	2
A_24_P196859	-5.78761	0.00224569	2
A_23_P37410	-5.76537	0.000160314	2
A_32_P173227	-5.73878	1.3887e-23	2
A_23_P87461	5.72325	1.25609e-16	3
A_24_P316331	-5.70882	4.58888e-06	2
A_23_P82503	-5.69717	3.51075e-39	3
A_24_P634688	5.6929	0.00153	2
A_23_P211543	5.68875	0.00066507	2
A_23_P402819	5.68614	0.00465	2
A_24_P108863	-5.65813	4.54794e-06	2
A_23_P108564	5.65566	0.001505	2
A_24_P4816	5.65097	4.671e-46	3
A_23_P118854	-5.63429	1.54398e-07	3
A_23_P6034	-5.63389	7.50617e-08	3
A_23_P125204	-5.61241	0.0016	2
A_23_P166207	5.60542	3.39722e-13	3
A_23_P25674	-5.60261	1.11136e-33	3
A_24_P931079	5.583	0.00023	2
A_23_P81930	-5.56772	4e-05	2
A_23_P22027	-5.56404	3.64866e-39	3
A_23_P54709	-5.56025	1.85609e-34	3
A_24_P68088	-5.55792	3.63964e-28	3
A_23_P134366	-5.54729	0.00152338	3
A_23_P159986	-5.54651	6.10368e-41	3
A_23_P31816	-5.53616	0.00033	2
A_24_P93051	5.50504	5.24547e-22	3
A_32_P336776	-5.5008	0.0004	2
A_23_P137935	5.49432	0.00377	2
A_23_P202427	5.48147	3.35479e-06	2
A_24_P925678	5.4688	0.000135	2
A_23_P35055	5.46274	6.66975e-10	2
A_24_P204954	-5.46024	0.000130068	3
A_24_P58620	5.45878	1.68098e-05	3
A_24_P926806	-5.45721	0.00297667	3
A_23_P152838	-5.44472	0.000653345	3
A_24_P281036	-5.43543	2e-05	2
A_24_P161074	5.40198	1.82791e-24	3
A_24_P200420	5.36297	2.5825e-15	3
A_23_P17316	-5.35406	0.00068	2
A_24_P928319	-5.33663	0.0005572	2
A_24_P816844	-5.33586	5.59655e-07	3
A_32_P70315	5.32928	0.000385	2
A_23_P301105	-5.32743	2.76638e-08	3
A_32_P118348	-5.32485	8.87767e-17	3
A_24_P127543	5.32388	9.97876e-25	3
A_32_P86682	5.32291	2.78963e-32	3
A_32_P366349	-5.28904	0.00131	2
A_24_P747662	-5.27719	0.000543586	3
A_23_P77612	-5.26329	5.77318e-35	3
A_24_P102650	-5.25923	2.47183e-22	3
A_23_P169249	-5.2525	2.41939e-27	3
A_23_P417363	5.23755	1.84327e-38	3
A_24_P922084	5.22745	6e-05	2
A_23_P3038	5.20928	4.08164e-38	3
A_23_P24784	-5.20848	1.93163e-40	3
A_23_P374281	5.2016	5e-05	2
A_23_P217319	-5.19101	0.00212333	3
A_23_P91512	-5.18084	8.26075e-07	2
A_23_P351148	-5.15201	5.23952e-10	2
A_23_P149019	-5.14274	2.42824e-30	3
A_23_P320407	-5.13776	0.000535725	2
A_32_P34046	5.13696	0.004535	2
A_23_P338542	-5.13279	4.916e-34	3
A_32_P112263	5.11097	0.00072	2
A_24_P941266	5.0958	1.0868e-05	2
A_24_P367227	-5.09446	3.41479e-09	3
A_24_P166613	5.08996	1.83745e-30	3
A_23_P364504	-5.08615	1.19169e-12	3
A_32_P841049	-5.06488	0.000345	2
A_23_P154115	-5.06028	2.60174e-42	3
A_32_P138652	-5.0545	0.000429495	2
A_23_P158593	-5.04579	5.34634e-20	3
A_23_P93722	-5.03505	4e-05	2
A_23_P134100	-5.035	3.3812e-06	3
A_23_P50710	5.01252	7.87857e-12	3
A_23_P41528	-5.01168	2.54614e-08	3
A_24_P920139	4.99873	0.000540001	2
A_23_P4551	-4.99383	0.000920009	2
A_32_P83570	-4.98416	0.000403962	3
A_32_P178855	4.96253	9.04455e-05	2
A_32_P232214	4.95803	0.000415	2
A_24_P942933	-4.93224	0.00104	2
A_24_P286951	-4.92506	4.63779e-26	3
A_24_P84198	4.91912	8.38273e-12	3
A_24_P636301	-4.91166	4.58541e-08	3
A_24_P332081	4.91049	0.000115	2
A_24_P38347	-4.90914	9.64967e-05	3
A_24_P942404	-4.90309	4.32521e-22	3
A_24_P350397	-4.89181	5.00132e-06	2
A_24_P727884	4.89156	0.00095	3
A_23_P131074	4.87423	3.55441e-06	2
A_32_P194704	4.87292	5.91647e-10	3
A_24_P332314	-4.86909	3.92652e-30	3
A_32_P196263	-4.85321	0.00923	2
A_23_P316501	-4.84528	0.002315	2
A_24_P71904	-4.84082	6.22052e-05	2
A_23_P386356	-4.83276	1.70203e-15	3
A_24_P342377	4.82156	2.97003e-29	3
A_24_P229807	4.81489	1.41316e-27	3
A_23_P332413	-4.80645	1.00685e-09	3
A_24_P901836	-4.80473	0.00062	2
A_24_P712271	-4.79933	0.002165	2
A_23_P376497	-4.78536	3.31823e-28	3
A_24_P76414	-4.77124	0.001175	2
A_24_P923353	4.76985	0.00131006	2
A_24_P76362	4.76751	6.98924e-27	3
A_23_P156928	-4.76612	0.00137	2
A_32_P158433	4.76005	2.60553e-18	3
A_23_P208595	-4.75891	8.66859e-41	3
A_24_P592560	4.75887	0.00379059	2
A_23_P21393	-4.75666	0.009525	2
A_24_P270424	-4.74171	1.35814e-17	3
A_32_P120851	4.73631	8.22026e-10	3
A_23_P86064	4.73519	3.31375e-11	3
A_24_P375168	4.7309	3e-05	2
A_32_P444460	4.72192	0.00014	2
A_23_P374902	-4.71267	4.63241e-08	3
A_23_P31755	-4.70188	0.000139337	3
A_23_P54681	-4.67722	0.00216	3
A_24_P415150	-4.66033	0.00116	2
A_32_P11526	4.65677	0.00494333	3
A_23_P24031	-4.64893	0.00036	2
A_24_P259607	-4.64782	7.83026e-09	3
A_23_P383009	-4.64128	2.73101e-34	3
A_23_P28263	-4.63988	1.13856e-38	3
A_24_P101541	4.6374	5.78458e-26	3
A_23_P213745	-4.6341	0.000235	2
A_24_P92267	4.63364	1.7037e-20	3
A_32_P226646	4.62292	0.00111654	3
A_23_P48951	4.60102	8.90651e-11	3
A_32_P8546	-4.60095	1.72326e-15	3
A_23_P158976	4.59899	7.13055e-28	3
A_24_P87746	4.59731	0.00192022	2
A_24_P477051	4.59352	1.71005e-25	3
A_23_P408215	-4.58127	1.52171e-16	3
A_32_P101490	-4.5793	0.001105	2
A_24_P324424	4.55787	3.39865e-20	3
A_23_P156562	-4.5556	0.00101	2
A_23_P160920	-4.53991	1.54658e-08	3
A_24_P240259	-4.53876	0.00056934	3
A_32_P51119	-4.53408	4.1819e-10	3
A_32_P148345	4.52769	2.67746e-30	3
A_23_P7313	4.5263	1.09399e-19	2
A_24_P631948	4.50942	1.66666e-21	3
A_23_P113841	4.50742	4.5e-05	2
A_24_P734406	4.5073	6.45218e-07	3
A_24_P923483	4.50181	0.00143333	3
A_24_P926095	4.49761	0.00012	2
A_32_P186821	-4.49689	3.30822e-12	3
A_24_P341538	-4.49407	6.68516e-06	3
A_23_P148410	4.49013	2.82894e-29	3
A_24_P7541	4.47623	1.02876e-11	3
A_23_P82449	-4.46987	1.3816e-23	3
A_24_P383802	4.43722	2.98419e-21	3
A_24_P631625	4.43536	1.63277e-24	3
A_23_P49499	-4.43147	1.45217e-20	3
A_23_P308722	4.42772	0.00014	2
A_24_P929413	-4.42028	0.006285	2
A_24_P662366	4.41796	2.78479e-30	3
A_24_P751327	-4.4147	2.55074e-05	2
A_23_P45999	4.40705	1.51969e-10	3
A_23_P139669	-4.40695	0.001105	2
A_24_P886966	-4.40411	7.47491e-30	3
A_23_P44569	4.39252	1.88766e-33	3
A_23_P259049	4.38239	0.00236	2
A_23_P101093	-4.37444	0.00049	2
A_23_P412962	4.37045	0.00451	2
A_23_P164814	-4.367	5.85534e-28	3
A_24_P83758	-4.36523	1.93413e-22	3
A_23_P76245	-4.34529	1.67836e-05	2
A_24_P613856	-4.34133	0.00021	3
A_23_P125278	-4.34133	0.000545	2
A_24_P127661	4.33983	2.11298e-23	3
A_24_P392947	4.33861	4.81103e-19	3
A_23_P39525	-4.33148	0.00072	2
A_32_P52153	-4.32535	2.07306e-06	3
A_23_P54205	4.32442	9.13144e-07	3
A_24_P110094	4.3227	0.000205	2
A_32_P310335	-4.30964	0.000633428	3
A_23_P23074	4.29656	4.3611e-08	3
A_32_P189523	-4.29308	3.01668e-08	2
A_23_P68786	-4.28989	4.21568e-23	3
A_24_P37020	-4.28328	0.00388	2
A_24_P118336	4.2829	1.30093e-18	3
A_32_P101031	-4.26793	2.25506e-15	3
A_32_P129800	-4.26279	0.0011	2
A_23_P93641	4.25795	6.04136e-25	3
A_23_P81898	-4.25685	1.44357e-27	3
A_23_P202881	4.2492	0.002285	2
A_23_P54488	-4.24635	2.23327e-13	3
A_23_P94230	4.24457	2.57591e-08	3
A_23_P38689	4.24428	0.005065	2
A_24_P937796	4.23902	0.00324	3
A_23_P214026	-4.23512	0.000299474	3
A_24_P135319	-4.23339	6.42947e-11	3
A_23_P258190	4.23201	3.95525e-16	3
A_23_P204581	4.22159	2.37987e-26	3
A_23_P250164	4.21671	7.30326e-33	3
A_32_P220798	4.20065	4.07244e-06	3
A_23_P56746	4.19956	0.00119	2
A_24_P24848	-4.19728	0.00584	2
A_32_P181222	-4.18958	3.86143e-24	3
A_23_P90888	4.18321	0.0046	2
A_24_P304154	4.17885	2.08763e-09	3
A_32_P212920	4.17519	4.5e-05	2
A_23_P168324	4.16703	1.33765e-31	3
A_23_P157117	4.15757	1.78742e-15	3
A_32_P164513	4.14932	0.000296779	2
A_23_P324384	4.13936	0.001195	2
A_24_P865672	4.13402	2.48491e-31	3
A_24_P161317	4.12455	1.49496e-23	3
A_23_P79622	-4.12405	3.58764e-07	3
A_23_P103812	-4.1216	1.76597e-11	3
A_23_P364444	-4.11789	7.52946e-05	3
A_23_P211028	-4.11135	4.75692e-07	3
A_23_P321892	4.11125	0.000198921	2
A_23_P138567	4.11104	1.79003e-35	3
A_23_P116286	4.10199	1.03274e-18	3
A_32_P160896	4.10121	1.5241e-09	3
A_23_P211468	-4.09897	0.006825	2
A_24_P54670	4.09859	2.66061e-28	3
A_32_P16989	-4.09839	8.00682e-20	3
A_23_P255876	-4.0982	2.45499e-21	3
A_32_P18475	-4.09722	9.48485e-27	3
A_32_P131342	4.09271	0.00295	2
A_32_P94851	-4.08434	0.006465	2
A_24_P786025	-4.07751	3.71696e-19	3
A_24_P228611	-4.07299	0.000343585	3
A_23_P69537	-4.06844	3.52625e-34	3
A_24_P67534	-4.06819	0.00216775	2
A_24_P537149	4.06699	0.00275667	3
A_24_P717462	4.05898	3.37875e-20	3
A_32_P149416	4.05472	4.43171e-33	3
A_23_P159325	4.0507	9.80135e-33	3
A_32_P14762	4.04982	0.00081	2
A_24_P148907	4.04832	1.6185e-11	3
A_23_P97181	-4.0477	1.23149e-27	2
A_32_P134427	-4.04612	9.29018e-11	2
A_24_P94402	-4.03456	1.91156e-07	2
A_24_P192727	-4.03026	2.61045e-33	3
A_24_P303091	-4.02769	0.00777	2
A_32_P203528	-4.02289	1.67015e-09	3
A_32_P121226	-4.0162	0.000388199	3
A_24_P48204	4.01186	2.59856e-34	3
A_23_P335495	-4.01146	9.10939e-11	3
A_32_P49764	-4.00559	1.43045e-21	3
A_32_P94631	-3.99748	1.26251e-19	2
A_32_P29149	3.99722	0.00011	2
A_24_P929231	-3.99495	0.00407	2
A_24_P647965	3.99187	5.78312e-24	3
A_32_P370026	-3.99131	1.21263e-06	3
A_23_P121374	-3.97977	0.000354932	3
A_32_P109604	-3.97944	6.3424e-11	3
A_23_P59543	-3.96634	4.34074e-38	3
A_23_P163440	-3.96534	9.51289e-09	3
A_24_P621312	-3.962	0.003755	2
A_24_P208774	-3.95614	1.38893e-21	3
A_24_P272222	3.956	0.001295	2
A_23_P7397	3.94819	0.000745	2
A_23_P105923	-3.92707	1.01708e-05	2
A_24_P236935	3.92611	0.00139	2
A_32_P66222	-3.92167	2.90097e-19	3
A_23_P161231	-3.92025	2.04642e-08	2
A_24_P357933	3.91624	2.24042e-27	3
A_23_P116942	-3.91366	0.000173315	3
A_24_P340498	3.91299	1.92435e-23	3
A_23_P137856	-3.89458	2.82354e-27	3
A_24_P925342	-3.8945	0.000246724	3
A_24_P751008	-3.89429	2.61221e-10	3
A_23_P52451	3.88486	4.33333e-05	3
A_24_P192485	-3.88181	2.14611e-09	3
A_24_P246777	3.8811	4.29189e-08	3
A_24_P171043	-3.8808	1.54701e-10	3
A_24_P41662	3.87947	1.57269e-20	3
A_32_P152195	-3.87651	4.77832e-30	3
A_23_P18713	3.875	3.4157e-33	3
A_23_P170719	3.87239	6.87322e-27	3
A_24_P754989	3.86858	3.16163e-15	3
A_23_P94472	-3.86081	0.00474	2
A_24_P918552	3.8602	0.001005	2
A_32_P29451	-3.8587	0.00455333	3
A_24_P780353	3.85689	3.50205e-19	3
A_24_P129341	3.85155	2.52199e-25	3
A_32_P29200	-3.84625	1.28005e-32	3
A_24_P158718	-3.83828	9.35846e-07	3
A_23_P55682	3.83794	0.003115	2
A_23_P67569	-3.83713	0.002645	2
A_24_P936589	-3.82757	1.33822e-07	3
A_23_P357724	3.82526	1.53326e-10	3
A_32_P154561	-3.82262	5.62679e-07	2
A_32_P462013	-3.81863	2.32335e-25	3
A_23_P64129	3.80868	1.34637e-26	3
A_32_P93707	-3.80763	0.000306667	3
A_24_P247093	3.80401	1.44796e-23	3
A_23_P404730	-3.80253	5.29715e-25	3
A_23_P33875	3.79549	8.86441e-07	3
A_24_P645900	-3.79456	0.000951195	3
A_23_P215634	-3.79175	0	3
A_24_P718223	3.78598	0.008975	2
A_23_P407614	3.78541	0.00056	2
A_23_P121533	-3.78409	6.23011e-09	2
A_24_P921264	3.77679	5.05183e-13	3
A_23_P326913	-3.77149	6.09425e-08	3
A_32_P126698	-3.77068	0.000105	2
A_24_P332461	3.76607	1.26451e-25	3
A_24_P165205	-3.76202	1.59608e-06	3
A_32_P141533	-3.76157	0.00317	2
A_24_P531074	3.7587	2.29072e-23	3
A_23_P151166	3.7528	0.00157	2
A_24_P409910	3.7388	1.13862e-17	3
A_23_P92903	-3.73368	1.65803e-19	2
A_24_P517602	-3.73179	3.63411e-09	3
A_24_P29733	-3.72975	0.006035	2
A_24_P334130	-3.72742	0.000137351	3
A_23_P205519	3.72731	1.73953e-29	3
A_23_P379649	3.72553	4.31897e-27	3
A_24_P491397	3.72304	2e-05	2
A_23_P38537	3.71826	6.29462e-30	3
A_24_P929640	3.71706	3.22145e-07	3
A_24_P924351	-3.71562	8.50038e-05	2
A_32_P195793	-3.71134	1.76252e-29	3
A_23_P378574	3.71103	0.000966667	3
A_23_P133236	3.70714	6.00851e-07	3
A_32_P11764	3.70593	1.44976e-10	3
A_24_P178723	3.69942	8.92516e-21	3
A_23_P86059	3.69931	1.49909e-20	3
A_23_P82929	3.69585	2.5e-05	2
A_32_P820503	3.69354	1.42011e-29	3
A_32_P123255	-3.68943	1.71614e-24	3
A_24_P928031	3.68654	1.15865e-06	2
A_23_P77908	3.68073	0.00288	2
A_32_P213091	-3.67916	7.75035e-07	2
A_24_P7565	3.67822	2.34197e-18	3
A_24_P859859	-3.67641	2.72634e-07	3
A_23_P69329	-3.67507	1.37836e-25	3
A_32_P83047	-3.67488	0.00108076	3
A_24_P760945	3.67178	2.89796e-22	3
A_23_P5103	3.66608	3.75994e-23	3
A_23_P62764	-3.6633	7.2626e-18	3
A_32_P35759	3.66116	1.38309e-19	3
A_23_P353048	-3.65645	0.001515	2
A_23_P217564	-3.65608	0.000127326	3
A_32_P201620	3.65484	0.0039456	2
A_23_P128447	-3.65455	1.52902e-17	3
A_23_P76749	-3.65295	4.80361e-17	3
A_23_P113161	-3.65224	1.3242e-12	3
A_23_P351275	3.64825	7.18496e-30	3
A_24_P868583	-3.64554	1.02435e-22	3
A_32_P41534	-3.64412	2.10588e-06	3
A_24_P152845	3.64215	3.84837e-12	3
A_24_P12136	3.64163	0.00422	2
A_32_P235358	-3.64001	0.000191436	2
A_23_P32199	-3.63628	4.40433e-21	3
A_24_P921906	-3.63515	0.000495	2
A_23_P155979	3.63265	1.03627e-25	3
A_24_P66027	3.62966	0.00119667	3
A_23_P103328	-3.62901	0.00179255	3
A_23_P81399	3.62893	6.22456e-31	3
A_23_P873	3.62885	2.0199e-27	3
A_32_P330691	3.6285	8.65216e-19	3
A_23_P58953	3.6281	7.04216e-30	3
A_23_P159316	-3.62437	1.43626e-11	3
A_24_P851132	-3.62179	6.84538e-12	3
A_32_P72181	-3.61824	1.26547e-05	2
A_23_P414793	-3.61086	0.000503333	3
A_23_P415791	-3.60828	1.64068e-24	3
A_23_P140316	-3.60743	7.57107e-07	2
A_24_P127051	3.60421	5.36008e-36	3
A_24_P203106	-3.60122	3.53196e-11	3
A_23_P105730	-3.60101	2.99893e-08	3
A_32_P168973	3.59877	1.40521e-16	3
A_32_P40128	-3.59872	1.66514e-06	3
A_23_P413051	-3.5945	3.77999e-31	3
A_32_P70245	-3.59378	5.20668e-08	3
A_23_P161424	-3.59273	3.25418e-06	2
A_23_P112241	-3.59271	1.61204e-24	3
A_23_P125016	3.59218	1.16584e-26	3
A_23_P112874	-3.59114	1.39345e-32	3
A_24_P178154	3.59078	5.0952e-19	3
A_23_P160940	-3.58209	1.62709e-20	3
A_23_P118791	-3.58019	1.01077e-15	3
A_32_P61298	3.57967	0.00298	3
A_23_P62099	3.57802	2.27876e-15	3
A_32_P226810	-3.57489	0.000755	2
A_23_P125042	3.56719	5.72182e-30	3
A_24_P366465	3.56643	5.30256e-26	3
A_24_P297302	-3.56433	0.002355	2
A_23_P138294	-3.56165	4.66371e-27	3
A_32_P80338	-3.56143	1.66194e-06	3
A_32_P10495	3.56003	0.00103	3
A_23_P54144	-3.55933	2.09268e-06	2
A_24_P563068	-3.55873	0.00565	2
A_24_P649388	-3.55864	1.05518e-12	3
A_24_P227350	-3.55322	5.88144e-16	3
A_24_P123408	3.54815	1.27171e-07	3
A_24_P64241	-3.54528	2.37262e-18	3
A_23_P103996	3.54091	5.25552e-24	3
A_23_P133739	3.54026	1.64991e-07	2
A_24_P144303	3.53913	1.61221e-16	3
A_32_P2925	-3.535	5.13957e-09	2
A_23_P72747	-3.52619	3.13787e-06	2
A_32_P144342	3.51883	8.80038e-14	3
A_24_P221105	3.50929	1.0797e-22	3
A_24_P458168	3.50723	2.51538e-20	3
A_24_P273284	3.50631	1.4424e-18	3
A_32_P95757	-3.50272	0.00079	2
A_32_P56154	-3.50252	0.00591	2
A_23_P4387	-3.50008	1.10607e-28	3
A_23_P416751	3.49956	0.001245	2
A_23_P203419	-3.49828	0.00245	2
A_24_P698816	3.49017	1.85434e-20	3
A_23_P250385	-3.48897	3.94118e-28	3
A_23_P251002	3.48494	8.29071e-25	3
A_23_P69206	3.48366	7.15351e-08	3
A_24_P417706	-3.47856	4.65099e-06	3
A_24_P238186	3.47493	1.17932e-22	3
A_23_P426021	3.47438	8.25836e-25	3
A_24_P307306	3.47364	6.64292e-16	3
A_23_P139192	-3.47202	0.00468	2
A_24_P396753	-3.46766	8.3744e-08	3
A_23_P161190	-3.46731	0.0001	2
A_24_P194278	-3.46229	1.36875e-18	3
A_23_P214533	3.4611	1.10675e-22	3
A_23_P126212	-3.46005	6.83028e-23	3
A_24_P493100	3.4591	0.003655	2
A_32_P452382	3.45885	5.65794e-06	2
A_23_P201747	-3.45798	6.23212e-25	3
A_32_P62480	-3.45739	0.000545	2
A_23_P503072	-3.45133	2.93552e-09	2
A_23_P218358	3.44738	3.0936e-12	3
A_24_P127564	-3.4466	2.95611e-30	3
A_24_P166397	3.4463	6.91851e-22	3
A_23_P108265	3.44239	1.87977e-20	3
A_23_P435521	-3.44167	2.58024e-15	3
A_24_P196188	-3.44087	1.37063e-08	3
A_32_P168326	-3.43721	8.77137e-26	3
A_32_P128586	-3.43373	0.00215333	3
A_24_P58034	3.43312	6.07817e-16	3
A_24_P23740	3.43241	9.0208e-12	3
A_23_P394259	-3.4314	2.02648e-05	2
A_24_P156490	-3.431	2.70573e-23	3
A_24_P213134	3.42883	1.37464e-22	3
A_24_P92771	3.42309	8.70913e-32	3
A_24_P922497	-3.42294	0.000486667	3
A_23_P406425	3.41499	1.7073e-07	3
A_32_P183656	-3.4144	0.002015	2
A_24_P556030	3.41416	6.54245e-22	3
A_24_P932851	-3.41157	0.00246	3
A_24_P50381	3.41069	3.04029e-22	3
A_23_P24444	-3.40968	1.16622e-30	3
A_24_P773539	3.40924	5.82094e-12	3
A_23_P215577	-3.40916	0.004595	2
A_23_P23980	-3.40695	0.000513346	3
A_32_P63013	3.40252	0.00155501	2
A_23_P24129	-3.40094	2.23038e-26	3
A_23_P24004	3.40029	1.75956e-13	3
A_32_P96036	-3.39928	4.91133e-27	3
A_23_P17914	-3.39923	6.62034e-25	3
A_24_P204043	-3.39564	0.00311667	3
A_23_P56578	-3.39287	2.83763e-26	3
A_23_P86390	-3.39235	6.34764e-08	3
A_24_P281285	3.39172	2.23589e-07	3
A_32_P162183	3.38939	9.57749e-26	3
A_23_P392529	-3.38123	1.12495e-24	3
A_23_P80974	3.38057	3.86213e-19	3
A_23_P434374	-3.38008	8.62723e-26	3
A_23_P166508	-3.37485	4.38309e-29	3
A_23_P130509	3.37472	7.89138e-18	3
A_23_P259344	-3.37223	3.72131e-06	3
A_24_P153003	3.36751	1.95363e-23	3
A_23_P314712	3.3652	3.74524e-26	3
A_23_P363174	-3.36229	2.89115e-20	3
A_32_P29965	3.36212	0.00116	2
A_23_P430948	-3.36185	0.00968	2
A_24_P165082	3.36161	4.32281e-25	3
A_32_P71343	-3.35884	0.00749	2
A_32_P131583	-3.35777	2.18225e-05	3
A_23_P137173	-3.35739	1.07016e-22	3
A_32_P8551	3.35623	3.5011e-22	3
A_32_P34	3.35563	3.7626e-22	3
A_23_P331186	-3.34663	0.000475	2
A_32_P709998	3.34644	1.86979e-09	2
A_32_P205350	-3.34266	0.000503052	3
A_23_P435636	-3.34243	1.41119e-08	3
A_24_P117029	-3.34241	7.58467e-32	3
A_24_P255384	3.34192	9.72189e-12	3
A_24_P144254	3.34173	1.0636e-17	3
A_24_P521662	3.34132	4.37194e-16	3
A_32_P43372	-3.34024	0.00198	3
A_24_P118196	-3.3396	0.00398	2
A_32_P111587	-3.33706	5.75181e-29	3
A_24_P930100	-3.33491	2.71639e-13	3
A_23_P352426	3.33409	1.37589e-09	3
A_32_P98356	-3.32898	0.006325	2
A_24_P936252	-3.32772	3.12577e-20	3
A_32_P111565	3.32746	1.28787e-30	3
A_23_P114134	3.3266	0.000605	2
A_32_P145039	3.32519	1.91741e-29	3
A_23_P77415	3.32506	2.32151e-25	3
A_24_P363548	-3.32481	2.45029e-10	3
A_24_P323114	3.31587	5.29945e-24	3
A_23_P383835	-3.31342	2.95862e-27	3
A_23_P344481	-3.31337	1.15516e-13	3
A_23_P218517	3.31014	1.59997e-28	3
A_32_P25357	3.3048	0.00038	2
A_24_P623734	-3.2988	3.37773e-16	3
A_23_P406025	-3.29437	4.04841e-14	3
A_32_P121085	-3.29208	3.58155e-17	3
A_23_P117104	-3.29188	5.43048e-09	3
A_23_P137035	3.28902	8.64624e-28	3
A_24_P101211	3.28708	3.32523e-18	3
A_23_P356004	-3.28645	3.09596e-12	3
A_24_P85557	3.2805	8.70292e-10	3
A_23_P255827	3.28003	1.60266e-22	3
A_24_P191047	3.27817	1.78991e-11	3
A_23_P301304	-3.27774	0.00162333	3
A_23_P129835	-3.27771	3.61994e-23	3
A_24_P566764	3.27312	0.00034	2
A_24_P287766	-3.27274	0.000335	2
A_24_P95070	-3.27173	7.80947e-05	2
A_24_P8267	-3.27128	2.22008e-06	2
A_23_P327907	-3.27064	7e-05	3
A_23_P349771	-3.26924	4.58611e-17	3
A_23_P353014	-3.26587	2.02806e-12	3
A_23_P70813	-3.26395	6.52346e-22	3
A_32_P409599	-3.25717	2.66671e-05	3
A_32_P75094	3.25524	3.74844e-30	3
A_32_P43084	-3.25456	1.08589e-06	2
A_23_P114903	3.25409	1.7554e-13	3
A_32_P225052	-3.25185	8.27991e-10	3
A_32_P130734	3.25058	4.58255e-13	3
A_32_P154601	-3.24752	3.02883e-22	3
A_23_P149668	-3.24388	2.16825e-16	3
A_23_P361027	-3.24369	3.63767e-20	3
A_24_P238499	-3.24132	2.77044e-18	3
A_24_P275073	3.24026	0.000667104	3
A_23_P375165	3.23986	8.08002e-30	3
A_24_P919330	3.23752	1.13553e-16	3
A_23_P100022	-3.23664	3.4622e-08	3
A_23_P65918	-3.23579	9.42061e-18	3
A_24_P943113	3.2343	4.60283e-16	3
A_23_P131060	3.23403	6.20593e-22	3
A_32_P30558	-3.23263	6.62023e-18	3
A_24_P388659	-3.22942	4.11462e-13	3
A_23_P19115	3.22711	4.0314e-22	3
A_23_P66753	-3.22546	3.74371e-07	3
A_23_P28906	3.22431	2.18443e-28	3
A_23_P414713	3.22295	0.00473	2
A_23_P318616	-3.22113	0.00128335	3
A_23_P300600	3.21967	3.25405e-15	3
A_23_P14769	-3.21893	4.31808e-24	3
A_23_P80752	-3.21645	2.06501e-13	3
A_24_P912751	3.21269	3.27396e-15	3
A_23_P103310	-3.20757	4.12321e-21	3
A_23_P369237	-3.20294	4.35413e-38	3
A_23_P210577	-3.20252	9.45784e-23	3
A_24_P402261	3.20187	3.80472e-12	2
A_23_P26307	-3.20159	0.00057	2
A_24_P467371	-3.20054	0.001895	2
A_24_P25063	3.20009	2.46081e-21	3
A_23_P136392	3.19904	7.1537e-16	3
A_23_P100127	-3.19285	6.69676e-20	3
A_24_P917280	3.19205	2.33699e-07	3
A_32_P209702	3.19083	6.00005e-05	2
A_32_P31757	-3.19039	0.000788755	3
A_24_P154037	3.18874	1.23249e-09	3
A_24_P177795	3.1854	3.58058e-28	3
A_24_P75558	3.18206	5.20319e-19	3
A_23_P153372	-3.18146	3.22555e-13	3
A_32_P149389	-3.18036	0.002025	2
A_24_P137713	3.17972	2.14991e-18	3
A_24_P167970	-3.17916	0.006225	2
A_23_P207905	3.17757	9.13185e-16	3
A_23_P394304	-3.17591	0.0001	2
A_24_P289208	-3.1738	3.17384e-16	3
A_24_P854556	-3.17319	0.00130354	3
A_24_P926543	-3.17121	6.2124e-08	3
A_23_P24555	-3.16999	2.84484e-14	3
A_23_P44132	-3.16871	7.02514e-20	3
A_23_P250444	-3.16573	0.00179667	3
A_24_P90005	-3.16179	1.70931e-17	3
A_23_P387856	3.15924	5.13444e-18	3
A_24_P630490	-3.15878	0.000625	2
A_23_P100642	-3.15725	1.65166e-19	2
A_24_P927850	-3.15716	0.00171333	3
A_24_P384379	3.15643	1.70788e-10	3
A_23_P372988	-3.15541	2.70689e-18	3
A_32_P228268	-3.15534	0.00199	3
A_23_P37685	-3.15516	8.33999e-05	3
A_23_P74001	-3.15434	0.000633463	3
A_24_P355246	-3.15391	8e-05	2
A_23_P305210	3.15143	1.18118e-08	3
A_24_P843552	3.14962	5.89086e-22	3
A_24_P299137	-3.14867	2.57682e-05	3
A_23_P202667	3.14809	0.00308001	2
A_24_P912730	-3.14639	0.000598082	3
A_24_P58337	3.14311	5.90978e-31	3
A_23_P146198	-3.14302	0.00111	3
A_32_P93996	-3.14189	9.19788e-18	3
A_23_P148108	3.14153	1e-05	2
A_23_P65857	3.14118	4.58051e-06	2
A_23_P66017	-3.14081	7.2629e-26	3
A_23_P109322	-3.14075	2.58541e-26	3
A_32_P119348	-3.13831	1.26535e-11	2
A_24_P81900	-3.13676	0.000483601	3
A_32_P201530	-3.13578	2.33346e-05	3
A_24_P59147	-3.13559	5.00751e-06	2
A_24_P626920	-3.13557	1.66167e-18	3
A_24_P169048	3.13431	1.23865e-06	3
A_23_P93321	-3.12622	1.08801e-22	3
A_32_P163306	3.12617	0.000310003	2
A_23_P375906	-3.12553	1.87654e-28	2
A_23_P350824	-3.12551	5.52189e-14	3
A_24_P933319	3.12351	2.37539e-18	3
A_23_P412603	-3.12242	0.007815	2
A_24_P783122	-3.12084	7.88978e-15	3
A_24_P109554	-3.1206	0.000110113	3
A_32_P174978	-3.11875	1.45448e-06	3
A_24_P931964	-3.11872	0.000605	2
A_23_P31135	-3.11872	8.52994e-26	3
A_32_P149753	-3.11859	0.003905	2
A_32_P85009	3.11797	0.006175	2
A_32_P27041	3.11674	8.49588e-15	3
A_24_P65060	-3.1163	9.5e-05	2
A_24_P363583	-3.11342	1.49907e-11	3
A_32_P68142	-3.108	6.86489e-14	3
A_24_P187355	3.10614	2.39876e-18	3
A_23_P65678	-3.10509	8.1486e-22	3
A_23_P22398	-3.10501	6.6667e-06	3
A_23_P42302	-3.10061	0.000693333	3
A_23_P127948	3.09691	0	3
A_24_P157156	-3.09667	4.8787e-14	3
A_23_P119322	-3.09609	0.004825	2
A_24_P332161	-3.09475	9.31181e-06	3
A_24_P221475	3.08885	6.41293e-18	3
A_24_P213296	3.0878	9.58477e-12	3
A_23_P150316	-3.08645	0.005475	2
A_24_P128727	3.08388	1.09905e-10	3
A_24_P924240	-3.08119	9.66667e-05	3
A_24_P879428	3.08069	8.56429e-19	3
A_32_P168388	-3.07664	1.82654e-26	3
A_24_P230195	3.07158	7.03543e-09	3
A_23_P415652	-3.07003	3.21418e-25	3
A_23_P126605	-3.06985	0.003675	2
A_23_P27279	3.0697	1.0039e-17	3
A_23_P76145	-3.06753	7.76864e-20	3
A_24_P177553	-3.06728	3.15483e-10	3
A_23_P128351	-3.06643	1.22627e-25	3
A_23_P388168	3.06224	1.02146e-05	3
A_24_P477048	3.06171	1.03557e-16	3
A_24_P46093	3.06083	3.08823e-16	3
A_32_P99311	3.06078	1.0873e-05	3
A_23_P8452	-3.06046	5.61117e-23	3
A_32_P209208	3.05728	2.71421e-05	3
A_32_P231415	-3.05694	4.40804e-19	3
A_23_P105856	3.05507	2.46138e-21	3
A_24_P650562	3.05398	8.75858e-17	3
A_23_P136753	3.04753	1.37012e-06	3
A_24_P161173	3.03955	1.76298e-10	3
A_23_P166400	-3.03891	5.58112e-23	3
A_24_P110799	-3.0355	3.44226e-23	3
A_23_P128728	-3.03342	5.44309e-22	3
A_24_P50707	3.03341	2.88889e-14	3
A_24_P60217	-3.03285	0.005665	2
A_24_P623782	3.03217	0.000415	2
A_24_P372901	-3.03172	7.10391e-25	3
A_24_P333605	3.02781	1.03269e-11	2
A_24_P85775	3.027	8.8782e-19	3
A_23_P59130	-3.02317	0.000215	2
A_24_P335656	3.02241	7.67077e-15	3
A_24_P857404	-3.02213	7.30479e-23	3
A_32_P217911	-3.02083	2.40577e-07	3
A_23_P250353	3.02065	1.0959e-24	3
A_24_P773012	-3.02062	1.37007e-17	3
A_32_P725839	3.02019	8.37022e-18	3
A_23_P40761	-3.01878	1.61777e-15	3
A_24_P195276	3.01793	9.84611e-12	3
A_32_P135890	3.01705	7.66409e-18	3
A_24_P842006	-3.01654	7.00313e-20	3
A_23_P342000	3.0152	2.69794e-25	3
A_23_P165333	3.00717	4.25329e-24	3
A_24_P45980	3.00297	0.00025	2
A_24_P237778	-3.00251	1.62613e-15	3
A_32_P306678	3.00181	3.3979e-08	3
A_24_P33403	3.00143	9.85133e-09	3
A_32_P395879	-3.00128	1.8206e-06	3
A_23_P93282	2.99978	3.11375e-15	3
A_24_P127042	2.998	8.39201e-17	3
A_24_P933618	2.9969	1.01045e-16	3
A_24_P271323	-2.99616	2.73702e-13	3
A_23_P413634	2.99559	6.0367e-08	3
A_23_P368909	2.99445	9.15513e-13	3
A_23_P119458	-2.99437	7.26691e-08	2
A_32_P31963	2.99269	0.00302	2
A_23_P209449	2.99125	6.66699e-06	3
A_23_P326931	2.99045	0.00337	2
A_23_P147404	-2.98801	5.21e-24	3
A_24_P93397	2.98777	8.58242e-12	3
A_24_P152974	2.98477	3.36357e-05	2
A_23_P60120	2.98241	3.8269e-10	3
A_23_P370707	2.98191	2.80148e-13	3
A_24_P884376	2.98146	5.25715e-28	3
A_24_P41939	2.98117	2.50497e-05	2
A_32_P192692	-2.98007	0.00065	2
A_23_P143190	-2.97952	2.35113e-19	3
A_23_P16523	2.97874	7.67187e-26	3
A_23_P207520	-2.97862	1.4013e-45	3
A_24_P403928	-2.97715	1.05615e-05	2
A_24_P807445	2.97656	3.02091e-16	3
A_24_P221724	2.97611	6.11531e-17	3
A_24_P462656	-2.97605	6.83921e-07	3
A_23_P213020	-2.97458	1.06433e-09	2
A_23_P358370	2.97456	1.5908e-10	2
A_24_P347378	-2.97276	5e-05	2
A_23_P162037	-2.96904	1.8561e-21	3
A_23_P72448	2.9673	3.66413e-14	3
A_23_P31177	2.96472	0.000261138	3
A_32_P119007	-2.96406	0.00216	3
A_23_P214168	-2.96207	1.00144e-21	3
A_23_P102000	-2.96085	0	3
A_23_P22614	-2.95853	2.47975e-23	3
A_32_P361884	2.95651	0.000953525	3
A_32_P11969	-2.95589	9.5e-05	2
A_32_P157671	2.95426	1.87146e-28	3
A_23_P112921	-2.95323	1.69096e-08	3
A_23_P76102	-2.95009	2.89119e-12	3
A_23_P427616	2.95	2.40749e-11	3
A_23_P116114	-2.94817	3.03117e-22	3
A_24_P300610	-2.94748	1.37003e-16	3
A_23_P385105	-2.9473	4.86826e-17	3
A_24_P66838	2.9452	4.01925e-11	3
A_23_P253301	2.94293	2.54363e-25	3
A_23_P105939	-2.94227	1.05031e-05	2
A_24_P115990	-2.94077	6.63187e-06	2
A_23_P327519	-2.93936	1.60582e-22	3
A_32_P201897	-2.93899	0.000423333	3
A_32_P219135	2.93797	0.00376	2
A_23_P161194	-2.93763	0.00046514	2
A_23_P251412	-2.93681	6.6706e-15	3
A_23_P56703	2.93616	0.0043	2
A_24_P935621	-2.93432	0.004075	2
A_24_P392622	2.93164	3.2624e-17	3
A_24_P159335	-2.93163	5.86645e-17	3
A_23_P397293	2.93155	3.91603e-25	3
A_23_P71989	2.93153	1.00037e-05	2
A_32_P154112	-2.93149	8.36363e-20	3
A_23_P7827	-2.93073	9.22662e-12	3
A_24_P50328	-2.93003	7.72332e-14	3
A_23_P169460	2.92824	0.00375	2
A_32_P219660	2.92134	0.000775	2
A_24_P41781	2.91866	1.13579e-16	3
A_23_P47304	2.91844	5.57673e-21	3
A_23_P144656	-2.91843	1.89151e-18	3
A_23_P215976	-2.91516	1.12378e-15	3
A_24_P229447	-2.91413	0.00237	3
A_24_P366644	2.91165	1.42581e-19	3
A_24_P617818	-2.91109	0.0073	2
A_23_P135990	-2.91095	2.07511e-13	3
A_23_P131596	-2.91061	1.34761e-19	3
A_23_P4561	2.90473	5.47272e-22	3
A_24_P221778	2.90424	6.69184e-06	3
A_23_P320113	2.90027	2.16651e-24	3
A_23_P57364	-2.89956	4.51057e-20	3
A_32_P32406	-2.89768	1.57784e-25	3
A_24_P390784	-2.89388	1.14129e-16	3
A_24_P101812	2.89282	9.66426e-12	3
A_32_P61684	-2.89129	7.00691e-22	3
A_23_P166502	-2.89099	3.57035e-24	3
A_23_P83175	2.88755	3e-05	2
A_24_P201381	-2.88752	0.000196667	3
A_23_P256205	2.88684	4.38268e-12	3
A_24_P401663	2.88672	2.59473e-15	2
A_23_P39925	2.88633	3.48902e-15	3
A_23_P121282	-2.88628	1.67725e-08	2
A_24_P324538	2.88554	6.02067e-17	3
A_24_P860781	2.88395	9.03908e-17	3
A_23_P147641	-2.88319	1.46409e-14	3
A_24_P514678	-2.88309	0.00024	3
A_32_P101313	2.88097	2.22634e-06	2
A_24_P40626	-2.87971	4.83423e-20	3
A_23_P378926	-2.87959	0.00201333	3
A_23_P106761	-2.87832	1.72345e-16	3
A_24_P457226	-2.87704	6.19722e-05	2
A_24_P454931	-2.87331	4.61986e-12	3
A_23_P35912	2.87317	2.78622e-22	3
A_23_P8513	2.87137	4.46874e-24	3
A_24_P751492	-2.86943	0.000552158	3
A_32_P107493	-2.86826	4.55498e-09	3
A_24_P15906	2.86741	1.42899e-13	3
A_24_P197537	-2.86573	2.47656e-22	3
A_32_P117672	-2.86237	5.57721e-07	2
A_23_P119899	-2.86232	0.00101	2
A_23_P209288	-2.86178	4.49255e-06	2
A_24_P7322	2.86115	9.12472e-15	3
A_23_P395670	-2.85958	0.003115	2
A_24_P101661	2.8593	3.08103e-14	3
A_23_P138495	2.85842	1.12661e-13	3
A_24_P89426	-2.85793	0.004125	2
A_23_P369948	-2.85549	6.82953e-16	3
A_23_P147805	2.85472	2.76751e-17	3
A_23_P2537	-2.85368	1.19732e-18	3
A_23_P418015	2.84889	0.000312052	2
A_23_P70480	-2.84324	3.89796e-22	3
A_24_P125469	2.84257	2.80328e-05	3
A_24_P364296	-2.84163	2.06962e-06	3
A_24_P289477	2.84091	1.23206e-15	3
A_24_P170067	2.83966	2.04502e-22	3
A_32_P814853	-2.8394	0.00583	2
A_23_P34827	-2.83912	6.92702e-20	3
A_24_P384839	-2.8381	9.62485e-22	3
A_24_P341078	2.83647	2.58617e-13	3
A_23_P84596	-2.8343	5.03639e-14	3
A_24_P323434	-2.83289	6.73368e-15	3
A_24_P306994	2.82911	3.73929e-11	3
A_24_P410468	-2.82778	5e-05	2
A_32_P18668	2.82581	2.13733e-11	3
A_24_P257224	-2.82567	0.00351333	3
A_23_P425925	-2.82493	9.12369e-13	3
A_23_P20035	2.82247	2.21193e-05	3
A_23_P25475	-2.82218	2.96141e-12	3
A_32_P53183	-2.82168	9.85012e-23	3
A_24_P190168	-2.82085	7.46474e-26	3
A_32_P16625	-2.81991	3.48734e-10	2
A_23_P326893	-2.81929	3.36874e-06	2
A_23_P302672	2.81822	7.13168e-24	3
A_23_P120694	2.81476	0.000115	2
A_23_P86931	2.81467	8.39467e-07	3
A_23_P400847	2.81462	2.65747e-21	3
A_23_P360379	-2.81282	2.41673e-23	3
A_23_P201179	2.81115	1.33232e-15	3
A_23_P129486	2.8102	3.09596e-21	3
A_24_P98109	2.80918	9.24288e-24	3
A_24_P6764	-2.80801	3.32281e-19	3
A_23_P201066	-2.80785	9.5993e-09	3
A_23_P137470	-2.80768	0.00379	2
A_24_P676566	-2.80656	0.00141	2
A_32_P121537	-2.80631	1.05685e-08	2
A_23_P138541	2.80625	0.00177333	3
A_32_P70273	2.8057	1.27807e-24	3
A_32_P198978	2.80472	1.99352e-08	3
A_23_P253762	-2.80254	1.07104e-18	3
A_32_P138103	-2.80204	8.53391e-09	3
A_23_P403284	-2.79861	0.000260031	2
A_23_P167212	-2.79844	2.24179e-19	3
A_23_P112220	-2.79774	6.68559e-21	3
A_23_P17837	2.79702	0.000735	2
A_32_P805074	-2.79698	0.00338667	3
A_32_P138348	2.79636	1.24274e-25	3
A_23_P4764	2.79588	7.44413e-16	3
A_24_P355626	-2.79516	0.00181667	3
A_24_P915079	-2.79448	0.002535	2
A_32_P151263	-2.79426	0.001845	2
A_24_P166434	2.79359	9.71244e-10	3
A_23_P105307	-2.79093	0.00438	2
A_23_P104464	-2.78975	0.003925	2
A_24_P502752	2.78852	9.57981e-17	3
A_23_P141415	-2.78786	3.01769e-05	3
A_24_P761705	2.78698	7.0977e-17	3
A_23_P108143	-2.78672	1.45367e-17	3
A_24_P737939	-2.78635	8.9247e-16	3
A_23_P35906	2.78147	4.22418e-20	3
A_23_P410040	-2.78039	0.00441	2
A_24_P911017	-2.78001	0.00099	2
A_23_P35883	-2.77867	9.21847e-23	3
A_24_P154142	-2.77677	0.002225	2
A_23_P57036	2.77468	0	3
A_24_P8109	-2.77451	1.24228e-16	3
A_32_P101235	-2.77426	1.39191e-05	3
A_23_P146576	2.774	1.54865e-06	3
A_24_P267592	-2.77268	4.57167e-05	2
A_23_P326785	2.77087	0.000147328	2
A_23_P54720	-2.76982	3.7441e-08	3
A_24_P733345	2.7692	0.001645	2
A_24_P23454	-2.76896	2.54557e-05	2
A_23_P202390	-2.76868	1.60898e-09	2
A_24_P315120	-2.76829	6.90431e-11	3
A_23_P9869	-2.7676	1.2985e-08	2
A_23_P132619	-2.76469	3.04269e-18	3
A_23_P75811	2.76438	2.66088e-19	3
A_24_P41149	2.76367	1.45873e-14	3
A_24_P161184	2.75876	0.00159	2
A_23_P306211	-2.75775	1.207e-07	2
A_32_P169500	-2.75718	9.57996e-20	3
A_24_P942589	-2.75682	3.80917e-14	2
A_32_P130788	-2.7565	0.00315333	3
A_32_P116219	2.75634	1.8115e-08	2
A_23_P100141	2.75537	4.49464e-20	3
A_24_P237820	2.75472	2.30148e-18	3
A_24_P162211	-2.75464	5.77158e-09	3
A_24_P84099	-2.75402	9.50401e-15	3
A_24_P418536	2.75396	1.59148e-12	3
A_23_P258633	-2.75319	1.91236e-19	3
A_24_P356509	-2.75241	1.8333e-09	3
A_24_P879711	-2.7522	0.00302	2
A_23_P100263	2.74837	6.05832e-11	3
A_24_P767901	2.7473	2.5751e-11	3
A_23_P73526	-2.74673	8.78208e-17	3
A_24_P127411	-2.74439	5.65946e-14	3
A_23_P435394	-2.74438	0.00017858	2
A_23_P344000	-2.74284	3.26886e-12	3
A_32_P149735	2.74147	3.50175e-14	3
A_32_P41026	-2.7413	0.000115	2
A_23_P97173	-2.74106	5.21895e-08	2
A_23_P112554	-2.73829	2.79393e-15	3
A_23_P419602	-2.73802	7.15212e-26	3
A_23_P129492	2.73707	2.02052e-22	3
A_32_P149591	2.73602	0.00141	2
A_32_P97780	2.73503	9.80088e-12	3
A_32_P163858	-2.73378	1.21571e-17	3
A_23_P102551	-2.7333	1.06563e-12	3
A_23_P39799	-2.73278	7.00038e-05	2
A_24_P301629	2.73217	1.59672e-11	3
A_23_P208737	2.73007	1.84016e-14	3
A_32_P145968	-2.72889	4.33113e-09	3
A_23_P47102	-2.72767	0.000176667	3
A_24_P704878	2.72635	0.00169	2
A_23_P352266	-2.7262	1.91155e-08	2
A_24_P364381	-2.72475	2.74023e-23	3
A_32_P776863	-2.72366	0.00207	2
A_23_P117992	-2.72354	1.91365e-22	3
A_24_P385732	-2.72276	1.58651e-10	3
A_23_P129903	2.72264	1.24564e-23	3
A_24_P180830	2.72206	1.42588e-10	2
A_23_P210915	-2.72133	0.00085	2
A_23_P110151	-2.72055	1.30444e-10	2
A_24_P507383	-2.72022	7.5e-05	2
A_32_P12169	-2.7188	9.8558e-12	3
A_23_P8196	2.71812	4.47502e-24	3
A_24_P691826	-2.71726	0.00475	2
A_24_P151920	-2.71469	1.80405e-21	3
A_24_P945355	-2.71446	0.00269667	3
A_23_P36187	-2.71431	1.21852e-19	3
A_32_P175957	-2.71234	6.38691e-10	3
A_32_P157846	2.71189	1.08522e-14	3
A_24_P345209	-2.71142	0.00048	2
A_23_P85980	-2.7111	1.38019e-18	3
A_32_P11359	2.70996	0.00207256	3
A_24_P332718	2.70906	3.50296e-12	3
A_23_P3302	-2.70886	9.28662e-20	2
A_23_P16032	2.70883	5.95356e-18	3
A_23_P319598	-2.70877	1.87268e-20	3
A_32_P197173	2.7062	0.00128	3
A_23_P323749	-2.70552	1.06873e-12	3
A_23_P50697	2.70413	2.46256e-12	3
A_23_P154426	-2.70294	4.32674e-09	3
A_32_P133926	-2.70233	1.53713e-14	2
A_23_P123071	2.70131	2.81564e-16	3
A_23_P87791	-2.70103	0.00248005	3
A_24_P453855	-2.70051	6.52807e-14	3
A_24_P144149	2.70038	3.01486e-14	3
A_32_P177953	2.69952	1.55678e-24	3
A_23_P57417	-2.69903	1.83149e-11	2
A_24_P56221	-2.6989	2.27602e-18	3
A_23_P153540	-2.69709	0.000945	2
A_32_P538180	2.6931	3.77615e-18	3
A_32_P201107	2.69237	3.74396e-13	3
A_24_P455972	2.68944	8.95778e-21	3
A_24_P256764	-2.6868	0.000185031	2
A_32_P125056	-2.6825	0.000432165	2
A_32_P67014	2.68174	4.32321e-11	3
A_23_P136978	2.68118	1.08619e-17	3
A_24_P689119	2.68092	1.42507e-08	3
A_32_P232327	-2.67903	1.30813e-06	3
A_23_P337464	-2.67857	6.28623e-07	2
A_23_P52298	-2.67705	1.43239e-24	3
A_32_P69987	-2.67695	7.02493e-05	3
A_32_P121751	-2.67605	1.11284e-07	2
A_23_P309950	-2.67585	0.001495	2
A_24_P52697	-2.67372	7.90312e-18	3
A_24_P175612	-2.67354	5.61478e-20	3
A_23_P38334	-2.67295	0.00468	2
A_32_P206839	2.6728	2.03837e-22	3
A_23_P309739	2.67091	2.73803e-13	3
A_24_P335092	-2.6696	2.08421e-16	3
A_23_P170186	-2.6689	1.18126e-17	3
A_23_P410224	2.6687	1.87256e-05	3
A_23_P1519	-2.66831	8.53325e-17	3
A_32_P15829	-2.66807	2.35655e-05	3
A_23_P135755	-2.66667	4.66668e-05	3
A_24_P281243	2.66598	4.15493e-05	3
A_23_P15751	-2.66448	6.14258e-12	3
A_23_P5441	2.66179	2.59697e-23	3
A_24_P926058	2.66108	7.91953e-09	3
A_32_P147090	-2.65894	2.01451e-15	3
A_24_P621701	-2.6588	2.18247e-14	3
A_23_P11017	-2.65783	4.29626e-09	3
A_24_P942092	-2.6561	1.29429e-19	3
A_24_P941831	-2.65423	1.04794e-13	3
A_23_P7957	-2.65384	1.02783e-14	3
A_24_P396980	2.65306	2.24867e-19	3
A_23_P24332	2.65202	4.04206e-16	3
A_24_P114032	-2.65164	5.42096e-10	3
A_23_P145865	2.65092	6.67076e-07	3
A_23_P303210	-2.64967	1.62393e-12	3
A_23_P6909	2.64853	2.00071e-05	2
A_23_P18246	2.64713	8.12174e-11	3
A_32_P99347	2.64638	1.93454e-15	3
A_23_P140876	-2.6453	2.08466e-19	3
A_23_P38388	2.6447	1.6746e-05	3
A_24_P315739	-2.64377	8.36515e-07	3
A_24_P156993	2.64318	2.14268e-20	3
A_23_P341503	2.64316	1.1391e-10	3
A_32_P45727	-2.64273	6.2495e-14	3
A_32_P443407	-2.64206	0.000205	2
A_24_P97197	-2.63899	5.98121e-13	3
A_23_P115573	2.63634	4.36749e-13	3
A_32_P162494	-2.63617	0.000115	2
A_32_P183301	-2.63616	2e-05	2
A_32_P154342	-2.63598	0.00545333	3
A_24_P34534	-2.63574	0.00472	2
A_23_P60106	-2.63478	3.74361e-13	2
A_23_P328621	2.6341	2.53363e-19	3
A_23_P422026	2.63409	6.60485e-24	3
A_24_P392110	2.63389	1.39129e-23	3
A_23_P78405	2.63331	4.2078e-16	3
A_24_P307759	-2.63326	1.09987e-12	3
A_24_P607904	-2.63211	3.3336e-06	3
A_23_P31407	-2.6312	2.49583e-21	3
A_32_P226735	-2.6307	6.75219e-16	3
A_23_P17269	-2.62958	5.01883e-08	2
A_23_P434809	-2.62726	2.13799e-21	3
A_24_P64653	2.62714	0.000115017	2
A_23_P46947	-2.62684	0.00254667	3
A_24_P558135	2.62595	2.45511e-17	3
A_32_P63729	-2.62568	1.01465e-09	3
A_23_P347618	2.62388	1.53654e-16	3
A_23_P77993	-2.62275	0.000116933	3
A_23_P366828	-2.61943	0.007735	2
A_24_P941751	-2.61921	1.12171e-08	3
A_24_P340696	-2.61786	1.43488e-20	3
A_23_P5845	-2.61687	3.17861e-18	3
A_23_P117782	2.61588	1.14542e-13	3
A_32_P155512	-2.61455	2.86148e-11	3
A_24_P214184	2.61429	7.39074e-06	3
A_23_P76350	2.61353	7.86356e-14	3
A_23_P7473	2.60972	7.39204e-08	3
A_32_P64461	-2.60932	5.38838e-08	2
A_23_P74290	2.60819	0.00498456	2
A_32_P199551	-2.60691	5.53316e-18	3
A_23_P89431	-2.60656	0	3
A_24_P273074	2.60595	2.69883e-19	3
A_32_P101860	-2.6053	1.56372e-22	3
A_23_P12155	-2.60504	5.00075e-05	3
A_23_P72737	-2.605	6.70414e-18	3
A_24_P538328	-2.60479	0.00756	3
A_24_P103952	-2.60377	9.5191e-21	3
A_23_P381461	-2.60276	8.7159e-15	3
A_24_P313431	-2.60239	0.00046	3
A_23_P153168	-2.60204	1.54553e-06	3
A_24_P465481	-2.60165	0.00169	2
A_23_P358709	2.60067	3.27032e-17	3
A_32_P150891	-2.60015	8.85695e-16	3
A_23_P117851	-2.59871	3.44455e-12	3
A_23_P217554	2.59865	1.75193e-06	3
A_24_P865226	2.59824	5.95188e-06	3
A_23_P351	2.59774	6.85568e-06	3
A_24_P31165	2.59712	2.61309e-07	3
A_23_P104098	2.59626	6.32289e-11	3
A_24_P73370	2.59619	2.58718e-21	3
A_24_P67268	-2.59556	5.66434e-17	3
A_23_P327551	-2.5955	3.00268e-05	3
A_23_P368740	-2.59503	0.00255	2
A_23_P210763	2.59466	1.92142e-20	3
A_23_P41942	-2.59452	1.41877e-16	3
A_24_P347310	2.59391	3.46259e-21	3
A_24_P393372	-2.59299	9.46884e-18	3
A_32_P14978	-2.59182	2.04338e-08	3
A_23_P29257	-2.59172	1.13728e-18	3
A_24_P264211	-2.59155	1.55716e-18	3
A_32_P75902	-2.59071	1.00024e-05	2
A_24_P259922	-2.59017	1.96712e-21	3
A_23_P151337	-2.58896	1.66871e-16	3
A_24_P126406	-2.58748	9.13629e-11	3
A_23_P389426	2.58699	5.09654e-15	3
A_24_P149124	-2.58537	1.04837e-18	3
A_32_P62963	2.58396	3.30887e-14	3
A_23_P135015	2.58256	7.16864e-12	3
A_23_P383915	-2.58014	1.43903e-07	3
A_23_P51690	2.57964	4.81688e-10	3
A_32_P86245	-2.5783	0.00017	3
A_23_P300174	-2.57823	1.84076e-13	3
A_23_P323563	-2.57718	7.88023e-13	3
A_24_P359191	2.57601	1.09759e-08	3
A_24_P115007	2.57564	4.4494e-07	2
A_24_P524562	2.57561	3.07505e-13	3
A_24_P244644	-2.57543	0.00078	2
A_24_P269101	2.57538	1.00091e-05	3
A_23_P93658	-2.57509	3.33373e-06	3
A_24_P299034	2.5749	2.80397e-06	2
A_32_P80597	-2.57444	1.03847e-20	3
A_24_P364591	-2.57195	1.7118e-15	3
A_23_P354864	-2.571	2.3022e-17	3
A_23_P102731	2.57088	4.2881e-17	3
A_24_P724984	-2.57085	4.33826e-13	2
A_23_P151805	-2.57028	3.72368e-11	3
A_24_P402510	-2.57008	3.78527e-18	3
A_23_P36397	-2.5698	0.00051	2
A_23_P253350	-2.56832	3.13719e-07	3
A_23_P70814	-2.56774	4.63578e-15	3
A_23_P11119	-2.56735	0.00132667	3
A_23_P60856	-2.56714	9.75228e-15	3
A_23_P41854	2.56703	7.59755e-21	3
A_32_P122962	-2.5669	1.51009e-05	2
A_23_P304016	-2.5663	0.000710001	2
A_23_P301247	-2.56583	1.90657e-22	3
A_23_P29124	-2.56515	3.22224e-20	2
A_23_P421032	2.56369	2.5383e-11	3
A_23_P9232	-2.56255	4.05769e-17	3
A_24_P103886	-2.56234	8.56915e-22	3
A_32_P190404	-2.56218	4.34205e-15	3
A_23_P108170	2.56007	2.11647e-20	3
A_23_P26847	-2.55991	2.07211e-16	3
A_23_P7582	-2.55863	3.44016e-18	3
A_23_P425681	2.55855	2.3715e-14	3
A_32_P320835	-2.55756	9.89951e-08	3
A_32_P121140	2.55736	1.21511e-07	3
A_23_P341860	-2.5571	6.76608e-19	3
A_23_P72550	2.557	1.61647e-18	3
A_24_P229389	-2.5563	0.0001	2
A_23_P252052	-2.55608	9.9224e-07	3
A_32_P25204	-2.55492	2.19633e-11	3
A_32_P95223	-2.5537	4.62122e-17	3
A_23_P204751	-2.5516	9.16656e-16	3
A_24_P333052	2.55134	1.67662e-16	3
A_23_P15394	2.5501	1.85729e-17	3
A_24_P608468	2.54988	4.43353e-08	3
A_23_P133438	-2.54983	3.72971e-13	2
A_23_P5300	-2.5494	0	3
A_32_P471485	-2.54823	2.37302e-19	3
A_23_P327777	2.54805	8.14564e-14	3
A_32_P7024	2.54746	0.000310024	3
A_24_P942335	-2.54668	4.70194e-13	3
A_23_P423012	-2.54413	0.00487	3
A_24_P385024	2.54078	1.76573e-20	3
A_23_P125176	-2.53891	6.67004e-06	3
A_23_P133694	-2.53886	4.3569e-20	3
A_32_P226768	-2.53849	1.88357e-18	3
A_23_P39931	2.53682	4.51422e-14	3
A_23_P49878	-2.53659	0	3
A_23_P103703	2.53643	1.20119e-20	3
A_24_P404540	2.5351	2.16299e-12	3
A_24_P171873	-2.53459	6.85141e-07	2
A_23_P118065	-2.53458	1.11101e-13	3
A_32_P174303	-2.53402	9.41708e-13	3
A_32_P4337	-2.53367	1.00155e-05	2
A_23_P421011	-2.53333	1.37991e-15	3
A_32_P66625	2.533	3.31731e-10	3
A_24_P205604	-2.53143	2.31357e-13	3
A_23_P417415	2.53087	4.92495e-10	3
A_32_P176550	2.53055	3.82124e-18	3
A_24_P253818	-2.52883	0.00298502	2
A_23_P207445	-2.52873	4.46892e-14	3
A_24_P152968	-2.52746	1.10032e-06	3
A_23_P110184	-2.52741	2.59734e-19	3
A_23_P378416	-2.52711	7.7382e-16	2
A_23_P33436	-2.52447	2.11373e-15	3
A_32_P82701	2.52446	6.18462e-05	2
A_32_P201521	-2.52445	6.54188e-21	3
A_32_P79504	-2.5234	3.92551e-09	3
A_23_P368645	2.52311	1.06966e-16	3
A_23_P414308	2.52145	9.15071e-19	3
A_24_P315474	2.52064	1.59309e-14	3
A_23_P17606	2.51935	2.94997e-15	3
A_24_P522976	2.51904	3.77747e-19	3
A_24_P101304	2.51857	0.00298	2
A_24_P278234	-2.51759	5.67304e-21	3
A_24_P344045	-2.51707	1.64585e-07	2
A_24_P187970	-2.51358	1.12705e-17	3
A_24_P129588	2.51319	2.00778e-05	3
A_23_P12601	-2.51099	2.32305e-16	3
A_24_P923381	-2.51013	4.58315e-18	3
A_24_P791878	-2.50972	4.49521e-06	2
A_24_P548966	2.50793	1.00368e-05	2
A_32_P220826	-2.50764	3.80623e-10	3
A_23_P17724	-2.50545	3.27873e-06	3
A_23_P105592	-2.50493	7.19666e-23	3
A_24_P175188	2.50461	2.84542e-07	3
A_24_P90774	-2.50455	4.09598e-07	2
A_23_P30243	2.50407	1.58229e-07	3
A_24_P171075	2.50367	3.43341e-20	3
A_24_P168495	2.50321	2.39498e-11	3
A_23_P136683	2.50085	4.69301e-17	3
A_24_P263803	2.50072	6.00954e-13	3
A_23_P87216	2.50044	8.00932e-22	3
A_23_P11859	-2.50018	6.26466e-18	3
A_24_P281468	2.4992	6.76901e-15	3
A_32_P119174	-2.49839	5.81291e-14	3
A_23_P302568	2.49549	0.00226	2
A_24_P108401	2.49489	1.29295e-10	2
A_23_P79794	-2.49268	8.22625e-18	3
A_23_P211141	-2.49236	4.38999e-09	3
A_24_P827037	-2.48954	3.15354e-18	3
A_24_P502724	2.48929	4.95359e-08	3
A_24_P248251	-2.48868	1.02165e-14	3
A_23_P108103	2.48775	1.90585e-16	3
A_24_P358425	-2.48754	1.38937e-14	3
A_23_P67089	2.48639	0.000365	2
A_24_P928052	-2.4855	3.08499e-20	3
A_23_P43476	-2.48523	3.12816e-13	2
A_23_P24149	2.48485	5.17161e-10	3
A_32_P12388	-2.48476	5.80037e-11	3
A_24_P332595	2.48331	4.80261e-18	3
A_23_P140450	-2.48146	2.10837e-10	3
A_24_P392900	2.48034	1.87104e-14	3
A_24_P34632	-2.47856	1.40259e-17	3
A_23_P217015	-2.47789	1.0091e-10	3
A_32_P190951	-2.47739	0.00200333	3
A_23_P204511	2.4766	1.77564e-18	3
A_23_P383227	-2.47595	2.57989e-06	2
A_24_P188037	2.47563	0.00089	2
A_32_P198584	2.47377	6.02857e-06	2
A_24_P307695	-2.47366	3.87832e-16	3
A_23_P355244	2.47302	5.77356e-17	3
A_23_P153941	-2.47291	1.27692e-09	3
A_32_P224327	2.47206	2.80238e-15	3
A_32_P94475	-2.46963	2.3586e-10	3
A_32_P48279	-2.46775	1.97082e-21	3
A_24_P170186	2.46583	3.13134e-11	3
A_32_P196036	-2.46487	2.23412e-16	3
A_24_P324787	-2.46378	2.40051e-19	3
A_24_P882959	2.46345	6.35498e-16	3
A_24_P357791	2.46086	1.73725e-13	3
A_23_P339633	-2.46023	1.71462e-18	3
A_23_P22970	-2.4599	1.35403e-10	3
A_23_P334727	2.45925	0.0036	2
A_23_P123112	-2.45889	3.19012e-08	2
A_32_P327810	-2.45718	6.10323e-08	2
A_24_P111106	2.45609	2.15208e-12	3
A_23_P152125	-2.45558	2.27861e-14	3
A_23_P203888	2.45469	8.02557e-11	3
A_32_P9146	-2.45416	2.60092e-12	2
A_24_P940999	-2.45404	2.90501e-11	3
A_24_P98047	-2.45227	8.70501e-09	2
A_24_P197196	2.45221	4.9933e-16	3
A_23_P422718	-2.45096	0.000205	2
A_23_P63618	-2.44724	2.30343e-16	3
A_24_P72012	2.44634	1.39616e-05	3
A_24_P109838	-2.44505	2.49239e-06	3
A_24_P39195	-2.44448	2.64293e-13	3
A_24_P314571	-2.44375	3.42473e-15	3
A_23_P414273	-2.44361	9.24735e-14	3
A_23_P428129	-2.44265	2.00053e-05	3
A_24_P134235	-2.44205	5.28556e-10	3
A_23_P6771	2.44082	2.15807e-18	3
A_23_P10614	-2.4408	7.63054e-13	3
A_23_P30634	2.43998	0.000215	2
A_24_P278393	2.43982	3.29091e-16	3
A_24_P342944	-2.43981	4.66041e-10	3
A_23_P159974	-2.43947	1.96387e-13	3
A_23_P45475	2.43879	4.29014e-20	3
A_23_P379034	-2.4384	2.78674e-20	3
A_24_P401270	2.4382	2.20779e-07	3
A_32_P52282	-2.43717	3.53872e-15	3
A_24_P87931	2.43612	2.44065e-13	3
A_23_P433218	2.43604	2.38094e-11	3
A_23_P321511	-2.43595	2.29969e-06	3
A_32_P461784	2.43522	0.00542	2
A_23_P355993	2.43484	1.01017e-15	3
A_32_P30238	-2.43431	0.00282	2
A_24_P300394	-2.43411	6.5048e-05	2
A_23_P312246	2.434	8.17345e-07	3
A_23_P55198	-2.43284	6.41156e-07	3
A_32_P57247	-2.43087	1.01907e-05	2
A_23_P112103	-2.42941	3.17875e-12	3
A_24_P943472	2.42935	6.77073e-20	3
A_24_P126282	2.42874	1.48599e-05	3
A_24_P618077	2.42863	1.0562e-16	3
A_24_P682285	-2.42862	4.28887e-18	3
A_23_P84648	2.428	2.44523e-13	3
A_23_P214487	-2.4276	1.59186e-19	3
A_32_P99648	2.42757	0.000450625	2
A_24_P349965	-2.42734	3.18145e-13	3
A_24_P64167	-2.42719	4.06613e-14	3
A_24_P230116	2.42475	1.10834e-15	3
A_32_P113380	-2.4243	3.84666e-07	3
A_32_P105865	2.42377	5.95201e-07	2
A_24_P234196	-2.42339	9.88869e-19	3
A_24_P306034	2.42333	1.90398e-09	3
A_24_P772103	-2.42302	0.00033	2
A_24_P397294	-2.42301	5.21788e-10	3
A_23_P140821	-2.42097	1.60718e-15	2
A_23_P155453	2.42093	6.6194e-11	2
A_23_P124559	-2.41962	2.72689e-11	3
A_23_P140277	-2.41908	1.83289e-13	3
A_24_P299193	-2.41883	2.5e-05	2
A_23_P21155	2.41674	4.905e-12	3
A_24_P123616	-2.41496	1.29448e-15	3
A_23_P22735	2.41489	6.8377e-16	3
A_24_P179816	-2.4146	5.23416e-15	3
A_32_P75867	-2.41409	3.94179e-12	3
A_24_P32881	-2.41366	2.80159e-07	2
A_24_P911928	-2.41287	4.68808e-09	3
A_23_P143334	-2.4099	3.7764e-15	3
A_23_P217399	-2.40948	3.00094e-05	2
A_23_P408930	2.40779	5.38585e-12	3
A_32_P196896	2.40654	9.5e-05	2
A_24_P7111	2.40653	2.03512e-08	3
A_24_P306558	-2.40639	1.01378e-14	3
A_32_P102247	-2.40633	3.26596e-05	2
A_23_P71530	-2.40585	7.47835e-07	3
A_23_P138000	2.40542	6.98697e-06	2
A_32_P122614	-2.40464	4.43319e-05	3
A_32_P14212	-2.40383	4.03804e-14	3
A_23_P419107	2.40343	0.00265	2
A_24_P924752	2.40269	5.04398e-05	3
A_23_P92583	-2.40262	9.37775e-10	2
A_23_P27005	-2.40117	1.1e-14	3
A_24_P232790	2.40099	6.8492e-09	3
A_23_P159956	2.40061	5.14784e-13	3
A_23_P161940	-2.39987	2.05094e-13	3
A_23_P410159	2.39965	1.09607e-09	3
A_24_P251704	-2.39858	5.52327e-19	2
A_23_P153351	2.39665	1.11776e-15	3
A_24_P65292	2.39573	2.16841e-08	2
A_23_P74088	-2.39568	3.90201e-06	3
A_23_P205074	2.39567	1.93819e-17	3
A_23_P139471	-2.39545	2.0704e-05	2
A_23_P58359	-2.39495	8.07728e-11	3
A_24_P291814	-2.39438	2.70137e-10	3
A_32_P139260	-2.39422	0.00101	3
A_32_P181297	-2.39388	2.12351e-15	3
A_32_P218025	2.39349	3.30712e-06	3
A_23_P109643	2.39341	1.47357e-17	3
A_24_P928639	-2.39313	1.19508e-11	3
A_23_P162719	-2.3928	1.53178e-17	3
A_32_P216369	-2.3925	2.60383e-08	3
A_24_P477516	2.39125	0.000405	2
A_24_P332711	2.39121	1.45748e-07	2
A_24_P139028	-2.39029	1.18129e-16	3
A_23_P212830	-2.39014	5.70578e-11	2
A_23_P26468	2.38952	7.24494e-09	2
A_23_P140527	2.38951	5.95225e-11	2
A_24_P306945	2.38902	7.98652e-07	3
A_23_P216517	-2.38879	6.93365e-15	3
A_23_P334083	-2.38825	1.23559e-10	3
A_23_P34093	2.38803	1.18557e-16	3
A_23_P253783	-2.38775	4.15742e-13	3
A_24_P919727	2.38667	1.02868e-10	3
A_32_P52142	-2.38659	2.72026e-08	3
A_23_P92543	-2.386	9.1078e-19	3
A_24_P194661	-2.38581	3.00023e-05	2
A_32_P181891	2.38522	1.67325e-05	3
A_24_P24786	2.38505	5.75444e-13	3
A_23_P252306	2.38496	3.015e-19	3
A_23_P6818	-2.38495	0.000385	2
A_23_P398460	-2.38492	3.46766e-11	3
A_23_P328034	-2.38429	2.26793e-08	3
A_23_P120776	-2.38391	1.23962e-14	3
A_23_P305016	-2.38319	1.33933e-13	3
A_23_P32955	2.3817	1.68801e-11	3
A_24_P173754	-2.38158	4.77563e-13	3
A_32_P101775	-2.38146	0.000810266	3
A_23_P54770	-2.38048	3.63524e-12	2
A_32_P147063	-2.38047	9.2048e-18	3
A_32_P165297	-2.38044	1.14458e-06	3
A_23_P256784	2.38015	2.39113e-09	3
A_24_P927311	2.37929	6.82379e-10	3
A_23_P211504	2.37907	3.02714e-11	3
A_32_P44453	-2.37846	3.38323e-06	3
A_24_P147461	2.37754	1.03783e-10	3
A_24_P85539	-2.37617	6.57629e-17	3
A_24_P658505	-2.37548	0.000127107	3
A_23_P63870	2.37499	5.33023e-17	3
A_23_P56197	-2.3739	5.82261e-13	3
A_24_P401294	2.37317	1.19819e-07	3
A_23_P120953	-2.37272	1.97456e-17	3
A_32_P77989	-2.37232	4.86544e-14	3
A_23_P118113	-2.37078	8e-05	3
A_32_P145276	-2.37038	8.95943e-16	3
A_24_P799048	2.37012	1.05932e-09	3
A_23_P43940	-2.36996	1.26122e-13	2
A_24_P916195	-2.36939	4.91086e-14	3
A_23_P62831	2.3691	8.80802e-12	3
A_24_P102456	2.36849	6.67181e-08	2
A_24_P686263	2.36801	6.05168e-12	3
A_23_P361405	-2.36793	2.01573e-16	3
A_24_P716394	-2.36626	0.00407	2
A_23_P146339	2.36563	1.10767e-06	3
A_24_P114183	-2.3636	4.47649e-21	3
A_23_P59358	-2.36349	1.21332e-14	3
A_24_P752362	-2.36339	1.00548e-13	3
A_24_P911663	-2.36334	1.13943e-06	3
A_24_P52887	2.36223	6.65247e-10	3
A_23_P78952	2.36189	6.92294e-08	2
A_23_P316741	-2.36177	1.23544e-16	3
A_32_P42213	-2.36118	7.24619e-14	3
A_23_P117274	-2.36059	7.08895e-19	3
A_24_P58242	2.36047	7.42788e-12	3
A_23_P4611	-2.35978	6.28544e-19	3
A_32_P26092	2.35825	0.009145	2
A_32_P217500	-2.35768	1.921e-17	3
A_24_P397043	-2.35734	2.69915e-13	3
A_32_P184746	-2.3552	5e-05	2
A_23_P5536	-2.35466	7.24053e-12	2
A_24_P836315	2.35372	1.51233e-05	2
A_24_P796274	-2.3521	2.10666e-10	3
A_23_P76071	-2.35173	1.36797e-12	3
A_23_P373126	2.35161	2.88291e-13	3
A_23_P387057	-2.35146	3.87598e-14	3
A_23_P117175	2.35144	1.58325e-17	3
A_24_P940678	-2.35138	2.065e-14	3
A_23_P213038	-2.35133	6.04431e-15	3
A_24_P13533	-2.35121	8.21744e-19	3
A_24_P659393	-2.35084	3.30475e-14	2
A_32_P54242	-2.3508	2.87597e-07	2
A_24_P102293	-2.35047	0.000373603	3
A_24_P75778	2.3495	1.32085e-10	3
A_24_P32411	-2.34862	1.39116e-09	3
A_24_P331761	2.34544	1.36795e-10	3
A_23_P143512	-2.34532	5.29425e-09	3
A_32_P164215	2.34521	1.41289e-14	3
A_23_P148602	2.34519	8.09666e-16	2
A_23_P101319	2.3444	5.00521e-06	2
A_32_P9253	-2.34365	1.73422e-12	2
A_23_P141447	-2.34317	8.95901e-11	3
A_24_P350261	-2.34303	3.57395e-12	3
A_23_P116850	-2.34283	4.0428e-07	3
A_23_P91250	2.34214	1.5e-05	2
A_24_P943358	-2.34131	1.8618e-17	3
A_23_P68669	2.34084	0.000283333	3
A_24_P178106	-2.34012	1.14557e-09	3
A_32_P23145	-2.33985	7.76442e-05	3
A_24_P357950	-2.33982	1.06239e-10	2
A_24_P272845	2.3391	0.000107216	3
A_24_P469746	-2.33881	1.8781e-08	3
A_24_P297182	-2.33812	2.22491e-15	3
A_24_P716249	2.33803	0.000146667	3
A_23_P1973	-2.33552	1.95293e-07	2
A_24_P237586	-2.33468	5.39178e-18	3
A_24_P922631	2.33412	7.84376e-07	3
A_23_P411162	-2.33379	6.36207e-12	2
A_23_P380857	2.33346	6.71802e-10	3
A_24_P921032	-2.33274	3.97711e-08	2
A_23_P75867	2.33263	0.000410629	2
A_24_P3016	-2.3326	4.86091e-14	3
A_24_P200297	2.33253	1.45685e-10	3
A_32_P15498	-2.33226	5.67745e-12	3
A_23_P48358	-2.33207	2.04297e-19	3
A_23_P97562	2.33079	1.02699e-05	2
A_23_P112482	-2.33037	7.19907e-16	3
A_23_P105562	-2.32939	0	3
A_23_P155197	-2.32889	2.28903e-11	3
A_23_P106405	2.32859	7.37056e-07	3
A_24_P936376	2.32809	1.19935e-06	3
A_23_P20484	-2.32725	1.74494e-09	2
A_23_P108294	2.32704	2.93923e-16	3
A_24_P205137	-2.32564	5.78349e-14	3
A_23_P355471	2.32534	1.61013e-11	3
A_24_P264383	2.32454	4.0097e-11	3
A_23_P97339	2.32405	1.9281e-16	3
A_32_P203749	-2.32389	6.72223e-13	3
A_23_P37954	-2.32277	4.27565e-21	3
A_24_P8130	2.32274	5.49842e-09	2
A_23_P48585	-2.32256	1.10625e-12	2
A_23_P413576	-2.32179	0.00025	2
A_23_P167553	-2.32116	1.3958e-12	3
A_24_P5856	2.32099	8.00246e-09	2
A_23_P52610	-2.32099	1.69068e-17	3
A_23_P118246	-2.32091	1.61954e-15	3
A_24_P16291	-2.32065	1.4948e-12	3
A_23_P34554	2.31938	2.19014e-10	2
A_24_P284805	-2.31911	1.13314e-12	3
A_24_P328668	-2.31809	6.17856e-17	3
A_32_P153892	-2.31747	4.04622e-10	3
A_24_P802562	2.31706	2.04904e-11	3
A_32_P107219	-2.3169	2.57249e-12	2
A_32_P214011	2.31608	6.34803e-16	3
A_23_P26154	-2.31569	2.96248e-09	3
A_23_P90470	-2.31544	1.4671e-16	3
A_32_P439561	-2.31534	1.2266e-09	2
A_23_P401098	2.31491	4.4805e-13	3
A_23_P340218	2.31433	6.26093e-07	2
A_32_P224094	-2.31332	4.542e-12	2
A_24_P137563	-2.31328	1.42052e-11	3
A_23_P369899	2.31241	0.003165	2
A_24_P374634	2.31224	1.36177e-08	3
A_23_P253484	-2.31158	1.41705e-12	3
A_23_P94501	2.31095	2.58903e-18	3
A_23_P131202	-2.31056	4.67099e-13	3
A_24_P731549	-2.31017	3.28134e-13	3
A_23_P123596	-2.30995	7.15261e-13	3
A_32_P77759	2.30984	4.29148e-11	2
A_23_P432758	-2.30978	0.000145021	2
A_23_P49220	-2.30787	1.30995e-14	3
A_23_P84646	2.30779	1.67595e-08	2
A_23_P83298	-2.3071	7.52338e-06	2
A_23_P304716	2.30611	2.81769e-14	3
A_24_P89257	-2.3059	3.96208e-13	3
A_24_P204358	-2.30579	8.93924e-11	3
A_24_P386746	-2.30507	5.10651e-08	3
A_24_P937306	-2.30484	0.00196	3
A_24_P194755	-2.30465	1.38849e-06	2
A_23_P143559	-2.30446	1.94516e-15	3
A_24_P122337	2.30414	3.42807e-15	3
A_24_P275386	-2.30227	6.47625e-14	3
A_23_P378722	2.30182	2.16286e-17	3
A_23_P105002	2.30177	1.6247e-16	3
A_23_P161647	-2.30125	3.58542e-19	3
A_24_P367399	2.30075	2.71729e-10	3
A_23_P253896	-2.3005	1.40029e-17	3
A_23_P398476	-2.30041	0.00159	3
A_23_P161297	-2.30029	2.90238e-18	3
A_23_P380208	-2.29908	6.52035e-05	2
A_24_P127425	2.29809	1.65286e-06	3
A_24_P612890	2.2979	7.2548e-06	3
A_23_P153320	-2.29736	3.91793e-28	3
A_24_P914362	-2.29645	4.16427e-10	3
A_24_P23865	-2.29634	1.21032e-07	3
A_32_P154223	-2.2951	5.56407e-15	3
A_24_P19228	-2.29462	6.09443e-09	2
A_24_P166407	-2.2946	6.94313e-16	3
A_32_P149011	2.2926	6.26872e-18	2
A_23_P217763	-2.29234	3.30306e-10	2
A_24_P323974	2.29202	3.57981e-09	3
A_32_P59302	-2.29174	3.04568e-17	3
A_23_P152548	2.29152	3.91858e-20	3
A_23_P125533	2.29142	9.60131e-10	3
A_23_P258136	-2.28999	6.43164e-16	3
A_24_P910580	-2.28932	1.61767e-10	2
A_24_P190804	-2.28898	2.80363e-07	3
A_24_P801825	-2.28863	4.35566e-09	3
A_24_P339059	-2.28861	0.00066	2
A_23_P419254	-2.28853	4.01497e-13	3
A_24_P30034	-2.28789	7.98879e-09	2
A_23_P30069	2.28777	0.001555	2
A_23_P200670	2.28619	0.00013681	3
A_24_P81149	-2.28558	1.65707e-08	2
A_24_P935682	-2.28535	0.000145	2
A_24_P385611	2.28383	2.24073e-16	3
A_24_P52189	-2.28362	5.13508e-09	3
A_32_P132356	2.28246	4.71528e-11	3
A_23_P253331	-2.28237	1.00497e-07	3
A_23_P131706	-2.28208	1.97764e-14	3
A_24_P911489	-2.2813	0.001055	2
A_23_P422981	2.28117	7.72138e-14	3
A_24_P937734	2.2809	2.25912e-09	3
A_24_P212559	2.28052	7.80206e-08	3
A_24_P100517	-2.27883	1.35803e-19	3
A_24_P275428	2.27832	3.26288e-07	2
A_23_P100660	-2.27804	3.74933e-13	3
A_23_P108501	-2.27771	5.34474e-08	3
A_24_P165450	2.27711	8.82691e-14	3
A_23_P416034	-2.27583	1.35005e-13	2
A_23_P392897	-2.27579	2.89774e-12	3
A_24_P306561	-2.27573	2.49108e-12	3
A_23_P361482	-2.27508	9.6042e-05	2
A_24_P416079	-2.27504	4.5069e-17	3
A_24_P127063	-2.27488	2.47209e-14	3
A_23_P142361	-2.27464	6.97804e-12	3
A_23_P71680	2.27405	2.40617e-12	3
A_24_P204976	2.2737	0.00071	3
A_23_P87773	-2.27358	1.09129e-09	3
A_23_P14458	2.27284	2.6902e-14	3
A_23_P209232	2.27277	3.37459e-17	3
A_23_P133263	-2.27255	2.81533e-12	3
A_24_P834066	2.2724	3.07612e-12	3
A_23_P150693	-2.2721	4.00488e-16	3
A_24_P271696	2.27201	1.37266e-16	3
A_23_P67169	-2.27172	1.34599e-12	2
A_23_P395054	-2.27142	3.07067e-12	3
A_23_P78209	2.27093	1.01482e-16	3
A_23_P48295	-2.27073	1.3089e-14	3
A_24_P239689	2.26917	2.59322e-09	3
A_23_P23303	-2.26853	0	3
A_32_P176701	2.26789	4.51794e-07	2
A_23_P167367	-2.26767	4.32719e-17	3
A_24_P227230	-2.26698	2.04846e-12	3
A_24_P68311	-2.26599	3.3961e-12	3
A_24_P411121	-2.26528	7.76727e-08	2
A_23_P346900	-2.26523	1.4567e-08	2
A_32_P157631	2.26512	7.84824e-07	2
A_24_P401656	-2.26463	2.5e-05	2
A_23_P86741	-2.26444	3.42514e-06	2
A_23_P212400	-2.26358	2.82484e-17	3
A_32_P218671	-2.26345	6.30715e-19	3
A_24_P923676	-2.26273	7.0696e-14	3
A_24_P531133	2.2626	9.72811e-05	3
A_23_P210001	2.26246	2.9973e-10	3
A_24_P848352	-2.26231	8.27757e-05	2
A_23_P428640	-2.2622	6.97289e-17	2
A_24_P357726	2.26183	5.50049e-10	3
A_23_P25445	2.26152	0.000175	2
A_23_P347070	-2.26088	3.77856e-16	3
A_32_P203585	2.26075	7.37093e-09	2
A_24_P574071	2.26046	3.35655e-06	2
A_32_P47641	-2.26038	4.09428e-09	3
A_23_P350295	2.2603	1.43226e-15	3
A_24_P237753	-2.26002	1.62297e-13	3
A_24_P307580	2.25938	7.52283e-16	3
A_23_P396570	2.259	6.66667e-05	3
A_24_P196827	-2.2589	7.5e-05	2
A_24_P370670	2.25848	4.36149e-13	3
A_23_P315206	-2.25787	8.99048e-13	2
A_23_P425752	-2.25714	1.05832e-12	3
A_23_P213336	2.25682	4.35832e-06	3
A_23_P335463	-2.25597	1.98608e-11	3
A_32_P75141	2.2555	6.06378e-14	3
A_24_P13041	-2.2554	5.88524e-17	3
A_23_P49865	-2.25535	4.4573e-17	3
A_23_P99579	-2.25518	5.12176e-18	3
A_23_P112481	-2.25508	6.82404e-17	3
A_32_P214817	-2.25499	4.98014e-09	2
A_23_P82814	2.25462	2.90642e-18	3
A_23_P371284	2.25412	4.04839e-12	3
A_23_P129038	-2.2541	1.99677e-12	3
A_23_P79816	2.25317	1.93273e-08	3
A_24_P162423	-2.25269	3.66667e-05	3
A_32_P169406	-2.25268	0.000620056	2
A_23_P68006	2.25238	1.80068e-16	3
A_24_P199121	-2.25193	3.5e-05	2
A_23_P10391	-2.25125	1.26676e-13	2
A_32_P234691	2.2508	1.55184e-17	3
A_24_P482202	2.25053	0.00127333	3
A_24_P208721	-2.25052	3.09104e-07	2
A_23_P118712	2.25037	1.75347e-17	3
A_32_P108436	-2.25002	2.24309e-16	3
A_23_P98477	-2.24964	2.27483e-07	2
A_24_P30194	2.24929	3.37309e-12	3
A_23_P83751	2.24845	2.23106e-13	3
A_24_P923962	-2.24842	0.000144221	3
A_32_P18470	-2.24834	2.16352e-13	3
A_24_P341517	2.24797	3e-05	2
A_24_P673063	-2.24689	2.00175e-10	3
A_23_P502957	2.24643	7.9072e-12	2
A_24_P77364	-2.24636	7.92902e-15	3
A_23_P43157	-2.2463	2.6582e-15	3
A_23_P145596	2.24629	1.17549e-07	2
A_24_P269006	-2.24618	6.25582e-15	3
A_23_P88106	-2.246	3.95291e-11	2
A_24_P25452	-2.24565	0.000803162	2
A_23_P58390	-2.24551	4.45596e-15	3
A_23_P89798	2.24544	2.28773e-17	3
A_23_P35871	-2.24529	6.48828e-17	3
A_24_P144936	-2.24527	1.5961e-10	3
A_24_P91566	-2.24487	3.45348e-13	3
A_23_P407565	2.24483	1.13728e-16	3
A_24_P727501	-2.24399	4.79722e-11	3
A_23_P131139	2.24312	4.49051e-07	3
A_24_P307135	2.24244	0.001955	2
A_24_P312164	-2.24084	7.36045e-17	3
A_23_P203095	-2.24013	1.15063e-12	3
A_23_P337849	-2.23909	5.84669e-08	3
A_23_P393099	-2.23897	6.88471e-18	3
A_24_P127292	2.23873	1.67232e-06	2
A_23_P356585	-2.23863	3.19047e-18	3
A_24_P187365	2.23832	1.16117e-08	2
A_24_P790361	2.23811	8.9729e-09	3
A_24_P212875	2.23757	1.32971e-08	2
A_24_P333479	-2.23738	2.67003e-05	3
A_24_P582889	-2.23707	5.94407e-07	2
A_24_P41524	-2.237	0.000787588	3
A_24_P511877	-2.23655	1.64368e-15	3
A_23_P72235	-2.23541	6.78904e-07	2
A_23_P434442	-2.2353	2.29059e-11	3
A_32_P91491	-2.23507	6.67488e-06	3
A_23_P205959	2.23489	1.14134e-13	3
A_24_P151356	2.23475	4.73924e-08	3
A_23_P145024	-2.23441	0	3
A_23_P314024	2.23366	1.64284e-13	3
A_32_P189204	-2.23357	5.72481e-08	3
A_32_P36292	2.23279	2.46746e-16	3
A_24_P32178	2.23253	1.33364e-08	2
A_24_P144504	-2.23035	7.14048e-17	3
A_23_P202773	-2.22972	2.08111e-15	3
A_23_P135364	-2.22941	1.85075e-16	3
A_23_P211212	-2.22897	9.97602e-16	3
A_24_P264207	-2.22878	1.8261e-16	3
A_23_P151297	-2.22812	1.53991e-09	3
A_32_P50223	-2.22805	0.00144534	2
A_23_P107116	2.22682	1.93339e-07	2
A_24_P285032	2.22614	5.63591e-13	3
A_32_P45974	2.22566	3.48864e-12	3
A_32_P194974	-2.22522	1.91851e-12	3
A_23_P200310	-2.22504	1.77404e-13	3
A_23_P55564	2.22381	5.01172e-16	2
A_24_P182122	2.22311	1.09707e-16	3
A_24_P372643	2.22298	1.43431e-10	2
A_23_P91430	-2.22279	4.77889e-17	3
A_23_P201979	2.22244	7.76021e-15	3
A_23_P410625	-2.2222	2.26566e-06	2
A_24_P403417	2.22206	5.44674e-17	3
A_23_P33433	-2.22137	2.12334e-10	3
A_23_P169558	-2.2204	5.59571e-12	3
A_24_P102504	-2.22039	7.3375e-05	3
A_23_P316601	2.21995	1.35862e-17	3
A_32_P24939	-2.2198	3.50018e-05	2
A_23_P3221	2.21952	2.35561e-18	3
A_24_P466231	-2.21935	2.22687e-10	3
A_24_P346855	-2.21906	1.75008e-15	3
A_23_P28598	2.2189	0.000556667	3
A_24_P204244	2.2187	1.18477e-15	3
A_24_P926960	-2.21764	2.15674e-12	2
A_23_P35564	-2.21738	2.98469e-13	2
A_32_P159535	2.21714	0.000145	2
A_24_P7950	-2.21702	2.04951e-12	2
A_23_P306203	-2.21653	2.413e-09	3
A_24_P703674	-2.21652	0.00334288	2
A_24_P69784	-2.21573	9.71013e-14	3
A_23_P111206	-2.21456	2.81397e-14	2
A_23_P85765	2.21437	6.48292e-07	2
A_24_P456723	-2.21325	9.19073e-14	3
A_32_P192545	-2.21292	1.25742e-13	3
A_24_P529644	-2.21282	2.72423e-10	3
A_23_P139418	-2.21221	1.75122e-13	3
A_23_P19517	-2.21218	3.48062e-15	3
A_32_P106553	-2.21214	1.53554e-16	3
A_32_P109817	2.21187	4.41393e-15	3
A_23_P398530	-2.2115	0.000685	2
A_23_P393766	-2.21132	2.42342e-06	2
A_32_P352358	2.21092	1.86001e-10	3
A_32_P145515	-2.21022	4.39032e-07	3
A_23_P4592	-2.20949	1.82656e-15	3
A_23_P53126	-2.20934	2.65122e-22	2
A_23_P40453	2.20898	1.17784e-16	3
A_32_P166480	-2.20873	1.67479e-10	3
A_32_P35751	2.20856	4.41028e-10	3
A_23_P211428	-2.20721	1.18504e-13	3
A_24_P63522	-2.20689	1.62142e-13	3
A_24_P354849	-2.20686	1.92359e-13	3
A_23_P216167	-2.20661	2.80048e-09	2
A_23_P204836	2.20638	3.24907e-09	3
A_23_P106602	-2.2062	3.23294e-10	3
A_23_P50517	-2.2061	1.32427e-13	2
A_23_P16496	-2.20604	1.71477e-07	3
A_24_P40827	-2.20539	2.39947e-07	2
A_24_P902509	-2.20537	8.28362e-15	3
A_24_P118382	2.20428	1.0444e-09	3
A_23_P104692	2.20367	4.46756e-15	3
A_23_P111517	-2.20366	1.11965e-12	3
A_24_P804267	2.20325	3.12799e-17	3
A_24_P91780	2.20309	0.00180221	3
A_24_P936363	-2.20279	6.2958e-07	2
A_23_P397341	-2.20263	1.1314e-10	3
A_23_P119543	-2.20189	2.53717e-11	3
A_23_P58763	2.20183	2.12596e-16	3
A_32_P198990	-2.20117	1.63979e-06	2
A_23_P352365	-2.20113	8.71918e-18	2
A_23_P216355	-2.20064	1.82834e-13	3
A_32_P24122	-2.20061	2.2358e-11	3
A_24_P722216	-2.20029	5.69486e-15	3
A_23_P71558	-2.19951	2.32772e-15	3
A_32_P24359	-2.1993	6.33394e-05	3
A_23_P39309	2.19913	4.95495e-12	3
A_24_P326739	-2.19842	2.54102e-08	2
A_23_P158880	-2.19796	2.36215e-14	3
A_23_P38235	-2.19723	7.8097e-15	2
A_24_P358146	-2.19648	2.9179e-11	3
A_23_P88309	2.19631	5.11494e-16	3
A_32_P156017	2.19627	1.25022e-08	2
A_23_P74162	-2.19626	1.05591e-11	3
A_23_P55064	-2.19599	1.49592e-11	3
A_32_P204676	-2.19543	2.2487e-10	3
A_23_P120325	2.19494	1.50312e-11	2
A_24_P379165	2.19487	0.00548	2
A_24_P160773	-2.1948	0.000556667	3
A_24_P414733	-2.19472	1.99059e-13	3
A_23_P66787	-2.19453	2.23273e-16	3
A_23_P332399	2.19424	8.88245e-12	3
A_24_P48898	2.19415	1.50146e-12	3
A_23_P42975	-2.19374	8.48756e-13	3
A_32_P32116	2.19371	5.02583e-06	2
A_24_P234415	-2.19281	0.000205	2
A_23_P90696	-2.19264	1.24347e-15	2
A_23_P31116	2.19129	2.92411e-15	3
A_23_P141992	-2.1912	7.76616e-08	2
A_24_P146683	-2.19096	2.33863e-11	2
A_23_P57379	-2.19051	3.58625e-17	3
A_32_P111524	-2.18985	1.29141e-08	2
A_23_P87310	-2.18961	9.23716e-13	3
A_24_P367812	2.18884	3.03222e-09	2
A_24_P511686	2.18796	0.00192333	3
A_32_P219845	2.18752	1.11091e-07	3
A_23_P127186	-2.1874	6.70498e-13	3
A_23_P92754	-2.18676	2.879e-14	2
A_23_P138931	2.18672	0.000122563	3
A_24_P273033	-2.18654	1.06454e-13	2
A_23_P48897	2.18582	0	3
A_23_P74299	-2.18534	5.28806e-10	2
A_32_P31827	-2.18526	8.66102e-10	2
A_32_P215462	-2.18484	2.20463e-09	2
A_23_P162525	-2.18455	4.06123e-09	3
A_24_P8350	-2.18344	3.56242e-10	2
A_24_P12651	2.18334	1.92179e-08	3
A_24_P340941	2.18323	3.29409e-09	2
A_32_P137926	-2.18306	1.10958e-11	3
A_23_P250951	-2.18278	0.000121705	3
A_24_P108311	2.18157	2.11288e-13	3
A_23_P2041	-2.18134	3.58035e-12	3
A_24_P480206	2.18022	1.52403e-08	2
A_23_P137381	2.18005	1.20477e-12	3
A_23_P367420	2.17905	0.00637	2
A_24_P307963	-2.17889	2.37064e-15	2
A_23_P171077	-2.17829	1.6685e-15	3
A_24_P90923	2.17807	3.71118e-08	2
A_23_P137016	2.178	9.14651e-15	3
A_23_P317756	-2.17742	7.40542e-10	3
A_23_P138194	2.17733	0.000906667	3
A_23_P408353	2.17725	0	3
A_23_P215421	2.1768	1.89343e-16	3
A_24_P763655	2.17651	1.99542e-17	3
A_23_P330788	2.17645	1.26747e-13	3
A_23_P154358	-2.17585	2.6394e-18	3
A_24_P390060	2.1755	1.99181e-14	3
A_24_P118247	-2.1752	7.5966e-11	3
A_23_P167389	2.17493	0.00445667	3
[truncated: 443 more rows]

## Sheet: Appear in only 3 of 3
A_23_P163402	100	0
A_24_P68908	37.1495	3.8939e-32
A_23_P206113	29.4913	2.11224e-17
A_32_P55135	28.12	4.3556e-18
A_23_P108280	27.6598	3.07299e-15
A_32_P166422	23.3767	6.64563e-15
A_24_P42693	22.6246	1.812e-16
A_24_P481997	-19.291	1.43068e-28
A_23_P208126	18.8945	8.58389e-20
A_23_P215484	17.871	1.2776e-15
A_23_P39315	17.0336	1.95962e-09
A_32_P206104	15.9329	1.38207e-08
A_23_P89550	15.5017	0
A_32_P407293	-14.8186	8.66667e-05
A_32_P2730	14.5682	1.55551e-24
A_23_P93737	14.499	9.62073e-12
A_23_P136724	14.2267	2.95179e-09
A_24_P359291	13.9251	3.59066e-33
A_24_P918106	-13.4288	2.41223e-05
A_23_P131899	13.1355	0
A_24_P228550	-12.9715	2.11629e-18
A_24_P320163	-12.8093	0.000283333
A_23_P395438	12.7236	7.76613e-07
A_24_P136029	-12.7028	0.000263333
A_23_P104471	12.2122	0
A_23_P61919	12.045	2.30958e-07
A_24_P32715	11.7794	3.73679e-44
A_24_P12573	11.723	7.98426e-16
A_32_P221579	-11.5705	2.35141e-38
A_24_P369232	-11.4783	2.8043e-33
A_23_P132956	11.0581	4.07482e-40
A_23_P350678	-10.8306	0.00107
A_24_P316586	-10.4972	0.000503333
A_23_P145669	-9.77152	6.16926e-21
A_23_P76774	-9.62522	0.000673333
A_24_P342226	9.23984	1.2005e-24
A_23_P397480	9.07513	2.9993e-06
A_23_P50504	9.03277	0
A_23_P213050	-8.96482	1.6951e-42
A_24_P231483	8.9637	1.54532e-24
A_32_P155247	8.9046	0
A_23_P388871	-8.86083	5.33333e-05
A_24_P33115	8.84894	1.55732e-29
A_32_P85360	-8.79796	0.00186
A_23_P61637	-8.79389	2.33661e-05
A_32_P134016	-8.78331	0.00117
A_23_P73096	-8.6374	0
A_23_P26404	-8.55017	3.18195e-07
A_23_P33881	8.54417	1.09983e-24
A_32_P44210	-8.44911	1.91363e-07
A_23_P7144	-8.40762	5.04053e-08
A_24_P221414	8.39425	3.66667e-05
A_23_P347029	-8.30761	0.00488333
A_32_P165477	8.28737	7.30679e-25
A_23_P329822	-8.18163	1.07816e-11
A_23_P50498	8.14787	1.4013e-45
A_23_P125705	8.12393	6.69917e-31
A_23_P160559	7.92932	7.95872e-37
A_24_P135769	7.89764	0.00011
A_32_P118568	7.87495	0.0001
A_23_P18662	-7.82724	1.00333e-05
A_23_P112275	-7.77376	4.6346e-09
A_23_P363954	-7.69947	2.18191e-33
A_32_P97169	-7.65342	3.1319e-42
A_23_P2492	7.42163	0
A_23_P209625	7.41465	1.72827e-44
A_24_P281683	7.3779	3.83323e-34
A_32_P89310	7.36338	1.35292e-13
A_23_P76249	-7.32022	0.000156714
A_32_P172198	7.30297	2.34263e-30
A_23_P120883	7.30119	0
A_32_P192842	-7.27221	5.14408e-16
A_24_P408704	-7.2203	2.96041e-24
A_24_P526190	-7.14344	2.95392e-06
A_23_P433504	-7.14149	3.485e-06
A_24_P380311	-7.00651	0.00488667
A_24_P273043	6.97342	2.64459e-08
A_24_P532232	6.95395	1.1499e-12
A_23_P73097	6.95342	7.62229e-11
A_32_P42684	6.92109	0
A_32_P227769	6.84926	1.0402e-29
A_23_P67847	-6.82978	4.66667e-05
A_23_P65823	6.77497	1.10754e-35
A_23_P105212	-6.76043	7.38017e-44
A_23_P100595	6.70313	0.000256691
A_23_P93690	-6.64284	1.53115e-42
A_23_P162640	6.62262	1.91511e-44
A_23_P203351	-6.58845	1.17299e-29
A_23_P206661	6.54327	0
A_32_P145876	-6.4743	5.58324e-34
A_23_P133474	6.46661	6.3983e-41
A_24_P11575	6.44947	1.58061e-19
A_23_P1331	-6.42124	0
A_23_P167599	6.36049	1.80301e-39
A_24_P266048	6.30096	4.08756e-18
A_23_P208167	-6.29958	4.66711e-05
A_24_P233786	6.27169	0.00130526
A_23_P65068	6.20319	2.73611e-31
A_23_P162579	6.19497	2.05524e-44
A_24_P910854	6.18411	0.00120333
A_24_P243749	6.18033	7.12731e-30
A_23_P50674	-6.17979	3.09819e-20
A_32_P179317	-6.14554	0.000703336
A_23_P12858	-6.14132	1.2344e-39
A_23_P83818	-6.10968	5.01545e-13
A_24_P931443	6.06957	0.000504042
A_24_P83615	6.04732	1.07879e-11
A_24_P339436	6.03326	2.0678e-05
A_24_P220485	-6.00829	4.32902e-09
A_23_P304110	-5.98636	0.00287
A_23_P209116	5.98585	0.000400002
A_24_P931579	-5.8824	2.50948e-13
A_23_P140748	5.87905	3.19015e-37
A_23_P155162	5.85756	0.000190017
A_32_P176018	-5.85114	1.30925e-23
A_23_P87461	5.72325	1.25609e-16
A_23_P82503	-5.69717	3.51075e-39
A_24_P4816	5.65097	4.671e-46
A_23_P118854	-5.63429	1.54398e-07
A_23_P6034	-5.63389	7.50617e-08
A_23_P166207	5.60542	3.39722e-13
A_23_P25674	-5.60261	1.11136e-33
A_23_P22027	-5.56404	3.64866e-39
A_23_P54709	-5.56025	1.85609e-34
A_24_P68088	-5.55792	3.63964e-28
A_23_P134366	-5.54729	0.00152338
A_23_P159986	-5.54651	6.10368e-41
A_24_P93051	5.50504	5.24547e-22
A_24_P204954	-5.46024	0.000130068
A_24_P58620	5.45878	1.68098e-05
A_24_P926806	-5.45721	0.00297667
A_23_P152838	-5.44472	0.000653345
A_24_P161074	5.40198	1.82791e-24
A_24_P200420	5.36297	2.5825e-15
A_24_P816844	-5.33586	5.59655e-07
A_23_P301105	-5.32743	2.76638e-08
A_32_P118348	-5.32485	8.87767e-17
A_24_P127543	5.32388	9.97876e-25
A_32_P86682	5.32291	2.78963e-32
A_24_P747662	-5.27719	0.000543586
A_23_P77612	-5.26329	5.77318e-35
A_24_P102650	-5.25923	2.47183e-22
A_23_P169249	-5.2525	2.41939e-27
A_23_P417363	5.23755	1.84327e-38
A_23_P3038	5.20928	4.08164e-38
A_23_P24784	-5.20848	1.93163e-40
A_23_P217319	-5.19101	0.00212333
A_23_P149019	-5.14274	2.42824e-30
A_23_P338542	-5.13279	4.916e-34
A_24_P367227	-5.09446	3.41479e-09
A_24_P166613	5.08996	1.83745e-30
A_23_P364504	-5.08615	1.19169e-12
A_23_P154115	-5.06028	2.60174e-42
A_23_P158593	-5.04579	5.34634e-20
A_23_P134100	-5.035	3.3812e-06
A_23_P50710	5.01252	7.87857e-12
A_23_P41528	-5.01168	2.54614e-08
A_32_P83570	-4.98416	0.000403962
A_24_P286951	-4.92506	4.63779e-26
A_24_P84198	4.91912	8.38273e-12
A_24_P636301	-4.91166	4.58541e-08
A_24_P38347	-4.90914	9.64967e-05
A_24_P942404	-4.90309	4.32521e-22
A_24_P727884	4.89156	0.00095
A_32_P194704	4.87292	5.91647e-10
A_24_P332314	-4.86909	3.92652e-30
A_23_P386356	-4.83276	1.70203e-15
A_24_P342377	4.82156	2.97003e-29
A_24_P229807	4.81489	1.41316e-27
A_23_P332413	-4.80645	1.00685e-09
A_23_P376497	-4.78536	3.31823e-28
A_24_P76362	4.76751	6.98924e-27
A_32_P158433	4.76005	2.60553e-18
A_23_P208595	-4.75891	8.66859e-41
A_24_P270424	-4.74171	1.35814e-17
A_32_P120851	4.73631	8.22026e-10
A_23_P86064	4.73519	3.31375e-11
A_23_P374902	-4.71267	4.63241e-08
A_23_P31755	-4.70188	0.000139337
A_23_P54681	-4.67722	0.00216
A_32_P11526	4.65677	0.00494333
A_24_P259607	-4.64782	7.83026e-09
A_23_P383009	-4.64128	2.73101e-34
A_23_P28263	-4.63988	1.13856e-38
A_24_P101541	4.6374	5.78458e-26
A_24_P92267	4.63364	1.7037e-20
A_32_P226646	4.62292	0.00111654
A_23_P48951	4.60102	8.90651e-11
A_32_P8546	-4.60095	1.72326e-15
A_23_P158976	4.59899	7.13055e-28
A_24_P477051	4.59352	1.71005e-25
A_23_P408215	-4.58127	1.52171e-16
A_24_P324424	4.55787	3.39865e-20
A_23_P160920	-4.53991	1.54658e-08
A_24_P240259	-4.53876	0.00056934
A_32_P51119	-4.53408	4.1819e-10
A_32_P148345	4.52769	2.67746e-30
A_24_P631948	4.50942	1.66666e-21
A_24_P734406	4.5073	6.45218e-07
A_24_P923483	4.50181	0.00143333
A_32_P186821	-4.49689	3.30822e-12
A_24_P341538	-4.49407	6.68516e-06
A_23_P148410	4.49013	2.82894e-29
A_24_P7541	4.47623	1.02876e-11
A_23_P82449	-4.46987	1.3816e-23
A_24_P383802	4.43722	2.98419e-21
A_24_P631625	4.43536	1.63277e-24
A_23_P49499	-4.43147	1.45217e-20
A_24_P662366	4.41796	2.78479e-30
A_23_P45999	4.40705	1.51969e-10
A_24_P886966	-4.40411	7.47491e-30
A_23_P44569	4.39252	1.88766e-33
A_23_P164814	-4.367	5.85534e-28
A_24_P83758	-4.36523	1.93413e-22
A_24_P613856	-4.34133	0.00021
A_24_P127661	4.33983	2.11298e-23
A_24_P392947	4.33861	4.81103e-19
A_32_P52153	-4.32535	2.07306e-06
A_23_P54205	4.32442	9.13144e-07
A_32_P310335	-4.30964	0.000633428
A_23_P23074	4.29656	4.3611e-08
A_23_P68786	-4.28989	4.21568e-23
A_24_P118336	4.2829	1.30093e-18
A_32_P101031	-4.26793	2.25506e-15
A_23_P93641	4.25795	6.04136e-25
A_23_P81898	-4.25685	1.44357e-27
A_23_P54488	-4.24635	2.23327e-13
A_23_P94230	4.24457	2.57591e-08
A_24_P937796	4.23902	0.00324
A_23_P214026	-4.23512	0.000299474
A_24_P135319	-4.23339	6.42947e-11
A_23_P258190	4.23201	3.95525e-16
A_23_P204581	4.22159	2.37987e-26
A_23_P250164	4.21671	7.30326e-33
A_32_P220798	4.20065	4.07244e-06
A_32_P181222	-4.18958	3.86143e-24
A_24_P304154	4.17885	2.08763e-09
A_23_P168324	4.16703	1.33765e-31
A_23_P157117	4.15757	1.78742e-15
A_24_P865672	4.13402	2.48491e-31
A_24_P161317	4.12455	1.49496e-23
A_23_P79622	-4.12405	3.58764e-07
A_23_P103812	-4.1216	1.76597e-11
A_23_P364444	-4.11789	7.52946e-05
A_23_P211028	-4.11135	4.75692e-07
A_23_P138567	4.11104	1.79003e-35
A_23_P116286	4.10199	1.03274e-18
A_32_P160896	4.10121	1.5241e-09
A_24_P54670	4.09859	2.66061e-28
A_32_P16989	-4.09839	8.00682e-20
A_23_P255876	-4.0982	2.45499e-21
A_32_P18475	-4.09722	9.48485e-27
A_24_P786025	-4.07751	3.71696e-19
A_24_P228611	-4.07299	0.000343585
A_23_P69537	-4.06844	3.52625e-34
A_24_P537149	4.06699	0.00275667
A_24_P717462	4.05898	3.37875e-20
A_32_P149416	4.05472	4.43171e-33
A_23_P159325	4.0507	9.80135e-33
A_24_P148907	4.04832	1.6185e-11
A_24_P192727	-4.03026	2.61045e-33
A_32_P203528	-4.02289	1.67015e-09
A_32_P121226	-4.0162	0.000388199
A_24_P48204	4.01186	2.59856e-34
A_23_P335495	-4.01146	9.10939e-11
A_32_P49764	-4.00559	1.43045e-21
A_24_P647965	3.99187	5.78312e-24
A_32_P370026	-3.99131	1.21263e-06
A_23_P121374	-3.97977	0.000354932
A_32_P109604	-3.97944	6.3424e-11
A_23_P59543	-3.96634	4.34074e-38
A_23_P163440	-3.96534	9.51289e-09
A_24_P208774	-3.95614	1.38893e-21
A_32_P66222	-3.92167	2.90097e-19
A_24_P357933	3.91624	2.24042e-27
A_23_P116942	-3.91366	0.000173315
A_24_P340498	3.91299	1.92435e-23
A_23_P137856	-3.89458	2.82354e-27
A_24_P925342	-3.8945	0.000246724
A_24_P751008	-3.89429	2.61221e-10
A_23_P52451	3.88486	4.33333e-05
A_24_P192485	-3.88181	2.14611e-09
A_24_P246777	3.8811	4.29189e-08
A_24_P171043	-3.8808	1.54701e-10
A_24_P41662	3.87947	1.57269e-20
A_32_P152195	-3.87651	4.77832e-30
A_23_P18713	3.875	3.4157e-33
A_23_P170719	3.87239	6.87322e-27
A_24_P754989	3.86858	3.16163e-15
A_32_P29451	-3.8587	0.00455333
A_24_P780353	3.85689	3.50205e-19
A_24_P129341	3.85155	2.52199e-25
A_32_P29200	-3.84625	1.28005e-32
A_24_P158718	-3.83828	9.35846e-07
A_24_P936589	-3.82757	1.33822e-07
A_23_P357724	3.82526	1.53326e-10
A_32_P462013	-3.81863	2.32335e-25
A_23_P64129	3.80868	1.34637e-26
A_32_P93707	-3.80763	0.000306667
A_24_P247093	3.80401	1.44796e-23
A_23_P404730	-3.80253	5.29715e-25
A_23_P33875	3.79549	8.86441e-07
A_24_P645900	-3.79456	0.000951195
A_23_P215634	-3.79175	0
A_24_P921264	3.77679	5.05183e-13
A_23_P326913	-3.77149	6.09425e-08
A_24_P332461	3.76607	1.26451e-25
A_24_P165205	-3.76202	1.59608e-06
A_24_P531074	3.7587	2.29072e-23
A_24_P409910	3.7388	1.13862e-17
A_24_P517602	-3.73179	3.63411e-09
A_24_P334130	-3.72742	0.000137351
A_23_P205519	3.72731	1.73953e-29
A_23_P379649	3.72553	4.31897e-27
A_23_P38537	3.71826	6.29462e-30
A_24_P929640	3.71706	3.22145e-07
A_32_P195793	-3.71134	1.76252e-29
A_23_P378574	3.71103	0.000966667
A_23_P133236	3.70714	6.00851e-07
A_32_P11764	3.70593	1.44976e-10
A_24_P178723	3.69942	8.92516e-21
A_23_P86059	3.69931	1.49909e-20
A_32_P820503	3.69354	1.42011e-29
A_32_P123255	-3.68943	1.71614e-24
A_24_P7565	3.67822	2.34197e-18
A_24_P859859	-3.67641	2.72634e-07
A_23_P69329	-3.67507	1.37836e-25
A_32_P83047	-3.67488	0.00108076
A_24_P760945	3.67178	2.89796e-22
A_23_P5103	3.66608	3.75994e-23
A_23_P62764	-3.6633	7.2626e-18
A_32_P35759	3.66116	1.38309e-19
A_23_P217564	-3.65608	0.000127326
A_23_P128447	-3.65455	1.52902e-17
A_23_P76749	-3.65295	4.80361e-17
A_23_P113161	-3.65224	1.3242e-12
A_23_P351275	3.64825	7.18496e-30
A_24_P868583	-3.64554	1.02435e-22
A_32_P41534	-3.64412	2.10588e-06
A_24_P152845	3.64215	3.84837e-12
A_23_P32199	-3.63628	4.40433e-21
A_23_P155979	3.63265	1.03627e-25
A_24_P66027	3.62966	0.00119667
A_23_P103328	-3.62901	0.00179255
A_23_P81399	3.62893	6.22456e-31
A_23_P873	3.62885	2.0199e-27
A_32_P330691	3.6285	8.65216e-19
A_23_P58953	3.6281	7.04216e-30
A_23_P159316	-3.62437	1.43626e-11
A_24_P851132	-3.62179	6.84538e-12
A_23_P414793	-3.61086	0.000503333
A_23_P415791	-3.60828	1.64068e-24
A_24_P127051	3.60421	5.36008e-36
A_24_P203106	-3.60122	3.53196e-11
A_23_P105730	-3.60101	2.99893e-08
A_32_P168973	3.59877	1.40521e-16
A_32_P40128	-3.59872	1.66514e-06
A_23_P413051	-3.5945	3.77999e-31
A_32_P70245	-3.59378	5.20668e-08
A_23_P112241	-3.59271	1.61204e-24
A_23_P125016	3.59218	1.16584e-26
A_23_P112874	-3.59114	1.39345e-32
A_24_P178154	3.59078	5.0952e-19
A_23_P160940	-3.58209	1.62709e-20
A_23_P118791	-3.58019	1.01077e-15
A_32_P61298	3.57967	0.00298
A_23_P62099	3.57802	2.27876e-15
A_23_P125042	3.56719	5.72182e-30
A_24_P366465	3.56643	5.30256e-26
A_23_P138294	-3.56165	4.66371e-27
A_32_P80338	-3.56143	1.66194e-06
A_32_P10495	3.56003	0.00103
A_24_P649388	-3.55864	1.05518e-12
A_24_P227350	-3.55322	5.88144e-16
A_24_P123408	3.54815	1.27171e-07
A_24_P64241	-3.54528	2.37262e-18
A_23_P103996	3.54091	5.25552e-24
A_24_P144303	3.53913	1.61221e-16
A_32_P144342	3.51883	8.80038e-14
A_24_P221105	3.50929	1.0797e-22
A_24_P458168	3.50723	2.51538e-20
A_24_P273284	3.50631	1.4424e-18
A_23_P4387	-3.50008	1.10607e-28
A_24_P698816	3.49017	1.85434e-20
A_23_P250385	-3.48897	3.94118e-28
A_23_P251002	3.48494	8.29071e-25
A_23_P69206	3.48366	7.15351e-08
A_24_P417706	-3.47856	4.65099e-06
A_24_P238186	3.47493	1.17932e-22
A_23_P426021	3.47438	8.25836e-25
A_24_P307306	3.47364	6.64292e-16
A_24_P396753	-3.46766	8.3744e-08
A_24_P194278	-3.46229	1.36875e-18
A_23_P214533	3.4611	1.10675e-22
A_23_P126212	-3.46005	6.83028e-23
A_23_P201747	-3.45798	6.23212e-25
A_23_P218358	3.44738	3.0936e-12
A_24_P127564	-3.4466	2.95611e-30
A_24_P166397	3.4463	6.91851e-22
A_23_P108265	3.44239	1.87977e-20
A_23_P435521	-3.44167	2.58024e-15
A_24_P196188	-3.44087	1.37063e-08
A_32_P168326	-3.43721	8.77137e-26
A_32_P128586	-3.43373	0.00215333
A_24_P58034	3.43312	6.07817e-16
A_24_P23740	3.43241	9.0208e-12
A_24_P156490	-3.431	2.70573e-23
A_24_P213134	3.42883	1.37464e-22
A_24_P92771	3.42309	8.70913e-32
A_24_P922497	-3.42294	0.000486667
A_23_P406425	3.41499	1.7073e-07
A_24_P556030	3.41416	6.54245e-22
A_24_P932851	-3.41157	0.00246
A_24_P50381	3.41069	3.04029e-22
A_23_P24444	-3.40968	1.16622e-30
A_24_P773539	3.40924	5.82094e-12
A_23_P23980	-3.40695	0.000513346
A_23_P24129	-3.40094	2.23038e-26
A_23_P24004	3.40029	1.75956e-13
A_32_P96036	-3.39928	4.91133e-27
A_23_P17914	-3.39923	6.62034e-25
A_24_P204043	-3.39564	0.00311667
A_23_P56578	-3.39287	2.83763e-26
A_23_P86390	-3.39235	6.34764e-08
A_24_P281285	3.39172	2.23589e-07
A_32_P162183	3.38939	9.57749e-26
A_23_P392529	-3.38123	1.12495e-24
A_23_P80974	3.38057	3.86213e-19
A_23_P434374	-3.38008	8.62723e-26
A_23_P166508	-3.37485	4.38309e-29
A_23_P130509	3.37472	7.89138e-18
A_23_P259344	-3.37223	3.72131e-06
A_24_P153003	3.36751	1.95363e-23
A_23_P314712	3.3652	3.74524e-26
A_23_P363174	-3.36229	2.89115e-20
A_24_P165082	3.36161	4.32281e-25
A_32_P131583	-3.35777	2.18225e-05
A_23_P137173	-3.35739	1.07016e-22
A_32_P8551	3.35623	3.5011e-22
A_32_P34	3.35563	3.7626e-22
A_32_P205350	-3.34266	0.000503052
A_23_P435636	-3.34243	1.41119e-08
A_24_P117029	-3.34241	7.58467e-32
A_24_P255384	3.34192	9.72189e-12
A_24_P144254	3.34173	1.0636e-17
A_24_P521662	3.34132	4.37194e-16
A_32_P43372	-3.34024	0.00198
A_32_P111587	-3.33706	5.75181e-29
A_24_P930100	-3.33491	2.71639e-13
A_23_P352426	3.33409	1.37589e-09
A_24_P936252	-3.32772	3.12577e-20
A_32_P111565	3.32746	1.28787e-30
A_32_P145039	3.32519	1.91741e-29
A_23_P77415	3.32506	2.32151e-25
A_24_P363548	-3.32481	2.45029e-10
A_24_P323114	3.31587	5.29945e-24
A_23_P383835	-3.31342	2.95862e-27
A_23_P344481	-3.31337	1.15516e-13
A_23_P218517	3.31014	1.59997e-28
A_24_P623734	-3.2988	3.37773e-16
A_23_P406025	-3.29437	4.04841e-14
A_32_P121085	-3.29208	3.58155e-17
A_23_P117104	-3.29188	5.43048e-09
A_23_P137035	3.28902	8.64624e-28
A_24_P101211	3.28708	3.32523e-18
A_23_P356004	-3.28645	3.09596e-12
A_24_P85557	3.2805	8.70292e-10
A_23_P255827	3.28003	1.60266e-22
A_24_P191047	3.27817	1.78991e-11
A_23_P301304	-3.27774	0.00162333
A_23_P129835	-3.27771	3.61994e-23
A_23_P327907	-3.27064	7e-05
A_23_P349771	-3.26924	4.58611e-17
A_23_P353014	-3.26587	2.02806e-12
A_23_P70813	-3.26395	6.52346e-22
A_32_P409599	-3.25717	2.66671e-05
A_32_P75094	3.25524	3.74844e-30
A_23_P114903	3.25409	1.7554e-13
A_32_P225052	-3.25185	8.27991e-10
A_32_P130734	3.25058	4.58255e-13
A_32_P154601	-3.24752	3.02883e-22
A_23_P149668	-3.24388	2.16825e-16
A_23_P361027	-3.24369	3.63767e-20
A_24_P238499	-3.24132	2.77044e-18
A_24_P275073	3.24026	0.000667104
A_23_P375165	3.23986	8.08002e-30
A_24_P919330	3.23752	1.13553e-16
A_23_P100022	-3.23664	3.4622e-08
A_23_P65918	-3.23579	9.42061e-18
A_24_P943113	3.2343	4.60283e-16
A_23_P131060	3.23403	6.20593e-22
A_32_P30558	-3.23263	6.62023e-18
A_24_P388659	-3.22942	4.11462e-13
A_23_P19115	3.22711	4.0314e-22
A_23_P66753	-3.22546	3.74371e-07
A_23_P28906	3.22431	2.18443e-28
A_23_P318616	-3.22113	0.00128335
A_23_P300600	3.21967	3.25405e-15
A_23_P14769	-3.21893	4.31808e-24
A_23_P80752	-3.21645	2.06501e-13
A_24_P912751	3.21269	3.27396e-15
A_23_P103310	-3.20757	4.12321e-21
A_23_P369237	-3.20294	4.35413e-38
A_23_P210577	-3.20252	9.45784e-23
A_24_P25063	3.20009	2.46081e-21
A_23_P136392	3.19904	7.1537e-16
A_23_P100127	-3.19285	6.69676e-20
A_24_P917280	3.19205	2.33699e-07
A_32_P31757	-3.19039	0.000788755
A_24_P154037	3.18874	1.23249e-09
A_24_P177795	3.1854	3.58058e-28
A_24_P75558	3.18206	5.20319e-19
A_23_P153372	-3.18146	3.22555e-13
A_24_P137713	3.17972	2.14991e-18
A_23_P207905	3.17757	9.13185e-16
A_24_P289208	-3.1738	3.17384e-16
A_24_P854556	-3.17319	0.00130354
A_24_P926543	-3.17121	6.2124e-08
A_23_P24555	-3.16999	2.84484e-14
A_23_P44132	-3.16871	7.02514e-20
A_23_P250444	-3.16573	0.00179667
A_24_P90005	-3.16179	1.70931e-17
A_23_P387856	3.15924	5.13444e-18
A_24_P927850	-3.15716	0.00171333
A_24_P384379	3.15643	1.70788e-10
A_23_P372988	-3.15541	2.70689e-18
A_32_P228268	-3.15534	0.00199
A_23_P37685	-3.15516	8.33999e-05
A_23_P74001	-3.15434	0.000633463
A_23_P305210	3.15143	1.18118e-08
A_24_P843552	3.14962	5.89086e-22
A_24_P299137	-3.14867	2.57682e-05
A_24_P912730	-3.14639	0.000598082
A_24_P58337	3.14311	5.90978e-31
A_23_P146198	-3.14302	0.00111
A_32_P93996	-3.14189	9.19788e-18
A_23_P66017	-3.14081	7.2629e-26
A_23_P109322	-3.14075	2.58541e-26
A_24_P81900	-3.13676	0.000483601
A_32_P201530	-3.13578	2.33346e-05
A_24_P626920	-3.13557	1.66167e-18
A_24_P169048	3.13431	1.23865e-06
A_23_P93321	-3.12622	1.08801e-22
A_23_P350824	-3.12551	5.52189e-14
A_24_P933319	3.12351	2.37539e-18
A_24_P783122	-3.12084	7.88978e-15
A_24_P109554	-3.1206	0.000110113
A_32_P174978	-3.11875	1.45448e-06
A_23_P31135	-3.11872	8.52994e-26
A_32_P27041	3.11674	8.49588e-15
A_24_P363583	-3.11342	1.49907e-11
A_32_P68142	-3.108	6.86489e-14
A_24_P187355	3.10614	2.39876e-18
A_23_P65678	-3.10509	8.1486e-22
A_23_P22398	-3.10501	6.6667e-06
A_23_P42302	-3.10061	0.000693333
A_23_P127948	3.09691	0
A_24_P157156	-3.09667	4.8787e-14
A_24_P332161	-3.09475	9.31181e-06
A_24_P221475	3.08885	6.41293e-18
A_24_P213296	3.0878	9.58477e-12
A_24_P128727	3.08388	1.09905e-10
A_24_P924240	-3.08119	9.66667e-05
A_24_P879428	3.08069	8.56429e-19
A_32_P168388	-3.07664	1.82654e-26
A_24_P230195	3.07158	7.03543e-09
A_23_P415652	-3.07003	3.21418e-25
A_23_P27279	3.0697	1.0039e-17
A_23_P76145	-3.06753	7.76864e-20
A_24_P177553	-3.06728	3.15483e-10
A_23_P128351	-3.06643	1.22627e-25
A_23_P388168	3.06224	1.02146e-05
A_24_P477048	3.06171	1.03557e-16
A_24_P46093	3.06083	3.08823e-16
A_32_P99311	3.06078	1.0873e-05
A_23_P8452	-3.06046	5.61117e-23
A_32_P209208	3.05728	2.71421e-05
A_32_P231415	-3.05694	4.40804e-19
A_23_P105856	3.05507	2.46138e-21
A_24_P650562	3.05398	8.75858e-17
A_23_P136753	3.04753	1.37012e-06
A_24_P161173	3.03955	1.76298e-10
A_23_P166400	-3.03891	5.58112e-23
A_24_P110799	-3.0355	3.44226e-23
A_23_P128728	-3.03342	5.44309e-22
A_24_P50707	3.03341	2.88889e-14
A_24_P372901	-3.03172	7.10391e-25
A_24_P85775	3.027	8.8782e-19
A_24_P335656	3.02241	7.67077e-15
A_24_P857404	-3.02213	7.30479e-23
A_32_P217911	-3.02083	2.40577e-07
A_23_P250353	3.02065	1.0959e-24
A_24_P773012	-3.02062	1.37007e-17
A_32_P725839	3.02019	8.37022e-18
A_23_P40761	-3.01878	1.61777e-15
A_24_P195276	3.01793	9.84611e-12
A_32_P135890	3.01705	7.66409e-18
A_24_P842006	-3.01654	7.00313e-20
A_23_P342000	3.0152	2.69794e-25
A_23_P165333	3.00717	4.25329e-24
A_24_P237778	-3.00251	1.62613e-15
A_32_P306678	3.00181	3.3979e-08
A_24_P33403	3.00143	9.85133e-09
A_32_P395879	-3.00128	1.8206e-06
A_23_P93282	2.99978	3.11375e-15
A_24_P127042	2.998	8.39201e-17
A_24_P933618	2.9969	1.01045e-16
A_24_P271323	-2.99616	2.73702e-13
A_23_P413634	2.99559	6.0367e-08
A_23_P368909	2.99445	9.15513e-13
A_23_P209449	2.99125	6.66699e-06
A_23_P147404	-2.98801	5.21e-24
A_24_P93397	2.98777	8.58242e-12
A_23_P60120	2.98241	3.8269e-10
A_23_P370707	2.98191	2.80148e-13
A_24_P884376	2.98146	5.25715e-28
A_23_P143190	-2.97952	2.35113e-19
A_23_P16523	2.97874	7.67187e-26
A_23_P207520	-2.97862	1.4013e-45
A_24_P807445	2.97656	3.02091e-16
A_24_P221724	2.97611	6.11531e-17
A_24_P462656	-2.97605	6.83921e-07
A_23_P162037	-2.96904	1.8561e-21
A_23_P72448	2.9673	3.66413e-14
A_23_P31177	2.96472	0.000261138
A_32_P119007	-2.96406	0.00216
A_23_P214168	-2.96207	1.00144e-21
A_23_P102000	-2.96085	0
A_23_P22614	-2.95853	2.47975e-23
A_32_P361884	2.95651	0.000953525
A_32_P157671	2.95426	1.87146e-28
A_23_P112921	-2.95323	1.69096e-08
A_23_P76102	-2.95009	2.89119e-12
A_23_P427616	2.95	2.40749e-11
A_23_P116114	-2.94817	3.03117e-22
A_24_P300610	-2.94748	1.37003e-16
A_23_P385105	-2.9473	4.86826e-17
A_24_P66838	2.9452	4.01925e-11
A_23_P253301	2.94293	2.54363e-25
A_23_P327519	-2.93936	1.60582e-22
A_32_P201897	-2.93899	0.000423333
A_23_P251412	-2.93681	6.6706e-15
A_24_P392622	2.93164	3.2624e-17
A_24_P159335	-2.93163	5.86645e-17
A_23_P397293	2.93155	3.91603e-25
A_32_P154112	-2.93149	8.36363e-20
A_23_P7827	-2.93073	9.22662e-12
A_24_P50328	-2.93003	7.72332e-14
A_24_P41781	2.91866	1.13579e-16
A_23_P47304	2.91844	5.57673e-21
A_23_P144656	-2.91843	1.89151e-18
A_23_P215976	-2.91516	1.12378e-15
A_24_P229447	-2.91413	0.00237
A_24_P366644	2.91165	1.42581e-19
A_23_P135990	-2.91095	2.07511e-13
A_23_P131596	-2.91061	1.34761e-19
A_23_P4561	2.90473	5.47272e-22
A_24_P221778	2.90424	6.69184e-06
A_23_P320113	2.90027	2.16651e-24
A_23_P57364	-2.89956	4.51057e-20
A_32_P32406	-2.89768	1.57784e-25
A_24_P390784	-2.89388	1.14129e-16
A_24_P101812	2.89282	9.66426e-12
A_32_P61684	-2.89129	7.00691e-22
A_23_P166502	-2.89099	3.57035e-24
A_24_P201381	-2.88752	0.000196667
A_23_P256205	2.88684	4.38268e-12
A_23_P39925	2.88633	3.48902e-15
A_24_P324538	2.88554	6.02067e-17
A_24_P860781	2.88395	9.03908e-17
A_23_P147641	-2.88319	1.46409e-14
A_24_P514678	-2.88309	0.00024
A_24_P40626	-2.87971	4.83423e-20
A_23_P378926	-2.87959	0.00201333
A_23_P106761	-2.87832	1.72345e-16
A_24_P454931	-2.87331	4.61986e-12
A_23_P35912	2.87317	2.78622e-22
A_23_P8513	2.87137	4.46874e-24
A_24_P751492	-2.86943	0.000552158
A_32_P107493	-2.86826	4.55498e-09
A_24_P15906	2.86741	1.42899e-13
A_24_P197537	-2.86573	2.47656e-22
A_24_P7322	2.86115	9.12472e-15
A_24_P101661	2.8593	3.08103e-14
A_23_P138495	2.85842	1.12661e-13
A_23_P369948	-2.85549	6.82953e-16
A_23_P147805	2.85472	2.76751e-17
A_23_P2537	-2.85368	1.19732e-18
A_23_P70480	-2.84324	3.89796e-22
A_24_P125469	2.84257	2.80328e-05
A_24_P364296	-2.84163	2.06962e-06
A_24_P289477	2.84091	1.23206e-15
A_24_P170067	2.83966	2.04502e-22
A_23_P34827	-2.83912	6.92702e-20
A_24_P384839	-2.8381	9.62485e-22
A_24_P341078	2.83647	2.58617e-13
A_23_P84596	-2.8343	5.03639e-14
A_24_P323434	-2.83289	6.73368e-15
A_24_P306994	2.82911	3.73929e-11
A_32_P18668	2.82581	2.13733e-11
A_24_P257224	-2.82567	0.00351333
A_23_P425925	-2.82493	9.12369e-13
A_23_P20035	2.82247	2.21193e-05
A_23_P25475	-2.82218	2.96141e-12
A_32_P53183	-2.82168	9.85012e-23
A_24_P190168	-2.82085	7.46474e-26
A_23_P302672	2.81822	7.13168e-24
A_23_P86931	2.81467	8.39467e-07
A_23_P400847	2.81462	2.65747e-21
A_23_P360379	-2.81282	2.41673e-23
A_23_P201179	2.81115	1.33232e-15
A_23_P129486	2.8102	3.09596e-21
A_24_P98109	2.80918	9.24288e-24
A_24_P6764	-2.80801	3.32281e-19
A_23_P201066	-2.80785	9.5993e-09
A_23_P138541	2.80625	0.00177333
A_32_P70273	2.8057	1.27807e-24
A_32_P198978	2.80472	1.99352e-08
A_23_P253762	-2.80254	1.07104e-18
A_32_P138103	-2.80204	8.53391e-09
A_23_P167212	-2.79844	2.24179e-19
A_23_P112220	-2.79774	6.68559e-21
A_32_P805074	-2.79698	0.00338667
A_32_P138348	2.79636	1.24274e-25
A_23_P4764	2.79588	7.44413e-16
A_24_P355626	-2.79516	0.00181667
A_24_P166434	2.79359	9.71244e-10
A_24_P502752	2.78852	9.57981e-17
A_23_P141415	-2.78786	3.01769e-05
A_24_P761705	2.78698	7.0977e-17
A_23_P108143	-2.78672	1.45367e-17
A_24_P737939	-2.78635	8.9247e-16
A_23_P35906	2.78147	4.22418e-20
A_23_P35883	-2.77867	9.21847e-23
A_23_P57036	2.77468	0
A_24_P8109	-2.77451	1.24228e-16
A_32_P101235	-2.77426	1.39191e-05
A_23_P146576	2.774	1.54865e-06
A_23_P54720	-2.76982	3.7441e-08
A_24_P315120	-2.76829	6.90431e-11
A_23_P132619	-2.76469	3.04269e-18
A_23_P75811	2.76438	2.66088e-19
A_24_P41149	2.76367	1.45873e-14
A_32_P169500	-2.75718	9.57996e-20
A_32_P130788	-2.7565	0.00315333
A_23_P100141	2.75537	4.49464e-20
A_24_P237820	2.75472	2.30148e-18
A_24_P162211	-2.75464	5.77158e-09
A_24_P84099	-2.75402	9.50401e-15
A_24_P418536	2.75396	1.59148e-12
A_23_P258633	-2.75319	1.91236e-19
A_24_P356509	-2.75241	1.8333e-09
A_23_P100263	2.74837	6.05832e-11
A_24_P767901	2.7473	2.5751e-11
A_23_P73526	-2.74673	8.78208e-17
A_24_P127411	-2.74439	5.65946e-14
A_23_P344000	-2.74284	3.26886e-12
A_32_P149735	2.74147	3.50175e-14
A_23_P112554	-2.73829	2.79393e-15
A_23_P419602	-2.73802	7.15212e-26
A_23_P129492	2.73707	2.02052e-22
A_32_P97780	2.73503	9.80088e-12
A_32_P163858	-2.73378	1.21571e-17
A_23_P102551	-2.7333	1.06563e-12
A_24_P301629	2.73217	1.59672e-11
A_23_P208737	2.73007	1.84016e-14
A_32_P145968	-2.72889	4.33113e-09
A_23_P47102	-2.72767	0.000176667
A_24_P364381	-2.72475	2.74023e-23
A_23_P117992	-2.72354	1.91365e-22
A_24_P385732	-2.72276	1.58651e-10
A_23_P129903	2.72264	1.24564e-23
A_32_P12169	-2.7188	9.8558e-12
A_23_P8196	2.71812	4.47502e-24
A_24_P151920	-2.71469	1.80405e-21
A_24_P945355	-2.71446	0.00269667
A_23_P36187	-2.71431	1.21852e-19
A_32_P175957	-2.71234	6.38691e-10
A_32_P157846	2.71189	1.08522e-14
A_23_P85980	-2.7111	1.38019e-18
A_32_P11359	2.70996	0.00207256
A_24_P332718	2.70906	3.50296e-12
A_23_P16032	2.70883	5.95356e-18
A_23_P319598	-2.70877	1.87268e-20
A_32_P197173	2.7062	0.00128
A_23_P323749	-2.70552	1.06873e-12
A_23_P50697	2.70413	2.46256e-12
A_23_P154426	-2.70294	4.32674e-09
A_23_P123071	2.70131	2.81564e-16
A_23_P87791	-2.70103	0.00248005
A_24_P453855	-2.70051	6.52807e-14
A_24_P144149	2.70038	3.01486e-14
A_32_P177953	2.69952	1.55678e-24
A_24_P56221	-2.6989	2.27602e-18
A_32_P538180	2.6931	3.77615e-18
A_32_P201107	2.69237	3.74396e-13
A_24_P455972	2.68944	8.95778e-21
A_32_P67014	2.68174	4.32321e-11
A_23_P136978	2.68118	1.08619e-17
A_24_P689119	2.68092	1.42507e-08
A_32_P232327	-2.67903	1.30813e-06
A_23_P52298	-2.67705	1.43239e-24
A_32_P69987	-2.67695	7.02493e-05
A_24_P52697	-2.67372	7.90312e-18
A_24_P175612	-2.67354	5.61478e-20
A_32_P206839	2.6728	2.03837e-22
A_23_P309739	2.67091	2.73803e-13
A_24_P335092	-2.6696	2.08421e-16
A_23_P170186	-2.6689	1.18126e-17
A_23_P410224	2.6687	1.87256e-05
A_23_P1519	-2.66831	8.53325e-17
A_32_P15829	-2.66807	2.35655e-05
A_23_P135755	-2.66667	4.66668e-05
A_24_P281243	2.66598	4.15493e-05
A_23_P15751	-2.66448	6.14258e-12
A_23_P5441	2.66179	2.59697e-23
A_24_P926058	2.66108	7.91953e-09
A_32_P147090	-2.65894	2.01451e-15
A_24_P621701	-2.6588	2.18247e-14
A_23_P11017	-2.65783	4.29626e-09
A_24_P942092	-2.6561	1.29429e-19
A_24_P941831	-2.65423	1.04794e-13
A_23_P7957	-2.65384	1.02783e-14
A_24_P396980	2.65306	2.24867e-19
A_23_P24332	2.65202	4.04206e-16
A_24_P114032	-2.65164	5.42096e-10
A_23_P145865	2.65092	6.67076e-07
A_23_P303210	-2.64967	1.62393e-12
A_23_P18246	2.64713	8.12174e-11
A_32_P99347	2.64638	1.93454e-15
A_23_P140876	-2.6453	2.08466e-19
A_23_P38388	2.6447	1.6746e-05
A_24_P315739	-2.64377	8.36515e-07
A_24_P156993	2.64318	2.14268e-20
A_23_P341503	2.64316	1.1391e-10
A_32_P45727	-2.64273	6.2495e-14
A_24_P97197	-2.63899	5.98121e-13
A_23_P115573	2.63634	4.36749e-13
A_32_P154342	-2.63598	0.00545333
A_23_P328621	2.6341	2.53363e-19
A_23_P422026	2.63409	6.60485e-24
A_24_P392110	2.63389	1.39129e-23
A_23_P78405	2.63331	4.2078e-16
A_24_P307759	-2.63326	1.09987e-12
A_24_P607904	-2.63211	3.3336e-06
A_23_P31407	-2.6312	2.49583e-21
A_32_P226735	-2.6307	6.75219e-16
A_23_P434809	-2.62726	2.13799e-21
A_23_P46947	-2.62684	0.00254667
A_24_P558135	2.62595	2.45511e-17
A_32_P63729	-2.62568	1.01465e-09
A_23_P347618	2.62388	1.53654e-16
A_23_P77993	-2.62275	0.000116933
A_24_P941751	-2.61921	1.12171e-08
A_24_P340696	-2.61786	1.43488e-20
A_23_P5845	-2.61687	3.17861e-18
A_23_P117782	2.61588	1.14542e-13
A_32_P155512	-2.61455	2.86148e-11
A_24_P214184	2.61429	7.39074e-06
A_23_P76350	2.61353	7.86356e-14
A_23_P7473	2.60972	7.39204e-08
A_32_P199551	-2.60691	5.53316e-18
A_23_P89431	-2.60656	0
A_24_P273074	2.60595	2.69883e-19
A_32_P101860	-2.6053	1.56372e-22
A_23_P12155	-2.60504	5.00075e-05
A_23_P72737	-2.605	6.70414e-18
A_24_P538328	-2.60479	0.00756
A_24_P103952	-2.60377	9.5191e-21
A_23_P381461	-2.60276	8.7159e-15
A_24_P313431	-2.60239	0.00046
A_23_P153168	-2.60204	1.54553e-06
A_23_P358709	2.60067	3.27032e-17
A_32_P150891	-2.60015	8.85695e-16
A_23_P117851	-2.59871	3.44455e-12
A_23_P217554	2.59865	1.75193e-06
A_24_P865226	2.59824	5.95188e-06
A_23_P351	2.59774	6.85568e-06
A_24_P31165	2.59712	2.61309e-07
A_23_P104098	2.59626	6.32289e-11
A_24_P73370	2.59619	2.58718e-21
A_24_P67268	-2.59556	5.66434e-17
A_23_P327551	-2.5955	3.00268e-05
A_23_P210763	2.59466	1.92142e-20
A_23_P41942	-2.59452	1.41877e-16
A_24_P347310	2.59391	3.46259e-21
A_24_P393372	-2.59299	9.46884e-18
A_32_P14978	-2.59182	2.04338e-08
A_23_P29257	-2.59172	1.13728e-18
A_24_P264211	-2.59155	1.55716e-18
A_24_P259922	-2.59017	1.96712e-21
A_23_P151337	-2.58896	1.66871e-16
A_24_P126406	-2.58748	9.13629e-11
A_23_P389426	2.58699	5.09654e-15
A_24_P149124	-2.58537	1.04837e-18
A_32_P62963	2.58396	3.30887e-14
A_23_P135015	2.58256	7.16864e-12
A_23_P383915	-2.58014	1.43903e-07
A_23_P51690	2.57964	4.81688e-10
A_32_P86245	-2.5783	0.00017
A_23_P300174	-2.57823	1.84076e-13
A_23_P323563	-2.57718	7.88023e-13
A_24_P359191	2.57601	1.09759e-08
A_24_P524562	2.57561	3.07505e-13
A_24_P269101	2.57538	1.00091e-05
A_23_P93658	-2.57509	3.33373e-06
A_32_P80597	-2.57444	1.03847e-20
A_24_P364591	-2.57195	1.7118e-15
A_23_P354864	-2.571	2.3022e-17
A_23_P102731	2.57088	4.2881e-17
A_23_P151805	-2.57028	3.72368e-11
A_24_P402510	-2.57008	3.78527e-18
A_23_P253350	-2.56832	3.13719e-07
A_23_P70814	-2.56774	4.63578e-15
A_23_P11119	-2.56735	0.00132667
A_23_P60856	-2.56714	9.75228e-15
A_23_P41854	2.56703	7.59755e-21
A_23_P301247	-2.56583	1.90657e-22
A_23_P421032	2.56369	2.5383e-11
A_23_P9232	-2.56255	4.05769e-17
A_24_P103886	-2.56234	8.56915e-22
A_32_P190404	-2.56218	4.34205e-15
A_23_P108170	2.56007	2.11647e-20
A_23_P26847	-2.55991	2.07211e-16
A_23_P7582	-2.55863	3.44016e-18
A_23_P425681	2.55855	2.3715e-14
A_32_P320835	-2.55756	9.89951e-08
A_32_P121140	2.55736	1.21511e-07
A_23_P341860	-2.5571	6.76608e-19
A_23_P72550	2.557	1.61647e-18
A_23_P252052	-2.55608	9.9224e-07
A_32_P25204	-2.55492	2.19633e-11
A_32_P95223	-2.5537	4.62122e-17
A_23_P204751	-2.5516	9.16656e-16
A_24_P333052	2.55134	1.67662e-16
A_23_P15394	2.5501	1.85729e-17
A_24_P608468	2.54988	4.43353e-08
A_23_P5300	-2.5494	0
A_32_P471485	-2.54823	2.37302e-19
A_23_P327777	2.54805	8.14564e-14
A_32_P7024	2.54746	0.000310024
A_24_P942335	-2.54668	4.70194e-13
A_23_P423012	-2.54413	0.00487
A_24_P385024	2.54078	1.76573e-20
A_23_P125176	-2.53891	6.67004e-06
A_23_P133694	-2.53886	4.3569e-20
A_32_P226768	-2.53849	1.88357e-18
A_23_P39931	2.53682	4.51422e-14
A_23_P49878	-2.53659	0
A_23_P103703	2.53643	1.20119e-20
A_24_P404540	2.5351	2.16299e-12
A_23_P118065	-2.53458	1.11101e-13
A_32_P174303	-2.53402	9.41708e-13
A_23_P421011	-2.53333	1.37991e-15
A_32_P66625	2.533	3.31731e-10
A_24_P205604	-2.53143	2.31357e-13
A_23_P417415	2.53087	4.92495e-10
A_32_P176550	2.53055	3.82124e-18
A_23_P207445	-2.52873	4.46892e-14
A_24_P152968	-2.52746	1.10032e-06
A_23_P110184	-2.52741	2.59734e-19
A_23_P33436	-2.52447	2.11373e-15
A_32_P201521	-2.52445	6.54188e-21
A_32_P79504	-2.5234	3.92551e-09
A_23_P368645	2.52311	1.06966e-16
A_23_P414308	2.52145	9.15071e-19
A_24_P315474	2.52064	1.59309e-14
A_23_P17606	2.51935	2.94997e-15
A_24_P522976	2.51904	3.77747e-19
A_24_P278234	-2.51759	5.67304e-21
A_24_P187970	-2.51358	1.12705e-17
A_24_P129588	2.51319	2.00778e-05
A_23_P12601	-2.51099	2.32305e-16
A_24_P923381	-2.51013	4.58315e-18
A_32_P220826	-2.50764	3.80623e-10
A_23_P17724	-2.50545	3.27873e-06
A_23_P105592	-2.50493	7.19666e-23
A_24_P175188	2.50461	2.84542e-07
A_23_P30243	2.50407	1.58229e-07
A_24_P171075	2.50367	3.43341e-20
A_24_P168495	2.50321	2.39498e-11
A_23_P136683	2.50085	4.69301e-17
A_24_P263803	2.50072	6.00954e-13
A_23_P87216	2.50044	8.00932e-22
A_23_P11859	-2.50018	6.26466e-18
A_24_P281468	2.4992	6.76901e-15
A_32_P119174	-2.49839	5.81291e-14
A_23_P79794	-2.49268	8.22625e-18
A_23_P211141	-2.49236	4.38999e-09
A_24_P827037	-2.48954	3.15354e-18
A_24_P502724	2.48929	4.95359e-08
A_24_P248251	-2.48868	1.02165e-14
A_23_P108103	2.48775	1.90585e-16
A_24_P358425	-2.48754	1.38937e-14
A_24_P928052	-2.4855	3.08499e-20
A_23_P24149	2.48485	5.17161e-10
A_32_P12388	-2.48476	5.80037e-11
A_24_P332595	2.48331	4.80261e-18
A_23_P140450	-2.48146	2.10837e-10
A_24_P392900	2.48034	1.87104e-14
A_24_P34632	-2.47856	1.40259e-17
A_23_P217015	-2.47789	1.0091e-10
A_32_P190951	-2.47739	0.00200333
A_23_P204511	2.4766	1.77564e-18
A_24_P307695	-2.47366	3.87832e-16
A_23_P355244	2.47302	5.77356e-17
A_23_P153941	-2.47291	1.27692e-09
A_32_P224327	2.47206	2.80238e-15
A_32_P94475	-2.46963	2.3586e-10
A_32_P48279	-2.46775	1.97082e-21
A_24_P170186	2.46583	3.13134e-11
A_32_P196036	-2.46487	2.23412e-16
A_24_P324787	-2.46378	2.40051e-19
A_24_P882959	2.46345	6.35498e-16
A_24_P357791	2.46086	1.73725e-13
A_23_P339633	-2.46023	1.71462e-18
A_23_P22970	-2.4599	1.35403e-10
A_24_P111106	2.45609	2.15208e-12
A_23_P152125	-2.45558	2.27861e-14
A_23_P203888	2.45469	8.02557e-11
A_24_P940999	-2.45404	2.90501e-11
A_24_P197196	2.45221	4.9933e-16
A_23_P63618	-2.44724	2.30343e-16
A_24_P72012	2.44634	1.39616e-05
A_24_P109838	-2.44505	2.49239e-06
A_24_P39195	-2.44448	2.64293e-13
A_24_P314571	-2.44375	3.42473e-15
A_23_P414273	-2.44361	9.24735e-14
A_23_P428129	-2.44265	2.00053e-05
A_24_P134235	-2.44205	5.28556e-10
A_23_P6771	2.44082	2.15807e-18
A_23_P10614	-2.4408	7.63054e-13
A_24_P278393	2.43982	3.29091e-16
A_24_P342944	-2.43981	4.66041e-10
A_23_P159974	-2.43947	1.96387e-13
A_23_P45475	2.43879	4.29014e-20
A_23_P379034	-2.4384	2.78674e-20
A_24_P401270	2.4382	2.20779e-07
A_32_P52282	-2.43717	3.53872e-15
A_24_P87931	2.43612	2.44065e-13
A_23_P433218	2.43604	2.38094e-11
A_23_P321511	-2.43595	2.29969e-06
A_23_P355993	2.43484	1.01017e-15
A_23_P312246	2.434	8.17345e-07
A_23_P55198	-2.43284	6.41156e-07
A_23_P112103	-2.42941	3.17875e-12
A_24_P943472	2.42935	6.77073e-20
A_24_P126282	2.42874	1.48599e-05
A_24_P618077	2.42863	1.0562e-16
A_24_P682285	-2.42862	4.28887e-18
A_23_P84648	2.428	2.44523e-13
A_23_P214487	-2.4276	1.59186e-19
A_24_P349965	-2.42734	3.18145e-13
A_24_P64167	-2.42719	4.06613e-14
A_24_P230116	2.42475	1.10834e-15
A_32_P113380	-2.4243	3.84666e-07
A_24_P234196	-2.42339	9.88869e-19
A_24_P306034	2.42333	1.90398e-09
A_24_P397294	-2.42301	5.21788e-10
A_23_P124559	-2.41962	2.72689e-11
A_23_P140277	-2.41908	1.83289e-13
A_23_P21155	2.41674	4.905e-12
A_24_P123616	-2.41496	1.29448e-15
A_23_P22735	2.41489	6.8377e-16
A_24_P179816	-2.4146	5.23416e-15
A_32_P75867	-2.41409	3.94179e-12
A_24_P911928	-2.41287	4.68808e-09
A_23_P143334	-2.4099	3.7764e-15
A_23_P408930	2.40779	5.38585e-12
A_24_P7111	2.40653	2.03512e-08
A_24_P306558	-2.40639	1.01378e-14
A_23_P71530	-2.40585	7.47835e-07
A_32_P122614	-2.40464	4.43319e-05
A_32_P14212	-2.40383	4.03804e-14
A_24_P924752	2.40269	5.04398e-05
A_23_P27005	-2.40117	1.1e-14
A_24_P232790	2.40099	6.8492e-09
A_23_P159956	2.40061	5.14784e-13
A_23_P161940	-2.39987	2.05094e-13
A_23_P410159	2.39965	1.09607e-09
A_23_P153351	2.39665	1.11776e-15
A_23_P74088	-2.39568	3.90201e-06
A_23_P205074	2.39567	1.93819e-17
A_23_P58359	-2.39495	8.07728e-11
A_24_P291814	-2.39438	2.70137e-10
A_32_P139260	-2.39422	0.00101
A_32_P181297	-2.39388	2.12351e-15
A_32_P218025	2.39349	3.30712e-06
A_23_P109643	2.39341	1.47357e-17
A_24_P928639	-2.39313	1.19508e-11
A_23_P162719	-2.3928	1.53178e-17
A_32_P216369	-2.3925	2.60383e-08
A_24_P139028	-2.39029	1.18129e-16
A_24_P306945	2.38902	7.98652e-07
A_23_P216517	-2.38879	6.93365e-15
A_23_P334083	-2.38825	1.23559e-10
A_23_P34093	2.38803	1.18557e-16
A_23_P253783	-2.38775	4.15742e-13
A_24_P919727	2.38667	1.02868e-10
A_32_P52142	-2.38659	2.72026e-08
A_23_P92543	-2.386	9.1078e-19
A_32_P181891	2.38522	1.67325e-05
A_24_P24786	2.38505	5.75444e-13
A_23_P252306	2.38496	3.015e-19
A_23_P398460	-2.38492	3.46766e-11
A_23_P328034	-2.38429	2.26793e-08
A_23_P120776	-2.38391	1.23962e-14
A_23_P305016	-2.38319	1.33933e-13
A_23_P32955	2.3817	1.68801e-11
A_24_P173754	-2.38158	4.77563e-13
A_32_P101775	-2.38146	0.000810266
A_32_P147063	-2.38047	9.2048e-18
A_32_P165297	-2.38044	1.14458e-06
A_23_P256784	2.38015	2.39113e-09
A_24_P927311	2.37929	6.82379e-10
A_23_P211504	2.37907	3.02714e-11
A_32_P44453	-2.37846	3.38323e-06
A_24_P147461	2.37754	1.03783e-10
A_24_P85539	-2.37617	6.57629e-17
A_24_P658505	-2.37548	0.000127107
A_23_P63870	2.37499	5.33023e-17
A_23_P56197	-2.3739	5.82261e-13
A_24_P401294	2.37317	1.19819e-07
A_23_P120953	-2.37272	1.97456e-17
A_32_P77989	-2.37232	4.86544e-14
A_23_P118113	-2.37078	8e-05
A_32_P145276	-2.37038	8.95943e-16
A_24_P799048	2.37012	1.05932e-09
A_24_P916195	-2.36939	4.91086e-14
A_23_P62831	2.3691	8.80802e-12
A_24_P686263	2.36801	6.05168e-12
A_23_P361405	-2.36793	2.01573e-16
A_23_P146339	2.36563	1.10767e-06
A_24_P114183	-2.3636	4.47649e-21
A_23_P59358	-2.36349	1.21332e-14
A_24_P752362	-2.36339	1.00548e-13
A_24_P911663	-2.36334	1.13943e-06
A_24_P52887	2.36223	6.65247e-10
A_23_P316741	-2.36177	1.23544e-16
A_32_P42213	-2.36118	7.24619e-14
A_23_P117274	-2.36059	7.08895e-19
A_24_P58242	2.36047	7.42788e-12
A_23_P4611	-2.35978	6.28544e-19
A_32_P217500	-2.35768	1.921e-17
A_24_P397043	-2.35734	2.69915e-13
A_24_P796274	-2.3521	2.10666e-10
A_23_P76071	-2.35173	1.36797e-12
A_23_P373126	2.35161	2.88291e-13
A_23_P387057	-2.35146	3.87598e-14
A_23_P117175	2.35144	1.58325e-17
A_24_P940678	-2.35138	2.065e-14
A_23_P213038	-2.35133	6.04431e-15
A_24_P13533	-2.35121	8.21744e-19
A_24_P102293	-2.35047	0.000373603
A_24_P75778	2.3495	1.32085e-10
A_24_P32411	-2.34862	1.39116e-09
A_24_P331761	2.34544	1.36795e-10
A_23_P143512	-2.34532	5.29425e-09
A_32_P164215	2.34521	1.41289e-14
A_23_P141447	-2.34317	8.95901e-11
A_24_P350261	-2.34303	3.57395e-12
A_23_P116850	-2.34283	4.0428e-07
A_24_P943358	-2.34131	1.8618e-17
A_23_P68669	2.34084	0.000283333
A_24_P178106	-2.34012	1.14557e-09
A_32_P23145	-2.33985	7.76442e-05
A_24_P272845	2.3391	0.000107216
A_24_P469746	-2.33881	1.8781e-08
A_24_P297182	-2.33812	2.22491e-15
A_24_P716249	2.33803	0.000146667
A_24_P237586	-2.33468	5.39178e-18
A_24_P922631	2.33412	7.84376e-07
A_23_P380857	2.33346	6.71802e-10
A_24_P3016	-2.3326	4.86091e-14
A_24_P200297	2.33253	1.45685e-10
A_32_P15498	-2.33226	5.67745e-12
A_23_P48358	-2.33207	2.04297e-19
A_23_P112482	-2.33037	7.19907e-16
A_23_P105562	-2.32939	0
A_23_P155197	-2.32889	2.28903e-11
A_23_P106405	2.32859	7.37056e-07
A_24_P936376	2.32809	1.19935e-06
A_23_P108294	2.32704	2.93923e-16
A_24_P205137	-2.32564	5.78349e-14
A_23_P355471	2.32534	1.61013e-11
A_24_P264383	2.32454	4.0097e-11
A_23_P97339	2.32405	1.9281e-16
A_32_P203749	-2.32389	6.72223e-13
A_23_P37954	-2.32277	4.27565e-21
A_23_P167553	-2.32116	1.3958e-12
A_23_P52610	-2.32099	1.69068e-17
A_23_P118246	-2.32091	1.61954e-15
A_24_P16291	-2.32065	1.4948e-12
A_24_P284805	-2.31911	1.13314e-12
A_24_P328668	-2.31809	6.17856e-17
A_32_P153892	-2.31747	4.04622e-10
A_24_P802562	2.31706	2.04904e-11
A_32_P214011	2.31608	6.34803e-16
A_23_P26154	-2.31569	2.96248e-09
A_23_P90470	-2.31544	1.4671e-16
A_23_P401098	2.31491	4.4805e-13
A_24_P137563	-2.31328	1.42052e-11
A_24_P374634	2.31224	1.36177e-08
A_23_P253484	-2.31158	1.41705e-12
A_23_P94501	2.31095	2.58903e-18
A_23_P131202	-2.31056	4.67099e-13
A_24_P731549	-2.31017	3.28134e-13
A_23_P123596	-2.30995	7.15261e-13
A_23_P49220	-2.30787	1.30995e-14
A_23_P304716	2.30611	2.81769e-14
A_24_P89257	-2.3059	3.96208e-13
A_24_P204358	-2.30579	8.93924e-11
A_24_P386746	-2.30507	5.10651e-08
A_24_P937306	-2.30484	0.00196
A_23_P143559	-2.30446	1.94516e-15
A_24_P122337	2.30414	3.42807e-15
A_24_P275386	-2.30227	6.47625e-14
A_23_P378722	2.30182	2.16286e-17
A_23_P105002	2.30177	1.6247e-16
A_23_P161647	-2.30125	3.58542e-19
A_24_P367399	2.30075	2.71729e-10
A_23_P253896	-2.3005	1.40029e-17
A_23_P398476	-2.30041	0.00159
A_23_P161297	-2.30029	2.90238e-18
A_24_P127425	2.29809	1.65286e-06
A_24_P612890	2.2979	7.2548e-06
A_23_P153320	-2.29736	3.91793e-28
A_24_P914362	-2.29645	4.16427e-10
A_24_P23865	-2.29634	1.21032e-07
A_32_P154223	-2.2951	5.56407e-15
A_24_P166407	-2.2946	6.94313e-16
A_24_P323974	2.29202	3.57981e-09
A_32_P59302	-2.29174	3.04568e-17
A_23_P152548	2.29152	3.91858e-20
A_23_P125533	2.29142	9.60131e-10
A_23_P258136	-2.28999	6.43164e-16
A_24_P190804	-2.28898	2.80363e-07
A_24_P801825	-2.28863	4.35566e-09
A_23_P419254	-2.28853	4.01497e-13
A_23_P200670	2.28619	0.00013681
A_24_P385611	2.28383	2.24073e-16
A_24_P52189	-2.28362	5.13508e-09
A_32_P132356	2.28246	4.71528e-11
A_23_P253331	-2.28237	1.00497e-07
A_23_P131706	-2.28208	1.97764e-14
A_23_P422981	2.28117	7.72138e-14
A_24_P937734	2.2809	2.25912e-09
A_24_P212559	2.28052	7.80206e-08
A_24_P100517	-2.27883	1.35803e-19
A_23_P100660	-2.27804	3.74933e-13
A_23_P108501	-2.27771	5.34474e-08
A_24_P165450	2.27711	8.82691e-14
A_23_P392897	-2.27579	2.89774e-12
A_24_P306561	-2.27573	2.49108e-12
A_24_P416079	-2.27504	4.5069e-17
A_24_P127063	-2.27488	2.47209e-14
A_23_P142361	-2.27464	6.97804e-12
A_23_P71680	2.27405	2.40617e-12
A_24_P204976	2.2737	0.00071
A_23_P87773	-2.27358	1.09129e-09
A_23_P14458	2.27284	2.6902e-14
A_23_P209232	2.27277	3.37459e-17
A_23_P133263	-2.27255	2.81533e-12
A_24_P834066	2.2724	3.07612e-12
A_23_P150693	-2.2721	4.00488e-16
A_24_P271696	2.27201	1.37266e-16
A_23_P395054	-2.27142	3.07067e-12
A_23_P78209	2.27093	1.01482e-16
A_23_P48295	-2.27073	1.3089e-14
A_24_P239689	2.26917	2.59322e-09
A_23_P23303	-2.26853	0
A_23_P167367	-2.26767	4.32719e-17
A_24_P227230	-2.26698	2.04846e-12
A_24_P68311	-2.26599	3.3961e-12
A_23_P212400	-2.26358	2.82484e-17
A_32_P218671	-2.26345	6.30715e-19
A_24_P923676	-2.26273	7.0696e-14
A_24_P531133	2.2626	9.72811e-05
A_23_P210001	2.26246	2.9973e-10
A_24_P357726	2.26183	5.50049e-10
A_23_P347070	-2.26088	3.77856e-16
A_32_P47641	-2.26038	4.09428e-09
A_23_P350295	2.2603	1.43226e-15
A_24_P237753	-2.26002	1.62297e-13
A_24_P307580	2.25938	7.52283e-16
A_23_P396570	2.259	6.66667e-05
A_24_P370670	2.25848	4.36149e-13
A_23_P425752	-2.25714	1.05832e-12
A_23_P213336	2.25682	4.35832e-06
A_23_P335463	-2.25597	1.98608e-11
A_32_P75141	2.2555	6.06378e-14
A_24_P13041	-2.2554	5.88524e-17
A_23_P49865	-2.25535	4.4573e-17
A_23_P99579	-2.25518	5.12176e-18
A_23_P112481	-2.25508	6.82404e-17
A_23_P82814	2.25462	2.90642e-18
A_23_P371284	2.25412	4.04839e-12
A_23_P129038	-2.2541	1.99677e-12
A_23_P79816	2.25317	1.93273e-08
A_24_P162423	-2.25269	3.66667e-05
A_23_P68006	2.25238	1.80068e-16
A_32_P234691	2.2508	1.55184e-17
A_24_P482202	2.25053	0.00127333
A_23_P118712	2.25037	1.75347e-17
A_32_P108436	-2.25002	2.24309e-16
A_24_P30194	2.24929	3.37309e-12
A_23_P83751	2.24845	2.23106e-13
A_24_P923962	-2.24842	0.000144221
A_32_P18470	-2.24834	2.16352e-13
A_24_P673063	-2.24689	2.00175e-10
A_24_P77364	-2.24636	7.92902e-15
A_23_P43157	-2.2463	2.6582e-15
A_24_P269006	-2.24618	6.25582e-15
A_23_P58390	-2.24551	4.45596e-15
A_23_P89798	2.24544	2.28773e-17
A_23_P35871	-2.24529	6.48828e-17
A_24_P144936	-2.24527	1.5961e-10
A_24_P91566	-2.24487	3.45348e-13
A_23_P407565	2.24483	1.13728e-16
A_24_P727501	-2.24399	4.79722e-11
A_23_P131139	2.24312	4.49051e-07
A_24_P312164	-2.24084	7.36045e-17
A_23_P203095	-2.24013	1.15063e-12
A_23_P337849	-2.23909	5.84669e-08
A_23_P393099	-2.23897	6.88471e-18
A_23_P356585	-2.23863	3.19047e-18
A_24_P790361	2.23811	8.9729e-09
A_24_P333479	-2.23738	2.67003e-05
A_24_P41524	-2.237	0.000787588
A_24_P511877	-2.23655	1.64368e-15
A_23_P434442	-2.2353	2.29059e-11
A_32_P91491	-2.23507	6.67488e-06
A_23_P205959	2.23489	1.14134e-13
A_24_P151356	2.23475	4.73924e-08
A_23_P145024	-2.23441	0
A_23_P314024	2.23366	1.64284e-13
A_32_P189204	-2.23357	5.72481e-08
A_32_P36292	2.23279	2.46746e-16
A_24_P144504	-2.23035	7.14048e-17
A_23_P202773	-2.22972	2.08111e-15
A_23_P135364	-2.22941	1.85075e-16
A_23_P211212	-2.22897	9.97602e-16
A_24_P264207	-2.22878	1.8261e-16
A_23_P151297	-2.22812	1.53991e-09
A_24_P285032	2.22614	5.63591e-13
A_32_P45974	2.22566	3.48864e-12
A_32_P194974	-2.22522	1.91851e-12
A_23_P200310	-2.22504	1.77404e-13
A_24_P182122	2.22311	1.09707e-16
A_23_P91430	-2.22279	4.77889e-17
A_23_P201979	2.22244	7.76021e-15
A_24_P403417	2.22206	5.44674e-17
A_23_P33433	-2.22137	2.12334e-10
A_23_P169558	-2.2204	5.59571e-12
A_24_P102504	-2.22039	7.3375e-05
A_23_P316601	2.21995	1.35862e-17
A_23_P3221	2.21952	2.35561e-18
A_24_P466231	-2.21935	2.22687e-10
A_24_P346855	-2.21906	1.75008e-15
A_23_P28598	2.2189	0.000556667
A_24_P204244	2.2187	1.18477e-15
A_23_P306203	-2.21653	2.413e-09
A_24_P69784	-2.21573	9.71013e-14
A_24_P456723	-2.21325	9.19073e-14
A_32_P192545	-2.21292	1.25742e-13
A_24_P529644	-2.21282	2.72423e-10
A_23_P139418	-2.21221	1.75122e-13
A_23_P19517	-2.21218	3.48062e-15
A_32_P106553	-2.21214	1.53554e-16
A_32_P109817	2.21187	4.41393e-15
A_32_P352358	2.21092	1.86001e-10
A_32_P145515	-2.21022	4.39032e-07
A_23_P4592	-2.20949	1.82656e-15
A_23_P40453	2.20898	1.17784e-16
A_32_P166480	-2.20873	1.67479e-10
A_32_P35751	2.20856	4.41028e-10
A_23_P211428	-2.20721	1.18504e-13
A_24_P63522	-2.20689	1.62142e-13
A_24_P354849	-2.20686	1.92359e-13
A_23_P204836	2.20638	3.24907e-09
A_23_P106602	-2.2062	3.23294e-10
A_23_P16496	-2.20604	1.71477e-07
A_24_P902509	-2.20537	8.28362e-15
A_24_P118382	2.20428	1.0444e-09
A_23_P104692	2.20367	4.46756e-15
A_23_P111517	-2.20366	1.11965e-12
A_24_P804267	2.20325	3.12799e-17
A_24_P91780	2.20309	0.00180221
A_23_P397341	-2.20263	1.1314e-10
A_23_P119543	-2.20189	2.53717e-11
A_23_P58763	2.20183	2.12596e-16
A_23_P216355	-2.20064	1.82834e-13
A_32_P24122	-2.20061	2.2358e-11
A_24_P722216	-2.20029	5.69486e-15
A_23_P71558	-2.19951	2.32772e-15
A_32_P24359	-2.1993	6.33394e-05
A_23_P39309	2.19913	4.95495e-12
A_23_P158880	-2.19796	2.36215e-14
A_24_P358146	-2.19648	2.9179e-11
A_23_P88309	2.19631	5.11494e-16
A_23_P74162	-2.19626	1.05591e-11
A_23_P55064	-2.19599	1.49592e-11
A_32_P204676	-2.19543	2.2487e-10
A_24_P160773	-2.1948	0.000556667
A_24_P414733	-2.19472	1.99059e-13
A_23_P66787	-2.19453	2.23273e-16
A_23_P332399	2.19424	8.88245e-12
A_24_P48898	2.19415	1.50146e-12
A_23_P42975	-2.19374	8.48756e-13
A_23_P31116	2.19129	2.92411e-15
A_23_P57379	-2.19051	3.58625e-17
A_23_P87310	-2.18961	9.23716e-13
A_24_P511686	2.18796	0.00192333
A_32_P219845	2.18752	1.11091e-07
A_23_P127186	-2.1874	6.70498e-13
A_23_P138931	2.18672	0.000122563
A_23_P48897	2.18582	0
A_23_P162525	-2.18455	4.06123e-09
A_24_P12651	2.18334	1.92179e-08
A_32_P137926	-2.18306	1.10958e-11
A_23_P250951	-2.18278	0.000121705
A_24_P108311	2.18157	2.11288e-13
A_23_P2041	-2.18134	3.58035e-12
A_23_P137381	2.18005	1.20477e-12
A_23_P171077	-2.17829	1.6685e-15
A_23_P137016	2.178	9.14651e-15
A_23_P317756	-2.17742	7.40542e-10
A_23_P138194	2.17733	0.000906667
A_23_P408353	2.17725	0
A_23_P215421	2.1768	1.89343e-16
A_24_P763655	2.17651	1.99542e-17
A_23_P330788	2.17645	1.26747e-13
A_23_P154358	-2.17585	2.6394e-18
A_24_P390060	2.1755	1.99181e-14
A_24_P118247	-2.1752	7.5966e-11
A_23_P167389	2.17493	0.00445667
A_23_P108835	2.17454	2.6063e-16
A_24_P282597	2.17437	6.42657e-09
A_23_P156310	-2.17392	1.22829e-16
A_23_P253661	-2.17391	9.77304e-16
A_32_P173922	-2.17374	4.02479e-11
A_23_P328740	-2.17318	4.55537e-13
A_24_P918970	2.17297	7.61894e-06
A_24_P302685	-2.1725	1.68761e-05
A_32_P72682	-2.17241	4.10554e-09
A_23_P43800	-2.17157	2.58405e-15
A_24_P350656	2.17131	3.91584e-12
A_24_P668821	-2.17111	7.4542e-08
A_32_P78285	-2.17067	3.63926e-13
A_23_P417372	2.17035	7.79661e-08
A_24_P842002	-2.17006	3.71326e-14
A_23_P169766	2.1687	6.48701e-11
A_24_P349117	2.16803	4.46849e-15
A_24_P195400	-2.16746	1.97486e-10
A_23_P75024	-2.16694	1.23189e-14
A_24_P545200	2.16628	4.48438e-15
A_24_P373096	-2.16549	3.08338e-14
A_23_P18656	-2.16498	2.30028e-10
A_23_P258714	-2.16439	5.69782e-18
A_23_P258493	-2.16407	2.31895e-14
A_23_P124078	2.16399	6.94127e-08
A_32_P135733	2.16335	1.87744e-15
A_32_P220519	-2.16192	1.34964e-11
A_24_P360763	2.16165	6.77003e-16
A_23_P74042	2.16122	2.51934e-14
A_23_P327643	-2.16103	9.44479e-13
A_23_P57588	-2.1609	2.96532e-13
A_24_P920135	2.16058	5.93282e-07
A_24_P92844	2.15863	5.62261e-08
A_24_P193592	-2.1576	2.76347e-11
A_23_P119562	-2.15609	9.98166e-17
A_23_P102071	-2.15598	1.47777e-12
A_32_P361185	-2.15539	0.00218333
A_32_P6015	-2.1553	9.01378e-15
A_24_P376391	-2.15481	2.48783e-15
A_24_P254551	-2.1535	6.52853e-14
A_24_P359145	-2.15259	4.81033e-09
A_24_P160104	2.15244	1.68583e-11
A_32_P48043	2.15208	4.71798e-14
A_24_P752496	-2.15107	1.64459e-12
A_32_P201390	-2.15105	3.80007e-09
A_23_P159125	2.15101	4.61109e-16
A_23_P302709	2.15098	2.67761e-08
A_32_P52076	2.15093	3.13191e-05
A_32_P2050	-2.14976	1.01343e-07
A_23_P64799	-2.14958	5.71228e-13
A_32_P151800	-2.14865	2.07058e-15
A_23_P63668	2.14847	7.40327e-11
A_23_P153197	2.1484	1.36014e-13
A_23_P67424	2.14814	2.36679e-10
A_32_P76091	-2.14717	4.89229e-11
A_32_P146815	2.14711	1.39759e-16
A_23_P111132	-2.147	2.68334e-15
A_23_P83599	-2.14657	6.40732e-08
A_24_P246710	-2.14617	1.54832e-08
A_23_P376172	-2.1454	6.02355e-12
A_24_P33429	2.14402	6.87808e-08
A_24_P700052	2.14297	2.38764e-13
A_32_P55225	2.14212	1.50238e-12
A_23_P63232	-2.1398	1.32505e-15
A_23_P110624	-2.13975	4.9956e-15
A_24_P289130	2.13895	7.27103e-08
A_24_P935782	2.13838	3.31524e-12
A_24_P298174	-2.1383	5.73576e-09
A_32_P69536	-2.13812	1.18612e-14
A_24_P375751	2.13802	0.0026
A_24_P464489	2.13765	1.47369e-12
A_23_P217475	2.13565	3.20323e-15
A_23_P104798	2.13478	0
A_32_P98136	2.13477	1.53553e-10
A_23_P359457	2.13424	0.00253
A_24_P191312	-2.13312	5.59482e-10
A_24_P90349	-2.13303	1.1339e-13
A_23_P44166	-2.13293	1.29538e-14
A_32_P200934	-2.13183	5.35169e-11
A_24_P332504	2.13121	3.44909e-07
A_32_P69399	-2.12977	3.66455e-13
A_23_P415443	-2.12804	1.92416e-13
A_23_P139965	2.12769	3.07868e-12
A_23_P129786	-2.12559	7.51323e-15
A_24_P912382	2.12435	2.12515e-10
A_23_P128613	-2.12375	0
A_23_P205997	2.12313	2.5175e-09
A_32_P88310	-2.12146	4.48278e-10
A_24_P149395	2.12124	3.44277e-14
A_23_P50857	2.12083	5.77998e-10
A_32_P223017	-2.12043	2.27254e-11
A_24_P175187	2.12033	5e-05
A_23_P127627	-2.119	2.37397e-10
A_23_P2920	-2.11879	5.51774e-12
A_24_P119745	-2.11788	0
A_24_P290585	-2.11442	3.04896e-12
A_24_P335620	2.11439	1.83937e-15
A_24_P477102	-2.11421	1.08331e-14
A_32_P188921	-2.11418	2.22145e-10
A_23_P46141	-2.11283	1.05698e-07
A_23_P58132	-2.11124	0
A_23_P398515	-2.11079	7.74923e-12
A_24_P264549	2.10863	2.52853e-10
A_23_P435941	-2.1082	1.6249e-14
A_32_P208321	2.10781	9.7243e-08
A_23_P112883	-2.10751	3.26062e-12
A_23_P64214	-2.1075	5.7147e-16
A_32_P342064	2.10673	2.30573e-15
A_32_P334340	2.10651	3.82884e-10
A_32_P198731	-2.10563	5.25719e-13
A_23_P255104	2.10542	2.18647e-14
A_23_P122863	2.1047	3.35887e-11
A_23_P338113	2.10368	2.3203e-11
A_24_P298604	2.10337	2.09286e-10
A_24_P346269	-2.10324	8.81109e-13
A_23_P128598	2.10279	5.0432e-08
A_24_P247596	-2.10119	6.06217e-10
A_24_P135933	2.1009	2.54364e-08
A_23_P79818	2.10034	1.04176e-15
A_32_P77343	-2.09978	7.89095e-14
A_23_P256956	-2.09927	0
A_24_P170496	2.09879	2.23047e-12
A_24_P649624	2.09875	2.01619e-09
A_23_P27649	2.09612	1.68024e-12
A_23_P352879	2.0952	3.11811e-14
A_23_P169756	2.095	7.64439e-08
A_23_P112673	-2.09459	7.39418e-13
A_24_P919850	2.09404	9.23736e-11
A_23_P218928	-2.09397	1.08653e-13
A_23_P33256	2.09377	2.28398e-12
A_32_P109755	2.09332	1.46762e-08
A_23_P30799	2.09323	4.32735e-11
A_32_P119154	-2.09305	3.45167e-14
A_24_P338603	-2.09293	9.74196e-10
A_24_P418044	2.09259	0
A_23_P71867	-2.09246	5.41946e-12
A_23_P43504	-2.09232	5.02877e-10
A_23_P76109	-2.09203	1.62266e-11
A_32_P212712	2.09128	1.82696e-08
A_32_P55293	-2.09116	3.77115e-15
A_24_P910050	-2.09043	2.19388e-15
A_24_P96780	-2.09025	4.21852e-14
A_32_P160793	2.08939	6.48111e-10
A_23_P77876	2.08754	1.77153e-14
A_24_P311917	2.08712	6.79692e-06
A_23_P104318	-2.0868	2.87582e-14
A_24_P481113	-2.08648	1.79304e-11
A_32_P218493	2.08517	3.05572e-10
A_24_P408083	-2.08508	1.06138e-10
A_23_P61487	-2.08418	7.68302e-11
A_23_P211926	2.08172	1.09514e-14
A_24_P113144	-2.0816	2.85709e-13
A_24_P272290	2.08141	7.81464e-14
A_23_P406227	-2.08096	2.74163e-12
A_24_P263878	2.08022	4.95768e-09
A_24_P263767	2.08002	5.74234e-12
A_32_P95729	-2.07917	4.27073e-12
A_24_P934401	-2.0787	8.83586e-07
A_32_P210202	-2.07701	5.25244e-16
A_23_P119254	-2.07643	1.96907e-11
A_24_P478940	2.07446	4.94768e-12
A_23_P143535	-2.07416	2.19871e-11
A_24_P942604	-2.07378	1.67382e-12
A_23_P347623	2.07355	1.25287e-09
A_32_P151782	-2.07294	3.39351e-14
A_23_P101551	-2.0729	2.54583e-15
A_24_P787889	-2.07281	1.10748e-12
A_24_P39378	2.07227	9.06286e-12
A_23_P64617	-2.07137	2.70741e-14
A_32_P205550	2.07048	1.28456e-12
A_24_P911179	-2.06943	9.93642e-11
A_32_P84289	-2.06852	2.18472e-13
A_32_P112104	-2.06827	1.21183e-10
A_24_P339944	-2.06774	9.78561e-11
A_23_P251196	-2.06738	3.04692e-11
A_23_P29551	2.06688	7.33203e-13
A_23_P150547	2.06274	2.36951e-09
A_24_P356373	-2.06214	6.12646e-11
A_23_P333218	-2.06195	7.07473e-15
A_24_P168456	-2.06035	2.45124e-12
A_32_P123629	2.06002	6.12215e-15
A_23_P103981	2.05839	6.55763e-12
A_24_P934522	-2.05732	1.34067e-14
A_23_P8055	-2.05435	1.20673e-09
A_24_P24002	2.05043	1.74102e-09
A_32_P94798	2.0502	9.6028e-13
A_23_P366253	-2.05004	1.17683e-15
A_24_P191664	-2.04808	5.2609e-11
A_23_P44684	-2.04558	2.87197e-13
A_23_P164637	2.04535	7.17724e-13
A_23_P258002	2.04532	1.76449e-13
A_23_P11295	-2.0452	2.26168e-13
A_23_P210285	-2.0452	1.0071e-15
A_23_P68759	-2.0449	1.78503e-13
A_23_P346006	2.04483	1.14018e-08
A_24_P296254	-2.04356	6.65488e-12
A_23_P146644	2.04282	2.15583e-15
A_24_P243776	2.04261	2.08961e-09
A_24_P376224	2.04144	0.00287333
A_23_P8241	-2.04003	2.40554e-14
A_24_P686243	2.03903	7.65897e-14
A_24_P118281	2.03551	3.49907e-09
A_23_P304897	2.03255	4.06921e-14
A_23_P219176	2.02652	9.00752e-12
A_24_P262543	-2.02475	5.64506e-10
A_23_P363647	-2.01994	1.91404e-11
A_24_P302584	-1.95878	5e-05
A_24_P220921	-1.92223	0.0008
A_23_P137665	-1.20164	0.000276667
A_32_P199129	-0.774827	0.00341
A_23_P202484	-0.508547	1.40981e-05

## Sheet: Appear in only 2 of 3
A_23_P212800	35.5096	0.002465
A_24_P22943	21.2468	1.5e-05
A_23_P252236	18.1647	0.00209
A_23_P68517	17.4849	0.000505
A_23_P397933	-14.9096	8e-05
A_24_P245778	-14.8585	1.60144e-17
A_23_P37736	14.197	2.5e-05
A_24_P889527	13.9899	4.04507e-05
A_23_P139050	-13.4232	1.93939e-07
A_24_P544355	-12.8223	0.001985
A_23_P154245	-12.5241	0.000905
A_24_P169713	-11.0742	0.000275
A_24_P550924	10.8984	6.45165e-07
A_32_P143689	-10.6735	0.000505
A_23_P212968	-10.1875	4.74859e-11
A_24_P307498	10.0577	6.50555e-07
A_24_P406601	-9.57313	0.000385
A_24_P935986	-9.5479	4e-05
A_24_P102283	9.48275	5.4893e-07
A_23_P137634	-9.4146	0.00301
A_32_P933041	9.13181	0.00307
A_24_P934295	-9.0965	0.00175
A_23_P47125	-8.8934	0.00136
A_23_P47484	-8.72776	1.5092e-32
A_24_P77008	8.65701	0.00037
A_32_P225415	-8.51498	0.0008
A_23_P411542	8.45283	3.13913e-07
A_24_P538618	8.40866	0.000395
A_23_P251855	-8.39039	0.002615
A_24_P914043	-8.23851	2.50001e-05
A_23_P38757	8.09409	9.9221e-10
A_23_P153878	-8.05184	0.00234
A_23_P137007	8.05053	0.00068
A_23_P329375	8.04888	9.71081e-09
A_32_P78059	-8.02097	0.001225
A_24_P927972	7.88862	0.004225
A_24_P194748	7.87099	0
A_24_P522786	-7.80506	0.00219
A_32_P154885	-7.72694	0.00046
A_32_P420214	7.71139	8.48612e-08
A_24_P346725	7.67666	5.91433e-07
A_32_P41254	-7.52244	0.0066
A_23_P205348	-7.51011	0.003795
A_32_P199796	7.50999	0.000475001
A_23_P133359	7.45259	1.5e-05
A_23_P45185	7.34395	3.71343e-11
A_32_P17416	-7.29534	0.001865
A_23_P386030	-7.28205	3.50002e-05
A_32_P31144	7.26366	1.36191e-08
A_23_P340698	-7.26232	5.44386e-06
A_24_P204011	7.22016	4.56366e-06
A_24_P100684	7.21478	0.00146
A_23_P259292	7.15821	0.000285
A_23_P384551	7.01636	1.67894e-07
A_23_P80918	-6.87823	0.002935
A_24_P922300	-6.76732	0.00183
A_24_P345451	6.65763	1.43954e-06
A_32_P153589	-6.57454	2.08998e-21
A_24_P281403	6.56026	7.10508e-07
A_32_P196029	-6.53972	0.00458
A_24_P912279	6.53859	0.002585
A_23_P306941	-6.49874	0.001975
A_32_P75681	-6.49655	0.005555
A_24_P918007	-6.33871	0.004145
A_23_P132237	-6.26058	0.004255
A_23_P128362	6.16423	1.01921e-08
A_24_P291044	-6.15978	2.46629e-43
A_23_P126677	6.15317	0.000185001
A_32_P222096	6.12268	6.69575e-10
A_24_P516704	6.10167	0.00073
A_23_P337800	6.02318	0.00052
A_23_P160377	6.01903	3.54108e-12
A_23_P24577	-5.98849	0.006895
A_24_P934434	-5.97672	0.008355
A_32_P223256	5.96898	5.00008e-06
A_23_P211417	-5.96532	0.001095
A_24_P743708	-5.95061	3.17375e-15
A_23_P164966	5.9196	6.15985e-07
A_23_P42397	-5.88905	3.12561e-06
A_32_P202125	-5.79674	0.006955
A_24_P196859	-5.78761	0.00224569
A_23_P37410	-5.76537	0.000160314
A_32_P173227	-5.73878	1.3887e-23
A_24_P316331	-5.70882	4.58888e-06
A_24_P634688	5.6929	0.00153
A_23_P211543	5.68875	0.00066507
A_23_P402819	5.68614	0.00465
A_24_P108863	-5.65813	4.54794e-06
A_23_P108564	5.65566	0.001505
A_23_P125204	-5.61241	0.0016
A_24_P931079	5.583	0.00023
A_23_P81930	-5.56772	4e-05
A_23_P31816	-5.53616	0.00033
A_32_P336776	-5.5008	0.0004
A_23_P137935	5.49432	0.00377
A_23_P202427	5.48147	3.35479e-06
A_24_P925678	5.4688	0.000135
A_23_P35055	5.46274	6.66975e-10
A_24_P281036	-5.43543	2e-05
A_23_P17316	-5.35406	0.00068
A_24_P928319	-5.33663	0.0005572
A_32_P70315	5.32928	0.000385
A_32_P366349	-5.28904	0.00131
A_24_P922084	5.22745	6e-05
A_23_P374281	5.2016	5e-05
A_23_P91512	-5.18084	8.26075e-07
A_23_P351148	-5.15201	5.23952e-10
A_23_P320407	-5.13776	0.000535725
A_32_P34046	5.13696	0.004535
A_32_P112263	5.11097	0.00072
A_24_P941266	5.0958	1.0868e-05
A_32_P841049	-5.06488	0.000345
A_32_P138652	-5.0545	0.000429495
A_23_P93722	-5.03505	4e-05
A_24_P920139	4.99873	0.000540001
A_23_P4551	-4.99383	0.000920009
A_32_P178855	4.96253	9.04455e-05
A_32_P232214	4.95803	0.000415
A_24_P942933	-4.93224	0.00104
A_24_P332081	4.91049	0.000115
A_24_P350397	-4.89181	5.00132e-06
A_23_P131074	4.87423	3.55441e-06
A_32_P196263	-4.85321	0.00923
A_23_P316501	-4.84528	0.002315
A_24_P71904	-4.84082	6.22052e-05
A_24_P901836	-4.80473	0.00062
A_24_P712271	-4.79933	0.002165
A_24_P76414	-4.77124	0.001175
A_24_P923353	4.76985	0.00131006
A_23_P156928	-4.76612	0.00137
A_24_P592560	4.75887	0.00379059
A_23_P21393	-4.75666	0.009525
A_24_P375168	4.7309	3e-05
A_32_P444460	4.72192	0.00014
A_24_P415150	-4.66033	0.00116
A_23_P24031	-4.64893	0.00036
A_23_P213745	-4.6341	0.000235
A_24_P87746	4.59731	0.00192022
A_32_P101490	-4.5793	0.001105
A_23_P156562	-4.5556	0.00101
A_23_P7313	4.5263	1.09399e-19
A_23_P113841	4.50742	4.5e-05
A_24_P926095	4.49761	0.00012
A_23_P308722	4.42772	0.00014
A_24_P929413	-4.42028	0.006285
A_24_P751327	-4.4147	2.55074e-05
A_23_P139669	-4.40695	0.001105
A_23_P259049	4.38239	0.00236
A_23_P101093	-4.37444	0.00049
A_23_P412962	4.37045	0.00451
A_23_P76245	-4.34529	1.67836e-05
A_23_P125278	-4.34133	0.000545
A_23_P39525	-4.33148	0.00072
A_24_P110094	4.3227	0.000205
A_32_P189523	-4.29308	3.01668e-08
A_24_P37020	-4.28328	0.00388
A_32_P129800	-4.26279	0.0011
A_23_P202881	4.2492	0.002285
A_23_P38689	4.24428	0.005065
A_23_P56746	4.19956	0.00119
A_24_P24848	-4.19728	0.00584
A_23_P90888	4.18321	0.0046
A_32_P212920	4.17519	4.5e-05
A_32_P164513	4.14932	0.000296779
A_23_P324384	4.13936	0.001195
A_23_P321892	4.11125	0.000198921
A_23_P211468	-4.09897	0.006825
A_32_P131342	4.09271	0.00295
A_32_P94851	-4.08434	0.006465
A_24_P67534	-4.06819	0.00216775
A_32_P14762	4.04982	0.00081
A_23_P97181	-4.0477	1.23149e-27
A_32_P134427	-4.04612	9.29018e-11
A_24_P94402	-4.03456	1.91156e-07
A_24_P303091	-4.02769	0.00777
A_32_P94631	-3.99748	1.26251e-19
A_32_P29149	3.99722	0.00011
A_24_P929231	-3.99495	0.00407
A_24_P621312	-3.962	0.003755
A_24_P272222	3.956	0.001295
A_23_P7397	3.94819	0.000745
A_23_P105923	-3.92707	1.01708e-05
A_24_P236935	3.92611	0.00139
A_23_P161231	-3.92025	2.04642e-08
A_23_P94472	-3.86081	0.00474
A_24_P918552	3.8602	0.001005
A_23_P55682	3.83794	0.003115
A_23_P67569	-3.83713	0.002645
A_32_P154561	-3.82262	5.62679e-07
A_24_P718223	3.78598	0.008975
A_23_P407614	3.78541	0.00056
A_23_P121533	-3.78409	6.23011e-09
A_32_P126698	-3.77068	0.000105
A_32_P141533	-3.76157	0.00317
A_23_P151166	3.7528	0.00157
A_23_P92903	-3.73368	1.65803e-19
A_24_P29733	-3.72975	0.006035
A_24_P491397	3.72304	2e-05
A_24_P924351	-3.71562	8.50038e-05
A_23_P82929	3.69585	2.5e-05
A_24_P928031	3.68654	1.15865e-06
A_23_P77908	3.68073	0.00288
A_32_P213091	-3.67916	7.75035e-07
A_23_P353048	-3.65645	0.001515
A_32_P201620	3.65484	0.0039456
A_24_P12136	3.64163	0.00422
A_32_P235358	-3.64001	0.000191436
A_24_P921906	-3.63515	0.000495
A_32_P72181	-3.61824	1.26547e-05
A_23_P140316	-3.60743	7.57107e-07
A_23_P161424	-3.59273	3.25418e-06
A_32_P226810	-3.57489	0.000755
A_24_P297302	-3.56433	0.002355
A_23_P54144	-3.55933	2.09268e-06
A_24_P563068	-3.55873	0.00565
A_23_P133739	3.54026	1.64991e-07
A_32_P2925	-3.535	5.13957e-09
A_23_P72747	-3.52619	3.13787e-06
A_32_P95757	-3.50272	0.00079
A_32_P56154	-3.50252	0.00591
A_23_P416751	3.49956	0.001245
A_23_P203419	-3.49828	0.00245
A_23_P139192	-3.47202	0.00468
A_23_P161190	-3.46731	0.0001
A_24_P493100	3.4591	0.003655
A_32_P452382	3.45885	5.65794e-06
A_32_P62480	-3.45739	0.000545
A_23_P503072	-3.45133	2.93552e-09
A_23_P394259	-3.4314	2.02648e-05
A_32_P183656	-3.4144	0.002015
A_23_P215577	-3.40916	0.004595
A_32_P63013	3.40252	0.00155501
A_32_P29965	3.36212	0.00116
A_23_P430948	-3.36185	0.00968
A_32_P71343	-3.35884	0.00749
A_23_P331186	-3.34663	0.000475
A_32_P709998	3.34644	1.86979e-09
A_24_P118196	-3.3396	0.00398
A_32_P98356	-3.32898	0.006325
A_23_P114134	3.3266	0.000605
A_32_P25357	3.3048	0.00038
A_24_P566764	3.27312	0.00034
A_24_P287766	-3.27274	0.000335
A_24_P95070	-3.27173	7.80947e-05
A_24_P8267	-3.27128	2.22008e-06
A_32_P43084	-3.25456	1.08589e-06
A_23_P414713	3.22295	0.00473
A_24_P402261	3.20187	3.80472e-12
A_23_P26307	-3.20159	0.00057
A_24_P467371	-3.20054	0.001895
A_32_P209702	3.19083	6.00005e-05
A_32_P149389	-3.18036	0.002025
A_24_P167970	-3.17916	0.006225
A_23_P394304	-3.17591	0.0001
A_24_P630490	-3.15878	0.000625
A_23_P100642	-3.15725	1.65166e-19
A_24_P355246	-3.15391	8e-05
A_23_P202667	3.14809	0.00308001
A_23_P148108	3.14153	1e-05
A_23_P65857	3.14118	4.58051e-06
A_32_P119348	-3.13831	1.26535e-11
A_24_P59147	-3.13559	5.00751e-06
A_32_P163306	3.12617	0.000310003
A_23_P375906	-3.12553	1.87654e-28
A_23_P412603	-3.12242	0.007815
A_24_P931964	-3.11872	0.000605
A_32_P149753	-3.11859	0.003905
A_32_P85009	3.11797	0.006175
A_24_P65060	-3.1163	9.5e-05
A_23_P119322	-3.09609	0.004825
A_23_P150316	-3.08645	0.005475
A_23_P126605	-3.06985	0.003675
A_24_P60217	-3.03285	0.005665
A_24_P623782	3.03217	0.000415
A_24_P333605	3.02781	1.03269e-11
A_23_P59130	-3.02317	0.000215
A_24_P45980	3.00297	0.00025
A_23_P119458	-2.99437	7.26691e-08
A_32_P31963	2.99269	0.00302
A_23_P326931	2.99045	0.00337
A_24_P152974	2.98477	3.36357e-05
A_24_P41939	2.98117	2.50497e-05
A_32_P192692	-2.98007	0.00065
A_24_P403928	-2.97715	1.05615e-05
A_23_P213020	-2.97458	1.06433e-09
A_23_P358370	2.97456	1.5908e-10
A_24_P347378	-2.97276	5e-05
A_32_P11969	-2.95589	9.5e-05
A_23_P105939	-2.94227	1.05031e-05
A_24_P115990	-2.94077	6.63187e-06
A_32_P219135	2.93797	0.00376
A_23_P161194	-2.93763	0.00046514
A_23_P56703	2.93616	0.0043
A_24_P935621	-2.93432	0.004075
A_23_P71989	2.93153	1.00037e-05
A_23_P169460	2.92824	0.00375
A_32_P219660	2.92134	0.000775
A_24_P617818	-2.91109	0.0073
A_23_P83175	2.88755	3e-05
A_24_P401663	2.88672	2.59473e-15
A_23_P121282	-2.88628	1.67725e-08
A_32_P101313	2.88097	2.22634e-06
A_24_P457226	-2.87704	6.19722e-05
A_32_P117672	-2.86237	5.57721e-07
A_23_P119899	-2.86232	0.00101
A_23_P209288	-2.86178	4.49255e-06
A_23_P395670	-2.85958	0.003115
A_24_P89426	-2.85793	0.004125
A_23_P418015	2.84889	0.000312052
A_32_P814853	-2.8394	0.00583
A_24_P410468	-2.82778	5e-05
A_32_P16625	-2.81991	3.48734e-10
A_23_P326893	-2.81929	3.36874e-06
A_23_P120694	2.81476	0.000115
A_23_P137470	-2.80768	0.00379
A_24_P676566	-2.80656	0.00141
A_32_P121537	-2.80631	1.05685e-08
A_23_P403284	-2.79861	0.000260031
A_23_P17837	2.79702	0.000735
A_24_P915079	-2.79448	0.002535
A_32_P151263	-2.79426	0.001845
A_23_P105307	-2.79093	0.00438
A_23_P104464	-2.78975	0.003925
A_23_P410040	-2.78039	0.00441
A_24_P911017	-2.78001	0.00099
A_24_P154142	-2.77677	0.002225
A_24_P267592	-2.77268	4.57167e-05
A_23_P326785	2.77087	0.000147328
A_24_P733345	2.7692	0.001645
A_24_P23454	-2.76896	2.54557e-05
A_23_P202390	-2.76868	1.60898e-09
A_23_P9869	-2.7676	1.2985e-08
A_24_P161184	2.75876	0.00159
A_23_P306211	-2.75775	1.207e-07
A_24_P942589	-2.75682	3.80917e-14
A_32_P116219	2.75634	1.8115e-08
A_24_P879711	-2.7522	0.00302
A_23_P435394	-2.74438	0.00017858
A_32_P41026	-2.7413	0.000115
A_23_P97173	-2.74106	5.21895e-08
A_32_P149591	2.73602	0.00141
A_23_P39799	-2.73278	7.00038e-05
A_24_P704878	2.72635	0.00169
A_23_P352266	-2.7262	1.91155e-08
A_32_P776863	-2.72366	0.00207
A_24_P180830	2.72206	1.42588e-10
A_23_P210915	-2.72133	0.00085
A_23_P110151	-2.72055	1.30444e-10
A_24_P507383	-2.72022	7.5e-05
A_24_P691826	-2.71726	0.00475
A_24_P345209	-2.71142	0.00048
A_23_P3302	-2.70886	9.28662e-20
A_32_P133926	-2.70233	1.53713e-14
A_23_P57417	-2.69903	1.83149e-11
A_23_P153540	-2.69709	0.000945
A_24_P256764	-2.6868	0.000185031
A_32_P125056	-2.6825	0.000432165
A_23_P337464	-2.67857	6.28623e-07
A_32_P121751	-2.67605	1.11284e-07
A_23_P309950	-2.67585	0.001495
A_23_P38334	-2.67295	0.00468
A_23_P6909	2.64853	2.00071e-05
A_32_P443407	-2.64206	0.000205
A_32_P162494	-2.63617	0.000115
A_32_P183301	-2.63616	2e-05
A_24_P34534	-2.63574	0.00472
A_23_P60106	-2.63478	3.74361e-13
A_23_P17269	-2.62958	5.01883e-08
A_24_P64653	2.62714	0.000115017
A_23_P366828	-2.61943	0.007735
A_32_P64461	-2.60932	5.38838e-08
A_23_P74290	2.60819	0.00498456
A_24_P465481	-2.60165	0.00169
A_23_P368740	-2.59503	0.00255
A_32_P75902	-2.59071	1.00024e-05
A_24_P115007	2.57564	4.4494e-07
A_24_P244644	-2.57543	0.00078
A_24_P299034	2.5749	2.80397e-06
A_24_P724984	-2.57085	4.33826e-13
A_23_P36397	-2.5698	0.00051
A_32_P122962	-2.5669	1.51009e-05
A_23_P304016	-2.5663	0.000710001
A_23_P29124	-2.56515	3.22224e-20
A_24_P229389	-2.5563	0.0001
A_23_P133438	-2.54983	3.72971e-13
A_24_P171873	-2.53459	6.85141e-07
A_32_P4337	-2.53367	1.00155e-05
A_24_P253818	-2.52883	0.00298502
A_23_P378416	-2.52711	7.7382e-16
A_32_P82701	2.52446	6.18462e-05
A_24_P101304	2.51857	0.00298
A_24_P344045	-2.51707	1.64585e-07
A_24_P791878	-2.50972	4.49521e-06
A_24_P548966	2.50793	1.00368e-05
A_24_P90774	-2.50455	4.09598e-07
A_23_P302568	2.49549	0.00226
A_24_P108401	2.49489	1.29295e-10
A_23_P67089	2.48639	0.000365
A_23_P43476	-2.48523	3.12816e-13
A_23_P383227	-2.47595	2.57989e-06
A_24_P188037	2.47563	0.00089
A_32_P198584	2.47377	6.02857e-06
A_23_P334727	2.45925	0.0036
A_23_P123112	-2.45889	3.19012e-08
A_32_P327810	-2.45718	6.10323e-08
A_32_P9146	-2.45416	2.60092e-12
A_24_P98047	-2.45227	8.70501e-09
A_23_P422718	-2.45096	0.000205
A_23_P30634	2.43998	0.000215
A_32_P461784	2.43522	0.00542
A_32_P30238	-2.43431	0.00282
A_24_P300394	-2.43411	6.5048e-05
A_32_P57247	-2.43087	1.01907e-05
A_32_P99648	2.42757	0.000450625
A_32_P105865	2.42377	5.95201e-07
A_24_P772103	-2.42302	0.00033
A_23_P140821	-2.42097	1.60718e-15
A_23_P155453	2.42093	6.6194e-11
A_24_P299193	-2.41883	2.5e-05
A_24_P32881	-2.41366	2.80159e-07
A_23_P217399	-2.40948	3.00094e-05
A_32_P196896	2.40654	9.5e-05
A_32_P102247	-2.40633	3.26596e-05
A_23_P138000	2.40542	6.98697e-06
A_23_P419107	2.40343	0.00265
A_23_P92583	-2.40262	9.37775e-10
A_24_P251704	-2.39858	5.52327e-19
A_24_P65292	2.39573	2.16841e-08
A_23_P139471	-2.39545	2.0704e-05
A_24_P477516	2.39125	0.000405
A_24_P332711	2.39121	1.45748e-07
A_23_P212830	-2.39014	5.70578e-11
A_23_P26468	2.38952	7.24494e-09
A_23_P140527	2.38951	5.95225e-11
A_24_P194661	-2.38581	3.00023e-05
A_23_P6818	-2.38495	0.000385
A_23_P54770	-2.38048	3.63524e-12
A_23_P43940	-2.36996	1.26122e-13
A_24_P102456	2.36849	6.67181e-08
A_24_P716394	-2.36626	0.00407
A_23_P78952	2.36189	6.92294e-08
A_32_P26092	2.35825	0.009145
A_32_P184746	-2.3552	5e-05
A_23_P5536	-2.35466	7.24053e-12
A_24_P836315	2.35372	1.51233e-05
A_24_P659393	-2.35084	3.30475e-14
A_32_P54242	-2.3508	2.87597e-07
A_23_P148602	2.34519	8.09666e-16
A_23_P101319	2.3444	5.00521e-06
A_32_P9253	-2.34365	1.73422e-12
A_23_P91250	2.34214	1.5e-05
A_24_P357950	-2.33982	1.06239e-10
A_23_P1973	-2.33552	1.95293e-07
A_23_P411162	-2.33379	6.36207e-12
A_24_P921032	-2.33274	3.97711e-08
A_23_P75867	2.33263	0.000410629
A_23_P97562	2.33079	1.02699e-05
A_23_P20484	-2.32725	1.74494e-09
A_24_P8130	2.32274	5.49842e-09
A_23_P48585	-2.32256	1.10625e-12
A_23_P413576	-2.32179	0.00025
A_24_P5856	2.32099	8.00246e-09
A_23_P34554	2.31938	2.19014e-10
A_32_P107219	-2.3169	2.57249e-12
A_32_P439561	-2.31534	1.2266e-09
A_23_P340218	2.31433	6.26093e-07
A_32_P224094	-2.31332	4.542e-12
A_23_P369899	2.31241	0.003165
A_32_P77759	2.30984	4.29148e-11
A_23_P432758	-2.30978	0.000145021
A_23_P84646	2.30779	1.67595e-08
A_23_P83298	-2.3071	7.52338e-06
A_24_P194755	-2.30465	1.38849e-06
A_23_P380208	-2.29908	6.52035e-05
A_24_P19228	-2.29462	6.09443e-09
A_32_P149011	2.2926	6.26872e-18
A_23_P217763	-2.29234	3.30306e-10
A_24_P910580	-2.28932	1.61767e-10
A_24_P339059	-2.28861	0.00066
A_24_P30034	-2.28789	7.98879e-09
A_23_P30069	2.28777	0.001555
A_24_P81149	-2.28558	1.65707e-08
A_24_P935682	-2.28535	0.000145
A_24_P911489	-2.2813	0.001055
A_24_P275428	2.27832	3.26288e-07
A_23_P416034	-2.27583	1.35005e-13
A_23_P361482	-2.27508	9.6042e-05
A_23_P67169	-2.27172	1.34599e-12
A_32_P176701	2.26789	4.51794e-07
A_24_P411121	-2.26528	7.76727e-08
A_23_P346900	-2.26523	1.4567e-08
A_32_P157631	2.26512	7.84824e-07
A_24_P401656	-2.26463	2.5e-05
A_23_P86741	-2.26444	3.42514e-06
A_24_P848352	-2.26231	8.27757e-05
A_23_P428640	-2.2622	6.97289e-17
A_23_P25445	2.26152	0.000175
A_32_P203585	2.26075	7.37093e-09
A_24_P574071	2.26046	3.35655e-06
A_24_P196827	-2.2589	7.5e-05
A_23_P315206	-2.25787	8.99048e-13
A_32_P214817	-2.25499	4.98014e-09
A_32_P169406	-2.25268	0.000620056
A_24_P199121	-2.25193	3.5e-05
A_23_P10391	-2.25125	1.26676e-13
A_24_P208721	-2.25052	3.09104e-07
A_23_P98477	-2.24964	2.27483e-07
A_24_P341517	2.24797	3e-05
A_23_P502957	2.24643	7.9072e-12
A_23_P145596	2.24629	1.17549e-07
A_23_P88106	-2.246	3.95291e-11
A_24_P25452	-2.24565	0.000803162
A_24_P307135	2.24244	0.001955
A_24_P127292	2.23873	1.67232e-06
A_24_P187365	2.23832	1.16117e-08
A_24_P212875	2.23757	1.32971e-08
A_24_P582889	-2.23707	5.94407e-07
A_23_P72235	-2.23541	6.78904e-07
A_24_P32178	2.23253	1.33364e-08
A_32_P50223	-2.22805	0.00144534
A_23_P107116	2.22682	1.93339e-07
A_23_P55564	2.22381	5.01172e-16
A_24_P372643	2.22298	1.43431e-10
A_23_P410625	-2.2222	2.26566e-06
A_32_P24939	-2.2198	3.50018e-05
A_24_P926960	-2.21764	2.15674e-12
A_23_P35564	-2.21738	2.98469e-13
A_32_P159535	2.21714	0.000145
A_24_P7950	-2.21702	2.04951e-12
A_24_P703674	-2.21652	0.00334288
A_23_P111206	-2.21456	2.81397e-14
A_23_P85765	2.21437	6.48292e-07
A_23_P398530	-2.2115	0.000685
A_23_P393766	-2.21132	2.42342e-06
A_23_P53126	-2.20934	2.65122e-22
A_23_P216167	-2.20661	2.80048e-09
A_23_P50517	-2.2061	1.32427e-13
A_24_P40827	-2.20539	2.39947e-07
A_24_P936363	-2.20279	6.2958e-07
A_32_P198990	-2.20117	1.63979e-06
A_23_P352365	-2.20113	8.71918e-18
A_24_P326739	-2.19842	2.54102e-08
A_23_P38235	-2.19723	7.8097e-15
A_32_P156017	2.19627	1.25022e-08
A_23_P120325	2.19494	1.50312e-11
A_24_P379165	2.19487	0.00548
A_32_P32116	2.19371	5.02583e-06
A_24_P234415	-2.19281	0.000205
A_23_P90696	-2.19264	1.24347e-15
A_23_P141992	-2.1912	7.76616e-08
A_24_P146683	-2.19096	2.33863e-11
A_32_P111524	-2.18985	1.29141e-08
A_24_P367812	2.18884	3.03222e-09
A_23_P92754	-2.18676	2.879e-14
A_24_P273033	-2.18654	1.06454e-13
A_23_P74299	-2.18534	5.28806e-10
A_32_P31827	-2.18526	8.66102e-10
A_32_P215462	-2.18484	2.20463e-09
A_24_P8350	-2.18344	3.56242e-10
A_24_P340941	2.18323	3.29409e-09
A_24_P480206	2.18022	1.52403e-08
A_23_P367420	2.17905	0.00637
A_24_P307963	-2.17889	2.37064e-15
A_24_P90923	2.17807	3.71118e-08
A_32_P150269	2.17442	1.60735e-17
A_32_P129269	-2.17441	9.34519e-09
A_23_P81158	-2.1741	3.21637e-11
A_24_P298224	-2.1738	4.58386e-08
A_24_P366033	-2.17213	5.42926e-12
A_23_P121037	-2.16766	1.41559e-14
A_32_P197942	-2.16574	3.34656e-10
A_24_P684183	-2.16556	2.79542e-14
A_24_P922182	-2.16473	1.76005e-09
A_24_P242132	-2.16423	1.00558e-12
A_24_P14731	2.16368	2.15712e-11
A_24_P876522	-2.1627	2.15081e-07
A_24_P46946	2.16223	4.22689e-07
A_23_P310086	2.16214	0.00367
A_23_P206110	2.16176	2.45394e-11
A_24_P79808	2.15801	8.33398e-10
A_23_P141785	2.15785	1.89882e-07
A_23_P108129	2.15736	6.13499e-12
A_24_P259328	-2.15721	1.1647e-10
A_24_P940385	-2.15672	0.00309
A_24_P171004	-2.1541	6.02619e-07
A_32_P198445	-2.1538	1.6011e-17
A_24_P761490	-2.15314	7.50256e-15
A_24_P405992	2.15313	5.37811e-07
A_23_P349398	-2.15292	1.31414e-07
A_23_P20458	2.1527	1.29467e-06
A_23_P107507	-2.15238	8.75598e-09
A_23_P366726	-2.15212	5.17462e-10
A_24_P43959	2.15191	2.34173e-08
A_24_P930487	2.1506	4.49054e-10
A_23_P123987	2.1487	3.69834e-05
A_32_P220762	-2.14775	4.33894e-14
A_24_P914599	-2.14686	1.90265e-05
A_23_P38100	-2.14513	2.99172e-05
A_32_P88163	2.14485	2.53369e-06
A_24_P280497	2.14228	3.23256e-10
A_24_P238510	2.142	9.5e-05
A_23_P50990	-2.1419	3.53955e-14
A_24_P408047	2.14098	5.51522e-17
A_24_P323598	-2.14087	2.7984e-14
A_23_P356021	-2.13973	8.80066e-16
A_24_P825942	2.13815	4.86489e-14
A_23_P21990	-2.13725	0.00449
A_32_P171061	-2.13686	1.65088e-10
A_24_P915535	-2.13599	2.12017e-10
A_23_P66211	-2.13566	7.80227e-09
A_24_P924480	-2.13435	0.002415
A_23_P166526	-2.13349	6.88361e-13
A_23_P426511	-2.13317	3.96101e-11
A_24_P379413	2.13023	2.34833e-14
A_24_P155196	-2.13018	7.24035e-11
A_23_P9761	-2.12969	3.01116e-11
A_24_P163237	2.12922	0.0037
A_23_P4850	2.12682	0.000495
A_24_P255324	2.12539	0.00034
A_23_P129659	-2.12538	2.32867e-16
A_23_P33326	2.12271	1.02541e-08
A_23_P502241	-2.12247	3.22775e-13
A_23_P59877	-2.12219	8.16219e-13
A_32_P856141	-2.12178	9.00051e-05
A_24_P175563	2.12139	2.11102e-10
A_24_P458479	-2.12102	0.000765
A_32_P182135	-2.11962	1.34592e-13
A_23_P143817	-2.11916	4.50197e-15
A_23_P164674	2.11857	2.977e-09
A_24_P212072	-2.11851	3.85424e-14
A_32_P82507	-2.11762	0.005825
A_24_P281025	2.11688	5.01885e-07
A_23_P123336	-2.11606	4.5e-05
A_24_P28295	-2.11601	7.96704e-10
A_24_P510116	-2.11581	1.50104e-05
A_23_P354609	2.11476	7.28079e-15
A_23_P119500	-2.11395	7.76614e-10
A_23_P25069	-2.11394	1.0789e-08
A_23_P55897	-2.11316	5.486e-12
A_32_P10683	2.11067	1.98885e-06
A_32_P84388	-2.10994	3.77125e-11
A_24_P129107	2.10918	4.08712e-09
A_24_P205045	2.10832	0.000235021
A_32_P59116	-2.10652	3.50008e-08
A_23_P87238	-2.10508	0.00012
A_24_P16702	-2.10506	1.00667e-05
A_24_P384220	2.1039	0.007155
A_23_P430528	2.10319	3.70723e-09
A_23_P71972	-2.10237	1.37369e-14
A_23_P153855	2.10226	1.77123e-08
A_24_P285158	2.10222	2.74129e-08
A_24_P413669	-2.10141	2.93601e-10
A_23_P387630	-2.10135	1.26181e-11
A_24_P145653	-2.10106	7.37168e-13
A_23_P384512	-2.10101	2.50946e-08
A_23_P257672	2.09911	2.29332e-07
A_23_P151066	-2.09907	1.80149e-13
A_24_P393679	-2.09859	0.00133
A_23_P80902	-2.09827	2.90345e-12
A_23_P28878	-2.0982	5.97714e-11
A_32_P167208	-2.0976	4.1575e-12
A_24_P426	-2.09726	1.19407e-05
A_24_P88493	-2.0967	2.5276e-10
A_23_P386	2.09572	6.21249e-11
A_23_P10081	-2.09552	1.53553e-05
A_32_P74615	2.09511	1.27133e-07
A_32_P71551	2.09455	1.13161e-08
A_24_P414419	-2.09428	2.70098e-15
A_24_P995	-2.09363	3.12199e-06
A_23_P323943	2.09303	7.74663e-11
A_23_P82979	2.09138	0.00127
A_23_P215479	2.09133	1.54714e-11
A_23_P416705	2.09119	6.52462e-15
A_24_P52168	2.09111	1.38001e-08
A_24_P273214	2.08989	5.87588e-07
A_32_P8724	2.08943	5.41937e-08
A_23_P96072	2.08919	3.5296e-09
A_23_P138635	2.08906	9.44809e-17
A_23_P131801	2.08811	1.13825e-06
A_24_P409402	2.08768	6.57459e-09
A_24_P153207	2.08736	1.15544e-11
A_24_P385148	2.08716	2.60918e-11
A_24_P778529	2.08368	0.001825
A_23_P309381	2.08364	2.01763e-13
A_23_P138023	-2.08345	4.16376e-14
A_32_P82409	2.08336	2.44762e-13
A_23_P206998	-2.08335	1.00033e-05
A_23_P43296	-2.083	7.10575e-15
A_32_P14463	2.08146	0.000215
A_23_P39116	-2.08141	7.32359e-13
A_24_P483956	2.08107	3.02428e-06
A_23_P14302	2.08053	5.26096e-09
A_23_P129075	-2.08048	1.76188e-12
A_32_P10187	-2.07878	1.57785e-08
A_24_P109766	2.07875	0.00163
A_23_P330611	-2.07817	0.00029
A_23_P200936	-2.07709	2.95938e-11
A_24_P680548	2.07667	1.31323e-13
A_24_P911775	2.0764	1.27263e-06
A_23_P55045	-2.07626	2.88858e-11
A_23_P161428	-2.07498	2.48171e-15
A_23_P4503	-2.0746	1.22308e-16
A_32_P89073	-2.07335	7.3536e-15
A_23_P50887	-2.0732	2.97635e-12
A_23_P349147	-2.07278	2.27362e-11
A_24_P121846	2.07264	4.98459e-06
A_23_P21485	-2.07215	1.9713e-14
A_32_P127339	2.07198	0.00453
A_23_P204998	-2.07079	1.78567e-15
A_23_P13657	-2.07077	3.33163e-14
A_23_P11685	-2.07022	1.9778e-31
A_32_P109683	2.06865	0.00064
A_23_P210131	-2.06813	1.55746e-12
A_23_P148807	-2.06665	2.71078e-13
A_24_P284353	-2.06562	1.53295e-11
A_23_P146830	-2.06543	4.64798e-13
A_23_P66767	-2.06535	6.43049e-15
A_23_P161474	-2.06516	1.74452e-15
A_24_P385190	2.06502	1.52463e-05
A_23_P43820	-2.06484	3.46055e-13
A_24_P297480	2.06363	2.0757e-11
A_24_P392230	2.06352	1.8245e-07
A_24_P936688	-2.06339	0.00022
A_24_P272735	2.06331	1.83104e-10
A_24_P940915	-2.06213	7.34377e-13
A_23_P137786	2.06177	1.21368e-13
A_24_P592871	-2.0617	3.43386e-09
A_23_P135079	2.06037	4.95885e-12
A_32_P20120	-2.05977	3.30052e-07
A_23_P373992	-2.05919	1.46518e-11
A_24_P94351	2.05759	7.36008e-09
A_23_P203150	2.05694	8.4308e-13
A_32_P232455	-2.05609	7.53999e-17
A_23_P208393	2.05401	1.20986e-07
A_24_P652510	-2.05275	7.47296e-07
A_24_P24415	2.05231	3.72689e-07
A_23_P86682	2.05084	1.03481e-14
A_23_P115862	-2.05084	2.85747e-16
A_24_P230388	2.05034	3.32804e-08
A_23_P3849	-2.04973	5.2327e-13
A_23_P18266	-2.04764	1.10645e-14
A_24_P229871	2.04691	4e-05
A_23_P369328	2.04661	1.22868e-14
A_24_P913620	2.04637	1.59646e-07
A_23_P131683	2.04559	0.000225
A_24_P409560	2.04548	1.21117e-10
A_32_P12639	2.04523	2.66754e-15
A_23_P425492	-2.04506	1.00829e-08
A_24_P452175	2.04488	4.61741e-10
A_24_P118171	-2.04187	2.49211e-12
A_24_P227091	-2.04167	7.86674e-14
A_23_P208482	2.04115	8.90834e-07
A_24_P135092	-2.03987	4.34513e-12
A_23_P88691	-2.03938	9.64736e-14
A_24_P274615	2.03882	1.26284e-10
A_23_P132378	-2.03849	5.71243e-15
A_24_P24972	2.03775	8.92214e-13
A_23_P129629	2.03696	1.04369e-07
A_23_P312932	2.03483	1.11398e-05
A_23_P131653	-2.03403	9.12535e-13
A_23_P395534	2.03364	1.32642e-15
A_24_P159094	-2.0335	8.16083e-14
A_24_P2948	-2.03237	1.37734e-10
A_23_P208450	-2.03126	4.48464e-14
A_32_P230537	-2.02915	4.37967e-10
A_24_P354800	2.02798	2.82453e-07
A_23_P26223	-2.02593	9.60422e-15
A_23_P80551	-2.0251	3.55029e-15
A_24_P349207	2.02297	1.94286e-08
A_23_P60990	-2.02145	2.72026e-15
A_23_P144668	2.02063	8.98988e-15
A_32_P108938	2.02036	1.00744e-12
A_23_P20480	2.02015	2.13776e-12
A_23_P382	2.01931	1.88879e-11
A_24_P378958	2.01829	9.75836e-08
A_23_P416656	-2.01469	1.16966e-12
A_23_P96325	-2.01401	4.2671e-12
A_23_P304524	2.01313	1.39068e-09
A_24_P295745	-2.01305	5.07968e-14
A_32_P109296	-2.01302	1.93794e-12
A_23_P355517	2.01219	3.79502e-10
A_23_P15146	-2.00597	0.000236154
A_23_P131176	-2.00547	8.09559e-14
A_32_P70724	2.00447	3.0421e-11
A_24_P383598	2.00398	4.13339e-08
A_23_P136573	-1.40027	2e-05
A_24_P41811	-1.08547	0.003555
A_24_P509189	-0.988275	1.01912e-05
A_23_P435390	-0.82624	0.002635
A_23_P255038	-0.6735	0.000455555
A_24_P239578	-0.653525	0.000585941
A_23_P420692	0.39014	6.50003e-05
A_23_P301504	-0.237165	0.00426
A_24_P933538	-0.194795	0.002265
A_32_P223616	0.054435	0.00462
A_32_P191941	0.008125	0.003745

## Sheet: Total unique
A_23_P100022
A_23_P100056
A_23_P100127
A_23_P100141
A_23_P100240
A_23_P100263
A_23_P100539
A_23_P100583
A_23_P100595
A_23_P100642
A_23_P100660
A_23_P10081
A_23_P100935
A_23_P100959
A_23_P101054
A_23_P101093
A_23_P10127
A_23_P101319
A_23_P101551
A_23_P101573
A_23_P102000
A_23_P102017
A_23_P102071
A_23_P102551
A_23_P102731
A_23_P103110
A_23_P103310
A_23_P103328
A_23_P103349
A_23_P103371
A_23_P103465
A_23_P103588
A_23_P103703
A_23_P103720
A_23_P103765
A_23_P103812
A_23_P103877
A_23_P10391
A_23_P103981
A_23_P103996
A_23_P104098
A_23_P104318
A_23_P104445
A_23_P104464
A_23_P104471
A_23_P104594
A_23_P104692
A_23_P104798
A_23_P105002
A_23_P105088
A_23_P105212
A_23_P105307
A_23_P10542
A_23_P105461
A_23_P105495
A_23_P105524
A_23_P105562
A_23_P105592
A_23_P105730
A_23_P105856
A_23_P105923
A_23_P105939
A_23_P10614
A_23_P106405
A_23_P106602
A_23_P106629
A_23_P106675
A_23_P106761
A_23_P107116
A_23_P107166
A_23_P107432
A_23_P107443
A_23_P107483
A_23_P107507
A_23_P107673
A_23_P107744
A_23_P108103
A_23_P108129
A_23_P108143
A_23_P108170
A_23_P108265
A_23_P108280
A_23_P108294
A_23_P1083
A_23_P108501
A_23_P108564
A_23_P108835
A_23_P108883
A_23_P109320
A_23_P109322
A_23_P109508
A_23_P109643
A_23_P109821
A_23_P109895
A_23_P109988
A_23_P110090
A_23_P110151
A_23_P11017
A_23_P110184
A_23_P110531
A_23_P110624
A_23_P111132
A_23_P11119
A_23_P111206
A_23_P111517
A_23_P111583
A_23_P112004
A_23_P112103
A_23_P112220
A_23_P112241
A_23_P112275
A_23_P112452
A_23_P112481
A_23_P112482
A_23_P112554
A_23_P112673
A_23_P112874
A_23_P112883
A_23_P112921
A_23_P11295
A_23_P113161
A_23_P113351
A_23_P113572
A_23_P113811
A_23_P113841
A_23_P114118
A_23_P114134
A_23_P114585
A_23_P114903
A_23_P115011
A_23_P115573
A_23_P115862
A_23_P116114
A_23_P116286
A_23_P11685
A_23_P116850
A_23_P116902
A_23_P116942
A_23_P117059
A_23_P117104
A_23_P117175
A_23_P117274
A_23_P117464
A_23_P117782
A_23_P117851
A_23_P117992
A_23_P11800
A_23_P11806
A_23_P118065
A_23_P118113
A_23_P118246
A_23_P11859
A_23_P118712
A_23_P118791
A_23_P118815
A_23_P118854
A_23_P11902
A_23_P119222
A_23_P119254
A_23_P119311
A_23_P119322
A_23_P119458
A_23_P119500
A_23_P119535
A_23_P119543
A_23_P119562
A_23_P119732
A_23_P119899
A_23_P120325
A_23_P120629
A_23_P120694
A_23_P120776
A_23_P120883
A_23_P120953
A_23_P121037
A_23_P121061
A_23_P121106
A_23_P121253
A_23_P121282
A_23_P121374
A_23_P121447
A_23_P121533
A_23_P12155
A_23_P121573
A_23_P12231
A_23_P122863
A_23_P123015
A_23_P123071
A_23_P123112
A_23_P123308
A_23_P123336
A_23_P123448
A_23_P123544
A_23_P123596
A_23_P123838
A_23_P123987
A_23_P124078
A_23_P124402
A_23_P124559
A_23_P124733
A_23_P124905
A_23_P125016
A_23_P125042
A_23_P125176
A_23_P125204
A_23_P125278
A_23_P125303
A_23_P125533
A_23_P125618
A_23_P125705
A_23_P12601
A_23_P126212
A_23_P126605
A_23_P126677
A_23_P126766
A_23_P126869
A_23_P127153
A_23_P127186
A_23_P127385
A_23_P127584
A_23_P127627
A_23_P127663
A_23_P127818
A_23_P127911
A_23_P127948
A_23_P127957
A_23_P128050
A_23_P128254
A_23_P128351
A_23_P128362
A_23_P128375
A_23_P128447
A_23_P12858
A_23_P128598
A_23_P128613
A_23_P128728
A_23_P128744
A_23_P128759
A_23_P128808
A_23_P129038
A_23_P129064
A_23_P129075
A_23_P129225
A_23_P129486
A_23_P129492
A_23_P129629
A_23_P129659
A_23_P12972
A_23_P129786
A_23_P129821
A_23_P129835
A_23_P129903
A_23_P130182
A_23_P130241
A_23_P130266
A_23_P130359
A_23_P130509
A_23_P130585
A_23_P130653
A_23_P130735
A_23_P130787
A_23_P130876
A_23_P131060
A_23_P131074
A_23_P131139
A_23_P131176
A_23_P131202
A_23_P131215
A_23_P131263
A_23_P131596
A_23_P131653
A_23_P131683
A_23_P131706
A_23_P131801
A_23_P131899
A_23_P131935
A_23_P132041
A_23_P132185
A_23_P132237
A_23_P132316
A_23_P13232
A_23_P132378
A_23_P132569
A_23_P132619
A_23_P132889
A_23_P132915
A_23_P132956
A_23_P1331
A_23_P133107
A_23_P133153
A_23_P133236
A_23_P133263
A_23_P133359
A_23_P133408
A_23_P133438
A_23_P133474
A_23_P133517
A_23_P133637
A_23_P133694
A_23_P133739
A_23_P133854
A_23_P134100
A_23_P134366
A_23_P134484
A_23_P134584
A_23_P134835
A_23_P135007
A_23_P135015
A_23_P135063
A_23_P135079
A_23_P135248
A_23_P135364
A_23_P135486
A_23_P135548
A_23_P135755
A_23_P135926
A_23_P135990
A_23_P136355
A_23_P136371
A_23_P136392
A_23_P13657
A_23_P136571
A_23_P136573
A_23_P136683
A_23_P136724
A_23_P136753
A_23_P136978
A_23_P137007
A_23_P137016
A_23_P137035
A_23_P137139
A_23_P137173
A_23_P137238
A_23_P137366
A_23_P137381
A_23_P137410
A_23_P137470
A_23_P137634
A_23_P137665
A_23_P137705
A_23_P13772
A_23_P137786
A_23_P137856
A_23_P13789
A_23_P137935
A_23_P138000
A_23_P138023
A_23_P138157
A_23_P138194
A_23_P138294
A_23_P138495
A_23_P138524
A_23_P138541
A_23_P138567
A_23_P138635
A_23_P138931
A_23_P139050
A_23_P139192
A_23_P13934
A_23_P139418
A_23_P139434
A_23_P139471
A_23_P139632
A_23_P139669
A_23_P139965
A_23_P139986
A_23_P140277
A_23_P140316
A_23_P140347
A_23_P140375
A_23_P140450
A_23_P140527
A_23_P140748
A_23_P140821
A_23_P140876
A_23_P141415
A_23_P141447
A_23_P141505
A_23_P14165
A_23_P141785
A_23_P141939
A_23_P141992
A_23_P142361
A_23_P142403
A_23_P142537
A_23_P142738
A_23_P142756
A_23_P142872
A_23_P142974
A_23_P14302
A_23_P143068
A_23_P143190
A_23_P143334
A_23_P143512
A_23_P143535
A_23_P143559
A_23_P143817
A_23_P143994
A_23_P144179
A_23_P14458
A_23_P144656
A_23_P144668
A_23_P144807
A_23_P145024
A_23_P145336
A_23_P145596
A_23_P145631
A_23_P145644
A_23_P145669
A_23_P145711
A_23_P145865
A_23_P145984
A_23_P146198
A_23_P146339
A_23_P146576
A_23_P146644
A_23_P146830
A_23_P147046
A_23_P147255
A_23_P147311
A_23_P147314
A_23_P147404
A_23_P147641
A_23_P14769
A_23_P147805
A_23_P147918
A_23_P148108
A_23_P148410
A_23_P148475
A_23_P14853
A_23_P148600
A_23_P148602
A_23_P148807
A_23_P148879
A_23_P148990
A_23_P149019
A_23_P149084
A_23_P149345
A_23_P149368
A_23_P149448
A_23_P149668
A_23_P149858
A_23_P150316
A_23_P150428
A_23_P150547
A_23_P150590
A_23_P150664
A_23_P150693
A_23_P151046
A_23_P151066
A_23_P151166
A_23_P151297
A_23_P151337
A_23_P15146
A_23_P151805
A_23_P1519
A_23_P152125
A_23_P152548
A_23_P152559
A_23_P152838
A_23_P152992
A_23_P153168
A_23_P153197
A_23_P153320
A_23_P153351
A_23_P153372
A_23_P153489
A_23_P153540
A_23_P153676
A_23_P153855
A_23_P153878
A_23_P153917
A_23_P15394
A_23_P153941
A_23_P154115
A_23_P154245
A_23_P154358
A_23_P154426
A_23_P154605
A_23_P154962
A_23_P155162
A_23_P155197
A_23_P155301
A_23_P155453
A_23_P155509
A_23_P155596
A_23_P155848
A_23_P155979
A_23_P156310
A_23_P156550
A_23_P156562
A_23_P156632
A_23_P156687
A_23_P156928
A_23_P156996
A_23_P157117
A_23_P157380
A_23_P15751
A_23_P157569
A_23_P15765
A_23_P157736
A_23_P157865
A_23_P157879
A_23_P158041
A_23_P158318
A_23_P158593
A_23_P158880
A_23_P158976
A_23_P159125
A_23_P159316
A_23_P159325
A_23_P159355
A_23_P159907
A_23_P159937
A_23_P159956
A_23_P159974
A_23_P159986
A_23_P160226
A_23_P16032
A_23_P160336
A_23_P160377
A_23_P160559
A_23_P16078
A_23_P160920
A_23_P160940
A_23_P161190
A_23_P161194
A_23_P161231
A_23_P161280
A_23_P161297
A_23_P161424
A_23_P161428
A_23_P161474
A_23_P161647
A_23_P161706
A_23_P161792
A_23_P161940
A_23_P162037
A_23_P162525
A_23_P162579
A_23_P162640
A_23_P162719
A_23_P163099
A_23_P163306
A_23_P163402
A_23_P163440
A_23_P163492
A_23_P16354
A_23_P164637
A_23_P164674
A_23_P164814
A_23_P16496
A_23_P164966
A_23_P165162
A_23_P165201
A_23_P16523
A_23_P165333
A_23_P165372
A_23_P165380
A_23_P165414
A_23_P165457
A_23_P165796
A_23_P165927
A_23_P166207
A_23_P166333
A_23_P166376
A_23_P166400
A_23_P166502
A_23_P166508
A_23_P166520
A_23_P166526
A_23_P16708
A_23_P167212
A_23_P16722
A_23_P167324
A_23_P167367
A_23_P167389
A_23_P167553
A_23_P167585
A_23_P167599
A_23_P168324
A_23_P168532
A_23_P169007
A_23_P169249
A_23_P169460
A_23_P169479
A_23_P169558
A_23_P169756
A_23_P169766
A_23_P170058
A_23_P170186
A_23_P170301
A_23_P170378
A_23_P170427
A_23_P17044
A_23_P170541
A_23_P170608
A_23_P170719
A_23_P170888
A_23_P171077
A_23_P171176
A_23_P171385
A_23_P171388
A_23_P17192
A_23_P17269
A_23_P173
A_23_P17316
A_23_P17438
A_23_P17606
A_23_P17724
A_23_P17837
A_23_P17914
A_23_P18055
A_23_P18123
A_23_P18213
A_23_P18246
A_23_P18266
A_23_P18267
A_23_P18656
A_23_P18662
A_23_P18713
A_23_P18755
A_23_P18913
A_23_P1894
A_23_P19030
A_23_P19115
A_23_P19333
A_23_P19517
A_23_P19624
A_23_P1973
A_23_P19778
A_23_P200138
A_23_P200310
A_23_P20035
A_23_P200524
A_23_P200670
A_23_P20075
A_23_P200936
A_23_P200940
A_23_P201066
A_23_P201179
A_23_P201193
A_23_P201747
A_23_P201979
A_23_P202390
A_23_P202427
A_23_P202484
A_23_P202501
A_23_P202667
A_23_P202737
A_23_P202773
A_23_P202881
A_23_P203095
A_23_P20311
A_23_P203150
A_23_P203173
A_23_P203351
A_23_P203419
A_23_P203439
A_23_P203743
A_23_P203807
A_23_P203888
A_23_P2041
A_23_P204375
A_23_P204406
A_23_P204511
A_23_P20458
A_23_P204581
A_23_P204751
A_23_P20480
A_23_P204836
A_23_P20484
A_23_P204998
A_23_P20502
A_23_P205074
A_23_P205164
A_23_P205177
A_23_P2052
A_23_P205348
A_23_P205370
A_23_P205393
A_23_P205519
A_23_P205632
A_23_P205828
A_23_P205959
A_23_P205986
A_23_P205997
A_23_P206068
A_23_P206110
A_23_P206113
A_23_P206656
A_23_P206661
A_23_P206677
A_23_P206741
A_23_P206776
A_23_P20697
A_23_P206998
A_23_P207201
A_23_P207233
A_23_P207345
A_23_P207371
A_23_P207414
A_23_P207445
A_23_P207520
A_23_P207905
A_23_P208055
A_23_P208119
A_23_P208126
A_23_P208167
A_23_P208393
A_23_P208450
A_23_P208482
A_23_P208493
A_23_P208595
A_23_P208636
A_23_P208737
A_23_P208768
A_23_P208900
A_23_P209116
A_23_P209176
A_23_P209232
A_23_P20927
A_23_P209288
A_23_P209449
A_23_P209564
A_23_P209625
A_23_P210001
A_23_P210100
A_23_P210131
A_23_P210224
A_23_P210285
A_23_P210577
A_23_P210731
A_23_P210763
A_23_P210811
A_23_P210915
A_23_P211028
A_23_P211141
A_23_P211212
A_23_P211252
A_23_P211417
A_23_P211428
A_23_P211468
A_23_P211504
A_23_P211543
A_23_P21155
A_23_P211561
A_23_P211619
A_23_P211680
A_23_P211711
A_23_P211899
A_23_P211926
A_23_P211973
A_23_P212126
A_23_P212360
A_23_P212400
A_23_P21249
A_23_P212800
A_23_P212830
A_23_P212968
A_23_P213020
A_23_P213038
A_23_P213050
A_23_P213102
A_23_P213288
A_23_P213336
A_23_P213375
A_23_P213385
A_23_P213620
A_23_P213745
A_23_P21393
A_23_P214026
A_23_P214168
A_23_P214208
A_23_P214408
A_23_P214487
A_23_P214533
A_23_P21485
A_23_P215421
A_23_P215479
A_23_P215484
A_23_P215491
A_23_P215505
A_23_P215577
A_23_P215634
A_23_P215642
A_23_P215976
A_23_P216167
A_23_P216355
A_23_P216434
A_23_P216517
A_23_P216581
A_23_P217015
A_23_P217178
A_23_P217228
A_23_P217269
A_23_P217280
A_23_P217319
A_23_P217384
A_23_P217399
A_23_P217475
A_23_P217546
A_23_P217554
A_23_P217564
A_23_P217621
A_23_P217643
A_23_P217763
A_23_P218025
A_23_P218047
A_23_P218358
A_23_P218434
A_23_P218517
A_23_P218531
A_23_P218646
A_23_P218918
A_23_P218928
A_23_P219105
A_23_P219176
A_23_P219223
A_23_P21990
A_23_P22013
A_23_P22027
A_23_P22398
A_23_P22565
A_23_P22614
A_23_P22647
A_23_P22735
A_23_P22854
A_23_P22970
A_23_P2307
A_23_P23074
A_23_P23303
A_23_P23502
A_23_P23625
A_23_P23705
A_23_P23873
A_23_P23980
A_23_P23996
A_23_P24004
A_23_P24031
A_23_P24129
A_23_P24149
A_23_P24332
A_23_P24384
A_23_P24389
A_23_P24444
A_23_P24555
A_23_P24577
A_23_P24616
A_23_P24676
A_23_P24784
A_23_P2492
A_23_P250164
A_23_P250245
A_23_P250251
A_23_P250353
A_23_P250385
A_23_P250444
A_23_P25069
A_23_P250747
A_23_P250951
A_23_P250963
A_23_P251002
A_23_P251075
A_23_P251196
A_23_P251412
A_23_P251855
A_23_P251868
A_23_P252052
A_23_P252082
A_23_P252236
A_23_P252306
A_23_P252432
A_23_P252671
A_23_P252764
A_23_P253301
A_23_P253331
A_23_P253350
A_23_P253484
A_23_P253597
A_23_P253622
A_23_P253661
A_23_P2537
A_23_P253762
A_23_P253783
A_23_P253896
A_23_P253982
A_23_P25445
A_23_P25475
A_23_P254797
A_23_P255027
A_23_P255038
A_23_P255104
A_23_P255827
A_23_P25587
A_23_P255876
A_23_P256077
A_23_P256205
A_23_P25674
A_23_P256784
A_23_P256821
A_23_P256956
A_23_P257087
A_23_P257296
A_23_P257307
A_23_P257365
A_23_P257445
A_23_P25755
A_23_P257672
A_23_P258002
A_23_P258018
A_23_P25813
A_23_P258136
A_23_P258190
A_23_P258493
A_23_P258504
A_23_P258633
A_23_P258714
A_23_P25888
A_23_P259003
A_23_P259049
A_23_P259292
A_23_P259344
A_23_P259594
A_23_P259707
A_23_P259901
A_23_P259934
A_23_P26154
A_23_P2616
A_23_P26223
A_23_P26294
A_23_P26307
A_23_P26404
A_23_P2645
A_23_P26468
A_23_P26501
A_23_P26847
A_23_P27005
A_23_P27279
A_23_P27649
A_23_P27734
A_23_P28011
A_23_P28258
A_23_P28263
A_23_P28598
A_23_P28834
A_23_P28878
A_23_P28906
A_23_P29067
A_23_P29081
A_23_P29110
A_23_P29124
A_23_P29152
A_23_P2920
A_23_P29257
A_23_P29551
A_23_P300100
A_23_P300174
A_23_P300245
A_23_P30035
A_23_P300600
A_23_P30069
A_23_P300740
A_23_P301105
A_23_P301247
A_23_P301304
A_23_P301504
A_23_P302018
A_23_P302302
A_23_P302404
A_23_P30243
A_23_P302568
A_23_P302672
A_23_P302709
A_23_P30315
A_23_P303210
A_23_P303238
A_23_P3038
A_23_P304016
A_23_P304110
A_23_P304304
A_23_P304524
A_23_P304716
A_23_P304897
A_23_P305016
A_23_P305210
A_23_P305273
A_23_P305550
A_23_P306203
A_23_P306211
A_23_P30634
A_23_P306610
A_23_P306941
A_23_P307392
A_23_P30799
A_23_P308136
A_23_P308722
A_23_P308974
A_23_P30913
A_23_P309155
A_23_P309250
A_23_P309381
A_23_P309396
A_23_P309739
A_23_P309950
A_23_P310086
A_23_P310439
A_23_P310931
A_23_P31116
A_23_P31135
A_23_P31177
A_23_P312132
A_23_P312246
A_23_P312383
A_23_P312901
A_23_P312932
A_23_P312999
A_23_P313550
A_23_P314024
A_23_P31407
A_23_P314216
A_23_P314363
A_23_P314712
A_23_P314755
A_23_P315206
A_23_P315815
A_23_P316447
A_23_P316501
A_23_P316601
A_23_P316741
A_23_P31755
A_23_P317591
A_23_P317756
A_23_P31816
A_23_P318464
A_23_P31858
A_23_P318616
A_23_P318860
A_23_P318881
A_23_P318890
A_23_P318943
A_23_P319005
A_23_P319050
A_23_P319598
A_23_P31984
A_23_P320113
A_23_P320407
A_23_P320829
A_23_P32143
A_23_P321496
A_23_P321511
A_23_P321846
A_23_P321892
A_23_P32199
A_23_P3221
A_23_P322116
A_23_P322530
A_23_P322854
A_23_P323563
A_23_P323743
A_23_P323749
A_23_P323774
A_23_P323943
A_23_P324384
A_23_P32583
A_23_P326020
A_23_P326785
A_23_P32684
A_23_P326893
A_23_P326913
A_23_P326931
A_23_P327380
A_23_P327519
A_23_P327551
A_23_P327643
A_23_P327777
A_23_P327907
A_23_P328034
A_23_P328621
A_23_P328740
A_23_P329112
A_23_P329375
A_23_P329399
A_23_P32955
A_23_P329822
A_23_P329835
A_23_P3302
A_23_P330561
A_23_P330578
A_23_P330611
A_23_P330616
A_23_P330788
A_23_P331186
A_23_P331211
A_23_P331928
A_23_P332260
A_23_P33233
A_23_P332399
A_23_P332413
A_23_P33256
A_23_P332713
A_23_P332789
A_23_P333150
A_23_P333218
A_23_P333227
A_23_P33326
A_23_P33384
A_23_P334083
A_23_P33433
A_23_P33436
A_23_P334692
A_23_P334727
A_23_P335463
A_23_P335495
A_23_P33583
A_23_P336342
A_23_P33664
A_23_P336954
A_23_P33723
A_23_P337464
A_23_P337753
A_23_P337778
A_23_P337800
A_23_P337849
A_23_P338113
A_23_P338410
A_23_P338542
A_23_P338578
A_23_P33875
A_23_P33881
A_23_P339079
A_23_P339095
A_23_P339560
A_23_P339633
A_23_P340149
A_23_P340218
A_23_P340263
A_23_P340312
A_23_P340698
A_23_P34093
A_23_P341503
A_23_P341860
A_23_P342000
A_23_P342165
A_23_P342869
A_23_P343303
A_23_P34366
A_23_P344000
A_23_P344481
A_23_P344673
A_23_P34478
A_23_P34554
A_23_P345678
A_23_P345799
A_23_P346006
A_23_P346291
A_23_P34637
A_23_P346384
A_23_P346670
A_23_P346798
A_23_P346884
A_23_P346900
A_23_P346912
A_23_P347029
A_23_P347040
A_23_P347070
A_23_P347618
A_23_P347623
A_23_P34827
A_23_P348737
A_23_P348979
A_23_P349147
A_23_P349267
A_23_P349373
A_23_P349398
A_23_P349771
A_23_P349966
A_23_P350295
A_23_P35035
A_23_P350451
A_23_P35055
A_23_P350678
A_23_P350719
A_23_P350824
A_23_P351
A_23_P35114
A_23_P351148
A_23_P351275
A_23_P351286
A_23_P351535
A_23_P352266
A_23_P352365
A_23_P352426
A_23_P352619
A_23_P352799
A_23_P352879
A_23_P35293
A_23_P352990
A_23_P353014
A_23_P353048
A_23_P353125
A_23_P353667
A_23_P354146
A_23_P354288
A_23_P354387
A_23_P35456
A_23_P354609
A_23_P35484
A_23_P354864
A_23_P354908
A_23_P3552
A_23_P355244
A_23_P355377
A_23_P355471
A_23_P355517
A_23_P35564
A_23_P355993
A_23_P356004
A_23_P356021
A_23_P356425
A_23_P356494
A_23_P356585
A_23_P35725
A_23_P357504
A_23_P357724
A_23_P357881
A_23_P357966
A_23_P35830
A_23_P358370
A_23_P358709
A_23_P35871
A_23_P35883
A_23_P358917
A_23_P35906
A_23_P35912
A_23_P359457
A_23_P359870
A_23_P360291
A_23_P360379
A_23_P360534
A_23_P361027
A_23_P361381
A_23_P361405
A_23_P361419
A_23_P361482
A_23_P361596
A_23_P36187
A_23_P362415
A_23_P362759
A_23_P363
A_23_P363174
A_23_P363647
A_23_P363954
A_23_P36397
A_23_P364444
A_23_P364504
A_23_P364625
A_23_P365086
A_23_P3651
A_23_P365226
A_23_P366253
A_23_P36641
A_23_P366426
A_23_P366453
A_23_P366726
A_23_P366828
A_23_P367420
A_23_P367663
A_23_P367899
A_23_P368259
A_23_P368338
A_23_P368645
A_23_P368711
A_23_P368740
A_23_P368909
A_23_P369237
A_23_P369328
A_23_P369899
A_23_P369948
A_23_P370097
A_23_P370408
A_23_P370544
A_23_P370684
A_23_P370707
A_23_P37088
A_23_P371276
A_23_P371284
A_23_P371495
A_23_P372988
A_23_P373126
A_23_P373992
A_23_P37410
A_23_P374226
A_23_P374281
A_23_P374322
A_23_P374844
A_23_P374902
A_23_P375165
A_23_P375419
A_23_P375906
A_23_P376172
A_23_P376497
A_23_P37685
A_23_P377191
A_23_P37736
A_23_P377680
A_23_P377717
A_23_P377965
A_23_P378416
A_23_P378458
A_23_P378574
A_23_P378722
A_23_P378926
A_23_P379034
A_23_P3792
A_23_P37954
A_23_P379649
A_23_P380208
A_23_P380318
A_23_P380857
A_23_P38100
A_23_P381351
A_23_P381368
A_23_P381431
A_23_P381461
A_23_P381505
A_23_P381714
A_23_P382
A_23_P38235
A_23_P383009
A_23_P38304
A_23_P383227
A_23_P38334
A_23_P383377
A_23_P383835
A_23_P38388
A_23_P383915
A_23_P384329
A_23_P384512
A_23_P384551
A_23_P3849
A_23_P385105
A_23_P385263
A_23_P38537
A_23_P385835
A_23_P385843
A_23_P386
A_23_P386030
A_23_P386268
A_23_P386356
A_23_P386364
A_23_P38689
A_23_P387057
A_23_P38757
A_23_P387630
A_23_P387649
A_23_P387856
A_23_P388150
A_23_P388168
A_23_P388812
A_23_P388871
A_23_P388921
A_23_P389426
A_23_P389569
A_23_P389588
A_23_P390044
A_23_P390139
A_23_P390206
A_23_P39116
A_23_P39171
A_23_P39251
A_23_P392529
A_23_P392575
A_23_P392654
A_23_P392897
A_23_P39309
A_23_P393099
A_23_P393144
A_23_P39315
A_23_P393766
A_23_P394259
A_23_P394304
A_23_P395054
A_23_P39525
A_23_P395374
A_23_P395438
A_23_P395534
A_23_P395670
A_23_P396570
A_23_P397248
A_23_P397293
A_23_P397341
A_23_P397468
A_23_P397480
A_23_P397671
A_23_P397933
A_23_P39799
A_23_P398449
A_23_P398460
A_23_P398476
A_23_P398515
A_23_P398530
A_23_P39856
A_23_P39881
A_23_P399078
A_23_P39925
A_23_P39931
A_23_P399797
A_23_P400847
A_23_P401098
A_23_P401265
A_23_P401361
A_23_P401700
A_23_P40217
A_23_P402819
A_23_P40295
A_23_P403284
A_23_P403466
A_23_P40453
A_23_P404606
A_23_P404730
A_23_P404778
A_23_P404871
A_23_P405110
A_23_P4052
A_23_P406025
A_23_P406227
A_23_P406350
A_23_P406425
A_23_P406591
A_23_P407565
A_23_P40761
A_23_P407614
A_23_P407718
A_23_P40805
A_23_P408215
A_23_P408353
A_23_P40866
A_23_P408930
A_23_P409449
A_23_P409648
A_23_P409888
A_23_P409966
A_23_P410040
A_23_P410159
A_23_P410224
A_23_P410625
A_23_P410717
A_23_P411162
A_23_P4112
A_23_P41143
A_23_P41145
A_23_P411542
A_23_P411825
A_23_P412491
A_23_P412603
A_23_P412962
A_23_P412990
A_23_P413021
A_23_P413051
A_23_P41314
A_23_P413180
A_23_P413576
A_23_P413634
A_23_P41390
A_23_P413923
A_23_P413952
A_23_P414273
A_23_P414308
A_23_P414713
A_23_P414793
A_23_P41528
A_23_P415443
A_23_P415652
A_23_P415706
A_23_P415791
A_23_P416034
A_23_P416305
A_23_P416468
A_23_P41664
A_23_P416656
A_23_P416705
A_23_P416732
A_23_P416751
A_23_P417363
A_23_P417372
A_23_P417415
A_23_P41796
A_23_P418015
A_23_P418199
A_23_P41854
A_23_P419107
A_23_P419254
A_23_P419277
A_23_P41942
A_23_P419582
A_23_P419602
A_23_P420326
A_23_P42063
A_23_P420692
A_23_P420732
A_23_P421011
A_23_P421032
A_23_P42128
A_23_P421323
A_23_P42189
A_23_P422018
A_23_P422026
A_23_P422212
A_23_P42241
A_23_P42265
A_23_P422667
A_23_P422718
A_23_P422911
A_23_P422981
A_23_P423012
A_23_P42302
A_23_P423331
A_23_P423348
A_23_P42397
A_23_P424
A_23_P424727
A_23_P425492
A_23_P425681
A_23_P425752
A_23_P425814
A_23_P425925
A_23_P426021
A_23_P426511
A_23_P426681
A_23_P427014
A_23_P427616
A_23_P42811
A_23_P428129
A_23_P428139
A_23_P428298
A_23_P428366
A_23_P428640
A_23_P428875
A_23_P428999
A_23_P429624
A_23_P42975
A_23_P429977
A_23_P430528
A_23_P430691
A_23_P430839
A_23_P430948
A_23_P431179
A_23_P43119
A_23_P431252
A_23_P431569
A_23_P43157
A_23_P431912
A_23_P431923
A_23_P432506
A_23_P432554
A_23_P432626
A_23_P432758
A_23_P43276
A_23_P43296
A_23_P433218
A_23_P433229
A_23_P433504
A_23_P433586
A_23_P433785
A_23_P433865
A_23_P434374
A_23_P434442
A_23_P43476
A_23_P434809
A_23_P434919
A_23_P43504
A_23_P435390
A_23_P435394
A_23_P435521
A_23_P435636
A_23_P435941
A_23_P436369
A_23_P43649
A_23_P43800
A_23_P43820
A_23_P4387
A_23_P43898
A_23_P43940
A_23_P43988
A_23_P44132
A_23_P44166
A_23_P44264
A_23_P44494
A_23_P44569
A_23_P44684
A_23_P44942
A_23_P44964
A_23_P4503
A_23_P45133
A_23_P45185
A_23_P45424
A_23_P45475
A_23_P4551
A_23_P45579
A_23_P4561
A_23_P45821
A_23_P4592
A_23_P45999
A_23_P4611
A_23_P46141
A_23_P46238
A_23_P46584
A_23_P46755
A_23_P46894
A_23_P46947
A_23_P47102
A_23_P47125
A_23_P47304
A_23_P47340
A_23_P47396
A_23_P47484
A_23_P47546
A_23_P47579
A_23_P4764
A_23_P47682
A_23_P47709
A_23_P4808
A_23_P48088
A_23_P48278
A_23_P48295
A_23_P48358
A_23_P48404
A_23_P48455
A_23_P4850
A_23_P48530
A_23_P48585
A_23_P48803
A_23_P48868
A_23_P48897
A_23_P48951
A_23_P48973
A_23_P49155
A_23_P49220
A_23_P49499
A_23_P49579
A_23_P49792
A_23_P49816
A_23_P49865
A_23_P49878
A_23_P500328
A_23_P500410
A_23_P500501
A_23_P500873
A_23_P501781
A_23_P502241
A_23_P50250
A_23_P502627
A_23_P502957
A_23_P503064
A_23_P503072
A_23_P50498
A_23_P50504
A_23_P50517
A_23_P50674
A_23_P50697
A_23_P50710
A_23_P50857
A_23_P50887
A_23_P5092
A_23_P50990
A_23_P5103
A_23_P51231
A_23_P51538
A_23_P51690
A_23_P51787
A_23_P51797
A_23_P5200
A_23_P52121
A_23_P52298
A_23_P52362
A_23_P52410
A_23_P52451
A_23_P52610
A_23_P52749
A_23_P52806
A_23_P5300
A_23_P53126
A_23_P53226
A_23_P54144
A_23_P54205
A_23_P5441
A_23_P54488
A_23_P5460
A_23_P54681
A_23_P54709
A_23_P54720
A_23_P54770
A_23_P54968
A_23_P54983
A_23_P55045
A_23_P55064
A_23_P55198
A_23_P55356
A_23_P5536
A_23_P55373
A_23_P55564
A_23_P55632
A_23_P55682
A_23_P55897
A_23_P56197
A_23_P56578
A_23_P56703
A_23_P56746
A_23_P56787
A_23_P56913
A_23_P57036
A_23_P57364
A_23_P57379
A_23_P57417
A_23_P57576
A_23_P57588
A_23_P57760
A_23_P57868
A_23_P58132
A_23_P58180
A_23_P58321
A_23_P58359
A_23_P58390
A_23_P58427
A_23_P5845
A_23_P58642
A_23_P58671
A_23_P58763
A_23_P58770
A_23_P58815
A_23_P58862
A_23_P58953
A_23_P59130
A_23_P59153
A_23_P59231
A_23_P59358
A_23_P59452
A_23_P59543
A_23_P59877
A_23_P59960
A_23_P60106
A_23_P60120
A_23_P60146
A_23_P60210
A_23_P6034
A_23_P60499
A_23_P60856
A_23_P60990
A_23_P6130
A_23_P61487
A_23_P61637
A_23_P61676
A_23_P61919
A_23_P62099
A_23_P62173
A_23_P62227
A_23_P62607
A_23_P62764
A_23_P62779
A_23_P62793
A_23_P62831
A_23_P62967
A_23_P63232
A_23_P63618
A_23_P63668
A_23_P63870
A_23_P64044
A_23_P64070
A_23_P64129
A_23_P64214
A_23_P64372
A_23_P64617
A_23_P64799
A_23_P64854
A_23_P65068
A_23_P6514
A_23_P65278
A_23_P65472
A_23_P65678
A_23_P65823
A_23_P65845
A_23_P65857
A_23_P65918
A_23_P66017
A_23_P66095
A_23_P66180
A_23_P66211
A_23_P66432
A_23_P66481
A_23_P66497
A_23_P66525
A_23_P66682
A_23_P66719
A_23_P66739
A_23_P6674
A_23_P66753
A_23_P66767
A_23_P66787
A_23_P66844
A_23_P67089
A_23_P67103
A_23_P67169
A_23_P67424
A_23_P67432
A_23_P67569
A_23_P6771
A_23_P67847
A_23_P67952
A_23_P68006
A_23_P6818
A_23_P68338
A_23_P68423
A_23_P68517
A_23_P68669
A_23_P68759
A_23_P68786
A_23_P6909
A_23_P69206
A_23_P69329
A_23_P69537
A_23_P69652
A_23_P697
A_23_P70060
A_23_P70480
A_23_P70813
A_23_P70814
A_23_P7144
A_23_P71530
A_23_P71558
A_23_P71680
A_23_P71727
A_23_P71790
A_23_P71867
A_23_P71972
A_23_P71989
A_23_P72096
A_23_P72235
A_23_P72340
A_23_P72411
A_23_P72448
A_23_P72462
A_23_P72550
A_23_P72737
A_23_P72747
A_23_P73096
A_23_P73097
A_23_P7313
A_23_P7325
A_23_P73526
A_23_P73848
A_23_P73858
A_23_P7397
A_23_P74001
A_23_P74042
A_23_P74088
A_23_P74115
A_23_P74162
A_23_P74290
A_23_P74299
A_23_P7473
A_23_P74766
A_23_P74895
A_23_P75024
A_23_P75147
A_23_P75707
A_23_P75811
A_23_P7582
A_23_P75820
A_23_P75867
A_23_P76071
A_23_P76102
A_23_P76109
A_23_P76145
A_23_P76234
A_23_P76245
A_23_P76249
A_23_P76350
A_23_P76374
A_23_P76460
A_23_P76538
A_23_P76749
A_23_P76774
A_23_P77192
A_23_P77415
A_23_P77612
A_23_P77697
A_23_P77876
A_23_P77908
A_23_P77993
A_23_P78037
A_23_P78209
A_23_P7827
A_23_P78405
A_23_P78458
A_23_P78493
A_23_P78595
A_23_P78608
A_23_P78734
A_23_P78903
A_23_P78952
A_23_P79217
A_23_P79272
A_23_P7957
A_23_P79622
A_23_P79769
A_23_P79794
A_23_P79816
A_23_P79818
A_23_P80040
A_23_P8055
A_23_P80551
A_23_P80752
A_23_P80902
A_23_P80918
A_23_P80974
A_23_P81158
A_23_P81327
A_23_P81399
A_23_P81898
A_23_P81930
A_23_P8196
A_23_P82088
A_23_P8241
A_23_P82449
A_23_P82503
A_23_P82814
A_23_P82929
A_23_P82979
A_23_P83007
A_23_P83175
A_23_P83298
A_23_P83599
A_23_P83751
A_23_P83798
A_23_P83818
A_23_P83976
A_23_P84154
A_23_P84189
A_23_P8452
A_23_P84596
A_23_P84646
A_23_P84648
A_23_P8513
A_23_P85140
A_23_P85209
A_23_P85765
A_23_P8582
A_23_P85980
A_23_P86059
A_23_P86064
A_23_P86222
A_23_P86390
A_23_P86461
A_23_P86682
A_23_P86741
A_23_P86931
A_23_P86975
A_23_P87041
A_23_P87104
A_23_P87216
A_23_P87238
A_23_P873
A_23_P87310
A_23_P87435
A_23_P87461
A_23_P87653
A_23_P87773
A_23_P87791
A_23_P88099
A_23_P88106
A_23_P8812
A_23_P88309
A_23_P88331
A_23_P8834
A_23_P88691
A_23_P89267
A_23_P89422
A_23_P89431
A_23_P89550
A_23_P8961
A_23_P89798
A_23_P90058
A_23_P90130
A_23_P90470
A_23_P90587
A_23_P90696
A_23_P9086
A_23_P90888
A_23_P91250
A_23_P91430
A_23_P91512
A_23_P91757
A_23_P91859
A_23_P9232
A_23_P92349
A_23_P92536
A_23_P92543
A_23_P92583
A_23_P92754
[truncated: 2,662 more rows]

## Sheet: 3 of 3 remove dup genes
Zadd 3 of 3 RESPONDERS sorted with the list of ALL sequence codes and sequence names, to add sequence names to them.					Pulling out only those sequence code/sequence name pairs that match a Zadd 3 of 3 RESPONDER, matching fold change and P-value, calculating ratio (H column).						Zadd 3 of 3 RESPONDER chip elements sorted by Sequence name to group elements targeted to the same gene/ORF.						For genes/ORFs that are represented by multiple chip elements, conditional formula returns FALSE for genes with disagreeing elements (up vs. down regulation), else returns MIN ratio for downregulated gene, else returns MAX ratio for upregulated gene. Fold change is simply calculated again, other values are pulled according to which ratio value was chosen.						FALSE values removed, data sorted by sequence name. These data represent all genes/ORFs that are 3 replicate Zadd RESPONDERS, for which response in all three replicates was in the same direction, and for which the strongest responding chip element represents each gene/ORF wherein multiple chip elements originally appeared as RESPONDERS.
Sequence code	Sequence name	fold change	P-value		Sequence code	Sequence name	ratio	fold change	P-value			1	1	1	1		Sequence code	Sequence name	ratio	fold change	P-value		Sequence code	Sequence name	ratio	fold change	P-value
A_23_P100001	FAM174B				FALSE	FALSE	FALSE	FALSE	FALSE		A_23_P321511	40240	0.410517	-2.43595	2.3e-06		A_23_P321511	40240	0.410517	-2.43595	2.3e-06		A_23_P321511	40240	0.410517	-2.43595	2.3e-06		2.43595
A_23_P100022		-3.23664	3.46e-08		A_23_P100022	SV2B	0.308962	-3.23664	3.46e-08		A_23_P17724	40426	0.39913	-2.50545	3.28e-06		A_23_P17724	40426	0.39913	-2.50545	3.28e-06		A_23_P17724	40426	0.39913	-2.50545	3.28e-06		2.50545
A_23_P100022	SV2B				FALSE	FALSE	FALSE	FALSE	FALSE		A_23_P22614	40427	0.338006	-2.95853	2.48e-23		A_23_P22614	40427	0.338006	-2.95853	2.48e-23		A_23_P22614	40427	0.338006	-2.95853	2.48e-23		2.95853
A_23_P100103	VPS39				FALSE	FALSE	FALSE	FALSE	FALSE		A_23_P11119	A_23_P11119	0.389507	-2.56735	0.00132667		A_23_P11119	A_23_P11119	0.389507	-2.56735	0.00132667		A_23_P11119	A_23_P11119	0.389507	-2.56735	0.00132667		2.56735
A_23_P100111	CHP				FALSE	FALSE	FALSE	FALSE	FALSE		A_23_P125016	A_23_P125016	3.59218	3.59218	1.17e-26		A_23_P125016	A_23_P125016	3.59218	3.59218	1.17e-26		A_23_P125016	A_23_P125016	3.59218	3.59218	1.17e-26		3.59218
A_23_P100127		-3.19285	6.7e-20		A_23_P100127	CASC5	0.3132	-3.19285	6.7e-20		A_23_P136392	A_23_P136392	3.19904	3.19904	7.15e-16		A_23_P136392	A_23_P136392	3.19904	3.19904	7.15e-16		A_23_P136392	A_23_P136392	3.19904	3.19904	7.15e-16		3.19904
A_23_P100127	CASC5				FALSE	FALSE	FALSE	FALSE	FALSE		A_23_P147404	A_23_P147404	0.334671	-2.98801	5.21e-24		A_23_P147404	A_23_P147404	0.334671	-2.98801	5.21e-24		A_23_P147404	A_23_P147404	0.334671	-2.98801	5.21e-24		2.98801
A_23_P100141		2.75537	4.49e-20		A_23_P100141	UNKL	2.75537	2.75537	4.49e-20		A_23_P16496	A_23_P16496	0.453302	-2.20604	1.71e-07		A_23_P16496	A_23_P16496	0.453302	-2.20604	1.71e-07		A_23_P16496	A_23_P16496	0.453302	-2.20604	1.71e-07		2.20604
A_23_P100141	UNKL				FALSE	FALSE	FALSE	FALSE	FALSE		A_23_P170719	A_23_P170719	3.87239	3.87239	6.87e-27		A_23_P170719	A_23_P170719	3.87239	3.87239	6.87e-27		A_23_P170719	A_23_P170719	3.87239	3.87239	6.87e-27		3.87239
A_23_P100156	TMEM127				FALSE	FALSE	FALSE	FALSE	FALSE		A_23_P210285	A_23_P210285	0.48895	-2.0452	1.01e-15		A_23_P210285	A_23_P210285	0.48895	-2.0452	1.01e-15		A_23_P210285	A_23_P210285	0.48895	-2.0452	1.01e-15		2.0452
A_23_P100220	RBM35B				FALSE	FALSE	FALSE	FALSE	FALSE		A_23_P251002	A_23_P251002	3.48494	3.48494	8.29e-25		A_23_P251002	A_23_P251002	3.48494	3.48494	8.29e-25		A_23_P251002	A_23_P251002	3.48494	3.48494	8.29e-25		3.48494
A_23_P100240	CDH16				FALSE	FALSE	FALSE	FALSE	FALSE		A_23_P251196	A_23_P251196	0.483705	-2.06738	3.05e-11		A_23_P251196	A_23_P251196	0.483705	-2.06738	3.05e-11		A_23_P251196	A_23_P251196	0.483705	-2.06738	3.05e-11		2.06738
A_23_P100263		2.74837	6.06e-11		A_23_P100263	CMIP	2.74837	2.74837	6.06e-11		A_23_P370707	A_23_P370707	2.98191	2.98191	2.8e-13		A_23_P370707	A_23_P370707	2.98191	2.98191	2.8e-13		A_23_P370707	A_23_P370707	2.98191	2.98191	2.8e-13		2.98191
A_23_P100263	CMIP				FALSE	FALSE	FALSE	FALSE	FALSE		A_23_P392897	A_23_P392897	0.439407	-2.27579	2.9e-12		A_23_P392897	A_23_P392897	0.439407	-2.27579	2.9e-12		A_23_P392897	A_23_P392897	0.439407	-2.27579	2.9e-12		2.27579
A_23_P100292	ZNF598				FALSE	FALSE	FALSE	FALSE	FALSE		A_24_P101661	A_24_P101661	2.8593	2.8593	3.08e-14		A_24_P101661	A_24_P101661	2.8593	2.8593	3.08e-14		A_24_P101661	A_24_P101661	2.8593	2.8593	3.08e-14		2.8593
A_23_P100344	ORC6L				FALSE	FALSE	FALSE	FALSE	FALSE		A_24_P118281	A_24_P118281	2.03551	2.03551	3.5e-09		A_24_P118281	A_24_P118281	2.03551	2.03551	3.5e-09		A_24_P118281	A_24_P118281	2.03551	2.03551	3.5e-09		2.03551
A_23_P100392	TCEB2				FALSE	FALSE	FALSE	FALSE	FALSE		A_24_P118336	A_24_P118336	4.2829	4.2829	1.3e-18		A_24_P118336	A_24_P118336	4.2829	4.2829	1.3e-18		A_24_P118336	A_24_P118336	4.2829	4.2829	1.3e-18		4.2829
A_23_P100420	ZCCHC14				FALSE	FALSE	FALSE	FALSE	FALSE		A_24_P118382	A_24_P118382	2.20428	2.20428	1.04e-09		A_24_P118382	A_24_P118382	2.20428	2.20428	1.04e-09		A_24_P118382	A_24_P118382	2.20428	2.20428	1.04e-09		2.20428
A_23_P100455	MTHFSD				FALSE	FALSE	FALSE	FALSE	FALSE		A_24_P127042	A_24_P127042	2.998	2.998	8.39e-17		A_24_P127042	A_24_P127042	2.998	2.998	8.39e-17		A_24_P127042	A_24_P127042	2.998	2.998	8.39e-17		2.998
A_23_P100469	TXNL4B				FALSE	FALSE	FALSE	FALSE	FALSE		A_24_P127051	A_24_P127051	3.60421	3.60421	5.36e-36		A_24_P127051	A_24_P127051	3.60421	3.60421	5.36e-36		A_24_P127051	A_24_P127051	3.60421	3.60421	5.36e-36		3.60421
A_23_P100556	EXOC7				FALSE	FALSE	FALSE	FALSE	FALSE		A_24_P127063	A_24_P127063	0.439584	-2.27488	2.47e-14		A_24_P127063	A_24_P127063	0.439584	-2.27488	2.47e-14		A_24_P127063	A_24_P127063	0.439584	-2.27488	2.47e-14		2.27488
A_23_P100595		6.70313	0.000256691		A_23_P100595	BC005072	6.70313	6.70313	0.000256691		A_24_P127425	A_24_P127425	2.29809	2.29809	1.65e-06		A_24_P127425	A_24_P127425	2.29809	2.29809	1.65e-06		A_24_P127425	A_24_P127425	2.29809	2.29809	1.65e-06		2.29809
A_23_P100595	BC005072				FALSE	FALSE	FALSE	FALSE	FALSE		A_24_P127543	A_24_P127543	5.32388	5.32388	9.98e-25		A_24_P127543	A_24_P127543	5.32388	5.32388	9.98e-25		A_24_P127543	A_24_P127543	5.32388	5.32388	9.98e-25		5.32388
A_23_P100654	ZBTB4				FALSE	FALSE	FALSE	FALSE	FALSE		A_24_P135933	A_24_P135933	2.1009	2.1009	2.54e-08		A_24_P135933	A_24_P135933	2.1009	2.1009	2.54e-08		A_24_P135933	A_24_P135933	2.1009	2.1009	2.54e-08		2.1009
A_23_P100660		-2.27804	3.75e-13		A_23_P100660	SERPINF1	0.438973	-2.27804	3.75e-13		A_24_P144149	A_24_P144149	2.70038	2.70038	3.01e-14		A_24_P144149	A_24_P144149	2.70038	2.70038	3.01e-14		A_24_P144149	A_24_P144149	2.70038	2.70038	3.01e-14		2.70038
A_23_P100660	SERPINF1				FALSE	FALSE	FALSE	FALSE	FALSE		A_24_P144254	A_24_P144254	3.34173	3.34173	1.06e-17		A_24_P144254	A_24_P144254	3.34173	3.34173	1.06e-17		A_24_P144254	A_24_P144254	3.34173	3.34173	1.06e-17		3.34173
A_23_P100693	HELZ				FALSE	FALSE	FALSE	FALSE	FALSE		A_24_P153003	A_24_P153003	3.36751	3.36751	1.95e-23		A_24_P153003	A_24_P153003	3.36751	3.36751	1.95e-23		A_24_P153003	A_24_P153003	3.36751	3.36751	1.95e-23		3.36751
A_23_P100711	PMP22				FALSE	FALSE	FALSE	FALSE	FALSE		A_24_P15906	A_24_P15906	2.86741	2.86741	1.43e-13		A_24_P15906	A_24_P15906	2.86741	2.86741	1.43e-13		A_24_P15906	A_24_P15906	2.86741	2.86741	1.43e-13		2.86741
A_23_P100754	SMURF2				FALSE	FALSE	FALSE	FALSE	FALSE		A_24_P161074	A_24_P161074	5.40198	5.40198	1.83e-24		A_24_P161074	A_24_P161074	5.40198	5.40198	1.83e-24		A_24_P161074	A_24_P161074	5.40198	5.40198	1.83e-24		5.40198
A_23_P100779	UBTF				FALSE	FALSE	FALSE	FALSE	FALSE		A_24_P161173	A_24_P161173	3.03955	3.03955	1.76e-10		A_24_P161173	A_24_P161173	3.03955	3.03955	1.76e-10		A_24_P161173	A_24_P161173	3.03955	3.03955	1.76e-10		3.03955
A_23_P100883	SUZ12				FALSE	FALSE	FALSE	FALSE	FALSE		A_24_P161317	A_24_P161317	4.12455	4.12455	1.49e-23		A_24_P161317	A_24_P161317	4.12455	4.12455	1.49e-23		A_24_P161317	A_24_P161317	4.12455	4.12455	1.49e-23		4.12455
A_23_P100963	SPNS3				FALSE	FALSE	FALSE	FALSE	FALSE		A_24_P16291	A_24_P16291	0.430914	-2.32065	1.49e-12		A_24_P16291	A_24_P16291	0.430914	-2.32065	1.49e-12		A_24_P16291	A_24_P16291	0.430914	-2.32065	1.49e-12		2.32065
A_23_P101054	KRT34				FALSE	FALSE	FALSE	FALSE	FALSE		A_24_P170186	A_24_P170186	2.46583	2.46583	3.13e-11		A_24_P170186	A_24_P170186	2.46583	2.46583	3.13e-11		A_24_P170186	A_24_P170186	2.46583	2.46583	3.13e-11		2.46583
A_23_P101093	COPZ2				FALSE	FALSE	FALSE	FALSE	FALSE		A_24_P178154	A_24_P178154	3.59078	3.59078	5.1e-19		A_24_P178154	A_24_P178154	3.59078	3.59078	5.1e-19		A_24_P178154	A_24_P178154	3.59078	3.59078	5.1e-19		3.59078
A_23_P101111	CTDP1				FALSE	FALSE	FALSE	FALSE	FALSE		A_24_P178723	A_24_P178723	3.69942	3.69942	8.93e-21		A_24_P178723	A_24_P178723	3.69942	3.69942	8.93e-21		A_24_P178723	A_24_P178723	3.69942	3.69942	8.93e-21		3.69942
A_23_P101121	THC2656479				FALSE	FALSE	FALSE	FALSE	FALSE		A_24_P187355	A_24_P187355	3.10614	3.10614	2.4e-18		A_24_P187355	A_24_P187355	3.10614	3.10614	2.4e-18		A_24_P187355	A_24_P187355	3.10614	3.10614	2.4e-18		3.10614
A_23_P101131	GRP				FALSE	FALSE	FALSE	FALSE	FALSE		A_24_P195400	A_24_P195400	0.46137	-2.16746	1.97e-10		A_24_P195400	A_24_P195400	0.46137	-2.16746	1.97e-10		A_24_P195400	A_24_P195400	0.46137	-2.16746	1.97e-10		2.16746
A_23_P101141	RNF125				FALSE	FALSE	FALSE	FALSE	FALSE		A_24_P221105	A_24_P221105	3.50929	3.50929	1.08e-22		A_24_P221105	A_24_P221105	3.50929	3.50929	1.08e-22		A_24_P221105	A_24_P221105	3.50929	3.50929	1.08e-22		3.50929
A_23_P10121	SFRP1				FALSE	FALSE	FALSE	FALSE	FALSE		A_24_P221475	A_24_P221475	3.08885	3.08885	6.41e-18		A_24_P221475	A_24_P221475	3.08885	3.08885	6.41e-18		A_24_P221475	A_24_P221475	3.08885	3.08885	6.41e-18		3.08885
A_23_P101319	ZNF285A				FALSE	FALSE	FALSE	FALSE	FALSE		A_24_P221724	A_24_P221724	2.97611	2.97611	6.12e-17		A_24_P221724	A_24_P221724	2.97611	2.97611	6.12e-17		A_24_P221724	A_24_P221724	2.97611	2.97611	6.12e-17		2.97611
A_23_P101351	ZNF426				FALSE	FALSE	FALSE	FALSE	FALSE		A_24_P221778	A_24_P221778	2.90424	2.90424	6.69e-06		A_24_P221778	A_24_P221778	2.90424	2.90424	6.69e-06		A_24_P221778	A_24_P221778	2.90424	2.90424	6.69e-06		2.90424
A_23_P101392	TMEM38A				FALSE	FALSE	FALSE	FALSE	FALSE		A_24_P229807	A_24_P229807	4.81489	4.81489	1.41e-27		A_24_P229807	A_24_P229807	4.81489	4.81489	1.41e-27		A_24_P229807	A_24_P229807	4.81489	4.81489	1.41e-27		4.81489
A_23_P101551		-2.0729	2.55e-15		A_23_P101551	BCAT2	0.482417	-2.0729	2.55e-15		A_24_P230195	A_24_P230195	3.07158	3.07158	7.04e-09		A_24_P230195	A_24_P230195	3.07158	3.07158	7.04e-09		A_24_P230195	A_24_P230195	3.07158	3.07158	7.04e-09		3.07158
A_23_P101551	BCAT2				FALSE	FALSE	FALSE	FALSE	FALSE		A_24_P237820	A_24_P237820	2.75472	2.75472	2.3e-18		A_24_P237820	A_24_P237820	2.75472	2.75472	2.3e-18		A_24_P237820	A_24_P237820	2.75472	2.75472	2.3e-18		2.75472
A_23_P101683	CLC				FALSE	FALSE	FALSE	FALSE	FALSE		A_24_P238186	A_24_P238186	3.47493	3.47493	1.18e-22		A_24_P238186	A_24_P238186	3.47493	3.47493	1.18e-22		A_24_P238186	A_24_P238186	3.47493	3.47493	1.18e-22		3.47493
A_23_P101737	DOT1L				FALSE	FALSE	FALSE	FALSE	FALSE		A_24_P24786	A_24_P24786	2.38505	2.38505	5.75e-13		A_24_P24786	A_24_P24786	2.38505	2.38505	5.75e-13		A_24_P24786	A_24_P24786	2.38505	2.38505	5.75e-13		2.38505
A_23_P101761	KISS1R				FALSE	FALSE	FALSE	FALSE	FALSE		A_24_P25063	A_24_P25063	3.20009	3.20009	2.46e-21		A_24_P25063	A_24_P25063	3.20009	3.20009	2.46e-21		A_24_P25063	A_24_P25063	3.20009	3.20009	2.46e-21		3.20009
A_23_P101796	SYDE1				FALSE	FALSE	FALSE	FALSE	FALSE		A_24_P264549	A_24_P264549	2.10863	2.10863	2.53e-10		A_24_P264549	A_24_P264549	2.10863	2.10863	2.53e-10		A_24_P264549	A_24_P264549	2.10863	2.10863	2.53e-10		2.10863
A_23_P101905	APC2				FALSE	FALSE	FALSE	FALSE	FALSE		A_24_P273074	A_24_P273074	2.60595	2.60595	2.7e-19		A_24_P273074	A_24_P273074	2.60595	2.60595	2.7e-19		A_24_P273074	A_24_P273074	2.60595	2.60595	2.7e-19		2.60595
A_23_P102000		-2.96085	0		A_23_P102000	CXCR4	0.337741	-2.96085	0		A_24_P273284	A_24_P273284	3.50631	3.50631	1.44e-18		A_24_P273284	A_24_P273284	3.50631	3.50631	1.44e-18		A_24_P273284	A_24_P273284	3.50631	3.50631	1.44e-18		3.50631
A_23_P102000	CXCR4				FALSE	FALSE	FALSE	FALSE	FALSE		A_24_P281285	A_24_P281285	3.39172	3.39172	2.24e-07		A_24_P281285	A_24_P281285	3.39172	3.39172	2.24e-07		A_24_P281285	A_24_P281285	3.39172	3.39172	2.24e-07		3.39172
A_23_P102037	COQ10B				FALSE	FALSE	FALSE	FALSE	FALSE		A_24_P281468	A_24_P281468	2.4992	2.4992	6.77e-15		A_24_P281468	A_24_P281468	2.4992	2.4992	6.77e-15		A_24_P281468	A_24_P281468	2.4992	2.4992	6.77e-15		2.4992
A_23_P10206	HAS2				FALSE	FALSE	FALSE	FALSE	FALSE		A_24_P281683	A_24_P281683	7.3779	7.3779	3.83e-34		A_24_P281683	A_24_P281683	7.3779	7.3779	3.83e-34		A_24_P281683	A_24_P281683	7.3779	7.3779	3.83e-34		7.3779
A_23_P102071		-2.15598	1.48e-12		A_23_P102071	AK027315	0.463825	-2.15598	1.48e-12		A_24_P289130	A_24_P289130	2.13895	2.13895	7.27e-08		A_24_P289130	A_24_P289130	2.13895	2.13895	7.27e-08		A_24_P289130	A_24_P289130	2.13895	2.13895	7.27e-08		2.13895
A_23_P102071	AK027315				FALSE	FALSE	FALSE	FALSE	FALSE		A_24_P298604	A_24_P298604	2.10337	2.10337	2.09e-10		A_24_P298604	A_24_P298604	2.10337	2.10337	2.09e-10		A_24_P298604	A_24_P298604	2.10337	2.10337	2.09e-10		2.10337
A_23_P102160	FAM82A1				FALSE	FALSE	FALSE	FALSE	FALSE		A_24_P306994	A_24_P306994	2.82911	2.82911	3.74e-11		A_24_P306994	A_24_P306994	2.82911	2.82911	3.74e-11		A_24_P306994	A_24_P306994	2.82911	2.82911	3.74e-11		2.82911
A_23_P102202	MSH6				FALSE	FALSE	FALSE	FALSE	FALSE		A_24_P323974	A_24_P323974	2.29202	2.29202	3.58e-09		A_24_P323974	A_24_P323974	2.29202	2.29202	3.58e-09		A_24_P323974	A_24_P323974	2.29202	2.29202	3.58e-09		2.29202
A_23_P102242	40244				FALSE	FALSE	FALSE	FALSE	FALSE		A_24_P324424	A_24_P324424	4.55787	4.55787	3.4e-20		A_24_P324424	A_24_P324424	4.55787	4.55787	3.4e-20		A_24_P324424	A_24_P324424	4.55787	4.55787	3.4e-20		4.55787
A_23_P102320	NUP35				FALSE	FALSE	FALSE	FALSE	FALSE		A_24_P324538	A_24_P324538	2.88554	2.88554	6.02e-17		A_24_P324538	A_24_P324538	2.88554	2.88554	6.02e-17		A_24_P324538	A_24_P324538	2.88554	2.88554	6.02e-17		2.88554
A_23_P102391	SLC40A1				FALSE	FALSE	FALSE	FALSE	FALSE		A_24_P32715	A_24_P32715	11.7794	11.7794	3.74e-44		A_24_P32715	A_24_P32715	11.7794	11.7794	3.74e-44		A_24_P32715	A_24_P32715	11.7794	11.7794	3.74e-44		11.7794
A_23_P102471	MSH2				FALSE	FALSE	FALSE	FALSE	FALSE		A_24_P33115	A_24_P33115	8.84894	8.84894	1.56e-29		A_24_P33115	A_24_P33115	8.84894	8.84894	1.56e-29		A_24_P33115	A_24_P33115	8.84894	8.84894	1.56e-29		8.84894
A_23_P102551		-2.7333	1.07e-12		A_23_P102551	MALL	0.365858	-2.7333	1.07e-12		A_24_P332461	A_24_P332461	3.76607	3.76607	1.26e-25		A_24_P332461	A_24_P332461	3.76607	3.76607	1.26e-25		A_24_P332461	A_24_P332461	3.76607	3.76607	1.26e-25		3.76607
A_23_P102551	MALL				FALSE	FALSE	FALSE	FALSE	FALSE		A_24_P332504	A_24_P332504	2.13121	2.13121	3.45e-07		A_24_P332504	A_24_P332504	2.13121	2.13121	3.45e-07		A_24_P332504	A_24_P332504	2.13121	2.13121	3.45e-07		2.13121
A_23_P102607	ENST00000373222				FALSE	FALSE	FALSE	FALSE	FALSE		A_24_P332595	A_24_P332595	2.48331	2.48331	4.8e-18		A_24_P332595	A_24_P332595	2.48331	2.48331	4.8e-18		A_24_P332595	A_24_P332595	2.48331	2.48331	4.8e-18		2.48331
A_23_P102622	MATN4				FALSE	FALSE	FALSE	FALSE	FALSE		A_24_P333052	A_24_P333052	2.55134	2.55134	1.68e-16		A_24_P333052	A_24_P333052	2.55134	2.55134	1.68e-16		A_24_P333052	A_24_P333052	2.55134	2.55134	1.68e-16		2.55134
A_23_P102731		2.57088	4.29e-17		A_23_P102731	SMOX	2.57088	2.57088	4.29e-17		A_24_P33403	A_24_P33403	3.00143	3.00143	9.85e-09		A_24_P33403	A_24_P33403	3.00143	3.00143	9.85e-09		A_24_P33403	A_24_P33403	3.00143	3.00143	9.85e-09		3.00143
A_23_P102731	SMOX				FALSE	FALSE	FALSE	FALSE	FALSE		A_24_P33429	A_24_P33429	2.14402	2.14402	6.88e-08		A_24_P33429	A_24_P33429	2.14402	2.14402	6.88e-08		A_24_P33429	A_24_P33429	2.14402	2.14402	6.88e-08		2.14402
A_23_P102759	BTBD3				FALSE	FALSE	FALSE	FALSE	FALSE		A_24_P341078	A_24_P341078	2.83647	2.83647	2.59e-13		A_24_P341078	A_24_P341078	2.83647	2.83647	2.59e-13		A_24_P341078	A_24_P341078	2.83647	2.83647	2.59e-13		2.83647
A_23_P102832	CEP250				FALSE	FALSE	FALSE	FALSE	FALSE		A_24_P357933	A_24_P357933	3.91624	3.91624	2.24e-27		A_24_P357933	A_24_P357933	3.91624	3.91624	2.24e-27		A_24_P357933	A_24_P357933	3.91624	3.91624	2.24e-27		3.91624
A_23_P102884	SYNJ1				FALSE	FALSE	FALSE	FALSE	FALSE		A_24_P366465	A_24_P366465	3.56643	3.56643	5.3e-26		A_24_P366465	A_24_P366465	3.56643	3.56643	5.3e-26		A_24_P366465	A_24_P366465	3.56643	3.56643	5.3e-26		3.56643
A_23_P10291	CTSE				FALSE	FALSE	FALSE	FALSE	FALSE		A_24_P367399	A_24_P367399	2.30075	2.30075	2.72e-10		A_24_P367399	A_24_P367399	2.30075	2.30075	2.72e-10		A_24_P367399	A_24_P367399	2.30075	2.30075	2.72e-10		2.30075
A_23_P102925	PWP2				FALSE	FALSE	FALSE	FALSE	FALSE		A_24_P375751	A_24_P375751	2.13802	2.13802	0.0026		A_24_P375751	A_24_P375751	2.13802	2.13802	0.0026		A_24_P375751	A_24_P375751	2.13802	2.13802	0.0026		2.13802
A_23_P103011	RAB36				FALSE	FALSE	FALSE	FALSE	FALSE		A_24_P383802	A_24_P383802	4.43722	4.43722	2.98e-21		A_24_P383802	A_24_P383802	4.43722	4.43722	2.98e-21		A_24_P383802	A_24_P383802	4.43722	4.43722	2.98e-21		4.43722
A_23_P103110	MAFF				FALSE	FALSE	FALSE	FALSE	FALSE		A_24_P384379	A_24_P384379	3.15643	3.15643	1.71e-10		A_24_P384379	A_24_P384379	3.15643	3.15643	1.71e-10		A_24_P384379	A_24_P384379	3.15643	3.15643	1.71e-10		3.15643
A_23_P103131	SMCR7L				FALSE	FALSE	FALSE	FALSE	FALSE		A_24_P392622	A_24_P392622	2.93164	2.93164	3.26e-17		A_24_P392622	A_24_P392622	2.93164	2.93164	3.26e-17		A_24_P392622	A_24_P392622	2.93164	2.93164	3.26e-17		2.93164
A_23_P103248	PIGM				FALSE	FALSE	FALSE	FALSE	FALSE		A_24_P392900	A_24_P392900	2.48034	2.48034	1.87e-14		A_24_P392900	A_24_P392900	2.48034	2.48034	1.87e-14		A_24_P392900	A_24_P392900	2.48034	2.48034	1.87e-14		2.48034
A_23_P103310		-3.20757	4.12e-21		A_23_P103310	S100A7	0.311762	-3.20757	4.12e-21		A_24_P392947	A_24_P392947	4.33861	4.33861	4.81e-19		A_24_P392947	A_24_P392947	4.33861	4.33861	4.81e-19		A_24_P392947	A_24_P392947	4.33861	4.33861	4.81e-19		4.33861
A_23_P103310	S100A7				FALSE	FALSE	FALSE	FALSE	FALSE		A_24_P409910	A_24_P409910	3.7388	3.7388	1.14e-17		A_24_P409910	A_24_P409910	3.7388	3.7388	1.14e-17		A_24_P409910	A_24_P409910	3.7388	3.7388	1.14e-17		3.7388
A_23_P103315	LCE1A				FALSE	FALSE	FALSE	FALSE	FALSE		A_24_P41662	A_24_P41662	3.87947	3.87947	1.57e-20		A_24_P41662	A_24_P41662	3.87947	3.87947	1.57e-20		A_24_P41662	A_24_P41662	3.87947	3.87947	1.57e-20		3.87947
A_23_P103328		-3.62901	0.00179255		A_23_P103328	PTGER3	0.275557	-3.62901	0.00179255		A_24_P41781	A_24_P41781	2.91866	2.91866	1.14e-16		A_24_P41781	A_24_P41781	2.91866	2.91866	1.14e-16		A_24_P41781	A_24_P41781	2.91866	2.91866	1.14e-16		2.91866
A_23_P103328	PTGER3				FALSE	FALSE	FALSE	FALSE	FALSE		A_24_P458168	A_24_P458168	3.50723	3.50723	2.52e-20		A_24_P458168	A_24_P458168	3.50723	3.50723	2.52e-20		A_24_P458168	A_24_P458168	3.50723	3.50723	2.52e-20		3.50723
A_23_P103334	RC3H1				FALSE	FALSE	FALSE	FALSE	FALSE		A_24_P477048	A_24_P477048	3.06171	3.06171	1.04e-16		A_24_P477048	A_24_P477048	3.06171	3.06171	1.04e-16		A_24_P477048	A_24_P477048	3.06171	3.06171	1.04e-16		3.06171
A_23_P103361	LCK				FALSE	FALSE	FALSE	FALSE	FALSE		A_24_P477102	A_24_P477102	0.472991	-2.11421	1.08e-14		A_24_P477102	A_24_P477102	0.472991	-2.11421	1.08e-14		A_24_P477102	A_24_P477102	0.472991	-2.11421	1.08e-14		2.11421
A_23_P103433	C1orf102				FALSE	FALSE	FALSE	FALSE	FALSE		A_24_P502724	A_24_P502724	2.48929	2.48929	4.95e-08		A_24_P502724	A_24_P502724	2.48929	2.48929	4.95e-08		A_24_P502724	A_24_P502724	2.48929	2.48929	4.95e-08		2.48929
A_23_P103476	UBIAD1				FALSE	FALSE	FALSE	FALSE	FALSE		A_24_P502752	A_24_P502752	2.78852	2.78852	9.58e-17		A_24_P502752	A_24_P502752	2.78852	2.78852	9.58e-17		A_24_P502752	A_24_P502752	2.78852	2.78852	9.58e-17		2.78852
A_23_P103503	MDM4				FALSE	FALSE	FALSE	FALSE	FALSE		A_24_P50328	A_24_P50328	0.341293	-2.93003	7.72e-14		A_24_P50328	A_24_P50328	0.341293	-2.93003	7.72e-14		A_24_P50328	A_24_P50328	0.341293	-2.93003	7.72e-14		2.93003
A_23_P103522	SELL				FALSE	FALSE	FALSE	FALSE	FALSE		A_24_P50381	A_24_P50381	3.41069	3.41069	3.04e-22		A_24_P50381	A_24_P50381	3.41069	3.41069	3.04e-22		A_24_P50381	A_24_P50381	3.41069	3.41069	3.04e-22		3.41069
A_23_P103561	NAV1				FALSE	FALSE	FALSE	FALSE	FALSE		A_24_P50707	A_24_P50707	3.03341	3.03341	2.89e-14		A_24_P50707	A_24_P50707	3.03341	3.03341	2.89e-14		A_24_P50707	A_24_P50707	3.03341	3.03341	2.89e-14		3.03341
A_23_P103588	HMGCS2				FALSE	FALSE	FALSE	FALSE	FALSE		A_24_P521662	A_24_P521662	3.34132	3.34132	4.37e-16		A_24_P521662	A_24_P521662	3.34132	3.34132	4.37e-16		A_24_P521662	A_24_P521662	3.34132	3.34132	4.37e-16		3.34132
A_23_P103601	MAN1C1				FALSE	FALSE	FALSE	FALSE	FALSE		A_24_P531074	A_24_P531074	3.7587	3.7587	2.29e-23		A_24_P531074	A_24_P531074	3.7587	3.7587	2.29e-23		A_24_P531074	A_24_P531074	3.7587	3.7587	2.29e-23		3.7587
A_23_P103628	HEATR1				FALSE	FALSE	FALSE	FALSE	FALSE		A_24_P537149	A_24_P537149	4.06699	4.06699	0.00275667		A_24_P537149	A_24_P537149	4.06699	4.06699	0.00275667		A_24_P537149	A_24_P537149	4.06699	4.06699	0.00275667		4.06699
A_23_P103703		2.53643	1.2e-20		A_23_P103703	HSPB7	2.53643	2.53643	1.2e-20		A_24_P538328	A_24_P538328	0.383908	-2.60479	0.00756		A_24_P538328	A_24_P538328	0.383908	-2.60479	0.00756		A_24_P538328	A_24_P538328	0.383908	-2.60479	0.00756		2.60479
A_23_P103703	HSPB7				FALSE	FALSE	FALSE	FALSE	FALSE		A_24_P556030	A_24_P556030	3.41416	3.41416	6.54e-22		A_24_P556030	A_24_P556030	3.41416	3.41416	6.54e-22		A_24_P556030	A_24_P556030	3.41416	3.41416	6.54e-22		3.41416
A_23_P103720	AGMAT				FALSE	FALSE	FALSE	FALSE	FALSE		A_24_P612890	A_24_P612890	2.2979	2.2979	7.25e-06		A_24_P612890	A_24_P612890	2.2979	2.2979	7.25e-06		A_24_P612890	A_24_P612890	2.2979	2.2979	7.25e-06		2.2979
A_23_P103743	AF118066				FALSE	FALSE	FALSE	FALSE	FALSE		A_24_P631625	A_24_P631625	4.43536	4.43536	1.63e-24		A_24_P631625	A_24_P631625	4.43536	4.43536	1.63e-24		A_24_P631625	A_24_P631625	4.43536	4.43536	1.63e-24		4.43536
A_23_P103787	HIPK1				FALSE	FALSE	FALSE	FALSE	FALSE		A_24_P631948	A_24_P631948	4.50942	4.50942	1.67e-21		A_24_P631948	A_24_P631948	4.50942	4.50942	1.67e-21		A_24_P631948	A_24_P631948	4.50942	4.50942	1.67e-21		4.50942
A_23_P103795	VANGL1				FALSE	FALSE	FALSE	FALSE	FALSE		A_24_P650562	A_24_P650562	3.05398	3.05398	8.76e-17		A_24_P650562	A_24_P650562	3.05398	3.05398	8.76e-17		A_24_P650562	A_24_P650562	3.05398	3.05398	8.76e-17		3.05398
A_23_P1038	JARID1B				FALSE	FALSE	FALSE	FALSE	FALSE		A_24_P67268	A_24_P67268	0.385274	-2.59556	5.66e-17		A_24_P67268	A_24_P67268	0.385274	-2.59556	5.66e-17		A_24_P67268	A_24_P67268	0.385274	-2.59556	5.66e-17		2.59556
A_23_P103812		-4.1216	1.77e-11		A_23_P103812	FAM5C	0.242624	-4.1216	1.77e-11		A_24_P686243	A_24_P686243	2.03903	2.03903	7.66e-14		A_24_P686243	A_24_P686243	2.03903	2.03903	7.66e-14		A_24_P686243	A_24_P686243	2.03903	2.03903	7.66e-14		2.03903
A_23_P103812	FAM5C				FALSE	FALSE	FALSE	FALSE	FALSE		A_24_P686263	A_24_P686263	2.36801	2.36801	6.05e-12		A_24_P686263	A_24_P686263	2.36801	2.36801	6.05e-12		A_24_P686263	A_24_P686263	2.36801	2.36801	6.05e-12		2.36801
A_23_P103837	UBAP2L				FALSE	FALSE	FALSE	FALSE	FALSE		A_24_P689119	A_24_P689119	2.68092	2.68092	1.43e-08		A_24_P689119	A_24_P689119	2.68092	2.68092	1.43e-08		A_24_P689119	A_24_P689119	2.68092	2.68092	1.43e-08		2.68092
A_23_P10385	DTL				FALSE	FALSE	FALSE	FALSE	FALSE		A_24_P698816	A_24_P698816	3.49017	3.49017	1.85e-20		A_24_P698816	A_24_P698816	3.49017	3.49017	1.85e-20		A_24_P698816	A_24_P698816	3.49017	3.49017	1.85e-20		3.49017
A_23_P103864	TTC13				FALSE	FALSE	FALSE	FALSE	FALSE		A_24_P7111	A_24_P7111	2.40653	2.40653	2.04e-08		A_24_P7111	A_24_P7111	2.40653	2.40653	2.04e-08		A_24_P7111	A_24_P7111	2.40653	2.40653	2.04e-08		2.40653
A_23_P103897	SPATA1				FALSE	FALSE	FALSE	FALSE	FALSE		A_24_P717462	A_24_P717462	4.05898	4.05898	3.38e-20		A_24_P717462	A_24_P717462	4.05898	4.05898	3.38e-20		A_24_P717462	A_24_P717462	4.05898	4.05898	3.38e-20		4.05898
A_23_P10391	COL5A2				FALSE	FALSE	FALSE	FALSE	FALSE		A_24_P7322	A_24_P7322	2.86115	2.86115	9.12e-15		A_24_P7322	A_24_P7322	2.86115	2.86115	9.12e-15		A_24_P7322	A_24_P7322	2.86115	2.86115	9.12e-15		2.86115
A_23_P103923	FAM20B				FALSE	FALSE	FALSE	FALSE	FALSE		A_24_P752362	A_24_P752362	0.423122	-2.36339	1.01e-13		A_24_P752362	A_24_P752362	0.423122	-2.36339	1.01e-13		A_24_P752362	A_24_P752362	0.423122	-2.36339	1.01e-13		2.36339
A_23_P103981		2.05839	6.56e-12		A_23_P103981	HIST2H2AA4	2.05839	2.05839	6.56e-12		A_24_P7541	A_24_P7541	4.47623	4.47623	1.03e-11		A_24_P7541	A_24_P7541	4.47623	4.47623	1.03e-11		A_24_P7541	A_24_P7541	4.47623	4.47623	1.03e-11		4.47623
A_23_P103981	HIST2H2AA4				FALSE	FALSE	FALSE	FALSE	FALSE		A_24_P754989	A_24_P754989	3.86858	3.86858	3.16e-15		A_24_P754989	A_24_P754989	3.86858	3.86858	3.16e-15		A_24_P754989	A_24_P754989	3.86858	3.86858	3.16e-15		3.86858
A_23_P103996		3.54091	5.26e-24		A_23_P103996	GCLM	3.54091	3.54091	5.26e-24		A_24_P75558	A_24_P75558	3.18206	3.18206	5.2e-19		A_24_P75558	A_24_P75558	3.18206	3.18206	5.2e-19		A_24_P75558	A_24_P75558	3.18206	3.18206	5.2e-19		3.18206
A_23_P103996	GCLM				FALSE	FALSE	FALSE	FALSE	FALSE		A_24_P7565	A_24_P7565	3.67822	3.67822	2.34e-18		A_24_P7565	A_24_P7565	3.67822	3.67822	2.34e-18		A_24_P7565	A_24_P7565	3.67822	3.67822	2.34e-18		3.67822
A_23_P10401	PPP2R3A				FALSE	FALSE	FALSE	FALSE	FALSE		A_24_P75778	A_24_P75778	2.3495	2.3495	1.32e-10		A_24_P75778	A_24_P75778	2.3495	2.3495	1.32e-10		A_24_P75778	A_24_P75778	2.3495	2.3495	1.32e-10		2.3495
A_23_P104022	TSEN15				FALSE	FALSE	FALSE	FALSE	FALSE		A_24_P761705	A_24_P761705	2.78698	2.78698	7.1e-17		A_24_P761705	A_24_P761705	2.78698	2.78698	7.1e-17		A_24_P761705	A_24_P761705	2.78698	2.78698	7.1e-17		2.78698
A_23_P104025	TSEN15				FALSE	FALSE	FALSE	FALSE	FALSE		A_24_P790361	A_24_P790361	2.23811	2.23811	8.97e-09		A_24_P790361	A_24_P790361	2.23811	2.23811	8.97e-09		A_24_P790361	A_24_P790361	2.23811	2.23811	8.97e-09		2.23811
A_23_P104065	ICMT				FALSE	FALSE	FALSE	FALSE	FALSE		A_24_P796274	A_24_P796274	0.425153	-2.3521	2.11e-10		A_24_P796274	A_24_P796274	0.425153	-2.3521	2.11e-10		A_24_P796274	A_24_P796274	0.425153	-2.3521	2.11e-10		2.3521
A_23_P104098		2.59626	6.32e-11		A_23_P104098	SYT2	2.59626	2.59626	6.32e-11		A_24_P802562	A_24_P802562	2.31706	2.31706	2.05e-11		A_24_P802562	A_24_P802562	2.31706	2.31706	2.05e-11		A_24_P802562	A_24_P802562	2.31706	2.31706	2.05e-11		2.31706
A_23_P104098	SYT2				FALSE	FALSE	FALSE	FALSE	FALSE		A_24_P807445	A_24_P807445	2.97656	2.97656	3.02e-16		A_24_P807445	A_24_P807445	2.97656	2.97656	3.02e-16		A_24_P807445	A_24_P807445	2.97656	2.97656	3.02e-16		2.97656
A_23_P104138	MGC15634				FALSE	FALSE	FALSE	FALSE	FALSE		A_24_P834066	A_24_P834066	2.2724	2.2724	3.08e-12		A_24_P834066	A_24_P834066	2.2724	2.2724	3.08e-12		A_24_P834066	A_24_P834066	2.2724	2.2724	3.08e-12		2.2724
A_23_P104282	FAM178A				FALSE	FALSE	FALSE	FALSE	FALSE		A_24_P84198	A_24_P84198	4.91912	4.91912	8.38e-12		A_24_P84198	A_24_P84198	4.91912	4.91912	8.38e-12		A_24_P84198	A_24_P84198	4.91912	4.91912	8.38e-12		4.91912
A_23_P1043	C1orf106				FALSE	FALSE	FALSE	FALSE	FALSE		A_24_P843552	A_24_P843552	3.14962	3.14962	5.89e-22		A_24_P843552	A_24_P843552	3.14962	3.14962	5.89e-22		A_24_P843552	A_24_P843552	3.14962	3.14962	5.89e-22		3.14962
A_23_P104318		-2.0868	2.88e-14		A_23_P104318	DDIT4	0.479203	-2.0868	2.88e-14		A_24_P919727	A_24_P919727	2.38667	2.38667	1.03e-10		A_24_P919727	A_24_P919727	2.38667	2.38667	1.03e-10		A_24_P919727	A_24_P919727	2.38667	2.38667	1.03e-10		2.38667
A_23_P104318	DDIT4				FALSE	FALSE	FALSE	FALSE	FALSE		A_24_P924240	A_24_P924240	0.32455	-3.08119	9.67e-05		A_24_P924240	A_24_P924240	0.32455	-3.08119	9.67e-05		A_24_P924240	A_24_P924240	0.32455	-3.08119	9.67e-05		3.08119
A_23_P104323	MGMT				FALSE	FALSE	FALSE	FALSE	FALSE		A_24_P926806	A_24_P926806	0.183244	-5.45721	0.00297667		A_24_P926806	A_24_P926806	0.183244	-5.45721	0.00297667		A_24_P926806	A_24_P926806	0.183244	-5.45721	0.00297667		5.45721
A_23_P104372	DNAJC9				FALSE	FALSE	FALSE	FALSE	FALSE		A_24_P92844	A_24_P92844	2.15863	2.15863	5.62e-08		A_24_P92844	A_24_P92844	2.15863	2.15863	5.62e-08		A_24_P92844	A_24_P92844	2.15863	2.15863	5.62e-08		2.15863
A_23_P104471		12.2122	0		A_23_P104471	DUSP13	12.2122	12.2122	0		A_24_P93051	A_24_P93051	5.50504	5.50504	5.25e-22		A_24_P93051	A_24_P93051	5.50504	5.50504	5.25e-22		A_24_P93051	A_24_P93051	5.50504	5.50504	5.25e-22		5.50504
A_23_P104471	DUSP13				FALSE	FALSE	FALSE	FALSE	FALSE		A_24_P93397	A_24_P93397	2.98777	2.98777	8.58e-12		A_24_P93397	A_24_P93397	2.98777	2.98777	8.58e-12		A_24_P93397	A_24_P93397	2.98777	2.98777	8.58e-12		2.98777
A_23_P104509	FAM53B				FALSE	FALSE	FALSE	FALSE	FALSE		A_24_P937734	A_24_P937734	2.2809	2.2809	2.26e-09		A_24_P937734	A_24_P937734	2.2809	2.2809	2.26e-09		A_24_P937734	A_24_P937734	2.2809	2.2809	2.26e-09		2.2809
A_23_P104522	NEBL				FALSE	FALSE	FALSE	FALSE	FALSE		A_24_P937796	A_24_P937796	4.23902	4.23902	0.00324		A_24_P937796	A_24_P937796	4.23902	4.23902	0.00324		A_24_P937796	A_24_P937796	4.23902	4.23902	0.00324		4.23902
A_23_P10458	C22orf26				FALSE	FALSE	FALSE	FALSE	FALSE		A_32_P145515	A_32_P145515	0.452443	-2.21022	4.39e-07		A_32_P145515	A_32_P145515	0.452443	-2.21022	4.39e-07		A_32_P145515	A_32_P145515	0.452443	-2.21022	4.39e-07		2.21022
A_23_P104624	ENDOD1				FALSE	FALSE	FALSE	FALSE	FALSE		A_32_P149735	A_32_P149735	2.74147	2.74147	3.5e-14		A_32_P149735	A_32_P149735	2.74147	2.74147	3.5e-14		A_32_P149735	A_32_P149735	2.74147	2.74147	3.5e-14		2.74147
A_23_P104641	C11orf2				FALSE	FALSE	FALSE	FALSE	FALSE		A_32_P154112	A_32_P154112	0.341123	-2.93149	8.36e-20		A_32_P154112	A_32_P154112	0.341123	-2.93149	8.36e-20		A_32_P154112	A_32_P154112	0.341123	-2.93149	8.36e-20		2.93149
A_23_P104692		2.20367	4.47e-15		A_23_P104692	PELI3	2.20367	2.20367	4.47e-15		A_32_P157671	A_32_P157671	2.95426	2.95426	1.87e-28		A_32_P157671	A_32_P157671	2.95426	2.95426	1.87e-28		A_32_P157671	A_32_P157671	2.95426	2.95426	1.87e-28		2.95426
A_23_P104692	PELI3				FALSE	FALSE	FALSE	FALSE	FALSE		A_32_P160793	A_32_P160793	2.08939	2.08939	6.48e-10		A_32_P160793	A_32_P160793	2.08939	2.08939	6.48e-10		A_32_P160793	A_32_P160793	2.08939	2.08939	6.48e-10		2.08939
A_23_P104762	YAP1				FALSE	FALSE	FALSE	FALSE	FALSE		A_32_P16989	A_32_P16989	0.243998	-4.09839	8.01e-20		A_32_P16989	A_32_P16989	0.243998	-4.09839	8.01e-20		A_32_P16989	A_32_P16989	0.243998	-4.09839	8.01e-20		4.09839
A_23_P104798		2.13478	0		A_23_P104798	IL18	2.13478	2.13478	0		A_32_P172198	A_32_P172198	7.30297	7.30297	2.34e-30		A_32_P172198	A_32_P172198	7.30297	7.30297	2.34e-30		A_32_P172198	A_32_P172198	7.30297	7.30297	2.34e-30		7.30297
A_23_P104798	IL18				FALSE	FALSE	FALSE	FALSE	FALSE		A_32_P173922	A_32_P173922	0.460037	-2.17374	4.02e-11		A_32_P173922	A_32_P173922	0.460037	-2.17374	4.02e-11		A_32_P173922	A_32_P173922	0.460037	-2.17374	4.02e-11		2.17374
A_23_P104853	TECTA				FALSE	FALSE	FALSE	FALSE	FALSE		A_32_P205350	A_32_P205350	0.299163	-3.34266	0.000503052		A_32_P205350	A_32_P205350	0.299163	-3.34266	0.000503052		A_32_P205350	A_32_P205350	0.299163	-3.34266	0.000503052		3.34266
A_23_P104996	BEST1				FALSE	FALSE	FALSE	FALSE	FALSE		A_32_P212712	A_32_P212712	2.09128	2.09128	1.83e-08		A_32_P212712	A_32_P212712	2.09128	2.09128	1.83e-08		A_32_P212712	A_32_P212712	2.09128	2.09128	1.83e-08		2.09128
A_23_P10500	ATP9B				FALSE	FALSE	FALSE	FALSE	FALSE		A_32_P42213	A_32_P42213	0.423518	-2.36118	7.25e-14		A_32_P42213	A_32_P42213	0.423518	-2.36118	7.25e-14		A_32_P42213	A_32_P42213	0.423518	-2.36118	7.25e-14		2.36118
A_23_P105002		2.30177	1.62e-16		A_23_P105002	ROM1	2.30177	2.30177	1.62e-16		A_32_P45727	A_32_P45727	0.378397	-2.64273	6.25e-14		A_32_P45727	A_32_P45727	0.378397	-2.64273	6.25e-14		A_32_P45727	A_32_P45727	0.378397	-2.64273	6.25e-14		2.64273
A_23_P105002	ROM1				FALSE	FALSE	FALSE	FALSE	FALSE		A_32_P725839	A_32_P725839	3.02019	3.02019	8.37e-18		A_32_P725839	A_32_P725839	3.02019	3.02019	8.37e-18		A_32_P725839	A_32_P725839	3.02019	3.02019	8.37e-18		3.02019
A_23_P105144	SCUBE2				FALSE	FALSE	FALSE	FALSE	FALSE		A_32_P72682	A_32_P72682	0.460318	-2.17241	4.11e-09		A_32_P72682	A_32_P72682	0.460318	-2.17241	4.11e-09		A_32_P72682	A_32_P72682	0.460318	-2.17241	4.11e-09		2.17241
A_23_P105184	ARAP1				FALSE	FALSE	FALSE	FALSE	FALSE		A_32_P75141	A_32_P75141	2.2555	2.2555	6.06e-14		A_32_P75141	A_32_P75141	2.2555	2.2555	6.06e-14		A_32_P75141	A_32_P75141	2.2555	2.2555	6.06e-14		2.2555
A_23_P105212		-6.76043	7.38e-44		A_23_P105212	THRSP	0.14792	-6.76043	7.38e-44		A_32_P27041	A18658	3.11674	3.11674	8.5e-15		A_32_P27041	A18658	3.11674	3.11674	8.5e-15		A_32_P27041	A18658	3.11674	3.11674	8.5e-15		3.11674
A_23_P105212	THRSP				FALSE	FALSE	FALSE	FALSE	FALSE		A_32_P145968	AA291137	0.36645	-2.72889	4.33e-09		A_32_P145968	AA291137	0.36645	-2.72889	4.33e-09		A_32_P145968	AA291137	0.36645	-2.72889	4.33e-09		2.72889
A_23_P105251	GLI1				FALSE	FALSE	FALSE	FALSE	FALSE		A_24_P613856	AA452590	0.230344	-4.34133	0.00021		A_24_P613856	AA452590	0.230344	-4.34133	0.00021		A_24_P613856	AA452590	0.230344	-4.34133	0.00021		4.34133
A_23_P105276	ZNF84				FALSE	FALSE	FALSE	FALSE	FALSE		A_32_P201107	AA639753	2.69237	2.69237	3.74e-13		A_32_P201107	AA639753	2.69237	2.69237	3.74e-13		A_32_P201107	AA639753	2.69237	2.69237	3.74e-13		2.69237
A_23_P105368	MGC16384				FALSE	FALSE	FALSE	FALSE	FALSE		A_32_P69536	AA889371	0.467701	-2.13812	1.19e-14		A_32_P69536	AA889371	0.467701	-2.13812	1.19e-14		A_32_P69536	AA889371	0.467701	-2.13812	1.19e-14		2.13812
A_23_P105382	THAP2				FALSE	FALSE	FALSE	FALSE	FALSE		A_23_P64799	AAAS	0.465206	-2.14958	5.71e-13		A_23_P64799	AAAS	0.465206	-2.14958	5.71e-13		A_23_P64799	AAAS	0.465206	-2.14958	5.71e-13		2.14958
A_23_P105495	TAS2R14				FALSE	FALSE	FALSE	FALSE	FALSE		A_23_P253484	AADAT	0.432605	-2.31158	1.42e-12		A_23_P253484	AADAT	0.432605	-2.31158	1.42e-12		A_23_P253484	AADAT	0.432605	-2.31158	1.42e-12		2.31158
A_23_P105545	VAMP1				FALSE	FALSE	FALSE	FALSE	FALSE		A_32_P306678	AB051467	3.00181	3.00181	3.4e-08		A_32_P306678	AB051467	3.00181	3.00181	3.4e-08		A_32_P306678	AB051467	3.00181	3.00181	3.4e-08		3.00181
A_23_P105562		-2.32939	0		A_23_P105562	VWF	0.429298	-2.32939	0		A_24_P278234	AB075864	0.397206	-2.51759	5.67e-21		A_24_P278234	AB075864	0.397206	-2.51759	5.67e-21		A_24_P278234	AB075864	0.397206	-2.51759	5.67e-21		2.51759
A_23_P105562	VWF				FALSE	FALSE	FALSE	FALSE	FALSE		A_23_P43504	ABCA2	0.477938	-2.09232	5.03e-10		A_23_P43504	ABCA2	0.477938	-2.09232	5.03e-10		A_23_P43504	ABCA2	0.477938	-2.09232	5.03e-10		2.09232
A_23_P10559	AATK				FALSE	FALSE	FALSE	FALSE	FALSE		A_23_P140876	ABCA3	0.378029	-2.6453	2.08e-19		A_23_P140876	ABCA3	0.378029	-2.6453	2.08e-19		A_23_P140876	ABCA3	0.378029	-2.6453	2.08e-19		2.6453
A_23_P105592		-2.50493	7.2e-23		A_23_P105592	MVK	0.399213	-2.50493	7.2e-23		A_23_P160940	ABCA4	0.279167	-3.58209	1.63e-20		A_23_P160940	ABCA4	0.279167	-3.58209	1.63e-20		A_23_P160940	ABCA4	0.279167	-3.58209	1.63e-20		3.58209
A_23_P105592	MVK				FALSE	FALSE	FALSE	FALSE	FALSE		A_23_P5441	ABCB6	2.66179	2.66179	2.6e-23		A_23_P5441	ABCB6	2.66179	2.66179	2.6e-23		A_23_P5441	ABCB6	2.66179	2.66179	2.6e-23		2.66179
A_23_P105664	CCDC59				FALSE	FALSE	FALSE	FALSE	FALSE		A_24_P197196	ABCB6	2.45221	2.45221	4.99e-16		FALSE	FALSE	FALSE	FALSE	FALSE		A_23_P397480	ABCC13	9.07513	9.07513	3e-06		9.07513
A_23_P105730		-3.60101	3e-08		A_23_P105730	MDM1	0.2777	-3.60101	3e-08		A_23_P166207	ABCC13	5.60542	5.60542	3.4e-13		A_23_P397480	ABCC13	9.07513	9.07513	3e-06		A_23_P158976	ABCC2	4.59899	4.59899	7.13e-28		4.59899
A_23_P105730	MDM1				FALSE	FALSE	FALSE	FALSE	FALSE		A_23_P397480	ABCC13	9.07513	9.07513	3e-06		FALSE	FALSE	FALSE	FALSE	FALSE		A_23_P18713	ABCG2	3.875	3.875	3.42e-33		3.875
A_23_P105753	PWP1				FALSE	FALSE	FALSE	FALSE	FALSE		A_23_P158976	ABCC2	4.59899	4.59899	7.13e-28		A_23_P158976	ABCC2	4.59899	4.59899	7.13e-28		A_24_P355626	ABCG4	0.357761	-2.79516	0.00181667		2.79516
A_23_P105803	FGF9				FALSE	FALSE	FALSE	FALSE	FALSE		A_23_P44569	ABCC2	4.39252	4.39252	1.89e-33		FALSE	FALSE	FALSE	FALSE	FALSE		A_23_P205519	ABHD4	3.72731	3.72731	1.74e-29		3.72731
A_23_P105856		3.05507	2.46e-21		A_23_P105856	SLC46A3	3.05507	3.05507	2.46e-21		A_23_P18713	ABCG2	3.875	3.875	3.42e-33		A_23_P18713	ABCG2	3.875	3.875	3.42e-33		A_23_P50857	ABHD8	2.12083	2.12083	5.78e-10		2.12083
A_23_P105856	SLC46A3				FALSE	FALSE	FALSE	FALSE	FALSE		A_24_P355626	ABCG4	0.357761	-2.79516	0.00181667		A_24_P355626	ABCG4	0.357761	-2.79516	0.00181667		A_24_P263878	ABL2	2.08022	2.08022	4.96e-09		2.08022
A_23_P10591	METRNL				FALSE	FALSE	FALSE	FALSE	FALSE		A_23_P205519	ABHD4	3.72731	3.72731	1.74e-29		A_23_P205519	ABHD4	3.72731	3.72731	1.74e-29		A_24_P123408	ABLIM3	3.54815	3.54815	1.27e-07		3.54815
A_23_P105963	AK7				FALSE	FALSE	FALSE	FALSE	FALSE		A_23_P50857	ABHD8	2.12083	2.12083	5.78e-10		A_23_P50857	ABHD8	2.12083	2.12083	5.78e-10		A_23_P109643	ABTB1	2.39341	2.39341	1.47e-17		2.39341
A_23_P106024	JAG2				FALSE	FALSE	FALSE	FALSE	FALSE		A_24_P263878	ABL2	2.08022	2.08022	4.96e-09		A_24_P263878	ABL2	2.08022	2.08022	4.96e-09		A_23_P87791	ACACB	0.37023	-2.70103	0.00248005		2.70103
A_23_P10605	A_23_P10605				FALSE	FALSE	FALSE	FALSE	FALSE		A_23_P256205	ABLIM3	2.88684	2.88684	4.38e-12		A_24_P123408	ABLIM3	3.54815	3.54815	1.27e-07		A_23_P383835	ACAT2	0.301803	-3.31342	2.96e-27		3.31342
A_23_P10614		-2.4408	7.63e-13		A_23_P10614	PDK1	0.409702	-2.4408	7.63e-13		A_24_P123408	ABLIM3	3.54815	3.54815	1.27e-07		FALSE	FALSE	FALSE	FALSE	FALSE		A_23_P204751	ACCN2	0.391911	-2.5516	9.17e-16		2.5516
A_23_P10614	PDK1				FALSE	FALSE	FALSE	FALSE	FALSE		A_23_P109643	ABTB1	2.39341	2.39341	1.47e-17		A_23_P109643	ABTB1	2.39341	2.39341	1.47e-17		A_23_P93658	ACCN3	0.388336	-2.57509	3.33e-06		2.57509
A_23_P106174	PSEN1				FALSE	FALSE	FALSE	FALSE	FALSE		A_24_P200297	ABTB1	2.33253	2.33253	1.46e-10		FALSE	FALSE	FALSE	FALSE	FALSE		A_23_P66787	ACLY	0.455678	-2.19453	2.23e-16		2.19453
A_23_P106194	FOS				FALSE	FALSE	FALSE	FALSE	FALSE		A_23_P87791	ACACB	0.37023	-2.70103	0.00248005		A_23_P87791	ACACB	0.37023	-2.70103	0.00248005		A_23_P417415	ACOT11	2.53087	2.53087	4.92e-10		2.53087
A_23_P106280	FLJ10038				FALSE	FALSE	FALSE	FALSE	FALSE		A_23_P31135	ACAT2	0.320644	-3.11872	8.53e-26		A_23_P383835	ACAT2	0.301803	-3.31342	2.96e-27		A_23_P54488	ACSBG1	0.235496	-4.24635	2.23e-13		4.24635
A_23_P106322	CPEB1				FALSE	FALSE	FALSE	FALSE	FALSE		A_23_P383835	ACAT2	0.301803	-3.31342	2.96e-27		FALSE	FALSE	FALSE	FALSE	FALSE		A_23_P217564	ACSL4	0.273517	-3.65608	0.000127326		3.65608
A_23_P106389	SEMA7A				FALSE	FALSE	FALSE	FALSE	FALSE		A_23_P204751	ACCN2	0.391911	-2.5516	9.17e-16		A_23_P204751	ACCN2	0.391911	-2.5516	9.17e-16		A_23_P317756	ACSM3	0.45926	-2.17742	7.41e-10		2.17742
A_23_P106405		2.32859	7.37e-07		A_23_P106405	NDN	2.32859	2.32859	7.37e-07		A_23_P93658	ACCN3	0.388336	-2.57509	3.33e-06		A_23_P93658	ACCN3	0.388336	-2.57509	3.33e-06		A_32_P176018	ACTL8	0.170907	-5.85114	1.31e-23		5.85114
A_23_P106405	NDN				FALSE	FALSE	FALSE	FALSE	FALSE		A_23_P66787	ACLY	0.455678	-2.19453	2.23e-16		A_23_P66787	ACLY	0.455678	-2.19453	2.23e-16		A_23_P47102	ACY3	0.366614	-2.72767	0.000176667		2.72767
A_23_P106412	AK130644				FALSE	FALSE	FALSE	FALSE	FALSE		A_23_P417415	ACOT11	2.53087	2.53087	4.92e-10		A_23_P417415	ACOT11	2.53087	2.53087	4.92e-10		A_24_P275073	ADAMTS14	3.24026	3.24026	0.000667104		3.24026
A_23_P106505	LCMT2				FALSE	FALSE	FALSE	FALSE	FALSE		A_23_P54488	ACSBG1	0.235496	-4.24635	2.23e-13		A_23_P54488	ACSBG1	0.235496	-4.24635	2.23e-13		A_23_P145865	ADAP1	2.65092	2.65092	6.67e-07		2.65092
A_23_P106522	INO80				FALSE	FALSE	FALSE	FALSE	FALSE		A_23_P217564	ACSL4	0.273517	-3.65608	0.000127326		A_23_P217564	ACSL4	0.273517	-3.65608	0.000127326		A_23_P58359	ADH1A	0.417546	-2.39495	8.08e-11		2.39495
A_23_P106532	CHST14				FALSE	FALSE	FALSE	FALSE	FALSE		A_23_P317756	ACSM3	0.45926	-2.17742	7.41e-10		A_23_P317756	ACSM3	0.45926	-2.17742	7.41e-10		A_23_P369237	ADIPOQ	0.312213	-3.20294	4.35e-38		3.20294
A_23_P106559	ENST00000382757				FALSE	FALSE	FALSE	FALSE	FALSE		A_32_P176018	ACTL8	0.170907	-5.85114	1.31e-23		A_32_P176018	ACTL8	0.170907	-5.85114	1.31e-23		A_23_P127948	ADM	3.09691	3.09691	0		3.09691
A_23_P106602		-2.2062	3.23e-10		A_23_P106602	CRISPLD2	0.453269	-2.2062	3.23e-10		A_23_P47102	ACY3	0.366614	-2.72767	0.000176667		A_23_P47102	ACY3	0.366614	-2.72767	0.000176667		A_24_P91780	ADM2	2.20309	2.20309	0.00180221		2.20309
A_23_P106602	CRISPLD2				FALSE	FALSE	FALSE	FALSE	FALSE		A_24_P275073	ADAMTS14	3.24026	3.24026	0.000667104		A_24_P275073	ADAMTS14	3.24026	3.24026	0.000667104		A_23_P378926	ADRA2B	0.347272	-2.87959	0.00201333		2.87959
A_23_P106633	DDX28				FALSE	FALSE	FALSE	FALSE	FALSE		A_23_P145865	ADAP1	2.65092	2.65092	6.67e-07		A_23_P145865	ADAP1	2.65092	2.65092	6.67e-07		A_23_P145024	ADRB2	0.447545	-2.23441	0		2.23441
A_23_P106663	CMTM1				FALSE	FALSE	FALSE	FALSE	FALSE		A_23_P58359	ADH1A	0.417546	-2.39495	8.08e-11		A_23_P58359	ADH1A	0.417546	-2.39495	8.08e-11		A_32_P47641	AF035290	0.442403	-2.26038	4.09e-09		2.26038
A_23_P106761		-2.87832	1.72e-16		A_23_P106761	CORO1A	0.347425	-2.87832	1.72e-16		A_23_P369237	ADIPOQ	0.312213	-3.20294	4.35e-38		A_23_P369237	ADIPOQ	0.312213	-3.20294	4.35e-38		A_32_P206839	AF075027	2.6728	2.6728	2.04e-22		2.6728
A_23_P106761	CORO1A				FALSE	FALSE	FALSE	FALSE	FALSE		A_23_P127948	ADM	3.09691	3.09691	0		A_23_P127948	ADM	3.09691	3.09691	0		A_32_P203749	AF086547	0.430313	-2.32389	6.72e-13		2.32389
A_23_P106814	A_23_P106814				FALSE	FALSE	FALSE	FALSE	FALSE		A_24_P91780	ADM2	2.20309	2.20309	0.00180221		A_24_P91780	ADM2	2.20309	2.20309	0.00180221		A_24_P213134	AF318321	3.42883	3.42883	1.37e-22		3.42883
A_23_P106844	MT2A				FALSE	FALSE	FALSE	FALSE	FALSE		A_23_P378926	ADRA2B	0.347272	-2.87959	0.00201333		A_23_P378926	ADRA2B	0.347272	-2.87959	0.00201333		A_32_P83570	AF339813	0.200636	-4.98416	0.000403962		4.98416
A_23_P106898	ORAI3				FALSE	FALSE	FALSE	FALSE	FALSE		A_23_P145024	ADRB2	0.447545	-2.23441	0		A_23_P145024	ADRB2	0.447545	-2.23441	0		A_32_P330691	AF390550	3.6285	3.6285	8.65e-19		3.6285
A_23_P106922	CHST6				FALSE	FALSE	FALSE	FALSE	FALSE		A_32_P47641	AF035290	0.442403	-2.26038	4.09e-09		A_32_P47641	AF035290	0.442403	-2.26038	4.09e-09		A_32_P109755	AF462446	2.09332	2.09332	1.47e-08		2.09332
A_23_P106933	ACSM1				FALSE	FALSE	FALSE	FALSE	FALSE		A_32_P206839	AF075027	2.6728	2.6728	2.04e-22		A_32_P206839	AF075027	2.6728	2.6728	2.04e-22		A_24_P363583	AGFG2	0.321191	-3.11342	1.5e-11		3.11342
A_23_P10701	APBB2				FALSE	FALSE	FALSE	FALSE	FALSE		A_32_P203749	AF086547	0.430313	-2.32389	6.72e-13		A_32_P203749	AF086547	0.430313	-2.32389	6.72e-13		A_23_P368645	AGPS	2.52311	2.52311	1.07e-16		2.52311
A_23_P107154	USP32				FALSE	FALSE	FALSE	FALSE	FALSE		A_24_P213134	AF318321	3.42883	3.42883	1.37e-22		A_24_P213134	AF318321	3.42883	3.42883	1.37e-22		A_23_P31407	AGR2	0.380055	-2.6312	2.5e-21		2.6312
A_23_P107238	MBTD1				FALSE	FALSE	FALSE	FALSE	FALSE		A_32_P83570	AF339813	0.200636	-4.98416	0.000403962		A_32_P83570	AF339813	0.200636	-4.98416	0.000403962		A_23_P358709	AHRR	2.60067	2.60067	3.27e-17		2.60067
A_23_P107247	CACNA1G				FALSE	FALSE	FALSE	FALSE	FALSE		A_32_P330691	AF390550	3.6285	3.6285	8.65e-19		A_32_P330691	AF390550	3.6285	3.6285	8.65e-19		A_32_P68142	AI470277	0.32175	-3.108	6.86e-14		3.108
A_23_P107295	LRRC37B				FALSE	FALSE	FALSE	FALSE	FALSE		A_32_P109755	AF462446	2.09332	2.09332	1.47e-08		A_32_P109755	AF462446	2.09332	2.09332	1.47e-08		A_32_P214011	AI620901	2.31608	2.31608	6.35e-16		2.31608
A_23_P107644	SNRPD1				FALSE	FALSE	FALSE	FALSE	FALSE		A_24_P363583	AGFG2	0.321191	-3.11342	1.5e-11		A_24_P363583	AGFG2	0.321191	-3.11342	1.5e-11		A_24_P558135	AI801879	2.62595	2.62595	2.46e-17		2.62595
A_23_P107673	ZFP28				FALSE	FALSE	FALSE	FALSE	FALSE		A_23_P368645	AGPS	2.52311	2.52311	1.07e-16		A_23_P368645	AGPS	2.52311	2.52311	1.07e-16		A_24_P481113	AI971459	0.479277	-2.08648	1.79e-11		2.08648
A_23_P107735	CD79A				FALSE	FALSE	FALSE	FALSE	FALSE		A_23_P31407	AGR2	0.380055	-2.6312	2.5e-21		A_23_P31407	AGR2	0.380055	-2.6312	2.5e-21		A_23_P138567	AIFM2	4.11104	4.11104	1.79e-35		4.11104
A_23_P10785	VTI1A				FALSE	FALSE	FALSE	FALSE	FALSE		A_23_P358709	AHRR	2.60067	2.60067	3.27e-17		A_23_P358709	AHRR	2.60067	2.60067	3.27e-17		A_24_P658505	AK000053	0.420967	-2.37548	0.000127107		2.37548
A_23_P107855	FIZ1				FALSE	FALSE	FALSE	FALSE	FALSE		A_32_P68142	AI470277	0.32175	-3.108	6.86e-14		A_32_P68142	AI470277	0.32175	-3.108	6.86e-14		A_23_P108103	AK000707	2.48775	2.48775	1.91e-16		2.48775
A_23_P107942	ZNF473				FALSE	FALSE	FALSE	FALSE	FALSE		A_32_P214011	AI620901	2.31608	2.31608	6.35e-16		A_32_P214011	AI620901	2.31608	2.31608	6.35e-16		A_32_P93707	AK002187	0.262631	-3.80763	0.000306667		3.80763
A_23_P10798	CNP				FALSE	FALSE	FALSE	FALSE	FALSE		A_24_P558135	AI801879	2.62595	2.62595	2.46e-17		A_24_P558135	AI801879	2.62595	2.62595	2.46e-17		A_23_P124078	AK021593	2.16399	2.16399	6.94e-08		2.16399
A_23_P108103		2.48775	1.91e-16		A_23_P108103	AK000707	2.48775	2.48775	1.91e-16		A_24_P481113	AI971459	0.479277	-2.08648	1.79e-11		A_24_P481113	AI971459	0.479277	-2.08648	1.79e-11		A_23_P11017	AK021866	0.376246	-2.65783	4.3e-09		2.65783
A_23_P108103	AK000707				FALSE	FALSE	FALSE	FALSE	FALSE		A_23_P138567	AIFM2	4.11104	4.11104	1.79e-35		A_23_P138567	AIFM2	4.11104	4.11104	1.79e-35		A_24_P734406	AK023773	4.5073	4.5073	6.45e-07		4.5073
A_23_P108143		-2.78672	1.45e-17		A_23_P108143	GAMT	0.358845	-2.78672	1.45e-17		A_32_P75094	AIFM2	3.25524	3.25524	3.75e-30		FALSE	FALSE	FALSE	FALSE	FALSE		A_24_P645900	AK023895	0.263535	-3.79456	0.000951195		3.79456
A_23_P108143	GAMT				FALSE	FALSE	FALSE	FALSE	FALSE		A_24_P658505	AK000053	0.420967	-2.37548	0.000127107		A_24_P658505	AK000053	0.420967	-2.37548	0.000127107		A_32_P15498	AK025818	0.428769	-2.33226	5.68e-12		2.33226
A_23_P108170		2.56007	2.12e-20		A_23_P108170	PSG6	2.56007	2.56007	2.12e-20		A_23_P108103	AK000707	2.48775	2.48775	1.91e-16		A_23_P108103	AK000707	2.48775	2.48775	1.91e-16		A_23_P102071	AK027315	0.463825	-2.15598	1.48e-12		2.15598
A_23_P108170	PSG6				FALSE	FALSE	FALSE	FALSE	FALSE		A_32_P93707	AK002187	0.262631	-3.80763	0.000306667		A_32_P93707	AK002187	0.262631	-3.80763	0.000306667		A_24_P727501	AK054718	0.445634	-2.24399	4.8e-11		2.24399
A_23_P108265		3.44239	1.88e-20		A_23_P108265	OR7C2	3.44239	3.44239	1.88e-20		A_23_P124078	AK021593	2.16399	2.16399	6.94e-08		A_23_P124078	AK021593	2.16399	2.16399	6.94e-08		A_32_P61298	AK054921	3.57967	3.57967	0.00298		3.57967
A_23_P108265	OR7C2				FALSE	FALSE	FALSE	FALSE	FALSE		A_23_P11017	AK021866	0.376246	-2.65783	4.3e-09		A_23_P11017	AK021866	0.376246	-2.65783	4.3e-09		A_32_P14212	AK055928	0.416003	-2.40383	4.04e-14		2.40383
A_23_P108280		27.6598	3.07e-15		A_23_P108280	CYP4F12	27.6598	27.6598	3.07e-15		A_24_P734406	AK023773	4.5073	4.5073	6.45e-07		A_24_P734406	AK023773	4.5073	4.5073	6.45e-07		A_32_P135733	AK056396	2.16335	2.16335	1.88e-15		2.16335
A_23_P108280	CYP4F12				FALSE	FALSE	FALSE	FALSE	FALSE		A_24_P645900	AK023895	0.263535	-3.79456	0.000951195		A_24_P645900	AK023895	0.263535	-3.79456	0.000951195		A_32_P227769	AK057962	6.84926	6.84926	1.04e-29		6.84926
A_23_P108294		2.32704	2.94e-16		A_23_P108294	PPAP2C	2.32704	2.32704	2.94e-16		A_32_P15498	AK025818	0.428769	-2.33226	5.68e-12		A_32_P15498	AK025818	0.428769	-2.33226	5.68e-12		A_24_P860781	AK092921	2.88395	2.88395	9.04e-17		2.88395
A_23_P108294	PPAP2C				FALSE	FALSE	FALSE	FALSE	FALSE		A_23_P102071	AK027315	0.463825	-2.15598	1.48e-12		A_23_P102071	AK027315	0.463825	-2.15598	1.48e-12		A_32_P29200	AK093416	0.259993	-3.84625	1.28e-32		3.84625
A_23_P1083	GJA4				FALSE	FALSE	FALSE	FALSE	FALSE		A_24_P727501	AK054718	0.445634	-2.24399	4.8e-11		A_24_P727501	AK054718	0.445634	-2.24399	4.8e-11		A_32_P409599	AK094874	0.307015	-3.25717	2.67e-05		3.25717
A_23_P108326	NR2F6				FALSE	FALSE	FALSE	FALSE	FALSE		A_32_P61298	AK054921	3.57967	3.57967	0.00298		A_32_P61298	AK054921	3.57967	3.57967	0.00298		A_24_P931579	AK095167	0.169999	-5.8824	2.51e-13		5.8824
A_23_P108342	ZNF571				FALSE	FALSE	FALSE	FALSE	FALSE		A_32_P14212	AK055928	0.416003	-2.40383	4.04e-14		A_32_P14212	AK055928	0.416003	-2.40383	4.04e-14		A_24_P752496	AK095886	0.464884	-2.15107	1.64e-12		2.15107
A_23_P10839	40423				FALSE	FALSE	FALSE	FALSE	FALSE		A_32_P135733	AK056396	2.16335	2.16335	1.88e-15		A_32_P135733	AK056396	2.16335	2.16335	1.88e-15		A_24_P927850	AK096721	0.31674	-3.15716	0.00171333		3.15716
A_23_P108404	AGAP1				FALSE	FALSE	FALSE	FALSE	FALSE		A_32_P227769	AK057962	6.84926	6.84926	1.04e-29		A_32_P227769	AK057962	6.84926	6.84926	1.04e-29		A_32_P181891	AK097571	2.38522	2.38522	1.67e-05		2.38522
A_23_P108492	MARS2				FALSE	FALSE	FALSE	FALSE	FALSE		A_24_P860781	AK092921	2.88395	2.88395	9.04e-17		A_24_P860781	AK092921	2.88395	2.88395	9.04e-17		A_24_P376224	AK098514	2.04144	2.04144	0.00287333		2.04144
A_23_P108501		-2.27771	5.34e-08		A_23_P108501	EPHA4	0.439038	-2.27771	5.34e-08		A_32_P29200	AK093416	0.259993	-3.84625	1.28e-32		A_32_P29200	AK093416	0.259993	-3.84625	1.28e-32		A_24_P700052	AK098638	2.14297	2.14297	2.39e-13		2.14297
A_23_P108501	EPHA4				FALSE	FALSE	FALSE	FALSE	FALSE		A_32_P409599	AK094874	0.307015	-3.25717	2.67e-05		A_32_P409599	AK094874	0.307015	-3.25717	2.67e-05		A_24_P886966	AK123483	0.227061	-4.40411	7.47e-30		4.40411
A_23_P10858	ANKLE2				FALSE	FALSE	FALSE	FALSE	FALSE		A_24_P931579	AK095167	0.169999	-5.8824	2.51e-13		A_24_P931579	AK095167	0.169999	-5.8824	2.51e-13		A_24_P783122	AK123722	0.320427	-3.12084	7.89e-15		3.12084
A_23_P108657	WDSUB1				FALSE	FALSE	FALSE	FALSE	FALSE		A_24_P752496	AK095886	0.464884	-2.15107	1.64e-12		A_24_P752496	AK095886	0.464884	-2.15107	1.64e-12		A_32_P168388	AK123765	0.32503	-3.07664	1.83e-26		3.07664
A_23_P108662	GCS1				FALSE	FALSE	FALSE	FALSE	FALSE		A_24_P927850	AK096721	0.31674	-3.15716	0.00171333		A_24_P927850	AK096721	0.31674	-3.15716	0.00171333		A_32_P11359	AK127626	2.70996	2.70996	0.00207256		2.70996
A_23_P10870	DOLK				FALSE	FALSE	FALSE	FALSE	FALSE		A_32_P181891	AK097571	2.38522	2.38522	1.67e-05		A_32_P181891	AK097571	2.38522	2.38522	1.67e-05		A_23_P258190	AKR1B1	4.23201	4.23201	3.96e-16		4.23201
A_23_P108785	ACTR3				FALSE	FALSE	FALSE	FALSE	FALSE		A_24_P376224	AK098514	2.04144	2.04144	0.00287333		A_24_P376224	AK098514	2.04144	2.04144	0.00287333		A_23_P93641	AKR1B10	4.25795	4.25795	6.04e-25		4.25795
A_23_P108835		2.17454	2.61e-16		A_23_P108835	YPEL5	2.17454	2.17454	2.61e-16		A_24_P700052	AK098638	2.14297	2.14297	2.39e-13		A_24_P700052	AK098638	2.14297	2.14297	2.39e-13		A_24_P152968	AKR1C1	0.395654	-2.52746	1.1e-06		2.52746
A_23_P108835	YPEL5				FALSE	FALSE	FALSE	FALSE	FALSE		A_24_P886966	AK123483	0.227061	-4.40411	7.47e-30		A_24_P886966	AK123483	0.227061	-4.40411	7.47e-30		A_23_P138541	AKR1C3	2.80625	2.80625	0.00177333		2.80625
A_23_P108842	DUSP2				FALSE	FALSE	FALSE	FALSE	FALSE		A_24_P783122	AK123722	0.320427	-3.12084	7.89e-15		A_24_P783122	AK123722	0.320427	-3.12084	7.89e-15		A_24_P522976	AL049991	2.51904	2.51904	3.78e-19		2.51904
A_23_P108871	ZC3H8				FALSE	FALSE	FALSE	FALSE	FALSE		A_32_P168388	AK123765	0.32503	-3.07664	1.83e-26		A_32_P168388	AK123765	0.32503	-3.07664	1.83e-26		A_32_P147063	AL355688	0.420085	-2.38047	9.2e-18		2.38047
A_23_P108932	RPL23AP13				FALSE	FALSE	FALSE	FALSE	FALSE		A_32_P11359	AK127626	2.70996	2.70996	0.00207256		A_32_P11359	AK127626	2.70996	2.70996	0.00207256		A_32_P70245	AL359605	0.278259	-3.59378	5.21e-08		3.59378
A_23_P108948	MREG				FALSE	FALSE	FALSE	FALSE	FALSE		A_23_P258190	AKR1B1	4.23201	4.23201	3.96e-16		A_23_P258190	AKR1B1	4.23201	4.23201	3.96e-16		A_32_P41534	AL581048	0.274415	-3.64412	2.11e-06		3.64412
A_23_P109001	KIAA0406				FALSE	FALSE	FALSE	FALSE	FALSE		A_23_P93641	AKR1B10	4.25795	4.25795	6.04e-25		A_23_P93641	AKR1B10	4.25795	4.25795	6.04e-25		A_24_P917280	ALDH1A3	3.19205	3.19205	2.34e-07		3.19205
A_23_P10902	FRZB				FALSE	FALSE	FALSE	FALSE	FALSE		A_24_P129341	AKR1B10	3.85155	3.85155	2.52e-25		FALSE	FALSE	FALSE	FALSE	FALSE		A_24_P269006	ALDH7A1	0.4452	-2.24618	6.26e-15		2.24618
A_23_P109055	TP53RK				FALSE	FALSE	FALSE	FALSE	FALSE		A_24_P152968	AKR1C1	0.395654	-2.52746	1.1e-06		A_24_P152968	AKR1C1	0.395654	-2.52746	1.1e-06		A_24_P941831	ALS2CR4	0.376757	-2.65423	1.05e-13		2.65423
A_23_P109072	SALL4				FALSE	FALSE	FALSE	FALSE	FALSE		A_23_P138541	AKR1C3	2.80625	2.80625	0.00177333		A_23_P138541	AKR1C3	2.80625	2.80625	0.00177333		A_24_P304154	AMPD3	4.17885	4.17885	2.09e-09		4.17885
A_23_P109133	AVP				FALSE	FALSE	FALSE	FALSE	FALSE		A_24_P522976	AL049991	2.51904	2.51904	3.78e-19		A_24_P522976	AL049991	2.51904	2.51904	3.78e-19		A_23_P159325	ANGPTL4	4.0507	4.0507	9.8e-33		4.0507
A_23_P109171	BFSP1				FALSE	FALSE	FALSE	FALSE	FALSE		A_32_P147063	AL355688	0.420085	-2.38047	9.2e-18		A_32_P147063	AL355688	0.420085	-2.38047	9.2e-18		A_24_P306034	ANKDD1A	2.42333	2.42333	1.9e-09		2.42333
A_23_P109193	NAPB				FALSE	FALSE	FALSE	FALSE	FALSE		A_32_P70245	AL359605	0.278259	-3.59378	5.21e-08		A_32_P70245	AL359605	0.278259	-3.59378	5.21e-08		A_32_P66222	ANKRD20A2	0.254993	-3.92167	2.9e-19		3.92167
A_23_P10927	TM2D2				FALSE	FALSE	FALSE	FALSE	FALSE		A_32_P41534	AL581048	0.274415	-3.64412	2.11e-06		A_32_P41534	AL581048	0.274415	-3.64412	2.11e-06		A_24_P237586	ANKRD37	0.428325	-2.33468	5.39e-18		2.33468
A_23_P109304	SLC5A3				FALSE	FALSE	FALSE	FALSE	FALSE		A_23_P205959	ALDH1A3	2.23489	2.23489	1.14e-13		A_24_P917280	ALDH1A3	3.19205	3.19205	2.34e-07		A_23_P304110	ANKRD43	0.167047	-5.98636	0.00287		5.98636
A_23_P109322		-3.14075	2.59e-26		A_23_P109322	PCP4	0.318395	-3.14075	2.59e-26		A_24_P917280	ALDH1A3	3.19205	3.19205	2.34e-07		FALSE	FALSE	FALSE	FALSE	FALSE		A_32_P123255	ANKRD58	0.271044	-3.68943	1.72e-24		3.68943
A_23_P109322	PCP4				FALSE	FALSE	FALSE	FALSE	FALSE		A_24_P269006	ALDH7A1	0.4452	-2.24618	6.26e-15		A_24_P269006	ALDH7A1	0.4452	-2.24618	6.26e-15		A_23_P335495	ANO7	0.249286	-4.01146	9.11e-11		4.01146
A_23_P10936	KRTAP4-1				FALSE	FALSE	FALSE	FALSE	FALSE		A_24_P941831	ALS2CR4	0.376757	-2.65423	1.05e-13		A_24_P941831	ALS2CR4	0.376757	-2.65423	1.05e-13		A_24_P8109	ANO9	0.360424	-2.77451	1.24e-16		2.77451
A_23_P109393	ARVCF				FALSE	FALSE	FALSE	FALSE	FALSE		A_23_P116286	AMPD3	4.10199	4.10199	1.03e-18		A_24_P304154	AMPD3	4.17885	4.17885	2.09e-09		A_23_P94501	ANXA1	2.31095	2.31095	2.59e-18		2.31095
A_23_P109410	THAP7				FALSE	FALSE	FALSE	FALSE	FALSE		A_24_P304154	AMPD3	4.17885	4.17885	2.09e-09		FALSE	FALSE	FALSE	FALSE	FALSE		A_32_P148345	ANXA2	4.52769	4.52769	2.68e-30		4.52769
A_23_P109427	GSTT2				FALSE	FALSE	FALSE	FALSE	FALSE		A_23_P159325	ANGPTL4	4.0507	4.0507	9.8e-33		A_23_P159325	ANGPTL4	4.0507	4.0507	9.8e-33		A_24_P204244	ANXA2P1	2.2187	2.2187	1.18e-15		2.2187
A_23_P109436	ADORA2A				FALSE	FALSE	FALSE	FALSE	FALSE		A_24_P306034	ANKDD1A	2.42333	2.42333	1.9e-09		A_24_P306034	ANKDD1A	2.42333	2.42333	1.9e-09		A_24_P323114	ANXA2P3	3.31587	3.31587	5.3e-24		3.31587
A_23_P109470	THOC5				FALSE	FALSE	FALSE	FALSE	FALSE		A_24_P64241	ANKRD20A2	0.282065	-3.54528	2.37e-18		A_32_P66222	ANKRD20A2	0.254993	-3.92167	2.9e-19		A_23_P395054	ANXA8L2	0.440253	-2.27142	3.07e-12		2.27142
A_23_P109547	SMCR7L				FALSE	FALSE	FALSE	FALSE	FALSE		A_24_P868583	ANKRD20A2	0.274308	-3.64554	1.02e-22		FALSE	FALSE	FALSE	FALSE	FALSE		A_24_P190804	AP1S2	0.436876	-2.28898	2.8e-07		2.28898
A_23_P109614	MOBP				FALSE	FALSE	FALSE	FALSE	FALSE		A_32_P168326	ANKRD20A2	0.290933	-3.43721	8.77e-26		FALSE	FALSE	FALSE	FALSE	FALSE		A_23_P205997	APH1B	2.12313	2.12313	2.52e-09		2.12313
A_23_P109636	LRIG1				FALSE	FALSE	FALSE	FALSE	FALSE		A_32_P66222	ANKRD20A2	0.254993	-3.92167	2.9e-19		FALSE	FALSE	FALSE	FALSE	FALSE		A_24_P66027	APOBEC3B	3.62966	3.62966	0.00119667		3.62966
A_23_P109643		2.39341	1.47e-17		A_23_P109643	ABTB1	2.39341	2.39341	1.47e-17		A_24_P237586	ANKRD37	0.428325	-2.33468	5.39e-18		A_24_P237586	ANKRD37	0.428325	-2.33468	5.39e-18		A_24_P87931	APOL1	2.43612	2.43612	2.44e-13		2.43612
A_23_P109643	ABTB1				FALSE	FALSE	FALSE	FALSE	FALSE		A_23_P304110	ANKRD43	0.167047	-5.98636	0.00287		A_23_P304110	ANKRD43	0.167047	-5.98636	0.00287		A_24_P48898	APOL2	2.19415	2.19415	1.5e-12		2.19415
A_23_P109682	AZI2				FALSE	FALSE	FALSE	FALSE	FALSE		A_32_P123255	ANKRD58	0.271044	-3.68943	1.72e-24		A_32_P123255	ANKRD58	0.271044	-3.68943	1.72e-24		A_23_P380857	APOL4	2.33346	2.33346	6.72e-10		2.33346
A_23_P109733	CCDC52				FALSE	FALSE	FALSE	FALSE	FALSE		A_23_P335495	ANO7	0.249286	-4.01146	9.11e-11		A_23_P335495	ANO7	0.249286	-4.01146	9.11e-11		A_23_P112482	AQP3	0.429116	-2.33037	7.2e-16		2.33037
A_23_P109881	ITIH4				FALSE	FALSE	FALSE	FALSE	FALSE		A_24_P8109	ANO9	0.360424	-2.77451	1.24e-16		A_24_P8109	ANO9	0.360424	-2.77451	1.24e-16		A_23_P117104	AQP5	0.303777	-3.29188	5.43e-09		3.29188
A_23_P109913	CXCR6				FALSE	FALSE	FALSE	FALSE	FALSE		A_23_P94501	ANXA1	2.31095	2.31095	2.59e-18		A_23_P94501	ANXA1	2.31095	2.31095	2.59e-18		A_23_P167389	ARAP3	2.17493	2.17493	0.00445667		2.17493
A_23_P109934	HEMK1				FALSE	FALSE	FALSE	FALSE	FALSE		A_23_P146644	ANXA2	2.04282	2.04282	2.16e-15		A_32_P148345	ANXA2	4.52769	4.52769	2.68e-30		A_23_P128728	ARG2	0.329661	-3.03342	5.44e-22		3.03342
A_23_P11005	ADAMTS7				FALSE	FALSE	FALSE	FALSE	FALSE		A_32_P148345	ANXA2	4.52769	4.52769	2.68e-30		FALSE	FALSE	FALSE	FALSE	FALSE		A_32_P147090	ARHGAP11A	0.37609	-2.65894	2.01e-15		2.65894
A_23_P110122	CCNG2				FALSE	FALSE	FALSE	FALSE	FALSE		A_32_P94798	ANXA2	2.0502	2.0502	9.6e-13		FALSE	FALSE	FALSE	FALSE	FALSE		A_24_P388659	ARHGAP24	0.309653	-3.22942	4.11e-13		3.22942
A_23_P110151	ARHGAP24				FALSE	FALSE	FALSE	FALSE	FALSE		A_24_P204244	ANXA2P1	2.2187	2.2187	1.18e-15		A_24_P204244	ANXA2P1	2.2187	2.2187	1.18e-15		A_24_P302685	ARHGEF4	0.4603	-2.1725	1.69e-05		2.1725
A_23_P11017		-2.65783	4.3e-09		A_23_P11017	AK021866	0.376246	-2.65783	4.3e-09		A_24_P323114	ANXA2P3	3.31587	3.31587	5.3e-24		A_24_P323114	ANXA2P3	3.31587	3.31587	5.3e-24		A_24_P254551	ARHGEF9	0.46436	-2.1535	6.53e-14		2.1535
A_23_P11017	AK021866				FALSE	FALSE	FALSE	FALSE	FALSE		A_23_P395054	ANXA8L2	0.440253	-2.27142	3.07e-12		A_23_P395054	ANXA8L2	0.440253	-2.27142	3.07e-12		A_24_P328668	ARL13B	0.43139	-2.31809	6.18e-17		2.31809
A_23_P110175	CTSO				FALSE	FALSE	FALSE	FALSE	FALSE		A_24_P190804	AP1S2	0.436876	-2.28898	2.8e-07		A_24_P190804	AP1S2	0.436876	-2.28898	2.8e-07		A_23_P162037	ARNTL	0.33681	-2.96904	1.86e-21		2.96904
A_23_P110184		-2.52741	2.6e-19		A_23_P110184	SC4MOL	0.395661	-2.52741	2.6e-19		A_23_P205997	APH1B	2.12313	2.12313	2.52e-09		A_23_P205997	APH1B	2.12313	2.12313	2.52e-09		A_23_P76145	ARNTL2	0.325996	-3.06753	7.77e-20		3.06753
A_23_P110184	SC4MOL				FALSE	FALSE	FALSE	FALSE	FALSE		A_24_P66027	APOBEC3B	3.62966	3.62966	0.00119667		A_24_P66027	APOBEC3B	3.62966	3.62966	0.00119667		A_23_P119254	ASF1B	0.481595	-2.07643	1.97e-11		2.07643
A_23_P110196	HERC5				FALSE	FALSE	FALSE	FALSE	FALSE		A_24_P87931	APOL1	2.43612	2.43612	2.44e-13		A_24_P87931	APOL1	2.43612	2.43612	2.44e-13		A_24_P911179	ASPM	0.483225	-2.06943	9.94e-11		2.06943
A_23_P1102	ACTA1				FALSE	FALSE	FALSE	FALSE	FALSE		A_24_P48898	APOL2	2.19415	2.19415	1.5e-12		A_24_P48898	APOL2	2.19415	2.19415	1.5e-12		A_24_P113144	ATAD5	0.4804	-2.0816	2.86e-13		2.0816
A_23_P110212	ACSL1				FALSE	FALSE	FALSE	FALSE	FALSE		A_23_P380857	APOL4	2.33346	2.33346	6.72e-10		A_23_P380857	APOL4	2.33346	2.33346	6.72e-10		A_23_P117992	ATP2C2	0.367169	-2.72354	1.91e-22		2.72354
A_23_P110243	KIAA1627				FALSE	FALSE	FALSE	FALSE	FALSE		A_23_P112481	AQP3	0.443444	-2.25508	6.82e-17		A_23_P112482	AQP3	0.429116	-2.33037	7.2e-16		A_24_P168456	ATP5D	0.485354	-2.06035	2.45e-12		2.06035
A_23_P110319	FLJ21511				FALSE	FALSE	FALSE	FALSE	FALSE		A_23_P112482	AQP3	0.429116	-2.33037	7.2e-16		FALSE	FALSE	FALSE	FALSE	FALSE		A_24_P342226	ATP8B3	9.23984	9.23984	1.2e-24		9.23984
A_23_P110345	CHIC2				FALSE	FALSE	FALSE	FALSE	FALSE		A_23_P117104	AQP5	0.303777	-3.29188	5.43e-09		A_23_P117104	AQP5	0.303777	-3.29188	5.43e-09		A_32_P106553	AV737563	0.452052	-2.21214	1.54e-16		2.21214
A_23_P110473	NAIP				FALSE	FALSE	FALSE	FALSE	FALSE		A_23_P167389	ARAP3	2.17493	2.17493	0.00445667		A_23_P167389	ARAP3	2.17493	2.17493	0.00445667		A_32_P29451	AW386276	0.259155	-3.8587	0.00455333		3.8587
A_23_P110531	FST				FALSE	FALSE	FALSE	FALSE	FALSE		A_23_P128728	ARG2	0.329661	-3.03342	5.44e-22		A_23_P128728	ARG2	0.329661	-3.03342	5.44e-22		A_32_P15829	AW389914	0.374803	-2.66807	2.36e-05		2.66807
A_23_P110569	TRIM36				FALSE	FALSE	FALSE	FALSE	FALSE		A_24_P296254	ARHGAP11A	0.489341	-2.04356	6.65e-12		A_32_P147090	ARHGAP11A	0.37609	-2.65894	2.01e-15		A_23_P73096	AW993939	0.115776	-8.6374	0		8.6374
A_23_P110571	MAST4				FALSE	FALSE	FALSE	FALSE	FALSE		A_32_P147090	ARHGAP11A	0.37609	-2.65894	2.01e-15		FALSE	FALSE	FALSE	FALSE	FALSE		A_24_P799048	AX721193	2.37012	2.37012	1.06e-09		2.37012
A_23_P110598	WDR36				FALSE	FALSE	FALSE	FALSE	FALSE		A_24_P388659	ARHGAP24	0.309653	-3.22942	4.11e-13		A_24_P388659	ARHGAP24	0.309653	-3.22942	4.11e-13		A_24_P340498	AX721264	3.91299	3.91299	1.92e-23		3.91299
A_23_P110611	GIN1				FALSE	FALSE	FALSE	FALSE	FALSE		A_24_P302685	ARHGEF4	0.4603	-2.1725	1.69e-05		A_24_P302685	ARHGEF4	0.4603	-2.1725	1.69e-05		A_24_P945355	B3GNT4	0.368397	-2.71446	0.00269667		2.71446
A_23_P110624		-2.13975	5e-15		A_23_P110624	CTNND2	0.467344	-2.13975	5e-15		A_24_P254551	ARHGEF9	0.46436	-2.1535	6.53e-14		A_24_P254551	ARHGEF9	0.46436	-2.1535	6.53e-14		A_24_P359291	B4GALNT1	13.9251	13.9251	3.59e-33		13.9251
A_23_P110624	CTNND2				FALSE	FALSE	FALSE	FALSE	FALSE		A_24_P328668	ARL13B	0.43139	-2.31809	6.18e-17		A_24_P328668	ARL13B	0.43139	-2.31809	6.18e-17		A_23_P344000	B4GALNT4	0.364585	-2.74284	3.27e-12		2.74284
A_23_P110643	CDKL3				FALSE	FALSE	FALSE	FALSE	FALSE		A_23_P162037	ARNTL	0.33681	-2.96904	1.86e-21		A_23_P162037	ARNTL	0.33681	-2.96904	1.86e-21		A_23_P149019	BAI2	0.194449	-5.14274	2.43e-30		5.14274
A_23_P110704	SLU7				FALSE	FALSE	FALSE	FALSE	FALSE		A_23_P76145	ARNTL2	0.325996	-3.06753	7.77e-20		A_23_P76145	ARNTL2	0.325996	-3.06753	7.77e-20		A_23_P379034	BAIAP2L2	0.410104	-2.4384	2.79e-20		2.4384
A_23_P110712	DUSP1				FALSE	FALSE	FALSE	FALSE	FALSE		A_23_P119254	ASF1B	0.481595	-2.07643	1.97e-11		A_23_P119254	ASF1B	0.481595	-2.07643	1.97e-11		A_24_P914362	BC001879	0.435454	-2.29645	4.16e-10		2.29645
A_23_P110837	IRX4				FALSE	FALSE	FALSE	FALSE	FALSE		A_24_P911179	ASPM	0.483225	-2.06943	9.94e-11		A_24_P911179	ASPM	0.483225	-2.06943	9.94e-11		A_23_P100595	BC005072	6.70313	6.70313	0.000256691		6.70313
A_23_P110879	TRAF3IP2				FALSE	FALSE	FALSE	FALSE	FALSE		A_24_P113144	ATAD5	0.4804	-2.0816	2.86e-13		A_24_P113144	ATAD5	0.4804	-2.0816	2.86e-13		A_32_P158433	BC007552	4.76005	4.76005	2.61e-18		4.76005
A_23_P111041	HIST1H2BI				FALSE	FALSE	FALSE	FALSE	FALSE		A_23_P117992	ATP2C2	0.367169	-2.72354	1.91e-22		A_23_P117992	ATP2C2	0.367169	-2.72354	1.91e-22		A_32_P188921	BC007606	0.472997	-2.11418	2.22e-10		2.11418
A_23_P111054	HIST1H2BB				FALSE	FALSE	FALSE	FALSE	FALSE		A_24_P168456	ATP5D	0.485354	-2.06035	2.45e-12		A_24_P168456	ATP5D	0.485354	-2.06035	2.45e-12		A_24_P300610	BC007917	0.339272	-2.94748	1.37e-16		2.94748
A_23_P111132		-2.147	2.68e-15		A_23_P111132	HSPA1A	0.465767	-2.147	2.68e-15		A_24_P342226	ATP8B3	9.23984	9.23984	1.2e-24		A_24_P342226	ATP8B3	9.23984	9.23984	1.2e-24		A_32_P30558	BC011660	0.309346	-3.23263	6.62e-18		3.23263
A_23_P111132	HSPA1A				FALSE	FALSE	FALSE	FALSE	FALSE		A_32_P106553	AV737563	0.452052	-2.21214	1.54e-16		A_32_P106553	AV737563	0.452052	-2.21214	1.54e-16		A_24_P385024	BC031359	2.54078	2.54078	1.77e-20		2.54078
A_23_P111171	B3GALT4				FALSE	FALSE	FALSE	FALSE	FALSE		A_32_P29451	AW386276	0.259155	-3.8587	0.00455333		A_32_P29451	AW386276	0.259155	-3.8587	0.00455333		A_23_P71680	BC034271	2.27405	2.27405	2.41e-12		2.27405
A_23_P11119		-2.56735	0.00132667		A_23_P11119	A_23_P11119	0.389507	-2.56735	0.00132667		A_32_P15829	AW389914	0.374803	-2.66807	2.36e-05		A_32_P15829	AW389914	0.374803	-2.66807	2.36e-05		A_24_P162423	BC034289	0.443914	-2.25269	3.67e-05		2.25269
A_23_P11119	A_23_P11119				FALSE	FALSE	FALSE	FALSE	FALSE		A_23_P73096	AW993939	0.115776	-8.6374	0		A_23_P73096	AW993939	0.115776	-8.6374	0		A_23_P373126	BC035647	2.35161	2.35161	2.88e-13		2.35161
A_23_P111240	PHACTR2				FALSE	FALSE	FALSE	FALSE	FALSE		A_24_P799048	AX721193	2.37012	2.37012	1.06e-09		A_24_P799048	AX721193	2.37012	2.37012	1.06e-09		A_32_P44210	BC037328	0.118356	-8.44911	1.91e-07		8.44911
A_23_P111303	RBM16				FALSE	FALSE	FALSE	FALSE	FALSE		A_24_P340498	AX721264	3.91299	3.91299	1.92e-23		A_24_P340498	AX721264	3.91299	3.91299	1.92e-23		A_23_P166508	BC038245	0.296309	-3.37485	4.38e-29		3.37485
A_23_P111306	RBM16				FALSE	FALSE	FALSE	FALSE	FALSE		A_23_P76071	B3GNT4	0.425219	-2.35173	1.37e-12		A_24_P945355	B3GNT4	0.368397	-2.71446	0.00269667		A_24_P932851	BC040307	0.29312	-3.41157	0.00246		3.41157
A_23_P111311	AKAP12				FALSE	FALSE	FALSE	FALSE	FALSE		A_24_P945355	B3GNT4	0.368397	-2.71446	0.00269667		FALSE	FALSE	FALSE	FALSE	FALSE		A_24_P127411	BC043218	0.36438	-2.74439	5.66e-14		2.74439
A_23_P111361	PPIL6				FALSE	FALSE	FALSE	FALSE	FALSE		A_23_P87461	B4GALNT1	5.72325	5.72325	1.26e-16		A_24_P359291	B4GALNT1	13.9251	13.9251	3.59e-33		A_32_P146815	BC062473	2.14711	2.14711	1.4e-16		2.14711
A_23_P111373	MRS2				FALSE	FALSE	FALSE	FALSE	FALSE		A_24_P359291	B4GALNT1	13.9251	13.9251	3.59e-33		FALSE	FALSE	FALSE	FALSE	FALSE		A_24_P879428	BC070363	3.08069	3.08069	8.56e-19		3.08069
A_23_P11144	CHM				FALSE	FALSE	FALSE	FALSE	FALSE		A_23_P344000	B4GALNT4	0.364585	-2.74284	3.27e-12		A_23_P344000	B4GALNT4	0.364585	-2.74284	3.27e-12		A_32_P83047	BC073918	0.272118	-3.67488	0.00108076		3.67488
A_23_P111517		-2.20366	1.12e-12		A_23_P111517	WBSCR17	0.453791	-2.20366	1.12e-12		A_23_P149019	BAI2	0.194449	-5.14274	2.43e-30		A_23_P149019	BAI2	0.194449	-5.14274	2.43e-30		A_24_P854556	BC122546	0.31514	-3.17319	0.00130354		3.17319
A_23_P111517	WBSCR17				FALSE	FALSE	FALSE	FALSE	FALSE		A_23_P379034	BAIAP2L2	0.410104	-2.4384	2.79e-20		A_23_P379034	BAIAP2L2	0.410104	-2.4384	2.79e-20		A_32_P2730	BCAN	14.5682	14.5682	1.56e-24		14.5682
A_23_P111583	CD36				FALSE	FALSE	FALSE	FALSE	FALSE		A_24_P914362	BC001879	0.435454	-2.29645	4.16e-10		A_24_P914362	BC001879	0.435454	-2.29645	4.16e-10		A_23_P101551	BCAT2	0.482417	-2.0729	2.55e-15		2.0729
A_23_P11160	MAP7D3				FALSE	FALSE	FALSE	FALSE	FALSE		A_23_P100595	BC005072	6.70313	6.70313	0.000256691		A_23_P100595	BC005072	6.70313	6.70313	0.000256691		A_23_P154426	BCL2L11	0.369967	-2.70294	4.33e-09		2.70294
A_23_P111672	TES				FALSE	FALSE	FALSE	FALSE	FALSE		A_32_P158433	BC007552	4.76005	4.76005	2.61e-18		A_32_P158433	BC007552	4.76005	4.76005	2.61e-18		A_32_P462013	BCORL1	0.261874	-3.81863	2.32e-25		3.81863
A_23_P111698	MAFK				FALSE	FALSE	FALSE	FALSE	FALSE		A_32_P188921	BC007606	0.472997	-2.11418	2.22e-10		A_32_P188921	BC007606	0.472997	-2.11418	2.22e-10		A_24_P919850	BDKRB1	2.09404	2.09404	9.24e-11		2.09404
A_23_P111712	MTERF				FALSE	FALSE	FALSE	FALSE	FALSE		A_24_P300610	BC007917	0.339272	-2.94748	1.37e-16		A_24_P300610	BC007917	0.339272	-2.94748	1.37e-16		A_23_P304897	BDKRB2	2.03255	2.03255	4.07e-14		2.03255
A_23_P111724	RUNDC3B				FALSE	FALSE	FALSE	FALSE	FALSE		A_32_P30558	BC011660	0.309346	-3.23263	6.62e-18		A_32_P30558	BC011660	0.309346	-3.23263	6.62e-18		A_32_P119154	BE049152	0.477772	-2.09305	3.45e-14		2.09305
A_23_P111797	DKFZp434F142				FALSE	FALSE	FALSE	FALSE	FALSE		A_24_P385024	BC031359	2.54078	2.54078	1.77e-20		A_24_P385024	BC031359	2.54078	2.54078	1.77e-20		A_32_P122614	BE835490	0.415863	-2.40464	4.43e-05		2.40464
A_23_P111826	SPAM1				FALSE	FALSE	FALSE	FALSE	FALSE		A_23_P71680	BC034271	2.27405	2.27405	2.41e-12		A_23_P71680	BC034271	2.27405	2.27405	2.41e-12		A_23_P22735	BEX2	2.41489	2.41489	6.84e-16		2.41489
A_23_P111835	DLD				FALSE	FALSE	FALSE	FALSE	FALSE		A_24_P162423	BC034289	0.443914	-2.25269	3.67e-05		A_24_P162423	BC034289	0.443914	-2.25269	3.67e-05		A_32_P197173	BF572267	2.7062	2.7062	0.00128		2.7062
A_23_P111860	RADIL				FALSE	FALSE	FALSE	FALSE	FALSE		A_23_P373126	BC035647	2.35161	2.35161	2.88e-13		A_23_P373126	BC035647	2.35161	2.35161	2.88e-13		A_32_P179317	BF761348	0.16272	-6.14554	0.000703336		6.14554
A_23_P111865	ZSCAN21				FALSE	FALSE	FALSE	FALSE	FALSE		A_32_P44210	BC037328	0.118356	-8.44911	1.91e-07		A_32_P44210	BC037328	0.118356	-8.44911	1.91e-07		A_23_P159316	BFSP2	0.27591	-3.62437	1.44e-11		3.62437
A_23_P111888	CTHRC1				FALSE	FALSE	FALSE	FALSE	FALSE		A_23_P166508	BC038245	0.296309	-3.37485	4.38e-29		A_23_P166508	BC038245	0.296309	-3.37485	4.38e-29		A_32_P149416	BG001037	4.05472	4.05472	4.43e-33		4.05472
A_23_P111919	PURG				FALSE	FALSE	FALSE	FALSE	FALSE		A_24_P932851	BC040307	0.29312	-3.41157	0.00246		A_24_P932851	BC040307	0.29312	-3.41157	0.00246		A_24_P618077	BG167658	2.42863	2.42863	1.06e-16		2.42863
A_23_P111929	OTUD6B				FALSE	FALSE	FALSE	FALSE	FALSE		A_24_P127411	BC043218	0.36438	-2.74439	5.66e-14		A_24_P127411	BC043218	0.36438	-2.74439	5.66e-14		A_24_P920135	BG182941	2.16058	2.16058	5.93e-07		2.16058
A_23_P111995	LOXL2				FALSE	FALSE	FALSE	FALSE	FALSE		A_32_P146815	BC062473	2.14711	2.14711	1.4e-16		A_32_P146815	BC062473	2.14711	2.14711	1.4e-16		A_24_P92771	BG528393	3.42309	3.42309	8.71e-32		3.42309
A_23_P112103		-2.42941	3.18e-12		A_23_P112103	GSDMD	0.411622	-2.42941	3.18e-12		A_24_P879428	BC070363	3.08069	3.08069	8.56e-19		A_24_P879428	BC070363	3.08069	3.08069	8.56e-19		A_24_P3016	BG719660	0.428706	-2.3326	4.86e-14		2.3326
A_23_P112103	GSDMD				FALSE	FALSE	FALSE	FALSE	FALSE		A_32_P83047	BC073918	0.272118	-3.67488	0.00108076		A_32_P83047	BC073918	0.272118	-3.67488	0.00108076		A_32_P217911	BG951379	0.331035	-3.02083	2.41e-07		3.02083
A_23_P112135	TRAM1				FALSE	FALSE	FALSE	FALSE	FALSE		A_24_P854556	BC122546	0.31514	-3.17319	0.00130354		A_24_P854556	BC122546	0.31514	-3.17319	0.00130354		A_32_P232327	BG993059	0.37327	-2.67903	1.31e-06		2.67903
A_23_P11214	NKRF				FALSE	FALSE	FALSE	FALSE	FALSE		A_32_P2730	BCAN	14.5682	14.5682	1.56e-24		A_32_P2730	BCAN	14.5682	14.5682	1.56e-24		A_24_P941751	BI261159	0.381794	-2.61921	1.12e-08		2.61921
A_23_P112159	EIF2C2				FALSE	FALSE	FALSE	FALSE	FALSE		A_23_P101551	BCAT2	0.482417	-2.0729	2.55e-15		A_23_P101551	BCAT2	0.482417	-2.0729	2.55e-15		A_32_P194704	BI836739	4.87292	4.87292	5.92e-10		4.87292
A_23_P112201	JMJD2C				FALSE	FALSE	FALSE	FALSE	FALSE		A_23_P154426	BCL2L11	0.369967	-2.70294	4.33e-09		A_23_P154426	BCL2L11	0.369967	-2.70294	4.33e-09		A_23_P165333	BIN1	3.00717	3.00717	4.25e-24		3.00717
A_23_P112220		-2.79774	6.69e-21		A_23_P112220	INSL4	0.357432	-2.79774	6.69e-21		A_32_P462013	BCORL1	0.261874	-3.81863	2.32e-25		A_32_P462013	BCORL1	0.261874	-3.81863	2.32e-25		A_23_P153351	BLVRB	2.39665	2.39665	1.12e-15		2.39665
A_23_P112220	INSL4				FALSE	FALSE	FALSE	FALSE	FALSE		A_24_P919850	BDKRB1	2.09404	2.09404	9.24e-11		A_24_P919850	BDKRB1	2.09404	2.09404	9.24e-11		A_32_P192842	BM129308	0.13751	-7.27221	5.14e-16		7.27221
A_23_P112241		-3.59271	1.61e-24		A_23_P112241	DNAJB5	0.278341	-3.59271	1.61e-24		A_23_P304897	BDKRB2	2.03255	2.03255	4.07e-14		A_23_P304897	BDKRB2	2.03255	2.03255	4.07e-14		A_32_P175957	BM469851	0.368685	-2.71234	6.39e-10		2.71234
A_23_P112241	DNAJB5				FALSE	FALSE	FALSE	FALSE	FALSE		A_32_P119154	BE049152	0.477772	-2.09305	3.45e-14		A_32_P119154	BE049152	0.477772	-2.09305	3.45e-14		A_32_P88310	BM932296	0.471374	-2.12146	4.48e-10		2.12146
A_23_P112275		-7.77376	4.63e-09		A_23_P112275	GABBR2	0.128638	-7.77376	4.63e-09		A_32_P122614	BE835490	0.415863	-2.40464	4.43e-05		A_32_P122614	BE835490	0.415863	-2.40464	4.43e-05		A_32_P155512	BM982926	0.382475	-2.61455	2.86e-11		2.61455
A_23_P112275	GABBR2				FALSE	FALSE	FALSE	FALSE	FALSE		A_23_P22735	BEX2	2.41489	2.41489	6.84e-16		A_23_P22735	BEX2	2.41489	2.41489	6.84e-16		A_32_P23145	BM983766	0.427378	-2.33985	7.76e-05		2.33985
A_23_P112311	TRIM32				FALSE	FALSE	FALSE	FALSE	FALSE		A_32_P197173	BF572267	2.7062	2.7062	0.00128		A_32_P197173	BF572267	2.7062	2.7062	0.00128		A_23_P379649	BMF	3.72553	3.72553	4.32e-27		3.72553
A_23_P112341	RMI1				FALSE	FALSE	FALSE	FALSE	FALSE		A_32_P179317	BF761348	0.16272	-6.14554	0.000703336		A_32_P179317	BF761348	0.16272	-6.14554	0.000703336		A_24_P91566	BMP7	0.44546	-2.24487	3.45e-13		2.24487
A_23_P112481		-2.25508	6.82e-17		A_23_P112481	AQP3	0.443444	-2.25508	6.82e-17		A_23_P159316	BFSP2	0.27591	-3.62437	1.44e-11		A_23_P159316	BFSP2	0.27591	-3.62437	1.44e-11		A_23_P131706	BOLA3	0.438196	-2.28208	1.98e-14		2.28208
A_23_P112481	AQP3				FALSE	FALSE	FALSE	FALSE	FALSE		A_32_P149416	BG001037	4.05472	4.05472	4.43e-33		A_32_P149416	BG001037	4.05472	4.05472	4.43e-33		A_23_P43800	BOP1	0.460496	-2.17157	2.58e-15		2.17157
A_23_P112482		-2.33037	7.2e-16		A_23_P112482	AQP3	0.429116	-2.33037	7.2e-16		A_24_P618077	BG167658	2.42863	2.42863	1.06e-16		A_24_P618077	BG167658	2.42863	2.42863	1.06e-16		A_32_P69399	BQ072652	0.469534	-2.12977	3.66e-13		2.12977
A_23_P112482	AQP3				FALSE	FALSE	FALSE	FALSE	FALSE		A_24_P920135	BG182941	2.16058	2.16058	5.93e-07		A_24_P920135	BG182941	2.16058	2.16058	5.93e-07		A_32_P174978	BQ777622	0.320641	-3.11875	1.45e-06		3.11875
A_23_P112512	MCART1				FALSE	FALSE	FALSE	FALSE	FALSE		A_24_P92771	BG528393	3.42309	3.42309	8.71e-32		A_24_P92771	BG528393	3.42309	3.42309	8.71e-32		A_24_P354849	BQ881683	0.453132	-2.20686	1.92e-13		2.20686
A_23_P112531	FAM102A				FALSE	FALSE	FALSE	FALSE	FALSE		A_24_P3016	BG719660	0.428706	-2.3326	4.86e-14		A_24_P3016	BG719660	0.428706	-2.3326	4.86e-14		A_24_P144504	BRCC3	0.44836	-2.23035	7.14e-17		2.23035
A_23_P112548	HDHD3				FALSE	FALSE	FALSE	FALSE	FALSE		A_32_P217911	BG951379	0.331035	-3.02083	2.41e-07		A_32_P217911	BG951379	0.331035	-3.02083	2.41e-07		A_24_P275386	BRI3BP	0.434355	-2.30227	6.48e-14		2.30227
A_23_P112554		-2.73829	2.79e-15		A_23_P112554	COL15A1	0.365191	-2.73829	2.79e-15		A_32_P232327	BG993059	0.37327	-2.67903	1.31e-06		A_32_P232327	BG993059	0.37327	-2.67903	1.31e-06		A_23_P383915	BTBD16	0.387575	-2.58014	1.44e-07		2.58014
A_23_P112554	COL15A1				FALSE	FALSE	FALSE	FALSE	FALSE		A_24_P941751	BI261159	0.381794	-2.61921	1.12e-08		A_24_P941751	BI261159	0.381794	-2.61921	1.12e-08		A_24_P126282	BTN3A1	2.42874	2.42874	1.49e-05		2.42874
A_23_P112602	TRIM62				FALSE	FALSE	FALSE	FALSE	FALSE		A_32_P194704	BI836739	4.87292	4.87292	5.92e-10		A_32_P194704	BI836739	4.87292	4.87292	5.92e-10		A_24_P311917	BTN3A3	2.08712	2.08712	6.8e-06		2.08712
A_23_P11262	F8A1				FALSE	FALSE	FALSE	FALSE	FALSE		A_23_P165333	BIN1	3.00717	3.00717	4.25e-24		A_23_P165333	BIN1	3.00717	3.00717	4.25e-24		A_32_P80338	BU686376	0.280786	-3.56143	1.66e-06		3.56143
A_23_P112666	FOXE3				FALSE	FALSE	FALSE	FALSE	FALSE		A_24_P156993	BIN1	2.64318	2.64318	2.14e-20		FALSE	FALSE	FALSE	FALSE	FALSE		A_32_P226735	BX090520	0.380127	-2.6307	6.75e-16		2.6307
A_23_P112673		-2.09459	7.39e-13		A_23_P112673	ZWILCH	0.47742	-2.09459	7.39e-13		A_23_P153351	BLVRB	2.39665	2.39665	1.12e-15		A_23_P153351	BLVRB	2.39665	2.39665	1.12e-15		A_32_P31757	BX094773	0.313441	-3.19039	0.000788755		3.19039
A_23_P112673	ZWILCH				FALSE	FALSE	FALSE	FALSE	FALSE		A_32_P192842	BM129308	0.13751	-7.27221	5.14e-16		A_32_P192842	BM129308	0.13751	-7.27221	5.14e-16		A_24_P751008	BX107873	0.256786	-3.89429	2.61e-10		3.89429
A_23_P112874		-3.59114	1.39e-32		A_23_P112874	GPC5	0.278463	-3.59114	1.39e-32		A_32_P175957	BM469851	0.368685	-2.71234	6.39e-10		A_32_P175957	BM469851	0.368685	-2.71234	6.39e-10		A_32_P43372	BX108302	0.299379	-3.34024	0.00198		3.34024
A_23_P112874	GPC5				FALSE	FALSE	FALSE	FALSE	FALSE		A_32_P88310	BM932296	0.471374	-2.12146	4.48e-10		A_32_P88310	BM932296	0.471374	-2.12146	4.48e-10		A_32_P94475	BX109759	0.404918	-2.46963	2.36e-10		2.46963
A_23_P112883		-2.10751	3.26e-12		A_23_P112883	NRBP2	0.474494	-2.10751	3.26e-12		A_32_P155512	BM982926	0.382475	-2.61455	2.86e-11		A_32_P155512	BM982926	0.382475	-2.61455	2.86e-11		A_32_P11526	BX112397	4.65677	4.65677	0.00494333		4.65677
A_23_P112883	NRBP2				FALSE	FALSE	FALSE	FALSE	FALSE		A_32_P23145	BM983766	0.427378	-2.33985	7.76e-05		A_32_P23145	BM983766	0.427378	-2.33985	7.76e-05		A_32_P63729	BX117044	0.380853	-2.62568	1.01e-09		2.62568
A_23_P112921		-2.95323	1.69e-08		A_23_P112921	STARD5	0.338612	-2.95323	1.69e-08		A_23_P379649	BMF	3.72553	3.72553	4.32e-27		A_23_P379649	BMF	3.72553	3.72553	4.32e-27		A_32_P48279	BX117479	0.405228	-2.46775	1.97e-21		2.46775
A_23_P112921	STARD5				FALSE	FALSE	FALSE	FALSE	FALSE		A_24_P91566	BMP7	0.44546	-2.24487	3.45e-13		A_24_P91566	BMP7	0.44546	-2.24487	3.45e-13		A_32_P24359	BX117525	0.45469	-2.1993	6.33e-05		2.1993
A_23_P11295		-2.0452	2.26e-13		A_23_P11295	MTCP1	0.48895	-2.0452	2.26e-13		A_23_P131706	BOLA3	0.438196	-2.28208	1.98e-14		A_23_P131706	BOLA3	0.438196	-2.28208	1.98e-14		A_32_P35759	BX118285	3.66116	3.66116	1.38e-19		3.66116
A_23_P11295	MTCP1				FALSE	FALSE	FALSE	FALSE	FALSE		A_24_P77364	BOLA3	0.445164	-2.24636	7.93e-15		FALSE	FALSE	FALSE	FALSE	FALSE		A_32_P164215	BX363129	2.34521	2.34521	1.41e-14		2.34521
A_23_P113161		-3.65224	1.32e-12		A_23_P113161	C1orf21	0.273805	-3.65224	1.32e-12		A_23_P43800	BOP1	0.460496	-2.17157	2.58e-15		A_23_P43800	BOP1	0.460496	-2.17157	2.58e-15		A_32_P52076	BX537551	2.15093	2.15093	3.13e-05		2.15093
A_23_P113161	C1orf21				FALSE	FALSE	FALSE	FALSE	FALSE		A_32_P69399	BQ072652	0.469534	-2.12977	3.66e-13		A_32_P69399	BQ072652	0.469534	-2.12977	3.66e-13		A_23_P12858	C10orf27	0.162832	-6.14132	1.23e-39		6.14132
A_23_P113245	RBPJ				FALSE	FALSE	FALSE	FALSE	FALSE		A_32_P174978	BQ777622	0.320641	-3.11875	1.45e-06		A_32_P174978	BQ777622	0.320641	-3.11875	1.45e-06		A_23_P350678	C10orf79	0.0923312	-10.8306	0.00107		10.8306
A_23_P113263	A_23_P113263				FALSE	FALSE	FALSE	FALSE	FALSE		A_24_P354849	BQ881683	0.453132	-2.20686	1.92e-13		A_24_P354849	BQ881683	0.453132	-2.20686	1.92e-13		A_24_P286951	C10orf81	0.203043	-4.92506	4.64e-26		4.92506
A_23_P113317	P4HTM				FALSE	FALSE	FALSE	FALSE	FALSE		A_24_P144504	BRCC3	0.44836	-2.23035	7.14e-17		A_24_P144504	BRCC3	0.44836	-2.23035	7.14e-17		A_23_P202773	C11orf20	0.448487	-2.22972	2.08e-15		2.22972
A_23_P113328	ZBTB41				FALSE	FALSE	FALSE	FALSE	FALSE		A_24_P275386	BRI3BP	0.434355	-2.30227	6.48e-14		A_24_P275386	BRI3BP	0.434355	-2.30227	6.48e-14		A_24_P727884	C11orf41	4.89156	4.89156	0.00095		4.89156
A_23_P113351	SPARCL1				FALSE	FALSE	FALSE	FALSE	FALSE		A_23_P383915	BTBD16	0.387575	-2.58014	1.44e-07		A_23_P383915	BTBD16	0.387575	-2.58014	1.44e-07		A_23_P83751	C11orf63	2.24845	2.24845	2.23e-13		2.24845
A_23_P113613	CDCP1				FALSE	FALSE	FALSE	FALSE	FALSE		A_24_P126282	BTN3A1	2.42874	2.42874	1.49e-05		A_24_P126282	BTN3A1	2.42874	2.42874	1.49e-05		A_24_P926543	C11orf82	0.315337	-3.17121	6.21e-08		3.17121
A_23_P113682	SLC34A3				FALSE	FALSE	FALSE	FALSE	FALSE		A_24_P311917	BTN3A3	2.08712	2.08712	6.8e-06		A_24_P311917	BTN3A3	2.08712	2.08712	6.8e-06		A_23_P87773	C12orf48	0.439836	-2.27358	1.09e-09		2.27358
A_23_P113716	HLA-C				FALSE	FALSE	FALSE	FALSE	FALSE		A_32_P80338	BU686376	0.280786	-3.56143	1.66e-06		A_32_P80338	BU686376	0.280786	-3.56143	1.66e-06		A_23_P368909	C13orf29	2.99445	2.99445	9.16e-13		2.99445
A_23_P11390	VCY				FALSE	FALSE	FALSE	FALSE	FALSE		A_32_P226735	BX090520	0.380127	-2.6307	6.75e-16		A_32_P226735	BX090520	0.380127	-2.6307	6.75e-16		A_23_P54205	C14orf118	4.32442	4.32442	9.13e-07		4.32442
A_23_P11397	TTTY13				FALSE	FALSE	FALSE	FALSE	FALSE		A_32_P31757	BX094773	0.313441	-3.19039	0.000788755		A_32_P31757	BX094773	0.313441	-3.19039	0.000788755		A_23_P99579	C14orf142	0.443424	-2.25518	5.12e-18		2.25518
A_23_P114057	SEMA4C				FALSE	FALSE	FALSE	FALSE	FALSE		A_24_P751008	BX107873	0.256786	-3.89429	2.61e-10		A_24_P751008	BX107873	0.256786	-3.89429	2.61e-10		A_23_P14458	C14orf149	2.27284	2.27284	2.69e-14		2.27284
A_23_P114299	CXCR3				FALSE	FALSE	FALSE	FALSE	FALSE		A_32_P43372	BX108302	0.299379	-3.34024	0.00198		A_32_P43372	BX108302	0.299379	-3.34024	0.00198		A_24_P232790	C14orf162	2.40099	2.40099	6.85e-09		2.40099
A_23_P114353	NXF5				FALSE	FALSE	FALSE	FALSE	FALSE		A_32_P94475	BX109759	0.404918	-2.46963	2.36e-10		A_32_P94475	BX109759	0.404918	-2.46963	2.36e-10		A_23_P125176	C15orf31	0.39387	-2.53891	6.67e-06		2.53891
A_23_P114423	RGN				FALSE	FALSE	FALSE	FALSE	FALSE		A_32_P11526	BX112397	4.65677	4.65677	0.00494333		A_32_P11526	BX112397	4.65677	4.65677	0.00494333		A_24_P942335	C15orf42	0.392668	-2.54668	4.7e-13		2.54668
A_23_P1145	MTPAP				FALSE	FALSE	FALSE	FALSE	FALSE		A_32_P63729	BX117044	0.380853	-2.62568	1.01e-09		A_32_P63729	BX117044	0.380853	-2.62568	1.01e-09		A_24_P159335	C16orf55	0.341107	-2.93163	5.87e-17		2.93163
A_23_P114616	ANKRD13C				FALSE	FALSE	FALSE	FALSE	FALSE		A_32_P48279	BX117479	0.405228	-2.46775	1.97e-21		A_32_P48279	BX117479	0.405228	-2.46775	1.97e-21		A_24_P118247	C16orf84	0.459727	-2.1752	7.6e-11		2.1752
A_23_P114626	SERPINC1				FALSE	FALSE	FALSE	FALSE	FALSE		A_32_P24359	BX117525	0.45469	-2.1993	6.33e-05		A_32_P24359	BX117525	0.45469	-2.1993	6.33e-05		A_23_P153168	C18orf24	0.384314	-2.60204	1.55e-06		2.60204
A_23_P114783	PARP1				FALSE	FALSE	FALSE	FALSE	FALSE		A_32_P35759	BX118285	3.66116	3.66116	1.38e-19		A_32_P35759	BX118285	3.66116	3.66116	1.38e-19		A_24_P238499	C18orf56	0.308517	-3.24132	2.77e-18		3.24132
A_23_P114814	RHOU				FALSE	FALSE	FALSE	FALSE	FALSE		A_32_P164215	BX363129	2.34521	2.34521	1.41e-14		A_32_P164215	BX363129	2.34521	2.34521	1.41e-14		A_23_P50674	C19orf36	0.161818	-6.17979	3.1e-20		6.17979
A_23_P114903		3.25409	1.76e-13		A_23_P114903	HSPA6	3.25409	3.25409	1.76e-13		A_32_P52076	BX537551	2.15093	2.15093	3.13e-05		A_32_P52076	BX537551	2.15093	2.15093	3.13e-05		A_24_P934401	C19orf43	0.48107	-2.0787	8.84e-07		2.0787
A_23_P114903	HSPA6				FALSE	FALSE	FALSE	FALSE	FALSE		A_23_P12858	C10orf27	0.162832	-6.14132	1.23e-39		A_23_P12858	C10orf27	0.162832	-6.14132	1.23e-39		A_23_P164814	C19orf57	0.22899	-4.367	5.86e-28		4.367
A_23_P114934	MAEL				FALSE	FALSE	FALSE	FALSE	FALSE		A_23_P350678	C10orf79	0.0923312	-10.8306	0.00107		A_23_P350678	C10orf79	0.0923312	-10.8306	0.00107		A_23_P113161	C1orf21	0.273805	-3.65224	1.32e-12		3.65224
A_23_P114947	RGS2				FALSE	FALSE	FALSE	FALSE	FALSE		A_23_P23980	C10orf81	0.293517	-3.40695	0.000513346		A_24_P286951	C10orf81	0.203043	-4.92506	4.64e-26		A_23_P873	C1orf38	3.62885	3.62885	2.02e-27		3.62885
A_23_P115011	ADAMTSL4				FALSE	FALSE	FALSE	FALSE	FALSE		A_24_P286951	C10orf81	0.203043	-4.92506	4.64e-26		FALSE	FALSE	FALSE	FALSE	FALSE		A_23_P376172	C1orf64	0.466113	-2.1454	6.02e-12		2.1454
A_23_P115021	ACTN2				FALSE	FALSE	FALSE	FALSE	FALSE		A_23_P202773	C11orf20	0.448487	-2.22972	2.08e-15		A_23_P202773	C11orf20	0.448487	-2.22972	2.08e-15		A_32_P84289	C1orf93	0.483437	-2.06852	2.18e-13		2.06852
A_23_P115022	TMEM125				FALSE	FALSE	FALSE	FALSE	FALSE		A_24_P727884	C11orf41	4.89156	4.89156	0.00095		A_24_P727884	C11orf41	4.89156	4.89156	0.00095		A_23_P77993	C1QL1	0.381279	-2.62275	0.000116933		2.62275
A_23_P115052	RIT1				FALSE	FALSE	FALSE	FALSE	FALSE		A_23_P83751	C11orf63	2.24845	2.24845	2.23e-13		A_23_P83751	C11orf63	2.24845	2.24845	2.23e-13		A_23_P2492	C1S	7.42163	7.42163	0		7.42163
A_23_P115064	CRABP2				FALSE	FALSE	FALSE	FALSE	FALSE		A_24_P926543	C11orf82	0.315337	-3.17121	6.21e-08		A_24_P926543	C11orf82	0.315337	-3.17121	6.21e-08		A_32_P162183	C2	3.38939	3.38939	9.58e-26		3.38939
A_23_P115261	AGT				FALSE	FALSE	FALSE	FALSE	FALSE		A_23_P87773	C12orf48	0.439836	-2.27358	1.09e-09		A_23_P87773	C12orf48	0.439836	-2.27358	1.09e-09		A_23_P79818	C20orf111	2.10034	2.10034	1.04e-15		2.10034
A_23_P115313	TOR3A				FALSE	FALSE	FALSE	FALSE	FALSE		A_23_P368909	C13orf29	2.99445	2.99445	9.16e-13		A_23_P368909	C13orf29	2.99445	2.99445	9.16e-13		A_24_P315739	C20orf12	0.378248	-2.64377	8.37e-07		2.64377
A_23_P115316	TOR3A				FALSE	FALSE	FALSE	FALSE	FALSE		A_23_P54205	C14orf118	4.32442	4.32442	9.13e-07		A_23_P54205	C14orf118	4.32442	4.32442	9.13e-07		A_23_P328034	C20orf96	0.419412	-2.38429	2.27e-08		2.38429
A_23_P115467	S100A5				FALSE	FALSE	FALSE	FALSE	FALSE		A_23_P99579	C14orf142	0.443424	-2.25518	5.12e-18		A_23_P99579	C14orf142	0.443424	-2.25518	5.12e-18		A_24_P649388	C21orf63	0.281006	-3.55864	1.06e-12		3.55864
A_23_P115482	UBE2T				FALSE	FALSE	FALSE	FALSE	FALSE		A_23_P14458	C14orf149	2.27284	2.27284	2.69e-14		A_23_P14458	C14orf149	2.27284	2.27284	2.69e-14		A_32_P201390	C2orf14	0.46489	-2.15105	3.8e-09		2.15105
A_23_P115573		2.63634	4.37e-13		A_23_P115573	SHISA4	2.63634	2.63634	4.37e-13		A_24_P232790	C14orf162	2.40099	2.40099	6.85e-09		A_24_P232790	C14orf162	2.40099	2.40099	6.85e-09		A_32_P45974	C2orf27	2.22566	2.22566	3.49e-12		2.22566
A_23_P115573	SHISA4				FALSE	FALSE	FALSE	FALSE	FALSE		A_23_P125176	C15orf31	0.39387	-2.53891	6.67e-06		A_23_P125176	C15orf31	0.39387	-2.53891	6.67e-06		A_23_P153941	C2orf34	0.404382	-2.47291	1.28e-09		2.47291
A_23_P115597	ANKRD26				FALSE	FALSE	FALSE	FALSE	FALSE		A_24_P942335	C15orf42	0.392668	-2.54668	4.7e-13		A_24_P942335	C15orf42	0.392668	-2.54668	4.7e-13		A_24_P6764	C2orf48	0.356125	-2.80801	3.32e-19		2.80801
A_23_P115683	HPS6				FALSE	FALSE	FALSE	FALSE	FALSE		A_24_P159335	C16orf55	0.341107	-2.93163	5.87e-17		A_24_P159335	C16orf55	0.341107	-2.93163	5.87e-17		A_32_P361884	C2orf58	2.95651	2.95651	0.000953525		2.95651
A_23_P115703	PCGF6				FALSE	FALSE	FALSE	FALSE	FALSE		A_32_P107493	C16orf55	0.348643	-2.86826	4.55e-09		FALSE	FALSE	FALSE	FALSE	FALSE		A_23_P131596	C2orf7	0.343571	-2.91061	1.35e-19		2.91061
A_23_P115861	ZNF485				FALSE	FALSE	FALSE	FALSE	FALSE		A_24_P118247	C16orf84	0.459727	-2.1752	7.6e-11		A_24_P118247	C16orf84	0.459727	-2.1752	7.6e-11		A_32_P111587	C2orf72	0.299665	-3.33706	5.75e-29		3.33706
A_23_P115872	CEP55				FALSE	FALSE	FALSE	FALSE	FALSE		A_23_P153168	C18orf24	0.384314	-2.60204	1.55e-06		A_23_P153168	C18orf24	0.384314	-2.60204	1.55e-06		A_23_P341503	C3orf35	2.64316	2.64316	1.14e-10		2.64316
A_23_P115902	A_23_P115902				FALSE	FALSE	FALSE	FALSE	FALSE		A_24_P238499	C18orf56	0.308517	-3.24132	2.77e-18		A_24_P238499	C18orf56	0.308517	-3.24132	2.77e-18		A_32_P199551	C3orf57	0.383596	-2.60691	5.53e-18		2.60691
A_23_P115919	PHYH				FALSE	FALSE	FALSE	FALSE	FALSE		A_23_P50674	C19orf36	0.161818	-6.17979	3.1e-20		A_23_P50674	C19orf36	0.161818	-6.17979	3.1e-20		A_23_P319598	C4BPB	0.369172	-2.70877	1.87e-20		2.70877
A_23_P115922	EIF4EBP2				FALSE	FALSE	FALSE	FALSE	FALSE		A_24_P934401	C19orf43	0.48107	-2.0787	8.84e-07		A_24_P934401	C19orf43	0.48107	-2.0787	8.84e-07		A_23_P218928	C4orf18	0.477563	-2.09397	1.09e-13		2.09397
A_23_P116114		-2.94817	3.03e-22		A_23_P116114	PDE3B	0.339193	-2.94817	3.03e-22		A_23_P164814	C19orf57	0.22899	-4.367	5.86e-28		A_23_P164814	C19orf57	0.22899	-4.367	5.86e-28		A_23_P58390	C4orf32	0.445333	-2.24551	4.46e-15		2.24551
A_23_P116114	PDE3B				FALSE	FALSE	FALSE	FALSE	FALSE		A_23_P113161	C1orf21	0.273805	-3.65224	1.32e-12		A_23_P113161	C1orf21	0.273805	-3.65224	1.32e-12		A_23_P54720	C4orf46	0.361034	-2.76982	3.74e-08		2.76982
A_23_P116123	CHEK1				FALSE	FALSE	FALSE	FALSE	FALSE		A_24_P173754	C1orf21	0.419889	-2.38158	4.78e-13		FALSE	FALSE	FALSE	FALSE	FALSE		A_24_P149124	C5orf13	0.386792	-2.58537	1.05e-18		2.58537
A_23_P116168	KIAA1826				FALSE	FALSE	FALSE	FALSE	FALSE		A_23_P873	C1orf38	3.62885	3.62885	2.02e-27		A_23_P873	C1orf38	3.62885	3.62885	2.02e-27		A_24_P414733	C6orf108	0.45564	-2.19472	1.99e-13		2.19472
A_23_P116173	LOC120376				FALSE	FALSE	FALSE	FALSE	FALSE		A_24_P85775	C1orf38	3.027	3.027	8.88e-19		FALSE	FALSE	FALSE	FALSE	FALSE		A_32_P334340	C6orf124	2.10651	2.10651	3.83e-10		2.10651
A_23_P116187	BCO2				FALSE	FALSE	FALSE	FALSE	FALSE		A_23_P376172	C1orf64	0.466113	-2.1454	6.02e-12		A_23_P376172	C1orf64	0.466113	-2.1454	6.02e-12		A_24_P272290	C6orf145	2.08141	2.08141	7.81e-14		2.08141
A_23_P116286		4.10199	1.03e-18		A_23_P116286	AMPD3	4.10199	4.10199	1.03e-18		A_32_P84289	C1orf93	0.483437	-2.06852	2.18e-13		A_32_P84289	C1orf93	0.483437	-2.06852	2.18e-13		A_24_P737939	C6orf154	0.358892	-2.78635	8.92e-16		2.78635
A_23_P116286	AMPD3				FALSE	FALSE	FALSE	FALSE	FALSE		A_23_P77993	C1QL1	0.381279	-2.62275	0.000116933		A_23_P77993	C1QL1	0.381279	-2.62275	0.000116933		A_32_P137926	C6orf167	0.458073	-2.18306	1.11e-11		2.18306
A_23_P116387	INCENP				FALSE	FALSE	FALSE	FALSE	FALSE		A_23_P2492	C1S	7.42163	7.42163	0		A_23_P2492	C1S	7.42163	7.42163	0		A_23_P59358	C6orf182	0.423104	-2.36349	1.21e-14		2.36349
A_23_P11652	USP1				FALSE	FALSE	FALSE	FALSE	FALSE		A_32_P162183	C2	3.38939	3.38939	9.58e-26		A_32_P162183	C2	3.38939	3.38939	9.58e-26		A_24_P52189	C6orf206	0.437901	-2.28362	5.14e-09		2.28362
A_23_P116578	PCF11				FALSE	FALSE	FALSE	FALSE	FALSE		A_23_P79818	C20orf111	2.10034	2.10034	1.04e-15		A_23_P79818	C20orf111	2.10034	2.10034	1.04e-15		A_23_P410224	C6orf52	2.6687	2.6687	1.87e-05		2.6687
A_23_P116587	OMP				FALSE	FALSE	FALSE	FALSE	FALSE		A_24_P315739	C20orf12	0.378248	-2.64377	8.37e-07		A_24_P315739	C20orf12	0.378248	-2.64377	8.37e-07		A_23_P327907	C8orf37	0.305751	-3.27064	7e-05		3.27064
A_23_P116602	USP35				FALSE	FALSE	FALSE	FALSE	FALSE		A_23_P328034	C20orf96	0.419412	-2.38429	2.27e-08		A_23_P328034	C20orf96	0.419412	-2.38429	2.27e-08		A_23_P253350	C8orf4	0.38936	-2.56832	3.14e-07		2.56832
A_23_P116765	LALBA				FALSE	FALSE	FALSE	FALSE	FALSE		A_24_P649388	C21orf63	0.281006	-3.55864	1.06e-12		A_24_P649388	C21orf63	0.281006	-3.55864	1.06e-12		A_23_P216517	C9orf100	0.418623	-2.38879	6.93e-15		2.38879
A_23_P116850		-2.34283	4.04e-07		A_23_P116850	KRT2	0.426835	-2.34283	4.04e-07		A_32_P201390	C2orf14	0.46489	-2.15105	3.8e-09		A_32_P201390	C2orf14	0.46489	-2.15105	3.8e-09		A_32_P99347	C9orf110	2.64638	2.64638	1.93e-15		2.64638
A_23_P116850	KRT2				FALSE	FALSE	FALSE	FALSE	FALSE		A_32_P45974	C2orf27	2.22566	2.22566	3.49e-12		A_32_P45974	C2orf27	2.22566	2.22566	3.49e-12		A_24_P751492	C9orf128	0.348502	-2.86943	0.000552158		2.86943
A_23_P116890	PRB3				FALSE	FALSE	FALSE	FALSE	FALSE		A_23_P153941	C2orf34	0.404382	-2.47291	1.28e-09		A_23_P153941	C2orf34	0.404382	-2.47291	1.28e-09		A_24_P204976	C9orf131	2.2737	2.2737	0.00071		2.2737
A_23_P116913	AEBP2				FALSE	FALSE	FALSE	FALSE	FALSE		A_24_P6764	C2orf48	0.356125	-2.80801	3.32e-19		A_24_P6764	C2orf48	0.356125	-2.80801	3.32e-19		A_24_P100517	C9orf140	0.438821	-2.27883	1.36e-19		2.27883
A_23_P116942		-3.91366	0.000173315		A_23_P116942	LAG3	0.255516	-3.91366	0.000173315		A_32_P361884	C2orf58	2.95651	2.95651	0.000953525		A_32_P361884	C2orf58	2.95651	2.95651	0.000953525		A_32_P395879	C9orf93	0.333191	-3.00128	1.82e-06		3.00128
A_23_P116942	LAG3				FALSE	FALSE	FALSE	FALSE	FALSE		A_23_P131596	C2orf7	0.343571	-2.91061	1.35e-19		A_23_P131596	C2orf7	0.343571	-2.91061	1.35e-19		A_23_P314712	CABYR	3.3652	3.3652	3.75e-26		3.3652
A_23_P116980	TULP3				FALSE	FALSE	FALSE	FALSE	FALSE		A_24_P623734	C2orf72	0.303141	-3.2988	3.38e-16		A_32_P111587	C2orf72	0.299665	-3.33706	5.75e-29		A_23_P353014	CACNA2D4	0.306197	-3.26587	2.03e-12		3.26587
A_23_P1170	ANUBL1				FALSE	FALSE	FALSE	FALSE	FALSE		A_32_P111587	C2orf72	0.299665	-3.33706	5.75e-29		FALSE	FALSE	FALSE	FALSE	FALSE		A_24_P227230	CADM1	0.441115	-2.26698	2.05e-12		2.26698
A_23_P117104		-3.29188	5.43e-09		A_23_P117104	AQP5	0.303777	-3.29188	5.43e-09		A_23_P341503	C3orf35	2.64316	2.64316	1.14e-10		A_23_P341503	C3orf35	2.64316	2.64316	1.14e-10		A_24_P246710	CADPS2	0.465946	-2.14617	1.55e-08		2.14617
A_23_P117104	AQP5				FALSE	FALSE	FALSE	FALSE	FALSE		A_32_P199551	C3orf57	0.383596	-2.60691	5.53e-18		A_32_P199551	C3orf57	0.383596	-2.60691	5.53e-18		A_24_P380311	CAMK2A	0.142724	-7.00651	0.00488667		7.00651
A_23_P117146	PRDM4				FALSE	FALSE	FALSE	FALSE	FALSE		A_23_P319598	C4BPB	0.369172	-2.70877	1.87e-20		A_23_P319598	C4BPB	0.369172	-2.70877	1.87e-20		A_32_P209208	CAPS2	3.05728	3.05728	2.71e-05		3.05728
A_23_P117175		2.35144	1.58e-17		A_23_P117175	PARP4	2.35144	2.35144	1.58e-17		A_23_P218928	C4orf18	0.477563	-2.09397	1.09e-13		A_23_P218928	C4orf18	0.477563	-2.09397	1.09e-13		A_23_P41854	CARD6	2.56703	2.56703	7.6e-21		2.56703
A_23_P117175	PARP4				FALSE	FALSE	FALSE	FALSE	FALSE		A_23_P58390	C4orf32	0.445333	-2.24551	4.46e-15		A_23_P58390	C4orf32	0.445333	-2.24551	4.46e-15		A_23_P100127	CASC5	0.3132	-3.19285	6.7e-20		3.19285
A_23_P117225	ERCC5				FALSE	FALSE	FALSE	FALSE	FALSE		A_23_P54720	C4orf46	0.361034	-2.76982	3.74e-08		A_23_P54720	C4orf46	0.361034	-2.76982	3.74e-08		A_23_P35912	CASP4	2.87317	2.87317	2.79e-22		2.87317
A_23_P117242	SLC7A1				FALSE	FALSE	FALSE	FALSE	FALSE		A_24_P149124	C5orf13	0.386792	-2.58537	1.05e-18		A_24_P149124	C5orf13	0.386792	-2.58537	1.05e-18		A_23_P47304	CASP5	2.91844	2.91844	5.58e-21		2.91844
A_23_P117274		-2.36059	7.09e-19		A_23_P117274	MIPEP	0.423622	-2.36059	7.09e-19		A_24_P414733	C6orf108	0.45564	-2.19472	1.99e-13		A_24_P414733	C6orf108	0.45564	-2.19472	1.99e-13		A_23_P123071	CAV2	2.70131	2.70131	2.82e-16		2.70131
A_23_P117274	MIPEP				FALSE	FALSE	FALSE	FALSE	FALSE		A_32_P334340	C6orf124	2.10651	2.10651	3.83e-10		A_32_P334340	C6orf124	2.10651	2.10651	3.83e-10		A_24_P313431	CBLN1	0.384262	-2.60239	0.00046		2.60239
A_23_P117286	CLN5				FALSE	FALSE	FALSE	FALSE	FALSE		A_24_P272290	C6orf145	2.08141	2.08141	7.81e-14		A_24_P272290	C6orf145	2.08141	2.08141	7.81e-14		A_23_P40453	CBR3	2.20898	2.20898	1.18e-16		2.20898
A_23_P117302	AF354444				FALSE	FALSE	FALSE	FALSE	FALSE		A_24_P737939	C6orf154	0.358892	-2.78635	8.92e-16		A_24_P737939	C6orf154	0.358892	-2.78635	8.92e-16		A_24_P298174	CBX1	0.46766	-2.1383	5.74e-09		2.1383
A_23_P117387	MIA2				FALSE	FALSE	FALSE	FALSE	FALSE		A_32_P137926	C6orf167	0.458073	-2.18306	1.11e-11		A_32_P137926	C6orf167	0.458073	-2.18306	1.11e-11		A_24_P332161	CCDC144A	0.323128	-3.09475	9.31e-06		3.09475
A_23_P117447	C14orf119				FALSE	FALSE	FALSE	FALSE	FALSE		A_23_P59358	C6orf182	0.423104	-2.36349	1.21e-14		A_23_P59358	C6orf182	0.423104	-2.36349	1.21e-14		A_24_P157156	CCDC150	0.322928	-3.09667	4.88e-14		3.09667
A_23_P117515	ARID4A				FALSE	FALSE	FALSE	FALSE	FALSE		A_24_P52189	C6orf206	0.437901	-2.28362	5.14e-09		A_24_P52189	C6orf206	0.437901	-2.28362	5.14e-09		A_23_P62764	CCDC28B	0.272978	-3.6633	7.26e-18		3.6633
A_23_P117527	FBXO34				FALSE	FALSE	FALSE	FALSE	FALSE		A_23_P410224	C6orf52	2.6687	2.6687	1.87e-05		A_23_P410224	C6orf52	2.6687	2.6687	1.87e-05		A_24_P369232	CCDC3	0.0871211	-11.4783	2.8e-33		11.4783
A_23_P117546	SOS2				FALSE	FALSE	FALSE	FALSE	FALSE		A_23_P327907	C8orf37	0.305751	-3.27064	7e-05		A_23_P327907	C8orf37	0.305751	-3.27064	7e-05		A_24_P358425	CCDC75	0.402003	-2.48754	1.39e-14		2.48754
A_23_P117582	JDP2				FALSE	FALSE	FALSE	FALSE	FALSE		A_23_P253350	C8orf4	0.38936	-2.56832	3.14e-07		A_23_P253350	C8orf4	0.38936	-2.56832	3.14e-07		A_23_P354864	CCDC78	0.388954	-2.571	2.3e-17		2.571
A_23_P117623	TDP1				FALSE	FALSE	FALSE	FALSE	FALSE		A_23_P216517	C9orf100	0.418623	-2.38879	6.93e-15		A_23_P216517	C9orf100	0.418623	-2.38879	6.93e-15		A_23_P312246	CCDC82	2.434	2.434	8.17e-07		2.434
A_23_P117662	HDC				FALSE	FALSE	FALSE	FALSE	FALSE		A_32_P99347	C9orf110	2.64638	2.64638	1.93e-15		A_32_P99347	C9orf110	2.64638	2.64638	1.93e-15		A_24_P911663	CCDC88C	0.42313	-2.36334	1.14e-06		2.36334
A_23_P117679	SLC30A4				FALSE	FALSE	FALSE	FALSE	FALSE		A_24_P751492	C9orf128	0.348502	-2.86943	0.000552158		A_24_P751492	C9orf128	0.348502	-2.86943	0.000552158		A_23_P425681	CCK	2.55855	2.55855	2.37e-14		2.55855
A_23_P117734	LYSMD4				FALSE	FALSE	FALSE	FALSE	FALSE		A_24_P204976	C9orf131	2.2737	2.2737	0.00071		A_24_P204976	C9orf131	2.2737	2.2737	0.00071		A_23_P89431	CCL2	0.383647	-2.60656	0		2.60656
A_23_P117743	ASB7				FALSE	FALSE	FALSE	FALSE	FALSE		A_24_P100517	C9orf140	0.438821	-2.27883	1.36e-19		A_24_P100517	C9orf140	0.438821	-2.27883	1.36e-19		A_23_P215484	CCL26	17.871	17.871	1.28e-15		17.871
A_23_P117782		2.61588	1.15e-13		A_23_P117782	LARP6	2.61588	2.61588	1.15e-13		A_32_P166480	C9orf93	0.452749	-2.20873	1.67e-10		A_32_P395879	C9orf93	0.333191	-3.00128	1.82e-06		A_23_P152838	CCL5	0.183664	-5.44472	0.000653345		5.44472
A_23_P117782	LARP6				FALSE	FALSE	FALSE	FALSE	FALSE		A_32_P395879	C9orf93	0.333191	-3.00128	1.82e-06		FALSE	FALSE	FALSE	FALSE	FALSE		A_23_P215976	CCNE2	0.343034	-2.91516	1.12e-15		2.91516
A_23_P117851		-2.59871	3.44e-12		A_23_P117851	CPLX3	0.384806	-2.59871	3.44e-12		A_23_P314712	CABYR	3.3652	3.3652	3.75e-26		A_23_P314712	CABYR	3.3652	3.3652	3.75e-26		A_23_P37954	CCNF	0.43052	-2.32277	4.28e-21		2.32277
A_23_P117851	CPLX3				FALSE	FALSE	FALSE	FALSE	FALSE		A_23_P353014	CACNA2D4	0.306197	-3.26587	2.03e-12		A_23_P353014	CACNA2D4	0.306197	-3.26587	2.03e-12		A_23_P48897	CCPG1	2.18582	2.18582	0		2.18582
A_23_P117862	NDNL2				FALSE	FALSE	FALSE	FALSE	FALSE		A_24_P227230	CADM1	0.441115	-2.26698	2.05e-12		A_24_P227230	CADM1	0.441115	-2.26698	2.05e-12		A_24_P910050	CD242823	0.47837	-2.09043	2.19e-15		2.09043
A_23_P117896	TGM7				FALSE	FALSE	FALSE	FALSE	FALSE		A_24_P246710	CADPS2	0.465946	-2.14617	1.55e-08		A_24_P246710	CADPS2	0.465946	-2.14617	1.55e-08		A_32_P220798	CD34	4.20065	4.20065	4.07e-06		4.20065
A_23_P117912	RHOV				FALSE	FALSE	FALSE	FALSE	FALSE		A_24_P380311	CAMK2A	0.142724	-7.00651	0.00488667		A_24_P380311	CAMK2A	0.142724	-7.00651	0.00488667		A_23_P57036	CD40	2.77468	2.77468	0		2.77468
A_23_P117928	BAHD1				FALSE	FALSE	FALSE	FALSE	FALSE		A_24_P220921	CAMTA1	0.520229	-1.92223	0.0008		A_24_P220921	CAMTA1	0.520229	-1.92223	0.0008		A_24_P282597	CD46	2.17437	2.17437	6.43e-09		2.17437
A_23_P117933	GCSH				FALSE	FALSE	FALSE	FALSE	FALSE		A_32_P209208	CAPS2	3.05728	3.05728	2.71e-05		A_32_P209208	CAPS2	3.05728	3.05728	2.71e-05		A_23_P15394	CD68	2.5501	2.5501	1.86e-17		2.5501
A_23_P117943	A_23_P117943				FALSE	FALSE	FALSE	FALSE	FALSE		A_23_P41854	CARD6	2.56703	2.56703	7.6e-21		A_23_P41854	CARD6	2.56703	2.56703	7.6e-21		A_23_P48295	CDADC1	0.440386	-2.27073	1.31e-14		2.27073
A_23_P117992		-2.72354	1.91e-22		A_23_P117992	ATP2C2	0.367169	-2.72354	1.91e-22		A_23_P100127	CASC5	0.3132	-3.19285	6.7e-20		A_23_P100127	CASC5	0.3132	-3.19285	6.7e-20		A_23_P57379	CDC45L	0.456514	-2.19051	3.59e-17		2.19051
A_23_P117992	ATP2C2				FALSE	FALSE	FALSE	FALSE	FALSE		A_24_P940678	CASC5	0.425282	-2.35138	2.07e-14		FALSE	FALSE	FALSE	FALSE	FALSE		A_24_P323434	CDCA2	0.352997	-2.83289	6.73e-15		2.83289
A_23_P118	EXTL2				FALSE	FALSE	FALSE	FALSE	FALSE		A_23_P35906	CASP4	2.78147	2.78147	4.22e-20		A_23_P35912	CASP4	2.87317	2.87317	2.79e-22		A_23_P144656	CDH10	0.34265	-2.91843	1.89e-18		2.91843
A_23_P11800	CAMK2N1				FALSE	FALSE	FALSE	FALSE	FALSE		A_23_P35912	CASP4	2.87317	2.87317	2.79e-22		FALSE	FALSE	FALSE	FALSE	FALSE		A_23_P428129	CDKN1C	0.409391	-2.44265	2e-05		2.44265
A_23_P118065		-2.53458	1.11e-13		A_23_P118065	HSD17B2	0.394543	-2.53458	1.11e-13		A_23_P47304	CASP5	2.91844	2.91844	5.58e-21		A_23_P47304	CASP5	2.91844	2.91844	5.58e-21		A_23_P258002	CDKN2AIP	2.04532	2.04532	1.76e-13		2.04532
A_23_P118065	HSD17B2				FALSE	FALSE	FALSE	FALSE	FALSE		A_23_P123071	CAV2	2.70131	2.70131	2.82e-16		A_23_P123071	CAV2	2.70131	2.70131	2.82e-16		A_23_P352426	CDRT1	3.33409	3.33409	1.38e-09		3.33409
A_23_P118113		-2.37078	8e-05		A_23_P118113	SOLH	0.421802	-2.37078	8e-05		A_24_P313431	CBLN1	0.384262	-2.60239	0.00046		A_24_P313431	CBLN1	0.384262	-2.60239	0.00046		A_23_P259344	CECR6	0.29654	-3.37223	3.72e-06		3.37223
A_23_P118113	SOLH				FALSE	FALSE	FALSE	FALSE	FALSE		A_23_P40453	CBR3	2.20898	2.20898	1.18e-16		A_23_P40453	CBR3	2.20898	2.20898	1.18e-16		A_24_P96780	CENPF	0.478412	-2.09025	4.22e-14		2.09025
A_23_P118174	PLK1				FALSE	FALSE	FALSE	FALSE	FALSE		A_24_P298174	CBX1	0.46766	-2.1383	5.74e-09		A_24_P298174	CBX1	0.46766	-2.1383	5.74e-09		A_24_P930100	CENPL	0.299858	-3.33491	2.72e-13		3.33491
A_23_P118246		-2.32091	1.62e-15		A_23_P118246	GINS2	0.430866	-2.32091	1.62e-15		A_24_P332161	CCDC144A	0.323128	-3.09475	9.31e-06		A_24_P332161	CCDC144A	0.323128	-3.09475	9.31e-06		A_32_P119174	CENPP	0.400257	-2.49839	5.81e-14		2.49839
A_23_P118246	GINS2				FALSE	FALSE	FALSE	FALSE	FALSE		A_32_P216369	CCDC144A	0.417973	-2.3925	2.6e-08		FALSE	FALSE	FALSE	FALSE	FALSE		A_24_P109554	CEP110	0.320452	-3.1206	0.000110113		3.1206
A_23_P118300	FAHD1				FALSE	FALSE	FALSE	FALSE	FALSE		A_24_P157156	CCDC150	0.322928	-3.09667	4.88e-14		A_24_P157156	CCDC150	0.322928	-3.09667	4.88e-14		A_32_P14978	CEP152	0.38583	-2.59182	2.04e-08		2.59182
A_23_P118327	THUMPD1				FALSE	FALSE	FALSE	FALSE	FALSE		A_23_P62764	CCDC28B	0.272978	-3.6633	7.26e-18		A_23_P62764	CCDC28B	0.272978	-3.6633	7.26e-18		A_23_P119562	CFD	0.463802	-2.15609	9.98e-17		2.15609
A_23_P118334	PAPD5				FALSE	FALSE	FALSE	FALSE	FALSE		A_24_P369232	CCDC3	0.0871211	-11.4783	2.8e-33		A_24_P369232	CCDC3	0.0871211	-11.4783	2.8e-33		A_24_P135319	CGNL1	0.236217	-4.23339	6.43e-11		4.23339
A_23_P118370	AK022252				FALSE	FALSE	FALSE	FALSE	FALSE		A_23_P339633	CCDC75	0.406466	-2.46023	1.71e-18		A_24_P358425	CCDC75	0.402003	-2.48754	1.39e-14		A_23_P68669	CHODL	2.34084	2.34084	0.000283333		2.34084
A_23_P118392	RASD1				FALSE	FALSE	FALSE	FALSE	FALSE		A_24_P358425	CCDC75	0.402003	-2.48754	1.39e-14		FALSE	FALSE	FALSE	FALSE	FALSE		A_23_P73526	CITED1	0.36407	-2.74673	8.78e-17		2.74673
A_23_P118536	SLFN12				FALSE	FALSE	FALSE	FALSE	FALSE		A_23_P354864	CCDC78	0.388954	-2.571	2.3e-17		A_23_P354864	CCDC78	0.388954	-2.571	2.3e-17		A_23_P25674	CKB	0.178488	-5.60261	1.11e-33		5.60261
A_23_P118552	HEXIM1				FALSE	FALSE	FALSE	FALSE	FALSE		A_23_P312246	CCDC82	2.434	2.434	8.17e-07		A_23_P312246	CCDC82	2.434	2.434	8.17e-07		A_23_P374902	CLDND2	0.212194	-4.71267	4.63e-08		4.71267
A_23_P118571	SOST				FALSE	FALSE	FALSE	FALSE	FALSE		A_24_P911663	CCDC88C	0.42313	-2.36334	1.14e-06		A_24_P911663	CCDC88C	0.42313	-2.36334	1.14e-06		A_23_P26404	CLEC3A	0.116957	-8.55017	3.18e-07		8.55017
A_23_P11859		-2.50018	6.26e-18		A_23_P11859	HSD17B7	0.399971	-2.50018	6.26e-18		A_23_P425681	CCK	2.55855	2.55855	2.37e-14		A_23_P425681	CCK	2.55855	2.55855	2.37e-14		A_23_P417363	CLIP4	5.23755	5.23755	1.84e-38		5.23755
A_23_P11859	HSD17B7				FALSE	FALSE	FALSE	FALSE	FALSE		A_23_P89431	CCL2	0.383647	-2.60656	0		A_23_P89431	CCL2	0.383647	-2.60656	0		A_23_P126212	CLSPN	0.289013	-3.46005	6.83e-23		3.46005
A_23_P118615	ABCA8				FALSE	FALSE	FALSE	FALSE	FALSE		A_23_P215484	CCL26	17.871	17.871	1.28e-15		A_23_P215484	CCL26	17.871	17.871	1.28e-15		A_23_P143559	CLTCL1	0.433941	-2.30446	1.95e-15		2.30446
A_23_P11862	C1orf112				FALSE	FALSE	FALSE	FALSE	FALSE		A_24_P12573	CCL26	11.723	11.723	7.98e-16		FALSE	FALSE	FALSE	FALSE	FALSE		A_23_P100263	CMIP	2.74837	2.74837	6.06e-11		2.74837
A_23_P118660	DDX52				FALSE	FALSE	FALSE	FALSE	FALSE		A_23_P152838	CCL5	0.183664	-5.44472	0.000653345		A_23_P152838	CCL5	0.183664	-5.44472	0.000653345		A_24_P816844	CN312045	0.187411	-5.33586	5.6e-07		5.33586
A_23_P118690	ZNF207				FALSE	FALSE	FALSE	FALSE	FALSE		A_23_P215976	CCNE2	0.343034	-2.91516	1.12e-15		A_23_P215976	CCNE2	0.343034	-2.91516	1.12e-15		A_23_P46947	CNNM1	0.380686	-2.62684	0.00254667		2.62684
A_23_P118712		2.25037	1.75e-17		A_23_P118712	ENST00000324677	2.25037	2.25037	1.75e-17		A_23_P37954	CCNF	0.43052	-2.32277	4.28e-21		A_23_P37954	CCNF	0.43052	-2.32277	4.28e-21		A_23_P55198	CNTD1	0.411042	-2.43284	6.41e-07		2.43284
A_23_P118712	ENST00000324677				FALSE	FALSE	FALSE	FALSE	FALSE		A_24_P193592	CCNF	0.463477	-2.1576	2.76e-11		FALSE	FALSE	FALSE	FALSE	FALSE		A_23_P214168	COL12A1	0.337602	-2.96207	1e-21		2.96207
A_23_P118722	ASGR1				FALSE	FALSE	FALSE	FALSE	FALSE		A_23_P346006	CCPG1	2.04483	2.04483	1.14e-08		A_23_P48897	CCPG1	2.18582	2.18582	0		A_23_P1331	COL13A1	0.155733	-6.42124	0		6.42124
A_23_P118791		-3.58019	1.01e-15		A_23_P118791	TMEM107	0.279315	-3.58019	1.01e-15		A_23_P48897	CCPG1	2.18582	2.18582	0		FALSE	FALSE	FALSE	FALSE	FALSE		A_24_P315120	COL15A1	0.361234	-2.76829	6.9e-11		2.76829
A_23_P118791	TMEM107				FALSE	FALSE	FALSE	FALSE	FALSE		A_24_P39378	CCPG1	2.07227	2.07227	9.06e-12		FALSE	FALSE	FALSE	FALSE	FALSE		A_23_P211212	COL18A1	0.448638	-2.22897	9.98e-16		2.22897
A_23_P118834	TOP2A				FALSE	FALSE	FALSE	FALSE	FALSE		A_24_P910050	CD242823	0.47837	-2.09043	2.19e-15		A_24_P910050	CD242823	0.47837	-2.09043	2.19e-15		A_23_P207520	COL1A1	0.335726	-2.97862	1.4e-45		2.97862
A_23_P118842	KRTAP1-5				FALSE	FALSE	FALSE	FALSE	FALSE		A_32_P220798	CD34	4.20065	4.20065	4.07e-06		A_32_P220798	CD34	4.20065	4.20065	4.07e-06		A_23_P83818	COL5A1	0.163675	-6.10968	5.02e-13		6.10968
A_23_P118854		-5.63429	1.54e-07		A_23_P118854	KRT37	0.177485	-5.63429	1.54e-07		A_23_P57036	CD40	2.77468	2.77468	0		A_23_P57036	CD40	2.77468	2.77468	0		A_23_P106761	CORO1A	0.347425	-2.87832	1.72e-16		2.87832
A_23_P118854	KRT37				FALSE	FALSE	FALSE	FALSE	FALSE		A_24_P282597	CD46	2.17437	2.17437	6.43e-09		A_24_P282597	CD46	2.17437	2.17437	6.43e-09		A_23_P414793	CP	0.276943	-3.61086	0.000503333		3.61086
A_23_P118894	ATAD4				FALSE	FALSE	FALSE	FALSE	FALSE		A_23_P15394	CD68	2.5501	2.5501	1.86e-17		A_23_P15394	CD68	2.5501	2.5501	1.86e-17		A_23_P117851	CPLX3	0.384806	-2.59871	3.44e-12		2.59871
A_23_P119084	ZNF551				FALSE	FALSE	FALSE	FALSE	FALSE		A_23_P48295	CDADC1	0.440386	-2.27073	1.31e-14		A_23_P48295	CDADC1	0.440386	-2.27073	1.31e-14		A_23_P327551	CPNE4	0.385282	-2.5955	3e-05		2.5955
A_23_P119141	KEAP1				FALSE	FALSE	FALSE	FALSE	FALSE		A_23_P57379	CDC45L	0.456514	-2.19051	3.59e-17		A_23_P57379	CDC45L	0.456514	-2.19051	3.59e-17		A_23_P5300	CPS1	0.392249	-2.5494	0		2.5494
A_23_P119143	ICAM5				FALSE	FALSE	FALSE	FALSE	FALSE		A_24_P323434	CDCA2	0.352997	-2.83289	6.73e-15		A_24_P323434	CDCA2	0.352997	-2.83289	6.73e-15		A_23_P350295	CR594843	2.2603	2.2603	1.43e-15		2.2603
A_23_P119254		-2.07643	1.97e-11		A_23_P119254	ASF1B	0.481595	-2.07643	1.97e-11		A_23_P144656	CDH10	0.34265	-2.91843	1.89e-18		A_23_P144656	CDH10	0.34265	-2.91843	1.89e-18		A_24_P865672	CR595483	4.13402	4.13402	2.48e-31		4.13402
A_23_P119254	ASF1B				FALSE	FALSE	FALSE	FALSE	FALSE		A_23_P428129	CDKN1C	0.409391	-2.44265	2e-05		A_23_P428129	CDKN1C	0.409391	-2.44265	2e-05		A_32_P177953	CR598364	2.69952	2.69952	1.56e-24		2.69952
A_23_P119295	ECSIT				FALSE	FALSE	FALSE	FALSE	FALSE		A_23_P258002	CDKN2AIP	2.04532	2.04532	1.76e-13		A_23_P258002	CDKN2AIP	2.04532	2.04532	1.76e-13		A_24_P934522	CR611122	0.48607	-2.05732	1.34e-14		2.05732
[truncated: 12,692 more rows]
