# Supplementary material for: A synergistic antiproliferation effect of curcumin and docosahexaenoic acid in SK-BR-3 breast cancer cells: unique signaling not explained by the effects of either compound alone
Source: BMC Cancer. 2011 Apr 21;11:149. doi: 10.1186/1471-2407-11-149 (PMC3111403; doi:10.1186/1471-2407-11-149)
Supplement: Additional file 2 — Extracting identities of genes that did not respond to one treatment but did respond to another treatment. In order to assemble the heatmap in Figure 3, it was necessary for each gene to have a cell value across all three treatments, including those instances in which a particular gene had no response to a given treatment. The Excel file "Supplementary Data-1.2.xlsx" demonstrates, for the Zadd treatment, how to assemble the list of microarray elements that were isolated as three-replicate responders for either of the other two treatments, but that returned no significant response for all three replicates of the Zadd treatment. This list is used in the next step to query the raw data for Zadd in order to collect fold-change values for these elements. [file 1471-2407-11-149-S2.XLSX]

## Sheet: Sheet3
Sequence code values taken from the "Appear in 3 of 3" sheet of Excel workbook "Preselected UNTvsZadd all.xlsx"		ALL 3 replicate responders = values taken from Excel workbook: "ALL responders with matched sequence codes and names.xlsx"				Conditional formulae return values only for chip elements that were 3 replicate responders for the CCM and DHA treatments.					FALSE values removed, returns sorted by sequence name. These are all chip elements that responded to 3 of 3 replicates for the CCM and DHA treatments, but not the CCM+DHA (Zadd) treatment. These are used to query the gene ratio list for the CCM+DHA treatment in order to retrieve the CCM+DHA treatment values for these elements. This set is referred to elsewhere as "ALL not Zadd"
CCM 3 replicate responders		ALL 3 replicate responders
Sequence code		Sequence code	Sequence name			Sequence code	Sequence name	Sequence code	Sequence name		Sequence code	Sequence name
A_23_P163402		A_23_P10605	A_23_P10605			A_23_P100001	FAM174B	A_23_P100001	FAM174B		A_23_P10605	A_23_P10605
A_24_P68908		A_23_P106814	A_23_P106814			A_23_P100022	SV2B	FALSE	FALSE		A_23_P106814	A_23_P106814
A_23_P206113		A_23_P11119	A_23_P11119			A_23_P100022		FALSE	FALSE		A_23_P113263	A_23_P113263
A_32_P55135		A_23_P113263	A_23_P113263			A_23_P100103	VPS39	A_23_P100103	VPS39		A_23_P115902	A_23_P115902
A_23_P108280		A_23_P115902	A_23_P115902			A_23_P100111	CHP	A_23_P100111	CHP		A_23_P117943	A_23_P117943
A_32_P166422		A_23_P117943	A_23_P117943			A_23_P100127	CASC5	FALSE	FALSE		A_23_P125109	A_23_P125109
A_24_P42693		A_23_P125016	A_23_P125016			A_23_P100127		FALSE	FALSE		A_23_P136013	A_23_P136013
A_23_P208126		A_23_P125109	A_23_P125109			A_23_P100141	UNKL	FALSE	FALSE		A_23_P144317	A_23_P144317
A_32_P206104		A_23_P136013	A_23_P136013			A_23_P100141		FALSE	FALSE		A_23_P14432	A_23_P14432
A_23_P89550		A_23_P136392	A_23_P136392			A_23_P100220	RBM35B	A_23_P100220	RBM35B		A_23_P151376	A_23_P151376
A_32_P2730		A_23_P144317	A_23_P144317			A_23_P100240	CDH16	A_23_P100240	CDH16		A_23_P165819	A_23_P165819
A_23_P93737		A_23_P14432	A_23_P14432			A_23_P100263	CMIP	FALSE	FALSE		A_23_P170713	A_23_P170713
A_24_P359291		A_23_P147404	A_23_P147404			A_23_P100263		FALSE	FALSE		A_23_P17152	A_23_P17152
A_23_P131899		A_23_P151376	A_23_P151376			A_23_P100292	ZNF598	A_23_P100292	ZNF598		A_23_P213350	A_23_P213350
A_23_P395438		A_23_P16496	A_23_P16496			A_23_P100344	ORC6L	A_23_P100344	ORC6L		A_23_P213468	A_23_P213468
A_23_P104471		A_23_P165819	A_23_P165819			A_23_P100392	TCEB2	A_23_P100392	TCEB2		A_23_P216581	A_23_P216581
A_23_P61919		A_23_P170713	A_23_P170713			A_23_P100420	ZCCHC14	A_23_P100420	ZCCHC14		A_23_P21804	A_23_P21804
A_24_P32715		A_23_P170719	A_23_P170719			A_23_P100455	MTHFSD	A_23_P100455	MTHFSD		A_23_P254384	A_23_P254384
A_24_P12573		A_23_P17152	A_23_P17152			A_23_P100556	EXOC7	A_23_P100556	EXOC7		A_23_P28397	A_23_P28397
A_23_P132956		A_23_P210285	A_23_P210285			A_23_P100595	BC005072	FALSE	FALSE		A_23_P28743	A_23_P28743
A_24_P342226		A_23_P213350	A_23_P213350			A_23_P100595		FALSE	FALSE		A_23_P28927	A_23_P28927
A_23_P50504		A_23_P213468	A_23_P213468			A_23_P100654	ZBTB4	A_23_P100654	ZBTB4		A_23_P347100	A_23_P347100
A_24_P231483		A_23_P216581	A_23_P216581			A_23_P100660	SERPINF1	FALSE	FALSE		A_23_P369758	A_23_P369758
A_24_P33115		A_23_P21804	A_23_P21804			A_23_P100660		FALSE	FALSE		A_23_P399579	A_23_P399579
A_23_P33881		A_23_P251002	A_23_P251002			A_23_P100693	HELZ	A_23_P100693	HELZ		A_23_P41824	A_23_P41824
A_23_P125705		A_23_P251196	A_23_P251196			A_23_P100711	PMP22	A_23_P100711	PMP22		A_23_P4462	A_23_P4462
A_23_P160559		A_23_P254384	A_23_P254384			A_23_P100754	SMURF2	A_23_P100754	SMURF2		A_23_P47546	A_23_P47546
A_24_P135769		A_23_P28397	A_23_P28397			A_23_P100883	SUZ12	A_23_P100883	SUZ12		A_23_P83991	A_23_P83991
A_32_P118568		A_23_P28743	A_23_P28743			A_23_P100963	SPNS3	A_23_P100963	SPNS3		A_23_P91130	A_23_P91130
A_23_P2492		A_23_P28927	A_23_P28927			A_23_P101054	KRT34	A_23_P101054	KRT34		A_23_P9997	A_23_P9997
A_23_P209625		A_23_P347100	A_23_P347100			A_23_P101093	COPZ2	A_23_P101093	COPZ2		A_24_P101480	A_24_P101480
A_24_P281683		A_23_P369758	A_23_P369758			A_23_P101111	CTDP1	A_23_P101111	CTDP1		A_24_P101742	A_24_P101742
A_32_P89310		A_23_P370707	A_23_P370707			A_23_P101121	THC2656479	A_23_P101121	THC2656479		A_24_P109711	A_24_P109711
A_32_P172198		A_23_P392897	A_23_P392897			A_23_P101131	GRP	A_23_P101131	GRP		A_24_P110239	A_24_P110239
A_23_P120883		A_23_P399579	A_23_P399579			A_23_P101141	RNF125	A_23_P101141	RNF125		A_24_P110591	A_24_P110591
A_24_P273043		A_23_P41824	A_23_P41824			A_23_P10121	SFRP1	A_23_P10121	SFRP1		A_24_P118271	A_24_P118271
A_23_P73097		A_23_P4462	A_23_P4462			A_23_P101319	ZNF285A	A_23_P101319	ZNF285A		A_24_P118391	A_24_P118391
A_32_P42684		A_23_P47546	A_23_P47546			A_23_P101351	ZNF426	A_23_P101351	ZNF426		A_24_P126851	A_24_P126851
A_32_P227769		A_23_P83991	A_23_P83991			A_23_P101392	TMEM38A	A_23_P101392	TMEM38A		A_24_P126931	A_24_P126931
A_23_P65823		A_23_P91130	A_23_P91130			A_23_P101551	BCAT2	FALSE	FALSE		A_24_P127462	A_24_P127462
A_23_P100595		A_23_P9997	A_23_P9997			A_23_P101551		FALSE	FALSE		A_24_P135551	A_24_P135551
A_23_P206661		A_24_P101480	A_24_P101480			A_23_P101683	CLC	A_23_P101683	CLC		A_24_P136155	A_24_P136155
A_23_P133474		A_24_P101661	A_24_P101661			A_23_P101737	DOT1L	A_23_P101737	DOT1L		A_24_P143785	A_24_P143785
A_24_P11575		A_24_P101742	A_24_P101742			A_23_P101761	KISS1R	A_23_P101761	KISS1R		A_24_P144054	A_24_P144054
A_23_P167599		A_24_P109711	A_24_P109711			A_23_P101796	SYDE1	A_23_P101796	SYDE1		A_24_P144487	A_24_P144487
A_24_P233786		A_24_P110239	A_24_P110239			A_23_P101905	APC2	A_23_P101905	APC2		A_24_P152315	A_24_P152315
A_23_P65068		A_24_P110591	A_24_P110591			A_23_P102000	CXCR4	FALSE	FALSE		A_24_P152345	A_24_P152345
A_23_P162579		A_24_P118271	A_24_P118271			A_23_P102000		FALSE	FALSE		A_24_P152775	A_24_P152775
A_24_P910854		A_24_P118281	A_24_P118281			A_23_P10206	HAS2	A_23_P10206	HAS2		A_24_P153002	A_24_P153002
A_24_P243749		A_24_P118336	A_24_P118336			A_23_P102071	AK027315	FALSE	FALSE		A_24_P158193	A_24_P158193
A_24_P931443		A_24_P118382	A_24_P118382			A_23_P102071		FALSE	FALSE		A_24_P16090	A_24_P16090
A_24_P339436		A_24_P118391	A_24_P118391			A_23_P102202	MSH6	A_23_P102202	MSH6		A_24_P16361	A_24_P16361
A_23_P209116		A_24_P126851	A_24_P126851			A_23_P102242	MARCH7	A_23_P102242	MARCH7		A_24_P169645	A_24_P169645
A_23_P140748		A_24_P126931	A_24_P126931			A_23_P102320	NUP35	A_23_P102320	NUP35		A_24_P170309	A_24_P170309
A_23_P155162		A_24_P127042	A_24_P127042			A_23_P102391	SLC40A1	A_23_P102391	SLC40A1		A_24_P174063	A_24_P174063
A_24_P4816		A_24_P127051	A_24_P127051			A_23_P102471	MSH2	A_23_P102471	MSH2		A_24_P178167	A_24_P178167
A_23_P166207		A_24_P127063	A_24_P127063			A_23_P102551	MALL	FALSE	FALSE		A_24_P178475	A_24_P178475
A_24_P93051		A_24_P127425	A_24_P127425			A_23_P102551		FALSE	FALSE		A_24_P187154	A_24_P187154
A_24_P58620		A_24_P127462	A_24_P127462			A_23_P102607	ENST00000373222	A_23_P102607	ENST00000373222		A_24_P187304	A_24_P187304
A_24_P161074		A_24_P127543	A_24_P127543			A_23_P102622	MATN4	A_23_P102622	MATN4		A_24_P187365	A_24_P187365
A_24_P127543		A_24_P135551	A_24_P135551			A_23_P102731	SMOX	FALSE	FALSE		A_24_P195454	A_24_P195454
A_32_P86682		A_24_P135933	A_24_P135933			A_23_P102731		FALSE	FALSE		A_24_P200962	A_24_P200962
A_23_P417363		A_24_P136155	A_24_P136155			A_23_P102759	BTBD3	A_23_P102759	BTBD3		A_24_P204135	A_24_P204135
A_23_P3038		A_24_P143785	A_24_P143785			A_23_P102832	CEP250	A_23_P102832	CEP250		A_24_P204257	A_24_P204257
A_24_P166613		A_24_P144054	A_24_P144054			A_23_P102884	SYNJ1	A_23_P102884	SYNJ1		A_24_P204334	A_24_P204334
A_23_P50710		A_24_P144149	A_24_P144149			A_23_P10291	CTSE	A_23_P10291	CTSE		A_24_P204414	A_24_P204414
A_24_P84198		A_24_P144254	A_24_P144254			A_23_P102925	PWP2	A_23_P102925	PWP2		A_24_P204574	A_24_P204574
A_24_P727884		A_24_P144487	A_24_P144487			A_23_P103011	RAB36	A_23_P103011	RAB36		A_24_P204664	A_24_P204664
A_32_P194704		A_24_P152315	A_24_P152315			A_23_P103110	MAFF	A_23_P103110	MAFF		A_24_P205307	A_24_P205307
A_24_P342377		A_24_P152345	A_24_P152345			A_23_P103248	PIGM	A_23_P103248	PIGM		A_24_P229304	A_24_P229304
A_24_P229807		A_24_P152775	A_24_P152775			A_23_P103310	S100A7	FALSE	FALSE		A_24_P229438	A_24_P229438
A_24_P76362		A_24_P153002	A_24_P153002			A_23_P103310		FALSE	FALSE		A_24_P229911	A_24_P229911
A_32_P158433		A_24_P153003	A_24_P153003			A_23_P103315	LCE1A	A_23_P103315	LCE1A		A_24_P230388	A_24_P230388
A_32_P120851		A_24_P158193	A_24_P158193			A_23_P103328	PTGER3	FALSE	FALSE		A_24_P233560	A_24_P233560
A_32_P11526		A_24_P15906	A_24_P15906			A_23_P103328		FALSE	FALSE		A_24_P238427	A_24_P238427
A_24_P101541		A_24_P16090	A_24_P16090			A_23_P103334	RC3H1	A_23_P103334	RC3H1		A_24_P238868	A_24_P238868
A_24_P92267		A_24_P161074	A_24_P161074			A_23_P103361	LCK	A_23_P103361	LCK		A_24_P24415	A_24_P24415
A_32_P226646		A_24_P161173	A_24_P161173			A_23_P103433	C1orf102	A_23_P103433	C1orf102		A_24_P24453	A_24_P24453
A_23_P48951		A_24_P161317	A_24_P161317			A_23_P103476	UBIAD1	A_23_P103476	UBIAD1		A_24_P246863	A_24_P246863
A_24_P477051		A_24_P16291	A_24_P16291			A_23_P103503	MDM4	A_23_P103503	MDM4		A_24_P247169	A_24_P247169
A_24_P324424		A_24_P16361	A_24_P16361			A_23_P103522	SELL	A_23_P103522	SELL		A_24_P24806	A_24_P24806
A_32_P148345		A_24_P169645	A_24_P169645			A_23_P103561	NAV1	A_23_P103561	NAV1		A_24_P255123	A_24_P255123
A_24_P631948		A_24_P170186	A_24_P170186			A_23_P103588	HMGCS2	A_23_P103588	HMGCS2		A_24_P255324	A_24_P255324
A_24_P734406		A_24_P170309	A_24_P170309			A_23_P103601	MAN1C1	A_23_P103601	MAN1C1		A_24_P255763	A_24_P255763
A_24_P923483		A_24_P174063	A_24_P174063			A_23_P103628	HEATR1	A_23_P103628	HEATR1		A_24_P256093	A_24_P256093
A_23_P148410		A_24_P178154	A_24_P178154			A_23_P103703	HSPB7	FALSE	FALSE		A_24_P268474	A_24_P268474
A_24_P7541		A_24_P178167	A_24_P178167			A_23_P103703		FALSE	FALSE		A_24_P272381	A_24_P272381
A_24_P383802		A_24_P178475	A_24_P178475			A_23_P103720	AGMAT	A_23_P103720	AGMAT		A_24_P273214	A_24_P273214
A_24_P631625		A_24_P178723	A_24_P178723			A_23_P103743	AF118066	A_23_P103743	AF118066		A_24_P280953	A_24_P280953
A_24_P662366		A_24_P187154	A_24_P187154			A_23_P103787	HIPK1	A_23_P103787	HIPK1		A_24_P281025	A_24_P281025
A_23_P45999		A_24_P187304	A_24_P187304			A_23_P103795	VANGL1	A_23_P103795	VANGL1		A_24_P289573	A_24_P289573
A_23_P44569		A_24_P187355	A_24_P187355			A_23_P1038	JARID1B	A_23_P1038	JARID1B		A_24_P289753	A_24_P289753
A_24_P127661		A_24_P187365	A_24_P187365			A_23_P103812	FAM5C	FALSE	FALSE		A_24_P289834	A_24_P289834
A_24_P392947		A_24_P195400	A_24_P195400			A_23_P103812		FALSE	FALSE		A_24_P289984	A_24_P289984
A_23_P54205		A_24_P195454	A_24_P195454			A_23_P103837	UBAP2L	A_23_P103837	UBAP2L		A_24_P290087	A_24_P290087
A_23_P23074		A_24_P200962	A_24_P200962			A_23_P10385	DTL	A_23_P10385	DTL		A_24_P298616	A_24_P298616
A_24_P118336		A_24_P204135	A_24_P204135			A_23_P103864	TTC13	A_23_P103864	TTC13		A_24_P298928	A_24_P298928
A_23_P94230		A_24_P204257	A_24_P204257			A_23_P103897	SPATA1	A_23_P103897	SPATA1		A_24_P306644	A_24_P306644
A_24_P937796		A_24_P204334	A_24_P204334			A_23_P103981	HIST2H2AA4	FALSE	FALSE		A_24_P315581	A_24_P315581
A_23_P258190		A_24_P204414	A_24_P204414			A_23_P103981		FALSE	FALSE		A_24_P315674	A_24_P315674
A_23_P204581		A_24_P204574	A_24_P204574			A_23_P103996	GCLM	FALSE	FALSE		A_24_P322908	A_24_P322908
A_23_P250164		A_24_P204664	A_24_P204664			A_23_P103996		FALSE	FALSE		A_24_P32708	A_24_P32708
A_32_P220798		A_24_P205307	A_24_P205307			A_23_P104022	TSEN15	A_23_P104022	TSEN15		A_24_P33055	A_24_P33055
A_23_P168324		A_24_P221105	A_24_P221105			A_23_P104065	ICMT	A_23_P104065	ICMT		A_24_P33105	A_24_P33105
A_23_P157117		A_24_P221475	A_24_P221475			A_23_P104098	SYT2	FALSE	FALSE		A_24_P332263	A_24_P332263
A_24_P865672		A_24_P221724	A_24_P221724			A_23_P104098		FALSE	FALSE		A_24_P332953	A_24_P332953
A_24_P161317		A_24_P221778	A_24_P221778			A_23_P104138	MGC15634	A_23_P104138	MGC15634		A_24_P33385	A_24_P33385
A_23_P138567		A_24_P229304	A_24_P229304			A_23_P1043	C1orf106	A_23_P1043	C1orf106		A_24_P33525	A_24_P33525
A_23_P116286		A_24_P229438	A_24_P229438			A_23_P104318	DDIT4	FALSE	FALSE		A_24_P349596	A_24_P349596
A_32_P160896		A_24_P229807	A_24_P229807			A_23_P104318		FALSE	FALSE		A_24_P349869	A_24_P349869
A_24_P54670		A_24_P229911	A_24_P229911			A_23_P104323	MGMT	A_23_P104323	MGMT		A_24_P358215	A_24_P358215
A_24_P537149		A_24_P230195	A_24_P230195			A_23_P104372	DNAJC9	A_23_P104372	DNAJC9		A_24_P358390	A_24_P358390
A_24_P717462		A_24_P230388	A_24_P230388			A_23_P104471	DUSP13	FALSE	FALSE		A_24_P358606	A_24_P358606
A_32_P149416		A_24_P233560	A_24_P233560			A_23_P104471		FALSE	FALSE		A_24_P358857	A_24_P358857
A_23_P159325		A_24_P237820	A_24_P237820			A_23_P104509	FAM53B	A_23_P104509	FAM53B		A_24_P366768	A_24_P366768
A_24_P148907		A_24_P238186	A_24_P238186			A_23_P104522	NEBL	A_23_P104522	NEBL		A_24_P367100	A_24_P367100
A_24_P48204		A_24_P238427	A_24_P238427			A_23_P10458	C22orf26	A_23_P10458	C22orf26		A_24_P367259	A_24_P367259
A_24_P647965		A_24_P238868	A_24_P238868			A_23_P104641	C11orf2	A_23_P104641	C11orf2		A_24_P367282	A_24_P367282
A_24_P357933		A_24_P24415	A_24_P24415			A_23_P104692	PELI3	FALSE	FALSE		A_24_P367326	A_24_P367326
A_24_P340498		A_24_P24453	A_24_P24453			A_23_P104692		FALSE	FALSE		A_24_P368748	A_24_P368748
A_23_P52451		A_24_P246863	A_24_P246863			A_23_P104762	YAP1	A_23_P104762	YAP1		A_24_P375573	A_24_P375573
A_24_P246777		A_24_P247169	A_24_P247169			A_23_P104798	IL18	FALSE	FALSE		A_24_P375870	A_24_P375870
A_24_P41662		A_24_P24786	A_24_P24786			A_23_P104798		FALSE	FALSE		A_24_P375962	A_24_P375962
A_23_P18713		A_24_P24806	A_24_P24806			A_23_P104996	BEST1	A_23_P104996	BEST1		A_24_P383569	A_24_P383569
A_23_P170719		A_24_P25063	A_24_P25063			A_23_P10500	ATP9B	A_23_P10500	ATP9B		A_24_P383680	A_24_P383680
A_24_P754989		A_24_P255123	A_24_P255123			A_23_P105002	ROM1	FALSE	FALSE		A_24_P391748	A_24_P391748
A_24_P780353		A_24_P255324	A_24_P255324			A_23_P105002		FALSE	FALSE		A_24_P392731	A_24_P392731
A_24_P129341		A_24_P255763	A_24_P255763			A_23_P105144	SCUBE2	A_23_P105144	SCUBE2		A_24_P392842	A_24_P392842
A_23_P357724		A_24_P256093	A_24_P256093			A_23_P105184	ARAP1	A_23_P105184	ARAP1		A_24_P399341	A_24_P399341
A_23_P64129		A_24_P264549	A_24_P264549			A_23_P105212	THRSP	FALSE	FALSE		A_24_P400751	A_24_P400751
A_24_P247093		A_24_P268474	A_24_P268474			A_23_P105212		FALSE	FALSE		A_24_P400970	A_24_P400970
A_24_P921264		A_24_P272381	A_24_P272381			A_23_P105251	GLI1	A_23_P105251	GLI1		A_24_P401321	A_24_P401321
A_24_P332461		A_24_P273074	A_24_P273074			A_23_P105276	ZNF84	A_23_P105276	ZNF84		A_24_P401663	A_24_P401663
A_24_P531074		A_24_P273214	A_24_P273214			A_23_P105368	MGC16384	A_23_P105368	MGC16384		A_24_P409361	A_24_P409361
A_24_P409910		A_24_P273284	A_24_P273284			A_23_P105495	TAS2R14	A_23_P105495	TAS2R14		A_24_P409560	A_24_P409560
A_23_P205519		A_24_P280953	A_24_P280953			A_23_P105545	VAMP1	A_23_P105545	VAMP1		A_24_P41540	A_24_P41540
A_23_P379649		A_24_P281025	A_24_P281025			A_23_P105562	VWF	FALSE	FALSE		A_24_P417922	A_24_P417922
A_23_P38537		A_24_P281285	A_24_P281285			A_23_P105562		FALSE	FALSE		A_24_P418019	A_24_P418019
A_24_P929640		A_24_P281468	A_24_P281468			A_23_P10559	AATK	A_23_P10559	AATK		A_24_P41890	A_24_P41890
A_23_P378574		A_24_P281683	A_24_P281683			A_23_P105592	MVK	A_23_P105592	MVK		A_24_P42107	A_24_P42107
A_23_P133236		A_24_P289130	A_24_P289130			A_23_P105730	MDM1	FALSE	FALSE		A_24_P461664	A_24_P461664
A_32_P11764		A_24_P289573	A_24_P289573			A_23_P105730		FALSE	FALSE		A_24_P467805	A_24_P467805
A_24_P178723		A_24_P289753	A_24_P289753			A_23_P105753	PWP1	A_23_P105753	PWP1		A_24_P470782	A_24_P470782
A_23_P86059		A_24_P289834	A_24_P289834			A_23_P105803	FGF9	A_23_P105803	FGF9		A_24_P471099	A_24_P471099
A_24_P7565		A_24_P289984	A_24_P289984			A_23_P105856	SLC46A3	FALSE	FALSE		A_24_P477353	A_24_P477353
A_24_P760945		A_24_P290087	A_24_P290087			A_23_P105856		FALSE	FALSE		A_24_P477610	A_24_P477610
A_23_P5103		A_24_P298604	A_24_P298604			A_23_P10591	METRNL	A_23_P10591	METRNL		A_24_P480206	A_24_P480206
A_32_P35759		A_24_P298616	A_24_P298616			A_23_P105963	AK7	A_23_P105963	AK7		A_24_P483871	A_24_P483871
A_23_P351275		A_24_P298928	A_24_P298928			A_23_P106024	JAG2	A_23_P106024	JAG2		A_24_P486544	A_24_P486544
A_24_P152845		A_24_P306644	A_24_P306644			A_23_P10605	A_23_P10605	A_23_P10605	A_23_P10605		A_24_P486924	A_24_P486924
A_23_P155979		A_24_P306994	A_24_P306994			A_23_P10614	PDK1	FALSE	FALSE		A_24_P487766	A_24_P487766
A_24_P66027		A_24_P315581	A_24_P315581			A_23_P10614		FALSE	FALSE		A_24_P488510	A_24_P488510
A_23_P81399		A_24_P315674	A_24_P315674			A_23_P106174	PSEN1	A_23_P106174	PSEN1		A_24_P490109	A_24_P490109
A_23_P873		A_24_P322908	A_24_P322908			A_23_P106194	FOS	A_23_P106194	FOS		A_24_P493005	A_24_P493005
A_32_P330691		A_24_P323974	A_24_P323974			A_23_P106280	FLJ10038	A_23_P106280	FLJ10038		A_24_P494658	A_24_P494658
A_23_P58953		A_24_P324424	A_24_P324424			A_23_P106322	CPEB1	A_23_P106322	CPEB1		A_24_P50139	A_24_P50139
A_24_P127051		A_24_P324538	A_24_P324538			A_23_P106389	SEMA7A	A_23_P106389	SEMA7A		A_24_P50509	A_24_P50509
A_32_P168973		A_24_P32708	A_24_P32708			A_23_P106405	NDN	FALSE	FALSE		A_24_P50601	A_24_P50601
A_23_P125016		A_24_P32715	A_24_P32715			A_23_P106405		FALSE	FALSE		A_24_P511776	A_24_P511776
A_24_P178154		A_24_P33055	A_24_P33055			A_23_P106412	AK130644	A_23_P106412	AK130644		A_24_P514814	A_24_P514814
A_32_P61298		A_24_P33105	A_24_P33105			A_23_P106505	LCMT2	A_23_P106505	LCMT2		A_24_P525144	A_24_P525144
A_23_P62099		A_24_P33115	A_24_P33115			A_23_P106522	INO80	A_23_P106522	INO80		A_24_P533990	A_24_P533990
A_23_P125042		A_24_P332263	A_24_P332263			A_23_P106532	CHST14	A_23_P106532	CHST14		A_24_P551530	A_24_P551530
A_24_P366465		A_24_P332461	A_24_P332461			A_23_P106559	ENST00000382757	A_23_P106559	ENST00000382757		A_24_P556049	A_24_P556049
A_32_P10495		A_24_P332504	A_24_P332504			A_23_P106602	CRISPLD2	FALSE	FALSE		A_24_P562242	A_24_P562242
A_23_P103996		A_24_P332595	A_24_P332595			A_23_P106602		FALSE	FALSE		A_24_P566027	A_24_P566027
A_24_P144303		A_24_P332953	A_24_P332953			A_23_P106633	DDX28	A_23_P106633	DDX28		A_24_P571824	A_24_P571824
A_24_P221105		A_24_P333052	A_24_P333052			A_23_P106663	CMTM1	A_23_P106663	CMTM1		A_24_P581311	A_24_P581311
A_24_P458168		A_24_P33385	A_24_P33385			A_23_P106761	CORO1A	FALSE	FALSE		A_24_P638453	A_24_P638453
A_24_P273284		A_24_P33403	A_24_P33403			A_23_P106761		FALSE	FALSE		A_24_P654066	A_24_P654066
A_24_P698816		A_24_P33429	A_24_P33429			A_23_P106814	A_23_P106814	A_23_P106814	A_23_P106814		A_24_P655888	A_24_P655888
A_23_P251002		A_24_P33525	A_24_P33525			A_23_P106844	MT2A	A_23_P106844	MT2A		A_24_P666795	A_24_P666795
A_24_P238186		A_24_P341078	A_24_P341078			A_23_P106898	ORAI3	A_23_P106898	ORAI3		A_24_P670342	A_24_P670342
A_23_P426021		A_24_P349596	A_24_P349596			A_23_P106922	CHST6	A_23_P106922	CHST6		A_24_P67574	A_24_P67574
A_24_P307306		A_24_P349869	A_24_P349869			A_23_P106933	ACSM1	A_23_P106933	ACSM1		A_24_P676200	A_24_P676200
A_23_P214533		A_24_P357933	A_24_P357933			A_23_P107154	USP32	A_23_P107154	USP32		A_24_P676216	A_24_P676216
A_23_P218358		A_24_P358215	A_24_P358215			A_23_P107238	MBTD1	A_23_P107238	MBTD1		A_24_P676566	A_24_P676566
A_23_P108265		A_24_P358390	A_24_P358390			A_23_P107247	CACNA1G	A_23_P107247	CACNA1G		A_24_P681266	A_24_P681266
A_24_P58034		A_24_P358606	A_24_P358606			A_23_P107644	SNRPD1	A_23_P107644	SNRPD1		A_24_P681563	A_24_P681563
A_24_P23740		A_24_P358857	A_24_P358857			A_23_P107673	ZFP28	A_23_P107673	ZFP28		A_24_P682550	A_24_P682550
A_24_P213134		A_24_P366465	A_24_P366465			A_23_P107735	CD79A	A_23_P107735	CD79A		A_24_P692600	A_24_P692600
A_24_P92771		A_24_P366768	A_24_P366768			A_23_P107855	FIZ1	A_23_P107855	FIZ1		A_24_P695223	A_24_P695223
A_24_P556030		A_24_P367100	A_24_P367100			A_23_P107942	ZNF473	A_23_P107942	ZNF473		A_24_P7021	A_24_P7021
A_24_P50381		A_24_P367259	A_24_P367259			A_23_P108103	AK000707	FALSE	FALSE		A_24_P714316	A_24_P714316
A_24_P773539		A_24_P367282	A_24_P367282			A_23_P108103		FALSE	FALSE		A_24_P724807	A_24_P724807
A_23_P24004		A_24_P367326	A_24_P367326			A_23_P108143	GAMT	FALSE	FALSE		A_24_P745960	A_24_P745960
A_24_P281285		A_24_P367399	A_24_P367399			A_23_P108143		FALSE	FALSE		A_24_P7470	A_24_P7470
A_32_P162183		A_24_P368748	A_24_P368748			A_23_P108170	PSG6	FALSE	FALSE		A_24_P760324	A_24_P760324
A_23_P80974		A_24_P375573	A_24_P375573			A_23_P108170		FALSE	FALSE		A_24_P761386	A_24_P761386
A_23_P130509		A_24_P375751	A_24_P375751			A_23_P108265	OR7C2	FALSE	FALSE		A_24_P76319	A_24_P76319
A_24_P153003		A_24_P375870	A_24_P375870			A_23_P108265		FALSE	FALSE		A_24_P7785	A_24_P7785
A_23_P314712		A_24_P375962	A_24_P375962			A_23_P108280	CYP4F12	FALSE	FALSE		A_24_P780709	A_24_P780709
A_32_P8551		A_24_P383569	A_24_P383569			A_23_P108280		FALSE	FALSE		A_24_P782102	A_24_P782102
A_32_P34		A_24_P383680	A_24_P383680			A_23_P108294	PPAP2C	FALSE	FALSE		A_24_P783656	A_24_P783656
A_24_P255384		A_24_P383802	A_24_P383802			A_23_P108294		FALSE	FALSE		A_24_P792748	A_24_P792748
A_24_P144254		A_24_P384379	A_24_P384379			A_23_P1083	GJA4	A_23_P1083	GJA4		A_24_P798431	A_24_P798431
A_24_P521662		A_24_P391748	A_24_P391748			A_23_P108326	NR2F6	A_23_P108326	NR2F6		A_24_P812265	A_24_P812265
A_23_P352426		A_24_P392622	A_24_P392622			A_23_P108342	ZNF571	A_23_P108342	ZNF571		A_24_P815570	A_24_P815570
A_32_P145039		A_24_P392731	A_24_P392731			A_23_P10839	SEPT2	A_23_P10839	SEPT2		A_24_P821146	A_24_P821146
A_23_P77415		A_24_P392842	A_24_P392842			A_23_P108404	AGAP1	A_23_P108404	AGAP1		A_24_P827738	A_24_P827738
A_24_P323114		A_24_P392900	A_24_P392900			A_23_P108492	MARS2	A_23_P108492	MARS2		A_24_P828125	A_24_P828125
A_23_P137035		A_24_P392947	A_24_P392947			A_23_P108501	EPHA4	FALSE	FALSE		A_24_P84268	A_24_P84268
A_24_P101211		A_24_P399341	A_24_P399341			A_23_P108501		FALSE	FALSE		A_24_P844470	A_24_P844470
A_24_P85557		A_24_P400751	A_24_P400751			A_23_P10858	ANKLE2	A_23_P10858	ANKLE2		A_24_P84482	A_24_P84482
A_23_P255827		A_24_P400970	A_24_P400970			A_23_P108657	WDSUB1	A_23_P108657	WDSUB1		A_24_P84558	A_24_P84558
A_23_P114903		A_24_P401321	A_24_P401321			A_23_P108662	GCS1	A_23_P108662	GCS1		A_24_P845649	A_24_P845649
A_32_P130734		A_24_P401663	A_24_P401663			A_23_P10870	DOLK	A_23_P10870	DOLK		A_24_P846810	A_24_P846810
A_24_P275073		A_24_P409361	A_24_P409361			A_23_P108785	ACTR3	A_23_P108785	ACTR3		A_24_P84711	A_24_P84711
A_23_P375165		A_24_P409560	A_24_P409560			A_23_P108835	YPEL5	FALSE	FALSE		A_24_P84738	A_24_P84738
A_24_P943113		A_24_P409910	A_24_P409910			A_23_P108835		FALSE	FALSE		A_24_P852983	A_24_P852983
A_23_P131060		A_24_P41540	A_24_P41540			A_23_P108871	ZC3H8	A_23_P108871	ZC3H8		A_24_P853410	A_24_P853410
A_23_P19115		A_24_P41662	A_24_P41662			A_23_P108932	RPL23AP13	A_23_P108932	RPL23AP13		A_24_P856176	A_24_P856176
A_23_P28906		A_24_P41781	A_24_P41781			A_23_P108948	MREG	A_23_P108948	MREG		A_24_P868905	A_24_P868905
A_23_P300600		A_24_P417922	A_24_P417922			A_23_P109001	KIAA0406	A_23_P109001	KIAA0406		A_24_P872359	A_24_P872359
A_24_P912751		A_24_P418019	A_24_P418019			A_23_P109055	TP53RK	A_23_P109055	TP53RK		A_24_P874007	A_24_P874007
A_24_P25063		A_24_P41890	A_24_P41890			A_23_P109072	SALL4	A_23_P109072	SALL4		A_24_P881562	A_24_P881562
A_23_P136392		A_24_P42107	A_24_P42107			A_23_P109133	AVP	A_23_P109133	AVP		A_24_P887695	A_24_P887695
A_24_P154037		A_24_P458168	A_24_P458168			A_23_P109171	BFSP1	A_23_P109171	BFSP1		A_24_P891265	A_24_P891265
A_24_P177795		A_24_P461664	A_24_P461664			A_23_P109193	NAPB	A_23_P109193	NAPB		A_24_P900555	A_24_P900555
A_24_P75558		A_24_P467805	A_24_P467805			A_23_P10927	TM2D2	A_23_P10927	TM2D2		A_24_P901836	A_24_P901836
A_23_P387856		A_24_P470782	A_24_P470782			A_23_P109304	SLC5A3	A_23_P109304	SLC5A3		A_24_P911442	A_24_P911442
A_24_P384379		A_24_P471099	A_24_P471099			A_23_P109322	PCP4	FALSE	FALSE		A_24_P912404	A_24_P912404
A_23_P305210		A_24_P477048	A_24_P477048			A_23_P109322		FALSE	FALSE		A_24_P912985	A_24_P912985
A_24_P843552		A_24_P477102	A_24_P477102			A_23_P109410	THAP7	A_23_P109410	THAP7		A_24_P913198	A_24_P913198
A_24_P58337		A_24_P477353	A_24_P477353			A_23_P109427	GSTT2	A_23_P109427	GSTT2		A_24_P913620	A_24_P913620
A_24_P169048		A_24_P477610	A_24_P477610			A_23_P109436	ADORA2A	A_23_P109436	ADORA2A		A_24_P915079	A_24_P915079
A_24_P933319		A_24_P480206	A_24_P480206			A_23_P109614	MOBP	A_23_P109614	MOBP		A_24_P916338	A_24_P916338
A_32_P27041		A_24_P483871	A_24_P483871			A_23_P109636	LRIG1	A_23_P109636	LRIG1		A_24_P916979	A_24_P916979
A_24_P187355		A_24_P486544	A_24_P486544			A_23_P109643	ABTB1	FALSE	FALSE		A_24_P918007	A_24_P918007
A_23_P127948		A_24_P486924	A_24_P486924			A_23_P109643		FALSE	FALSE		A_24_P918364	A_24_P918364
A_24_P221475		A_24_P487766	A_24_P487766			A_23_P109733	CCDC52	A_23_P109733	CCDC52		A_24_P919178	A_24_P919178
A_24_P213296		A_24_P488510	A_24_P488510			A_23_P109881	ITIH4	A_23_P109881	ITIH4		A_24_P919256	A_24_P919256
A_24_P128727		A_24_P490109	A_24_P490109			A_23_P109913	CXCR6	A_23_P109913	CXCR6		A_24_P919283	A_24_P919283
A_24_P879428		A_24_P493005	A_24_P493005			A_23_P109934	HEMK1	A_23_P109934	HEMK1		A_24_P919403	A_24_P919403
A_24_P230195		A_24_P494658	A_24_P494658			A_23_P11005	ADAMTS7	A_23_P11005	ADAMTS7		A_24_P920664	A_24_P920664
A_24_P477048		A_24_P50139	A_24_P50139			A_23_P110122	CCNG2	A_23_P110122	CCNG2		A_24_P921062	A_24_P921062
A_32_P99311		A_24_P502724	A_24_P502724			A_23_P11017	AK021866	FALSE	FALSE		A_24_P921390	A_24_P921390
A_32_P209208		A_24_P502752	A_24_P502752			A_23_P11017		FALSE	FALSE		A_24_P921871	A_24_P921871
A_23_P105856		A_24_P50328	A_24_P50328			A_23_P110175	CTSO	A_23_P110175	CTSO		A_24_P922387	A_24_P922387
A_24_P650562		A_24_P50381	A_24_P50381			A_23_P110184	SC4MOL	FALSE	FALSE		A_24_P922624	A_24_P922624
A_23_P136753		A_24_P50509	A_24_P50509			A_23_P110184		FALSE	FALSE		A_24_P923449	A_24_P923449
A_24_P161173		A_24_P50601	A_24_P50601			A_23_P110196	HERC5	A_23_P110196	HERC5		A_24_P923695	A_24_P923695
A_24_P50707		A_24_P50707	A_24_P50707			A_23_P1102	ACTA1	A_23_P1102	ACTA1		A_24_P925222	A_24_P925222
A_23_P250353		A_24_P511776	A_24_P511776			A_23_P110212	ACSL1	A_23_P110212	ACSL1		A_24_P927230	A_24_P927230
A_32_P725839		A_24_P514814	A_24_P514814			A_23_P110243	KIAA1627	A_23_P110243	KIAA1627		A_24_P927245	A_24_P927245
A_24_P195276		A_24_P521662	A_24_P521662			A_23_P110319	FLJ21511	A_23_P110319	FLJ21511		A_24_P928250	A_24_P928250
A_32_P135890		A_24_P525144	A_24_P525144			A_23_P110345	CHIC2	A_23_P110345	CHIC2		A_24_P929051	A_24_P929051
A_23_P342000		A_24_P531074	A_24_P531074			A_23_P110473	NAIP	A_23_P110473	NAIP		A_24_P930469	A_24_P930469
A_23_P165333		A_24_P533990	A_24_P533990			A_23_P110531	FST	A_23_P110531	FST		A_24_P930506	A_24_P930506
A_32_P306678		A_24_P537149	A_24_P537149			A_23_P110569	TRIM36	A_23_P110569	TRIM36		A_24_P930596	A_24_P930596
A_24_P33403		A_24_P538328	A_24_P538328			A_23_P110571	MAST4	A_23_P110571	MAST4		A_24_P93184	A_24_P93184
A_23_P93282		A_24_P551530	A_24_P551530			A_23_P110611	GIN1	A_23_P110611	GIN1		A_24_P932154	A_24_P932154
A_24_P127042		A_24_P556030	A_24_P556030			A_23_P110624	CTNND2	FALSE	FALSE		A_24_P932253	A_24_P932253
A_24_P933618		A_24_P556049	A_24_P556049			A_23_P110624		FALSE	FALSE		A_24_P933372	A_24_P933372
A_23_P413634		A_24_P562242	A_24_P562242			A_23_P110643	CDKL3	A_23_P110643	CDKL3		A_24_P933940	A_24_P933940
A_23_P368909		A_24_P566027	A_24_P566027			A_23_P110704	SLU7	A_23_P110704	SLU7		A_24_P934434	A_24_P934434
A_23_P209449		A_24_P571824	A_24_P571824			A_23_P110712	DUSP1	A_23_P110712	DUSP1		A_24_P934704	A_24_P934704
A_24_P93397		A_24_P581311	A_24_P581311			A_23_P111041	HIST1H2BI	A_23_P111041	HIST1H2BI		A_24_P935747	A_24_P935747
A_23_P60120		A_24_P612890	A_24_P612890			A_23_P111054	HIST1H2BB	A_23_P111054	HIST1H2BB		A_24_P936057	A_24_P936057
A_23_P370707		A_24_P631625	A_24_P631625			A_23_P111171	B3GALT4	A_23_P111171	B3GALT4		A_24_P940244	A_24_P940244
A_24_P884376		A_24_P631948	A_24_P631948			A_23_P11119	A_23_P11119	FALSE	FALSE		A_24_P943258	A_24_P943258
A_23_P16523		A_24_P638453	A_24_P638453			A_23_P11119		FALSE	FALSE		A_24_P943429	A_24_P943429
A_24_P807445		A_24_P650562	A_24_P650562			A_23_P111303	RBM16	A_23_P111303	RBM16		A_24_P944478	A_24_P944478
A_24_P221724		A_24_P654066	A_24_P654066			A_23_P111361	PPIL6	A_23_P111361	PPIL6		A_24_P99005	A_24_P99005
A_23_P72448		A_24_P655888	A_24_P655888			A_23_P111373	MRS2	A_23_P111373	MRS2		A_32_P101073	A_32_P101073
A_23_P31177		A_24_P666795	A_24_P666795			A_23_P11144	CHM	A_23_P11144	CHM		A_32_P101195	A_32_P101195
A_32_P361884		A_24_P670342	A_24_P670342			A_23_P111517	WBSCR17	FALSE	FALSE		A_32_P101420	A_32_P101420
A_32_P157671		A_24_P67268	A_24_P67268			A_23_P111517		FALSE	FALSE		A_32_P105865	A_32_P105865
A_23_P427616		A_24_P67574	A_24_P67574			A_23_P111583	CD36	A_23_P111583	CD36		A_32_P105893	A_32_P105893
A_24_P66838		A_24_P676200	A_24_P676200			A_23_P11160	MAP7D3	A_23_P11160	MAP7D3		A_32_P105940	A_32_P105940
A_23_P253301		A_24_P676216	A_24_P676216			A_23_P111712	MTERF	A_23_P111712	MTERF		A_32_P112401	A_32_P112401
A_24_P392622		A_24_P676566	A_24_P676566			A_23_P111724	RUNDC3B	A_23_P111724	RUNDC3B		A_32_P113404	A_32_P113404
A_24_P41781		A_24_P681266	A_24_P681266			A_23_P111797	DKFZp434F142	A_23_P111797	DKFZp434F142		A_32_P11425	A_32_P11425
A_23_P47304		A_24_P681563	A_24_P681563			A_23_P111826	SPAM1	A_23_P111826	SPAM1		A_32_P116088	A_32_P116088
A_24_P366644		A_24_P682550	A_24_P682550			A_23_P111835	DLD	A_23_P111835	DLD		A_32_P116219	A_32_P116219
A_23_P4561		A_24_P686243	A_24_P686243			A_23_P111860	RADIL	A_23_P111860	RADIL		A_32_P116303	A_32_P116303
A_24_P221778		A_24_P686263	A_24_P686263			A_23_P111865	ZSCAN21	A_23_P111865	ZSCAN21		A_32_P11673	A_32_P11673
A_23_P320113		A_24_P689119	A_24_P689119			A_23_P111888	CTHRC1	A_23_P111888	CTHRC1		A_32_P117908	A_32_P117908
A_24_P101812		A_24_P692600	A_24_P692600			A_23_P111919	PURG	A_23_P111919	PURG		A_32_P119949	A_32_P119949
A_23_P256205		A_24_P695223	A_24_P695223			A_23_P111929	OTUD6B	A_23_P111929	OTUD6B		A_32_P122089	A_32_P122089
A_23_P39925		A_24_P698816	A_24_P698816			A_23_P111995	LOXL2	A_23_P111995	LOXL2		A_32_P124392	A_32_P124392
A_24_P324538		A_24_P7021	A_24_P7021			A_23_P112103	GSDMD	FALSE	FALSE		A_32_P128399	A_32_P128399
A_24_P860781		A_24_P7111	A_24_P7111			A_23_P112103		FALSE	FALSE		A_32_P131870	A_32_P131870
A_23_P35912		A_24_P714316	A_24_P714316			A_23_P112135	TRAM1	A_23_P112135	TRAM1		A_32_P133926	A_32_P133926
A_23_P8513		A_24_P717462	A_24_P717462			A_23_P11214	NKRF	A_23_P11214	NKRF		A_32_P134679	A_32_P134679
A_24_P15906		A_24_P724807	A_24_P724807			A_23_P112159	EIF2C2	A_23_P112159	EIF2C2		A_32_P136427	A_32_P136427
A_24_P7322		A_24_P7322	A_24_P7322			A_23_P112201	JMJD2C	A_23_P112201	JMJD2C		A_32_P136477	A_32_P136477
A_24_P101661		A_24_P745960	A_24_P745960			A_23_P112220	INSL4	FALSE	FALSE		A_32_P139311	A_32_P139311
A_23_P138495		A_24_P7470	A_24_P7470			A_23_P112220		FALSE	FALSE		A_32_P145159	A_32_P145159
A_24_P289477		A_24_P752362	A_24_P752362			A_23_P112241	DNAJB5	FALSE	FALSE		A_32_P146326	A_32_P146326
A_24_P170067		A_24_P7541	A_24_P7541			A_23_P112241		FALSE	FALSE		A_32_P14737	A_32_P14737
A_24_P341078		A_24_P754989	A_24_P754989			A_23_P112275	GABBR2	FALSE	FALSE		A_32_P147395	A_32_P147395
A_24_P306994		A_24_P75558	A_24_P75558			A_23_P112275		FALSE	FALSE		A_32_P147500	A_32_P147500
A_23_P20035		A_24_P7565	A_24_P7565			A_23_P112311	TRIM32	A_23_P112311	TRIM32		A_32_P148407	A_32_P148407
A_23_P302672		A_24_P75778	A_24_P75778			A_23_P112341	RMI1	A_23_P112341	RMI1		A_32_P156549	A_32_P156549
A_23_P86931		A_24_P760324	A_24_P760324			A_23_P112481	AQP3	FALSE	FALSE		A_32_P162958	A_32_P162958
A_23_P400847		A_24_P761386	A_24_P761386			A_23_P112481		FALSE	FALSE		A_32_P163472	A_32_P163472
A_23_P201179		A_24_P761705	A_24_P761705			A_23_P112512	MCART1	A_23_P112512	MCART1		A_32_P163594	A_32_P163594
A_23_P138541		A_24_P76319	A_24_P76319			A_23_P112531	FAM102A	A_23_P112531	FAM102A		A_32_P166653	A_32_P166653
A_32_P70273		A_24_P7785	A_24_P7785			A_23_P112548	HDHD3	A_23_P112548	HDHD3		A_32_P167212	A_32_P167212
A_32_P198978		A_24_P780709	A_24_P780709			A_23_P112554	COL15A1	FALSE	FALSE		A_32_P169243	A_32_P169243
A_32_P138348		A_24_P782102	A_24_P782102			A_23_P112554		FALSE	FALSE		A_32_P169353	A_32_P169353
A_23_P4764		A_24_P783656	A_24_P783656			A_23_P11262	F8A1	A_23_P11262	F8A1		A_32_P169696	A_32_P169696
A_24_P166434		A_24_P790361	A_24_P790361			A_23_P112666	FOXE3	A_23_P112666	FOXE3		A_32_P170814	A_32_P170814
A_24_P502752		A_24_P792748	A_24_P792748			A_23_P112673	ZWILCH	FALSE	FALSE		A_32_P173122	A_32_P173122
A_24_P761705		A_24_P796274	A_24_P796274			A_23_P112673		FALSE	FALSE		A_32_P173955	A_32_P173955
A_23_P57036		A_24_P798431	A_24_P798431			A_23_P112874	GPC5	FALSE	FALSE		A_32_P176902	A_32_P176902
A_23_P146576		A_24_P802562	A_24_P802562			A_23_P112874		FALSE	FALSE		A_32_P178724	A_32_P178724
A_24_P41149		A_24_P807445	A_24_P807445			A_23_P112883	NRBP2	FALSE	FALSE		A_32_P17882	A_32_P17882
A_23_P100141		A_24_P812265	A_24_P812265			A_23_P112883		FALSE	FALSE		A_32_P179646	A_32_P179646
A_24_P237820		A_24_P815570	A_24_P815570			A_23_P112921	STARD5	A_23_P112921	STARD5		A_32_P181339	A_32_P181339
A_24_P418536		A_24_P821146	A_24_P821146			A_23_P11295	MTCP1	FALSE	FALSE		A_32_P183656	A_32_P183656
A_23_P100263		A_24_P827738	A_24_P827738			A_23_P11295		FALSE	FALSE		A_32_P184039	A_32_P184039
A_24_P767901		A_24_P828125	A_24_P828125			A_23_P113161	C1orf21	A_23_P113161	C1orf21		A_32_P185718	A_32_P185718
A_32_P149735		A_24_P834066	A_24_P834066			A_23_P113245	RBPJ	A_23_P113245	RBPJ		A_32_P191141	A_32_P191141
A_23_P129492		A_24_P84198	A_24_P84198			A_23_P113263	A_23_P113263	A_23_P113263	A_23_P113263		A_32_P196411	A_32_P196411
A_32_P97780		A_24_P84268	A_24_P84268			A_23_P113351	SPARCL1	A_23_P113351	SPARCL1		A_32_P197393	A_32_P197393
A_24_P301629		A_24_P843552	A_24_P843552			A_23_P113613	CDCP1	A_23_P113613	CDCP1		A_32_P205522	A_32_P205522
A_23_P208737		A_24_P844470	A_24_P844470			A_23_P113682	SLC34A3	A_23_P113682	SLC34A3		A_32_P205792	A_32_P205792
A_23_P129903		A_24_P84482	A_24_P84482			A_23_P113716	HLA-C	A_23_P113716	HLA-C		A_32_P206917	A_32_P206917
A_32_P157846		A_24_P84558	A_24_P84558			A_23_P11390	VCY	A_23_P11390	VCY		A_32_P20884	A_32_P20884
A_32_P11359		A_24_P845649	A_24_P845649			A_23_P11397	TTTY13	A_23_P11397	TTTY13		A_32_P213946	A_32_P213946
A_24_P332718		A_24_P846810	A_24_P846810			A_23_P114057	SEMA4C	A_23_P114057	SEMA4C		A_32_P213948	A_32_P213948
A_23_P16032		A_24_P84711	A_24_P84711			A_23_P114299	CXCR3	A_23_P114299	CXCR3		A_32_P217271	A_32_P217271
A_32_P197173		A_24_P84738	A_24_P84738			A_23_P114353	NXF5	A_23_P114353	NXF5		A_32_P218436	A_32_P218436
A_23_P50697		A_24_P852983	A_24_P852983			A_23_P114423	RGN	A_23_P114423	RGN		A_32_P221641	A_32_P221641
A_23_P123071		A_24_P853410	A_24_P853410			A_23_P1145	MTPAP	A_23_P1145	MTPAP		A_32_P222872	A_32_P222872
A_24_P144149		A_24_P856176	A_24_P856176			A_23_P114616	ANKRD13C	A_23_P114616	ANKRD13C		A_32_P223616	A_32_P223616
A_32_P177953		A_24_P868905	A_24_P868905			A_23_P114626	SERPINC1	A_23_P114626	SERPINC1		A_32_P223747	A_32_P223747
A_32_P538180		A_24_P872359	A_24_P872359			A_23_P114783	PARP1	A_23_P114783	PARP1		A_32_P22578	A_32_P22578
A_32_P201107		A_24_P874007	A_24_P874007			A_23_P114814	RHOU	A_23_P114814	RHOU		A_32_P230059	A_32_P230059
A_24_P455972		A_24_P881562	A_24_P881562			A_23_P114903	HSPA6	FALSE	FALSE		A_32_P233211	A_32_P233211
A_32_P67014		A_24_P887695	A_24_P887695			A_23_P114903		FALSE	FALSE		A_32_P233713	A_32_P233713
A_23_P136978		A_24_P891265	A_24_P891265			A_23_P114934	MAEL	A_23_P114934	MAEL		A_32_P234913	A_32_P234913
A_24_P689119		A_24_P900555	A_24_P900555			A_23_P114947	RGS2	A_23_P114947	RGS2		A_32_P24431	A_32_P24431
A_32_P206839		A_24_P901836	A_24_P901836			A_23_P115011	ADAMTSL4	A_23_P115011	ADAMTSL4		A_32_P25065	A_32_P25065
A_23_P309739		A_24_P911442	A_24_P911442			A_23_P115021	ACTN2	A_23_P115021	ACTN2		A_32_P26721	A_32_P26721
A_23_P410224		A_24_P912404	A_24_P912404			A_23_P115022	TMEM125	A_23_P115022	TMEM125		A_32_P30014	A_32_P30014
A_23_P5441		A_24_P912985	A_24_P912985			A_23_P115064	CRABP2	A_23_P115064	CRABP2		A_32_P30187	A_32_P30187
A_24_P926058		A_24_P913198	A_24_P913198			A_23_P115261	AGT	A_23_P115261	AGT		A_32_P306001	A_32_P306001
A_23_P24332		A_24_P913620	A_24_P913620			A_23_P115313	TOR3A	A_23_P115313	TOR3A		A_32_P31206	A_32_P31206
A_23_P145865		A_24_P915079	A_24_P915079			A_23_P115467	S100A5	A_23_P115467	S100A5		A_32_P32315	A_32_P32315
A_23_P18246		A_24_P916338	A_24_P916338			A_23_P115482	UBE2T	A_23_P115482	UBE2T		A_32_P34064	A_32_P34064
A_32_P99347		A_24_P916979	A_24_P916979			A_23_P115573	SHISA4	FALSE	FALSE		A_32_P36075	A_32_P36075
A_23_P38388		A_24_P918007	A_24_P918007			A_23_P115573		FALSE	FALSE		A_32_P36481	A_32_P36481
A_23_P341503		A_24_P918364	A_24_P918364			A_23_P115597	ANKRD26	A_23_P115597	ANKRD26		A_32_P38500	A_32_P38500
A_23_P115573		A_24_P919178	A_24_P919178			A_23_P115683	HPS6	A_23_P115683	HPS6		A_32_P404896	A_32_P404896
A_23_P328621		A_24_P919256	A_24_P919256			A_23_P115703	PCGF6	A_23_P115703	PCGF6		A_32_P44699	A_32_P44699
A_24_P392110		A_24_P919283	A_24_P919283			A_23_P115861	ZNF485	A_23_P115861	ZNF485		A_32_P46544	A_32_P46544
A_23_P78405		A_24_P919403	A_24_P919403			A_23_P115872	CEP55	A_23_P115872	CEP55		A_32_P51313	A_32_P51313
A_24_P558135		A_24_P919727	A_24_P919727			A_23_P115902	A_23_P115902	A_23_P115902	A_23_P115902		A_32_P52268	A_32_P52268
A_23_P347618		A_24_P920664	A_24_P920664			A_23_P115919	PHYH	A_23_P115919	PHYH		A_32_P55438	A_32_P55438
A_23_P117782		A_24_P921062	A_24_P921062			A_23_P116114	PDE3B	FALSE	FALSE		A_32_P57002	A_32_P57002
A_24_P214184		A_24_P921390	A_24_P921390			A_23_P116114		FALSE	FALSE		A_32_P57247	A_32_P57247
A_23_P76350		A_24_P921871	A_24_P921871			A_23_P116123	CHEK1	A_23_P116123	CHEK1		A_32_P58029	A_32_P58029
A_23_P7473		A_24_P922387	A_24_P922387			A_23_P116168	KIAA1826	A_23_P116168	KIAA1826		A_32_P61074	A_32_P61074
A_24_P273074		A_24_P922624	A_24_P922624			A_23_P116173	LOC120376	A_23_P116173	LOC120376		A_32_P64025	A_32_P64025
A_23_P358709		A_24_P923449	A_24_P923449			A_23_P116286	AMPD3	FALSE	FALSE		A_32_P6452	A_32_P6452
A_23_P217554		A_24_P923695	A_24_P923695			A_23_P116286		FALSE	FALSE		A_32_P69653	A_32_P69653
A_24_P865226		A_24_P924240	A_24_P924240			A_23_P116387	INCENP	A_23_P116387	INCENP		A_32_P70027	A_32_P70027
A_23_P351		A_24_P925222	A_24_P925222			A_23_P11652	USP1	A_23_P11652	USP1		A_32_P71016	A_32_P71016
A_24_P31165		A_24_P926806	A_24_P926806			A_23_P116578	PCF11	A_23_P116578	PCF11		A_32_P73039	A_32_P73039
A_23_P104098		A_24_P927230	A_24_P927230			A_23_P116587	OMP	A_23_P116587	OMP		A_32_P73184	A_32_P73184
A_24_P73370		A_24_P927245	A_24_P927245			A_23_P116602	USP35	A_23_P116602	USP35		A_32_P74901	A_32_P74901
A_23_P210763		A_24_P928250	A_24_P928250			A_23_P116765	LALBA	A_23_P116765	LALBA		A_32_P77759	A_32_P77759
A_24_P347310		A_24_P92844	A_24_P92844			A_23_P116850	KRT2	FALSE	FALSE		A_32_P78488	A_32_P78488
A_23_P389426		A_24_P929051	A_24_P929051			A_23_P116850		FALSE	FALSE		A_32_P78876	A_32_P78876
A_23_P135015		A_24_P930469	A_24_P930469			A_23_P116890	PRB3	A_23_P116890	PRB3		A_32_P79515	A_32_P79515
A_23_P51690		A_24_P930506	A_24_P930506			A_23_P116942	LAG3	FALSE	FALSE		A_32_P83411	A_32_P83411
A_24_P524562		A_24_P93051	A_24_P93051			A_23_P116942		FALSE	FALSE		A_32_P83795	A_32_P83795
A_24_P269101		A_24_P930596	A_24_P930596			A_23_P1170	ANUBL1	A_23_P1170	ANUBL1		A_32_P84119	A_32_P84119
A_23_P102731		A_24_P93184	A_24_P93184			A_23_P117104	AQP5	FALSE	FALSE		A_32_P8627	A_32_P8627
A_23_P41854		A_24_P932154	A_24_P932154			A_23_P117104		FALSE	FALSE		A_32_P88555	A_32_P88555
A_23_P421032		A_24_P932253	A_24_P932253			A_23_P117146	PRDM4	A_23_P117146	PRDM4		A_32_P8857	A_32_P8857
A_23_P108170		A_24_P933372	A_24_P933372			A_23_P117175	PARP4	FALSE	FALSE		A_32_P89277	A_32_P89277
A_23_P425681		A_24_P933940	A_24_P933940			A_23_P117175		FALSE	FALSE		A_32_P8971	A_32_P8971
A_32_P121140		A_24_P93397	A_24_P93397			A_23_P117225	ERCC5	A_23_P117225	ERCC5		A_32_P90178	A_32_P90178
A_24_P333052		A_24_P934434	A_24_P934434			A_23_P117242	SLC7A1	A_23_P117242	SLC7A1		A_32_P90468	A_32_P90468
A_23_P15394		A_24_P934704	A_24_P934704			A_23_P117274	MIPEP	FALSE	FALSE		A_32_P90615	A_32_P90615
A_24_P608468		A_24_P935747	A_24_P935747			A_23_P117274		FALSE	FALSE		A_32_P9146	A_32_P9146
A_23_P327777		A_24_P936057	A_24_P936057			A_23_P117302	AF354444	A_23_P117302	AF354444		A_32_P92922	A_32_P92922
A_32_P7024		A_24_P937734	A_24_P937734			A_23_P117387	MIA2	A_23_P117387	MIA2		A_32_P98574	A_32_P98574
A_24_P385024		A_24_P937796	A_24_P937796			A_23_P117447	C14orf119	A_23_P117447	C14orf119		A_32_P9861	A_32_P9861
A_23_P103703		A_24_P940244	A_24_P940244			A_23_P117515	ARID4A	A_23_P117515	ARID4A		A_32_P99744	A_32_P99744
A_24_P404540		A_24_P943258	A_24_P943258			A_23_P117527	FBXO34	A_23_P117527	FBXO34		A_23_P38816	A1BG
A_32_P66625		A_24_P943429	A_24_P943429			A_23_P117546	SOS2	A_23_P117546	SOS2		A_32_P98162	AA019203
A_23_P417415		A_24_P944478	A_24_P944478			A_23_P117582	JDP2	A_23_P117582	JDP2		A_32_P42426	AA126789
A_32_P176550		A_24_P99005	A_24_P99005			A_23_P117623	TDP1	A_23_P117623	TDP1		A_24_P732181	AA131571
A_23_P368645		A_32_P101073	A_32_P101073			A_23_P117662	HDC	A_23_P117662	HDC		A_32_P209778	AA151106
A_23_P414308		A_32_P101195	A_32_P101195			A_23_P117679	SLC30A4	A_23_P117679	SLC30A4		A_24_P899637	AA203154
A_24_P315474		A_32_P101420	A_32_P101420			A_23_P117734	LYSMD4	A_23_P117734	LYSMD4		A_24_P629543	AA232904
A_23_P17606		A_32_P105865	A_32_P105865			A_23_P117782	LARP6	FALSE	FALSE		A_24_P743486	AA278755
A_24_P522976		A_32_P105893	A_32_P105893			A_23_P117782		FALSE	FALSE		A_32_P57717	AA292106
A_24_P129588		A_32_P105940	A_32_P105940			A_23_P117851	CPLX3	FALSE	FALSE		A_24_P925100	AA311568
A_23_P30243		A_32_P112401	A_32_P112401			A_23_P117851		FALSE	FALSE		A_32_P125525	AA334114
A_24_P171075		A_32_P113404	A_32_P113404			A_23_P117862	NDNL2	A_23_P117862	NDNL2		A_24_P221668	AA359500
A_23_P136683		A_32_P11425	A_32_P11425			A_23_P117896	TGM7	A_23_P117896	TGM7		A_32_P15389	AA427821
A_24_P263803		A_32_P116088	A_32_P116088			A_23_P117912	RHOV	A_23_P117912	RHOV		A_32_P106980	AA428090
A_23_P87216		A_32_P116219	A_32_P116219			A_23_P117928	BAHD1	A_23_P117928	BAHD1		A_24_P809964	AA465699
A_24_P281468		A_32_P116303	A_32_P116303			A_23_P117933	GCSH	A_23_P117933	GCSH		A_24_P860417	AA468898
A_24_P502724		A_32_P11673	A_32_P11673			A_23_P117943	A_23_P117943	A_23_P117943	A_23_P117943		A_32_P193166	AA495894
A_23_P108103		A_32_P117908	A_32_P117908			A_23_P117992	ATP2C2	FALSE	FALSE		A_32_P81623	AA514833
A_23_P24149		A_32_P119949	A_32_P119949			A_23_P117992		FALSE	FALSE		A_32_P117730	AA534873
A_24_P332595		A_32_P122089	A_32_P122089			A_23_P118	EXTL2	A_23_P118	EXTL2		A_32_P213543	AA573434
A_24_P392900		A_32_P124392	A_32_P124392			A_23_P11800	CAMK2N1	A_23_P11800	CAMK2N1		A_32_P76441	AA581571
A_23_P204511		A_32_P128399	A_32_P128399			A_23_P118065	HSD17B2	FALSE	FALSE		A_32_P30898	AA593970
A_23_P355244		A_32_P131870	A_32_P131870			A_23_P118065		FALSE	FALSE		A_23_P218215	AA601902
A_32_P224327		A_32_P133926	A_32_P133926			A_23_P118246	GINS2	FALSE	FALSE		A_32_P44139	AA627222
A_24_P170186		A_32_P134679	A_32_P134679			A_23_P118246		FALSE	FALSE		A_32_P40424	AA630774
A_24_P882959		A_32_P136427	A_32_P136427			A_23_P118300	FAHD1	A_23_P118300	FAHD1		A_32_P173582	AA677001
A_24_P357791		A_32_P136477	A_32_P136477			A_23_P118334	PAPD5	A_23_P118334	PAPD5		A_32_P88177	AA693701
A_24_P111106		A_32_P139311	A_32_P139311			A_23_P118392	RASD1	A_23_P118392	RASD1		A_24_P719081	AA704712
A_23_P203888		A_32_P145159	A_32_P145159			A_23_P118536	SLFN12	A_23_P118536	SLFN12		A_32_P29092	AA725860
A_24_P72012		A_32_P145515	A_32_P145515			A_23_P118552	HEXIM1	A_23_P118552	HEXIM1		A_24_P927377	AA747799
A_23_P6771		A_32_P146326	A_32_P146326			A_23_P118571	SOST	A_23_P118571	SOST		A_32_P123527	AA778430
A_23_P45475		A_32_P14737	A_32_P14737			A_23_P11859	HSD17B7	FALSE	FALSE		A_24_P503492	AA805504
A_24_P401270		A_32_P147395	A_32_P147395			A_23_P11859		FALSE	FALSE		A_32_P203585	AA807824
A_24_P87931		A_32_P147500	A_32_P147500			A_23_P118615	ABCA8	A_23_P118615	ABCA8		A_23_P211468	AA837799
A_23_P355993		A_32_P148407	A_32_P148407			A_23_P11862	C1orf112	A_23_P11862	C1orf112		A_32_P105578	AA843546
A_23_P312246		A_32_P149735	A_32_P149735			A_23_P118660	DDX52	A_23_P118660	DDX52		A_32_P144769	AA885134
A_24_P943472		A_32_P154112	A_32_P154112			A_23_P118712	ENST00000324677	FALSE	FALSE		A_32_P41327	AA910154
A_24_P126282		A_32_P156549	A_32_P156549			A_23_P118712		FALSE	FALSE		A_32_P118111	AA912913
A_24_P618077		A_32_P157671	A_32_P157671			A_23_P118722	ASGR1	A_23_P118722	ASGR1		A_32_P94976	AA968804
A_24_P230116		A_32_P160793	A_32_P160793			A_23_P118791	TMEM107	FALSE	FALSE		A_32_P225625	AA971667
A_24_P306034		A_32_P162958	A_32_P162958			A_23_P118791		FALSE	FALSE		A_32_P210390	AA991174
A_23_P21155		A_32_P163472	A_32_P163472			A_23_P118834	TOP2A	A_23_P118834	TOP2A		A_23_P132644	AADACL1
A_23_P22735		A_32_P163594	A_32_P163594			A_23_P118842	KRTAP1-5	A_23_P118842	KRTAP1-5		A_23_P383688	AARS2
A_23_P408930		A_32_P166653	A_32_P166653			A_23_P118854	KRT37	FALSE	FALSE		A_24_P307195	AASDH
A_24_P7111		A_32_P167212	A_32_P167212			A_23_P118854		FALSE	FALSE		A_24_P295620	AASDHPPT
A_24_P924752		A_32_P169243	A_32_P169243			A_23_P118894	ATAD4	A_23_P118894	ATAD4		A_23_P8754	AASS
A_24_P232790		A_32_P169353	A_32_P169353			A_23_P119084	ZNF551	A_23_P119084	ZNF551		A_23_P10559	AATK
A_23_P159956		A_32_P169696	A_32_P169696			A_23_P119141	KEAP1	A_23_P119141	KEAP1		A_24_P941427	AB011119
A_23_P153351		A_32_P16989	A_32_P16989			A_23_P119143	ICAM5	A_23_P119143	ICAM5		A_24_P401949	AB051445
A_32_P218025		A_32_P170814	A_32_P170814			A_23_P119254	ASF1B	FALSE	FALSE		A_24_P419053	AB051447
A_23_P109643		A_32_P172198	A_32_P172198			A_23_P119254		FALSE	FALSE		A_23_P254967	AB058742
A_24_P306945		A_32_P173122	A_32_P173122			A_23_P119295	ECSIT	A_23_P119295	ECSIT		A_24_P239385	AB062480
A_23_P34093		A_32_P173922	A_32_P173922			A_23_P119353	RASIP1	A_23_P119353	RASIP1		A_23_P259561	AB362555
A_24_P919727		A_32_P173955	A_32_P173955			A_23_P119362	EMP3	A_23_P119362	EMP3		A_24_P330684	ABAT
A_32_P181891		A_32_P176902	A_32_P176902			A_23_P119377	CYTH2	A_23_P119377	CYTH2		A_24_P289265	ABCA1
A_24_P24786		A_32_P178724	A_32_P178724			A_23_P119458	DPF1	A_23_P119458	DPF1		A_23_P92602	ABCA11P
A_23_P252306		A_32_P17882	A_32_P17882			A_23_P119500	AK098427	A_23_P119500	AK098427		A_32_P29703	ABCA17P
A_23_P32955		A_32_P179646	A_32_P179646			A_23_P119543	HMG20B	FALSE	FALSE		A_24_P378581	ABCA6
A_23_P256784		A_32_P181339	A_32_P181339			A_23_P119543		FALSE	FALSE		A_23_P118615	ABCA8
A_24_P927311		A_32_P183656	A_32_P183656			A_23_P119562	CFD	FALSE	FALSE		A_24_P241672	ABCA9
A_23_P211504		A_32_P184039	A_32_P184039			A_23_P119562		FALSE	FALSE		A_23_P82523	ABCB1
A_23_P63870		A_32_P185718	A_32_P185718			A_23_P119634	UPK1A	A_23_P119634	UPK1A		A_32_P23624	ABCB10
A_24_P401294		A_32_P191141	A_32_P191141			A_23_P11968	GUCA2A	A_23_P11968	GUCA2A		A_23_P258221	ABCC5
A_24_P799048		A_32_P196411	A_32_P196411			A_23_P119683	MIER2	A_23_P119683	MIER2		A_24_P221154	ABCD3
A_23_P62831		A_32_P197393	A_32_P197393			A_23_P119698	CD320	A_23_P119698	CD320		A_23_P41380	ABCE1
A_24_P686263		A_32_P205350	A_32_P205350			A_23_P119735	ZFP30	A_23_P119735	ZFP30		A_23_P166297	ABCG1
A_23_P146339		A_32_P205522	A_32_P205522			A_23_P119763	ABCG5	A_23_P119763	ABCG5		A_23_P119763	ABCG5
A_24_P58242		A_32_P205792	A_32_P205792			A_23_P119789	TMEM185B	A_23_P119789	TMEM185B		A_24_P308590	ABHD10
A_23_P373126		A_32_P206917	A_32_P206917			A_23_P119794	CR608907	A_23_P119794	CR608907		A_23_P205027	ABHD13
A_23_P117175		A_32_P20884	A_32_P20884			A_23_P119886	GCKR	A_23_P119886	GCKR		A_23_P395172	ABHD2
A_24_P75778		A_32_P212712	A_32_P212712			A_23_P119923	CNNM4	A_23_P119923	CNNM4		A_23_P211850	ABHD6
A_24_P331761		A_32_P213946	A_32_P213946			A_23_P119943	IGFBP2	A_23_P119943	IGFBP2		A_23_P60180	ABL1
A_32_P164215		A_32_P213948	A_32_P213948			A_23_P11995	PRDX1	A_23_P11995	PRDX1		A_23_P138099	ABL2
A_23_P68669		A_32_P217271	A_32_P217271			A_23_P120048	BAZ2B	A_23_P120048	BAZ2B		A_32_P215318	ACACA
A_24_P272845		A_32_P218436	A_32_P218436			A_23_P120056	RTKN	A_23_P120056	RTKN		A_23_P307310	ACAN
A_24_P716249		A_32_P221641	A_32_P221641			A_23_P120103	KCNS3	A_23_P120103	KCNS3		A_24_P281497	ACAP3
A_24_P922631		A_32_P222872	A_32_P222872			A_23_P120153	RNF149	A_23_P120153	RNF149		A_23_P24586	ACCS
A_23_P380857		A_32_P223616	A_32_P223616			A_23_P120227	LBH	A_23_P120227	LBH		A_24_P60845	ACHE
A_23_P106405		A_32_P223747	A_32_P223747			A_23_P120243	HOXD1	A_23_P120243	HOXD1		A_24_P161036	ACOT1
A_24_P936376		A_32_P22578	A_32_P22578			A_23_P120270	MCFD2	A_23_P120270	MCFD2		A_23_P44207	ACOT12
A_23_P108294		A_32_P230059	A_32_P230059			A_23_P120414	YWHAB	A_23_P120414	YWHAB		A_23_P3111	ACOT2
A_23_P355471		A_32_P233211	A_32_P233211			A_23_P12044	TMEM51	A_23_P12044	TMEM51		A_23_P143218	ACOT8
A_24_P264383		A_32_P233713	A_32_P233713			A_23_P120472	TFAP2C	A_23_P120472	TFAP2C		A_24_P935889	ACOX1
A_23_P97339		A_32_P234913	A_32_P234913			A_23_P120513	C20orf141	A_23_P120513	C20orf141		A_24_P922919	ACP1
A_24_P802562		A_32_P24431	A_32_P24431			A_23_P120694	KCNE2	A_23_P120694	KCNE2		A_23_P57760	ACPL2
A_32_P214011		A_32_P25065	A_32_P25065			A_23_P120776	SLC25A1	FALSE	FALSE		A_24_P46130	ACPP
A_24_P374634		A_32_P26721	A_32_P26721			A_23_P120776		FALSE	FALSE		A_32_P191262	ACR
A_23_P94501		A_32_P30014	A_32_P30014			A_23_P120812	IGLL1	A_23_P120812	IGLL1		A_23_P151120	ACRBP
A_23_P304716		A_32_P30187	A_32_P30187			A_23_P12082	CHI3L2	A_23_P12082	CHI3L2		A_23_P171237	ACRC
A_24_P122337		A_32_P306001	A_32_P306001			A_23_P120822	UPB1	A_23_P120822	UPB1		A_23_P110212	ACSL1
A_23_P378722		A_32_P31206	A_32_P31206			A_23_P120845	XBP1	A_23_P120845	XBP1		A_23_P106933	ACSM1
A_23_P105002		A_32_P32315	A_32_P32315			A_23_P120863	GAL3ST1	A_23_P120863	GAL3ST1		A_23_P66328	ACSM2B
A_24_P367399		A_32_P34064	A_32_P34064			A_23_P120883	HMOX1	FALSE	FALSE		A_24_P940831	ACSS1
A_24_P127425		A_32_P36075	A_32_P36075			A_23_P120883		FALSE	FALSE		A_23_P1102	ACTA1
A_24_P612890		A_32_P36481	A_32_P36481			A_23_P120902	LGALS2	A_23_P120902	LGALS2		A_23_P205894	ACTC1
A_24_P323974		A_32_P38500	A_32_P38500			A_23_P120953	SERHL2	FALSE	FALSE		A_23_P115021	ACTN2
A_23_P152548		A_32_P404896	A_32_P404896			A_23_P120953		FALSE	FALSE		A_24_P261326	ACTR1A
A_23_P125533		A_32_P42213	A_32_P42213			A_23_P121011	AXUD1	A_23_P121011	AXUD1		A_24_P276947	ACTR2
A_23_P200670		A_32_P44699	A_32_P44699			A_23_P121030	CPN2	A_23_P121030	CPN2		A_23_P108785	ACTR3
A_24_P385611		A_32_P45727	A_32_P45727			A_23_P121064	PTX3	A_23_P121064	PTX3		A_23_P123193	ACTR3B
A_32_P132356		A_32_P46544	A_32_P46544			A_23_P121106	HESX1	A_23_P121106	HESX1		A_23_P165952	ACTR5
A_23_P422981		A_32_P51313	A_32_P51313			A_23_P121120	GPR87	A_23_P121120	GPR87		A_23_P80694	ACTR8
A_24_P937734		A_32_P52268	A_32_P52268			A_23_P121222	RAD18	A_23_P121222	RAD18		A_23_P79221	ACVR1
A_24_P212559		A_32_P55438	A_32_P55438			A_23_P121282	TMEM89	A_23_P121282	TMEM89		A_23_P397455	ACVR1C
A_24_P165450		A_32_P57002	A_32_P57002			A_23_P121374	SEMA5B	FALSE	FALSE		A_32_P134209	ACVR2B
A_23_P71680		A_32_P57247	A_32_P57247			A_23_P121374		FALSE	FALSE		A_23_P210482	ADA
A_24_P204976		A_32_P58029	A_32_P58029			A_23_P121447	ARPM1	A_23_P121447	ARPM1		A_23_P143120	ADAM17
A_23_P14458		A_32_P61074	A_32_P61074			A_23_P121489	TBC1D23	A_23_P121489	TBC1D23		A_23_P48698	ADAM20
A_24_P834066		A_32_P64025	A_32_P64025			A_23_P121499	WFS1	A_23_P121499	WFS1		A_23_P215625	ADAM22
A_24_P271696		A_32_P6452	A_32_P6452			A_23_P121506	C4orf8	A_23_P121506	C4orf8		A_23_P44665	ADAM32
A_23_P78209		A_32_P69653	A_32_P69653			A_23_P121527	KLHL5	A_23_P121527	KLHL5		A_32_P80678	ADAM9
A_24_P239689		A_32_P70027	A_32_P70027			A_23_P121564	GUCY1B3	A_23_P121564	GUCY1B3		A_24_P334456	ADAMTS6
A_24_P531133		A_32_P71016	A_32_P71016			A_23_P121586	HERC3	A_23_P121586	HERC3		A_23_P11005	ADAMTS7
A_23_P210001		A_32_P725839	A_32_P725839			A_23_P121851	PCDHB15	A_23_P121851	PCDHB15		A_23_P308974	ADAMTSL3
A_23_P350295		A_32_P72682	A_32_P72682			A_23_P121875	C5orf28	A_23_P121875	C5orf28		A_23_P115011	ADAMTSL4
A_23_P396570		A_32_P73039	A_32_P73039			A_23_P121885	ROPN1L	A_23_P121885	ROPN1L		A_23_P49816	ADAP2
A_24_P370670		A_32_P73184	A_32_P73184			A_23_P121976	POU4F3	A_23_P121976	POU4F3		A_24_P936556	ADARB1
A_32_P75141		A_32_P74901	A_32_P74901			A_23_P122007	C5orf30	A_23_P122007	C5orf30		A_24_P186204	ADAT2
A_23_P82814		A_32_P75141	A_32_P75141			A_23_P122067	C1QTNF3	A_23_P122067	C1QTNF3		A_24_P16592	ADCK4
A_23_P371284		A_32_P77759	A_32_P77759			A_23_P122197	CCNB1	A_23_P122197	CCNB1		A_23_P126313	ADCY10
A_23_P79816		A_32_P78488	A_32_P78488			A_23_P122210	FLJ11292	A_23_P122210	FLJ11292		A_23_P67864	ADCY3
A_23_P68006		A_32_P78876	A_32_P78876			A_23_P12241	MCOLN3	A_23_P12241	MCOLN3		A_23_P381261	ADCY4
A_32_P234691		A_32_P79515	A_32_P79515			A_23_P122508	DPCR1	A_23_P122508	DPCR1		A_24_P935103	ADCY9
A_24_P482202		A_32_P83411	A_32_P83411			A_23_P122531	C6orf48	A_23_P122531	C6orf48		A_24_P117866	ADD1
A_23_P118712		A_32_P83795	A_32_P83795			A_23_P122532	C6orf47	A_23_P122532	C6orf47		A_23_P81158	ADH1C
A_24_P30194		A_32_P84119	A_32_P84119			A_23_P122563	PFDN6	A_23_P122563	PFDN6		A_24_P13376	ADIPOR2
A_23_P83751		A_32_P8627	A_32_P8627			A_23_P12272	PPP1R8	A_23_P12272	PPP1R8		A_23_P254179	ADNP
A_23_P89798		A_32_P88555	A_32_P88555			A_23_P122775	RTN4IP1	A_23_P122775	RTN4IP1		A_23_P202345	ADO
A_23_P407565		A_32_P8857	A_32_P8857			A_23_P12282	DYRK3	A_23_P12282	DYRK3		A_23_P109436	ADORA2A
A_23_P131139		A_32_P89277	A_32_P89277			A_23_P122863	GRB10	FALSE	FALSE		A_23_P55477	ADORA2B
A_24_P790361		A_32_P8971	A_32_P8971			A_23_P122863		FALSE	FALSE		A_23_P371145	ADPRHL1
A_23_P205959		A_32_P90178	A_32_P90178			A_23_P122906	AUTS2	A_23_P122906	AUTS2		A_23_P34568	ADPRHL2
A_24_P151356		A_32_P90468	A_32_P90468			A_23_P122959	KIAA0644	A_23_P122959	KIAA0644		A_23_P138706	ADRA2A
A_23_P314024		A_32_P90615	A_32_P90615			A_23_P123015	WBSCR23	A_23_P123015	WBSCR23		A_24_P378928	ADRBK2
A_32_P36292		A_32_P9146	A_32_P9146			A_23_P123022	YWHAG	A_23_P123022	YWHAG		A_23_P157299	AEBP1
A_32_P45974		A_32_P92922	A_32_P92922			A_23_P123060	ITGB8	A_23_P123060	ITGB8		A_24_P636390	AF009267
A_24_P182122		A_32_P98574	A_32_P98574			A_23_P123071	CAV2	FALSE	FALSE		A_32_P45375	AF037219
A_24_P403417		A_32_P9861	A_32_P9861			A_23_P123071		FALSE	FALSE		A_24_P849319	AF038194
A_23_P316601		A_32_P99744	A_32_P99744			A_23_P123172	OR2A9P	A_23_P123172	OR2A9P		A_23_P92809	AF067801
A_23_P3221		A_32_P27041	A18658			A_23_P123193	ACTR3B	A_23_P123193	ACTR3B		A_32_P160115	AF070565
A_23_P28598		A_23_P38816	A1BG			A_23_P123228	SLC26A3	A_23_P123228	SLC26A3		A_32_P205303	AF070595
A_24_P204244		A_32_P98162	AA019203			A_23_P123276	FZD6	A_23_P123276	FZD6		A_32_P28223	AF074986
A_32_P109817		A_32_P42426	AA126789			A_23_P123315	BC067244	A_23_P123315	BC067244		A_24_P646168	AF075008
A_32_P352358		A_24_P732181	AA131571			A_23_P123343	NUDCD1	A_23_P123343	NUDCD1		A_32_P16954	AF075028
A_23_P40453		A_32_P209778	AA151106			A_23_P12336	PRMT6	A_23_P12336	PRMT6		A_24_P358667	AF075112
A_32_P35751		A_24_P899637	AA203154			A_23_P123424	CHRNB3	A_23_P123424	CHRNB3		A_24_P538459	AF076205
A_23_P204836		A_24_P629543	AA232904			A_23_P123522	FAM86C	A_23_P123522	FAM86C		A_24_P923934	AF085846
A_24_P118382		A_24_P743486	AA278755			A_23_P123582	IPPK	A_23_P123582	IPPK		A_24_P718947	AF085960
A_23_P104692		A_32_P145968	AA291137			A_23_P123596	GLDC	FALSE	FALSE		A_24_P401656	AF086102
A_24_P91780		A_32_P57717	AA292106			A_23_P123596		FALSE	FALSE		A_32_P197060	AF086124
A_23_P58763		A_24_P925100	AA311568			A_23_P123622	NPR2	A_23_P123622	NPR2		A_32_P97506	AF086126
A_23_P39309		A_32_P125525	AA334114			A_23_P123848	DAB2IP	A_23_P123848	DAB2IP		A_32_P864453	AF086139
A_23_P88309		A_24_P221668	AA359500			A_23_P123905	EXOSC3	A_23_P123905	EXOSC3		A_24_P548297	AF086154
A_23_P332399		A_32_P15389	AA427821			A_23_P124035	MRPL14	A_23_P124035	MRPL14		A_24_P302406	AF086286
A_24_P48898		A_32_P106980	AA428090			A_23_P124078	AK021593	FALSE	FALSE		A_32_P889903	AF086288
A_23_P31116		A_24_P613856	AA452590			A_23_P124078		FALSE	FALSE		A_24_P453532	AF086337
A_24_P511686		A_24_P809964	AA465699			A_23_P124108	ITGAM	A_23_P124108	ITGAM		A_32_P134109	AF086375
A_32_P219845		A_24_P860417	AA468898			A_23_P124252	CAMK1D	A_23_P124252	CAMK1D		A_24_P928272	AF086376
A_23_P138931		A_32_P193166	AA495894			A_23_P124327	NSD1	A_23_P124327	NSD1		A_24_P573484	AF086448
A_23_P48897		A_32_P81623	AA514833			A_23_P124384	SHOX2	A_23_P124384	SHOX2		A_24_P652510	AF086529
A_24_P12651		A_32_P117730	AA534873			A_23_P124402	HTR3C	A_23_P124402	HTR3C		A_24_P915361	AF086536
A_23_P137381		A_32_P213543	AA573434			A_23_P124456	PDE4D	A_23_P124456	PDE4D		A_24_P740962	AF086551
A_23_P138194		A_32_P76441	AA581571			A_23_P124486	PTPN9	A_23_P124486	PTPN9		A_32_P230595	AF087985
A_23_P408353		A_32_P30898	AA593970			A_23_P124542	CR2	A_23_P124542	CR2		A_24_P880000	AF088004
A_23_P215421		A_23_P218215	AA601902			A_23_P124559	MXD3	FALSE	FALSE		A_32_P307211	AF088026
A_24_P763655		A_32_P44139	AA627222			A_23_P124559		FALSE	FALSE		A_24_P828496	AF088076
A_23_P330788		A_32_P40424	AA630774			A_23_P124585	ZNF93	A_23_P124585	ZNF93		A_23_P16394	AF090927
A_24_P390060		A_32_P201107	AA639753			A_23_P124642	RASGRP1	A_23_P124642	RASGRP1		A_24_P333191	AF090933
A_23_P167389		A_32_P173582	AA677001			A_23_P124742	CHKA	A_23_P124742	CHKA		A_24_P341806	AF090940
A_23_P108835		A_32_P88177	AA693701			A_23_P12477	SCMH1	A_23_P12477	SCMH1		A_32_P22571	AF093744
A_24_P282597		A_24_P719081	AA704712			A_23_P124892	KISS1	A_23_P124892	KISS1		A_24_P609323	AF098968
A_24_P918970		A_32_P29092	AA725860			A_23_P124927	RGS14	A_23_P124927	RGS14		A_24_P928662	AF113685
A_24_P350656		A_24_P927377	AA747799			A_23_P124946	CMYA5	A_23_P124946	CMYA5		A_24_P341646	AF113698
A_23_P417372		A_32_P123527	AA778430			A_23_P125016	A_23_P125016	FALSE	FALSE		A_24_P291044	AF116616
A_23_P169766		A_24_P503492	AA805504			A_23_P125016		FALSE	FALSE		A_32_P209173	AF116620
A_24_P349117		A_32_P203585	AA807824			A_23_P12503	NUP133	A_23_P12503	NUP133		A_32_P327810	AF116624
A_24_P545200		A_23_P211468	AA837799			A_23_P125042	ZNF222	FALSE	FALSE		A_23_P325862	AF116661
A_23_P124078		A_32_P105578	AA843546			A_23_P125042		FALSE	FALSE		A_24_P42768	AF116667
A_32_P135733		A_32_P144769	AA885134			A_23_P125056	BAI1	A_23_P125056	BAI1		A_24_P927090	AF116678
A_23_P74042		A_32_P69536	AA889371			A_23_P125109	A_23_P125109	A_23_P125109	A_23_P125109		A_32_P465526	AF116702
A_24_P920135		A_32_P41327	AA910154			A_23_P125157	NFATC2IP	A_23_P125157	NFATC2IP		A_23_P103743	AF118066
A_24_P92844		A_32_P118111	AA912913			A_23_P125176	C15orf31	FALSE	FALSE		A_24_P299565	AF118079
A_24_P160104		A_32_P94976	AA968804			A_23_P125176		FALSE	FALSE		A_24_P188246	AF118081
A_32_P48043		A_32_P225625	AA971667			A_23_P125233	CNN1	A_23_P125233	CNN1		A_23_P427334	AF119843
A_23_P159125		A_32_P210390	AA991174			A_23_P12526	TP53BP2	A_23_P12526	TP53BP2		A_23_P391485	AF119888
A_32_P52076		A_23_P64799	AAAS			A_23_P125265	KPNA2	A_23_P125265	KPNA2		A_23_P86741	AF119906
A_23_P153197		A_23_P132644	AADACL1			A_23_P125303	IGSF1	A_23_P125303	IGSF1		A_24_P8524	AF119913
A_23_P67424		A_23_P253484	AADAT			A_23_P125451	PTPRC	A_23_P125451	PTPRC		A_32_P99171	AF131762
A_32_P146815		A_23_P383688	AARS2			A_23_P125533	PPP1R3F	FALSE	FALSE		A_32_P130962	AF131777
A_24_P33429		A_24_P307195	AASDH			A_23_P125533		FALSE	FALSE		A_32_P5542	AF131782
A_24_P700052		A_24_P295620	AASDHPPT			A_23_P125596	RPS6KA6	A_23_P125596	RPS6KA6		A_32_P4626	AF143325
A_32_P55225		A_23_P8754	AASS			A_23_P125686	INGX	A_23_P125686	INGX		A_32_P95573	AF143879
A_24_P289130		A_23_P10559	AATK			A_23_P125705	NAP1L2	FALSE	FALSE		A_24_P221914	AF144054
A_24_P935782		A_24_P941427	AB011119			A_23_P125705		FALSE	FALSE		A_32_P155721	AF146694
A_24_P375751		A_24_P401949	AB051445			A_23_P125809	ZCCHC12	A_23_P125809	ZCCHC12		A_23_P37317	AF147723
A_24_P464489		A_24_P419053	AB051447			A_23_P12601	DHTKD1	FALSE	FALSE		A_24_P324396	AF161351
A_23_P104798		A_32_P306678	AB051467			A_23_P12601		FALSE	FALSE		A_24_P255415	AF161365
A_32_P98136		A_23_P254967	AB058742			A_23_P126037	RLF	A_23_P126037	RLF		A_24_P357936	AF161442
A_23_P359457		A_24_P239385	AB062480			A_23_P126075	KCNK1	A_23_P126075	KCNK1		A_23_P144677	AF178574
A_24_P332504		A_24_P278234	AB075864			A_23_P126103	CTH	A_23_P126103	CTH		A_24_P299007	AF187554
A_23_P139965		A_23_P259561	AB362555			A_23_P126120	CENPL	A_23_P126120	CENPL		A_32_P814853	AF217983
A_24_P912382		A_24_P330684	ABAT			A_23_P126186	DEGS1	A_23_P126186	DEGS1		A_24_P67881	AF221846
A_23_P205997		A_24_P289265	ABCA1			A_23_P126197	SFRS4	A_23_P126197	SFRS4		A_24_P264833	AF233648
A_23_P50857		A_23_P92602	ABCA11P			A_23_P126212	CLSPN	FALSE	FALSE		A_24_P273360	AF234262
A_24_P335620		A_32_P29703	ABCA17P			A_23_P126212		FALSE	FALSE		A_24_P918507	AF237700
A_24_P264549		A_23_P43504	ABCA2			A_23_P126266	HLX	A_23_P126266	HLX		A_24_P926931	AF244570
A_32_P208321		A_23_P140876	ABCA3			A_23_P126313	ADCY10	A_23_P126313	ADCY10		A_23_P84246	AF257098
A_32_P334340		A_23_P160940	ABCA4			A_23_P126605	TMOD4	A_23_P126605	TMOD4		A_24_P102119	AF264623
A_23_P255104		A_24_P378581	ABCA6			A_23_P126706	ANGPTL1	A_23_P126706	ANGPTL1		A_24_P136379	AF269286
A_23_P122863		A_23_P118615	ABCA8			A_23_P126790	SARS	A_23_P126790	SARS		A_24_P715469	AF277188
A_23_P338113		A_24_P241672	ABCA9			A_23_P126825	SLC16A1	A_23_P126825	SLC16A1		A_24_P506857	AF279782
A_24_P298604		A_23_P82523	ABCB1			A_23_P126844	TNFRSF25	A_23_P126844	TNFRSF25		A_24_P692566	AF283771
A_23_P128598		A_32_P23624	ABCB10			A_23_P126908	TNFRSF14	A_23_P126908	TNFRSF14		A_24_P102125	AF285120
A_24_P135933		A_23_P5441	ABCB6			A_23_P126970	TIMM17A	A_23_P126970	TIMM17A		A_24_P196878	AF289567
A_23_P79818		A_23_P166207	ABCC13			A_23_P127002	THNSL1	A_23_P127002	THNSL1		A_24_P922182	AF289600
A_24_P170496		A_23_P44569	ABCC2			A_23_P127054	PANK1	A_23_P127054	PANK1		A_24_P118211	AF289610
A_24_P649624		A_23_P258221	ABCC5			A_23_P127079	PPRC1	A_23_P127079	PPRC1		A_24_P325287	AF305825
A_23_P27649		A_24_P221154	ABCD3			A_23_P127140	RAB11FIP2	A_23_P127140	RAB11FIP2		A_24_P67148	AF318328
A_23_P352879		A_23_P41380	ABCE1			A_23_P127153	U88048	A_23_P127153	U88048		A_24_P664918	AF339799
A_24_P919850		A_23_P166297	ABCG1			A_23_P127186	TACC2	FALSE	FALSE		A_24_P395415	AF343666
A_23_P33256		A_23_P18713	ABCG2			A_23_P127186		FALSE	FALSE		A_23_P117302	AF354444
A_32_P109755		A_24_P355626	ABCG4			A_23_P127220	DNAJC12	A_23_P127220	DNAJC12		A_23_P72387	AFAP1
A_23_P30799		A_23_P119763	ABCG5			A_23_P127231	FRAT1	A_23_P127231	FRAT1		A_23_P218977	AFF4
A_24_P418044		A_24_P308590	ABHD10			A_23_P127233	SMNDC1	A_23_P127233	SMNDC1		A_23_P135454	AFG3L2
A_32_P212712		A_23_P205027	ABHD13			A_23_P12746	MRC1L1	A_23_P12746	MRC1L1		A_23_P428382	AFTPH
A_32_P160793		A_23_P395172	ABHD2			A_23_P127467	EIF1AD	A_23_P127467	EIF1AD		A_23_P108404	AGAP1
A_23_P77876		A_23_P205519	ABHD4			A_23_P127475	CCS	A_23_P127475	CCS		A_32_P19382	AGAP10
A_24_P311917		A_23_P211850	ABHD6			A_23_P127522	HYLS1	A_23_P127522	HYLS1		A_24_P244495	AGAP2
A_32_P218493		A_23_P50857	ABHD8			A_23_P127525	ETS1	A_23_P127525	ETS1		A_24_P333364	AGAP3
A_23_P211926		A_23_P60180	ABL1			A_23_P127557	KBTBD3	A_23_P127557	KBTBD3		A_23_P309930	AGBL1
A_24_P272290		A_23_P138099	ABL2			A_23_P127596	MGC13053	A_23_P127596	MGC13053		A_32_P167705	AGBL2
A_24_P263878		A_24_P263878	ABL2			A_23_P127652	ZNF202	A_23_P127652	ZNF202		A_32_P82623	AGBL3
A_24_P263767		A_23_P256205	ABLIM3			A_23_P12767	CYP2C9	A_23_P12767	CYP2C9		A_24_P45767	AGBL5
A_24_P478940		A_23_P109643	ABTB1			A_23_P127697	ENST00000331596	A_23_P127697	ENST00000331596		A_23_P250554	AGGF1
A_32_P205550		A_32_P215318	ACACA			A_23_P127781	SCGB1D1	A_23_P127781	SCGB1D1		A_23_P309224	AGK
A_23_P29551		A_23_P87791	ACACB			A_23_P12784	FRAT2	A_23_P12784	FRAT2		A_23_P103720	AGMAT
A_23_P150547		A_23_P307310	ACAN			A_23_P127851	FXC1	A_23_P127851	FXC1		A_23_P356466	AGPAT3
A_32_P123629		A_24_P281497	ACAP3			A_23_P127948	ADM	FALSE	FALSE		A_32_P141768	AGPAT4
A_23_P103981		A_23_P383835	ACAT2			A_23_P127948		FALSE	FALSE		A_24_P29876	AGPAT5
A_24_P24002		A_23_P204751	ACCN2			A_23_P127978	B3GNT6	A_23_P127978	B3GNT6		A_23_P69810	AGPAT9
A_23_P164637		A_23_P93658	ACCN3			A_23_P128008	CCDC81	A_23_P128008	CCDC81		A_24_P902100	AGPS
A_23_P258002		A_23_P24586	ACCS			A_23_P128084	ITGA7	A_23_P128084	ITGA7		A_23_P115261	AGT
A_24_P243776		A_24_P60845	ACHE			A_23_P128147	TUBA1B	A_23_P128147	TUBA1B		A_23_P83514	AGXT
A_24_P376224		A_23_P66787	ACLY			A_23_P12816	HELLS	A_23_P12816	HELLS		A_23_P63584	AHCTF1
A_24_P686243		A_24_P161036	ACOT1			A_23_P128192	PFDN5	A_23_P128192	PFDN5		A_24_P943393	AHNAK
A_24_P118281		A_23_P417415	ACOT11			A_23_P128215	SOCS2	A_23_P128215	SOCS2		A_23_P155509	AHSG
A_23_P304897		A_23_P44207	ACOT12			A_23_P128230	NR4A1	A_23_P128230	NR4A1		A_24_P684799	AI015919
A_23_P219176		A_23_P3111	ACOT2			A_23_P128246	FICD	A_23_P128246	FICD		A_24_P817128	AI085037
A_24_P481997		A_23_P143218	ACOT8			A_23_P128281	KLRC3	A_23_P128281	KLRC3		A_24_P916866	AI090310
A_32_P407293		A_24_P935889	ACOX1			A_23_P128351	EFCAB4B	FALSE	FALSE		A_24_P740022	AI140519
A_24_P320163		A_24_P922919	ACP1			A_23_P128351		FALSE	FALSE		A_32_P145443	AI161396
A_24_P136029		A_23_P57760	ACPL2			A_23_P128396	RNF34	A_23_P128396	RNF34		A_32_P106669	AI192327
A_24_P918106		A_24_P46130	ACPP			A_23_P128447	LRRK2	FALSE	FALSE		A_24_P881430	AI216457
A_32_P221579		A_32_P191262	ACR			A_23_P128447		FALSE	FALSE		A_32_P209104	AI267321
A_24_P228550		A_23_P151120	ACRBP			A_23_P128543	MED4	A_23_P128543	MED4		A_32_P131401	AI276257
A_24_P369232		A_23_P171237	ACRC			A_23_P12858	C10orf27	FALSE	FALSE		A_32_P153456	AI285760
A_23_P350678		A_23_P54488	ACSBG1			A_23_P12858		FALSE	FALSE		A_32_P139302	AI287491
A_24_P316586		A_23_P110212	ACSL1			A_23_P128598	TUBA3C	FALSE	FALSE		A_32_P92714	AI355706
A_23_P76774		A_23_P217564	ACSL4			A_23_P128598		FALSE	FALSE		A_32_P123204	AI381562
A_23_P145669		A_23_P106933	ACSM1			A_23_P128613	KDELC1	FALSE	FALSE		A_32_P199321	AI433842
A_23_P213050		A_23_P66328	ACSM2B			A_23_P128613		FALSE	FALSE		A_32_P126846	AI435603
A_23_P73096		A_23_P317756	ACSM3			A_23_P128650	SLC25A15	A_23_P128650	SLC25A15		A_24_P583472	AI452448
A_32_P134016		A_24_P940831	ACSS1			A_23_P12866	PSTK	A_23_P12866	PSTK		A_32_P50508	AI472054
A_23_P61637		A_23_P1102	ACTA1			A_23_P128698	SPRY2	A_23_P128698	SPRY2		A_32_P174805	AI492422
A_23_P347029		A_23_P205894	ACTC1			A_23_P128728	ARG2	FALSE	FALSE		A_32_P227265	AI525856
A_32_P85360		A_32_P176018	ACTL8			A_23_P128728		FALSE	FALSE		A_32_P146394	AI537201
A_23_P26404		A_23_P115021	ACTN2			A_23_P128855	SLC39A2	A_23_P128855	SLC39A2		A_32_P100365	AI570240
A_23_P7144		A_24_P261326	ACTR1A			A_23_P128887	SYNE2	A_23_P128887	SYNE2		A_32_P118522	AI571129
A_32_P97169		A_24_P276947	ACTR2			A_23_P128919	LGALS3	A_23_P128919	LGALS3		A_24_P911857	AI627917
A_23_P18662		A_23_P108785	ACTR3			A_23_P12896	FANCF	A_23_P12896	FANCF		A_32_P207231	AI630435
A_23_P112275		A_23_P123193	ACTR3B			A_23_P129005	KIAA1305	A_23_P129005	KIAA1305		A_32_P86517	AI669361
A_32_P192842		A_23_P165952	ACTR5			A_23_P129038	EVL	FALSE	FALSE		A_24_P765540	AI676010
A_32_P44210		A_23_P80694	ACTR8			A_23_P129038		FALSE	FALSE		A_32_P89551	AI676130
A_24_P408704		A_23_P79221	ACVR1			A_23_P129118	PDCD7	A_23_P129118	PDCD7		A_32_P123027	AI718865
A_23_P105212		A_23_P397455	ACVR1C			A_23_P129144	GCOM1	A_23_P129144	GCOM1		A_32_P146552	AI801539
A_23_P76249		A_32_P134209	ACVR2B			A_23_P129174	LRRC49	A_23_P129174	LRRC49		A_24_P765448	AI814116
A_23_P93690		A_23_P47102	ACY3			A_23_P129188	CALML4	A_23_P129188	CALML4		A_24_P932909	AI823874
A_24_P380311		A_23_P210482	ADA			A_23_P1292	ERCC6	A_23_P1292	ERCC6		A_32_P201976	AI860683
A_24_P526190		A_23_P143120	ADAM17			A_23_P129246	PLEKHO2	A_23_P129246	PLEKHO2		A_32_P235727	AI887037
A_32_P145876		A_23_P48698	ADAM20			A_23_P129279	DNAJA4	A_23_P129279	DNAJA4		A_32_P178537	AI910722
A_23_P67847		A_23_P215625	ADAM22			A_23_P129367	CCDC135	A_23_P129367	CCDC135		A_32_P157304	AI919230
A_23_P12858		A_23_P44665	ADAM32			A_23_P129389	ZDHHC7	A_23_P129389	ZDHHC7		A_24_P459299	AI933337
A_23_P203351		A_32_P80678	ADAM9			A_23_P129433	SLC9A5	A_23_P129433	SLC9A5		A_32_P19917	AI989625
A_23_P50674		A_24_P275073	ADAMTS14			A_23_P129458	SDR42E1	A_23_P129458	SDR42E1		A_32_P182662	AIDA
A_23_P433504		A_24_P334456	ADAMTS6			A_23_P129466	ATF7IP2	A_23_P129466	ATF7IP2		A_23_P70785	AIM1
A_32_P176018		A_23_P11005	ADAMTS7			A_23_P129492	SEPX1	FALSE	FALSE		A_24_P68358	AIM1L
A_23_P208167		A_23_P308974	ADAMTSL3			A_23_P129492		FALSE	FALSE		A_24_P38865	AIP
A_23_P1331		A_23_P115011	ADAMTSL4			A_23_P129513	MRPL28	A_23_P129513	MRPL28		A_32_P179572	AJ001827
A_23_P388871		A_23_P145865	ADAP1			A_23_P129556	IL4R	A_23_P129556	IL4R		A_24_P935621	AJ001874
A_23_P82503		A_23_P49816	ADAP2			A_23_P129569	PALB2	A_23_P129569	PALB2		A_32_P108516	AJ293393
A_23_P25674		A_24_P936556	ADARB1			A_23_P129587	ZNF75A	A_23_P129587	ZNF75A		A_24_P758010	AJ318805
A_23_P22027		A_24_P186204	ADAT2			A_23_P12965	FUT4	A_23_P12965	FUT4		A_32_P97739	AJ420487
A_23_P54709		A_24_P16592	ADCK4			A_23_P129659	ZNF689	A_23_P129659	ZNF689		A_24_P582889	AJ420536
A_32_P179317		A_23_P126313	ADCY10			A_23_P129678	SETD1A	A_23_P129678	SETD1A		A_24_P346181	AJ420589
A_23_P159986		A_23_P67864	ADCY3			A_23_P12972	TRIM64	A_23_P12972	TRIM64		A_24_P791169	AK000115
A_24_P931579		A_23_P381261	ADCY4			A_23_P129754	AK027069	A_23_P129754	AK027069		A_24_P54188	AK000146
A_24_P68088		A_24_P935103	ADCY9			A_23_P129778	MKS1	A_23_P129778	MKS1		A_23_P70069	AK000420
A_23_P304110		A_24_P117866	ADD1			A_23_P129786	SREBF1	A_23_P129786	SREBF1		A_24_P925241	AK000422
A_32_P118348		A_23_P58359	ADH1A			A_23_P129829	ORMDL3	A_23_P129829	ORMDL3		A_23_P143285	AK000809
A_24_P220485		A_23_P81158	ADH1C			A_23_P129835	PPP1R1B	FALSE	FALSE		A_23_P376752	AK000815
A_23_P77612		A_23_P369237	ADIPOQ			A_23_P129835		FALSE	FALSE		A_24_P926666	AK000925
A_23_P169249		A_24_P13376	ADIPOR2			A_23_P129903	TRIM16L	FALSE	FALSE		A_24_P611114	AK000995
A_23_P24784		A_23_P127948	ADM			A_23_P129903		FALSE	FALSE		A_24_P652174	AK001007
A_23_P118854		A_24_P91780	ADM2			A_23_P129967	C17orf53	A_23_P129967	C17orf53		A_32_P145385	AK001118
A_23_P338542		A_23_P254179	ADNP			A_23_P130027	EPN3	A_23_P130027	EPN3		A_32_P430996	AK001120
A_23_P149019		A_23_P202345	ADO			A_23_P130141	DHX33	A_23_P130141	DHX33		A_24_P206603	AK001176
A_23_P134366		A_23_P109436	ADORA2A			A_23_P130182	AURKB	A_23_P130182	AURKB		A_24_P115287	AK001533
A_23_P154115		A_23_P55477	ADORA2B			A_23_P130293	ANKRD12	A_23_P130293	ANKRD12		A_24_P724984	AK001846
A_23_P152838		A_23_P371145	ADPRHL1			A_23_P130444	ZNF701	A_23_P130444	ZNF701		A_24_P839239	AK002036
A_24_P816844		A_23_P34568	ADPRHL2			A_23_P130509	ZNF229	FALSE	FALSE		A_24_P468950	AK021439
A_24_P926806		A_23_P138706	ADRA2A			A_23_P130509		FALSE	FALSE		A_24_P484699	AK021467
A_24_P102650		A_23_P378926	ADRA2B			A_23_P130515	CEACAM3	A_23_P130515	CEACAM3		A_24_P928357	AK021561
A_23_P158593		A_23_P145024	ADRB2			A_23_P130626	TSEN34	A_23_P130626	TSEN34		A_32_P58201	AK021570
A_24_P747662		A_24_P378928	ADRBK2			A_23_P13073	PUS3	A_23_P13073	PUS3		A_24_P735073	AK021576
A_24_P332314		A_23_P157299	AEBP1			A_23_P130735	SLC6A16	A_23_P130735	SLC6A16		A_24_P456367	AK021614
A_24_P942404		A_24_P636390	AF009267			A_23_P130761	DBP	A_23_P130761	DBP		A_32_P31744	AK021664
A_24_P286951		A_32_P47641	AF035290			A_23_P130764	KCNJ14	A_23_P130764	KCNJ14		A_24_P481375	AK021668
A_23_P208595		A_32_P45375	AF037219			A_23_P13083	BARX2	A_23_P13083	BARX2		A_32_P167459	AK021744
A_23_P217319		A_24_P849319	AF038194			A_23_P130876	ZNF546	A_23_P130876	ZNF546		A_24_P699733	AK021745
A_23_P386356		A_23_P92809	AF067801			A_23_P130919	MOBKL2A	A_23_P130919	MOBKL2A		A_24_P418908	AK021798
A_32_P83570		A_32_P160115	AF070565			A_23_P13094	MMP10	A_23_P13094	MMP10		A_32_P220233	AK021824
A_24_P204954		A_32_P205303	AF070595			A_23_P130974	KIAA1683	A_23_P130974	KIAA1683		A_24_P307665	AK021848
A_23_P374902		A_32_P28223	AF074986			A_23_P131060	CYP4F8	FALSE	FALSE		A_24_P784846	AK021906
A_23_P28263		A_24_P646168	AF075008			A_23_P131060		FALSE	FALSE		A_32_P99461	AK022020
A_32_P8546		A_32_P206839	AF075027			A_23_P131115	NFIC	A_23_P131115	NFIC		A_24_P921260	AK022030
A_24_P259607		A_32_P16954	AF075028			A_23_P131139	DIRC1	FALSE	FALSE		A_24_P662427	AK022109
A_23_P54681		A_24_P358667	AF075112			A_23_P131139		FALSE	FALSE		A_24_P636441	AK022223
A_23_P160920		A_24_P538459	AF076205			A_23_P131176	LOC151146	A_23_P131176	LOC151146		A_24_P253713	AK022252
A_24_P240259		A_24_P923934	AF085846			A_23_P131202	HES6	FALSE	FALSE		A_32_P151244	AK022268
A_23_P332413		A_24_P718947	AF085960			A_23_P131202		FALSE	FALSE		A_24_P913216	AK022299
A_24_P341538		A_24_P401656	AF086102			A_23_P131263	MPP4	A_23_P131263	MPP4		A_24_P825969	AK022337
A_23_P41528		A_32_P197060	AF086124			A_23_P131383	FANCL	A_23_P131383	FANCL		A_24_P693433	AK022364
A_23_P31755		A_32_P97506	AF086126			A_23_P131449	ENST00000290390	A_23_P131449	ENST00000290390		A_23_P95070	AK022407
A_23_P49499		A_32_P864453	AF086139			A_23_P131502	TTL	A_23_P131502	TTL		A_24_P460763	AK022443
A_24_P886966		A_24_P548297	AF086154			A_23_P131596	C2orf7	FALSE	FALSE		A_24_P642758	AK022479
A_23_P364504		A_24_P302406	AF086286			A_23_P131596		FALSE	FALSE		A_32_P149753	AK022848
A_23_P164814		A_32_P889903	AF086288			A_23_P131611	TTC30A	A_23_P131611	TTC30A		A_24_P892353	AK022892
A_24_P83758		A_24_P453532	AF086337			A_23_P131646	RPIA	A_23_P131646	RPIA		A_24_P715518	AK023072
A_24_P613856		A_32_P134109	AF086375			A_23_P131664	RANBP2	A_23_P131664	RANBP2		A_24_P917650	AK023076
A_23_P68786		A_24_P928272	AF086376			A_23_P131754	C20orf195	A_23_P131754	C20orf195		A_23_P207736	AK023077
A_23_P82449		A_24_P573484	AF086448			A_23_P131825	TNNC2	A_23_P131825	TNNC2		A_24_P355246	AK023096
A_23_P81898		A_24_P652510	AF086529			A_23_P131834	THC2485189	A_23_P131834	THC2485189		A_32_P72028	AK023112
A_23_P408215		A_24_P915361	AF086536			A_23_P131846	SNAI1	A_23_P131846	SNAI1		A_24_P136441	AK023121
A_32_P101031		A_32_P203749	AF086547			A_23_P131866	AURKA	A_23_P131866	AURKA		A_32_P196520	AK023159
A_24_P135319		A_24_P740962	AF086551			A_23_P131899	SDCBP2	FALSE	FALSE		A_24_P503588	AK023380
A_32_P186821		A_32_P230595	AF087985			A_23_P131899		FALSE	FALSE		A_32_P66788	AK023394
A_32_P181222		A_24_P880000	AF088004			A_23_P1320	MYOZ1	A_23_P1320	MYOZ1		A_24_P928574	AK023400
A_23_P214026		A_32_P307211	AF088026			A_23_P132057	NCRNA00158	A_23_P132057	NCRNA00158		A_32_P206989	AK023412
A_23_P69537		A_24_P828496	AF088076			A_23_P132121	SIK1	A_23_P132121	SIK1		A_32_P108738	AK023472
A_23_P364444		A_23_P16394	AF090927			A_23_P132175	RTN4R	A_23_P132175	RTN4R		A_24_P911259	AK023557
A_23_P255876		A_24_P333191	AF090933			A_23_P132237	C22orf31	A_23_P132237	C22orf31		A_24_P636451	AK023559
A_24_P270424		A_24_P341806	AF090940			A_23_P132263	EIF4ENIF1	A_23_P132263	EIF4ENIF1		A_24_P920366	AK023574
A_24_P192727		A_32_P22571	AF093744			A_23_P132388	SCO2	A_23_P132388	SCO2		A_24_P132019	AK023633
A_32_P18475		A_24_P609323	AF098968			A_23_P132468	SLC4A7	A_23_P132468	SLC4A7		A_24_P889070	AK023647
A_24_P786025		A_24_P928662	AF113685			A_23_P132560	FAM55C	A_23_P132560	FAM55C		A_32_P217261	AK023660
A_32_P49764		A_24_P341646	AF113698			A_23_P132595	VGLL4	A_23_P132595	VGLL4		A_24_P333306	AK023737
A_32_P16989		A_24_P291044	AF116616			A_23_P132619	OXTR	FALSE	FALSE		A_24_P611139	AK023757
A_23_P121374		A_32_P209173	AF116620			A_23_P132619		FALSE	FALSE		A_24_P930822	AK023862
A_32_P310335		A_32_P327810	AF116624			A_23_P132644	AADACL1	A_23_P132644	AADACL1		A_24_P703674	AK023907
A_32_P370026		A_23_P325862	AF116661			A_23_P132669	GLT8D1	A_23_P132669	GLT8D1		A_24_P781846	AK024092
A_23_P59543		A_24_P42768	AF116667			A_23_P132684	IGSF11	A_23_P132684	IGSF11		A_23_P391382	AK024110
A_23_P79622		A_24_P927090	AF116678			A_23_P132730	SLC22A14	A_23_P132730	SLC22A14		A_24_P639581	AK024127
A_32_P203528		A_32_P465526	AF116702			A_23_P132826	SERPINI2	A_23_P132826	SERPINI2		A_24_P718672	AK024173
A_23_P335495		A_23_P103743	AF118066			A_23_P132845	CLCN2	A_23_P132845	CLCN2		A_24_P800734	AK024184
A_24_P228611		A_24_P299565	AF118079			A_23_P132948	ELF2	A_23_P132948	ELF2		A_32_P3131	AK024243
A_23_P211028		A_24_P188246	AF118081			A_23_P132956	UCHL1	FALSE	FALSE		A_24_P923984	AK024292
A_32_P109604		A_23_P427334	AF119843			A_23_P132956		FALSE	FALSE		A_23_P395194	AK024372
A_23_P116942		A_23_P391485	AF119888			A_23_P133058	MRFAP1L1	A_23_P133058	MRFAP1L1		A_24_P367543	AK024382
A_23_P103812		A_23_P86741	AF119906			A_23_P1331	COL13A1	FALSE	FALSE		A_24_P84370	AK024470
A_23_P54488		A_24_P8524	AF119913			A_23_P1331		FALSE	FALSE		A_32_P218806	AK024516
A_23_P137856		A_32_P99171	AF131762			A_23_P133120	TMEM144	A_23_P133120	TMEM144		A_32_P210516	AK024566
A_32_P152195		A_32_P130962	AF131777			A_23_P133142	ALPK1	A_23_P133142	ALPK1		A_24_P629900	AK024602
A_32_P29200		A_32_P5542	AF131782			A_23_P133153	DMP1	A_23_P133153	DMP1		A_24_P153542	AK024684
A_32_P121226		A_32_P4626	AF143325			A_23_P133174	TMEM165	A_23_P133174	TMEM165		A_24_P46927	AK024824
A_32_P462013		A_32_P95573	AF143879			A_23_P133236	PCDHB14	FALSE	FALSE		A_24_P690273	AK024900
A_23_P215634		A_24_P221914	AF144054			A_23_P133236		FALSE	FALSE		A_24_P324479	AK024930
A_23_P404730		A_32_P155721	AF146694			A_23_P133263	HMGCS1	A_23_P133263	HMGCS1		A_24_P728115	AK024937
A_24_P645900		A_23_P37317	AF147723			A_23_P133279	FAM173B	A_23_P133279	FAM173B		A_24_P642771	AK024956
A_32_P195793		A_24_P324396	AF161351			A_23_P133359	ZFP2	A_23_P133359	ZFP2		A_24_P158298	AK025116
A_24_P751008		A_24_P255415	AF161365			A_23_P133365	TCERG1	A_23_P133365	TCERG1		A_24_P544872	AK025156
A_32_P123255		A_24_P357936	AF161442			A_23_P13338	INTS5	A_23_P13338	INTS5		A_24_P453259	AK025316
A_23_P69329		A_23_P144677	AF178574			A_23_P133438	FAM105A	A_23_P133438	FAM105A		A_24_P674443	AK025360
A_23_P134100		A_24_P299007	AF187554			A_23_P133474	GPX3	FALSE	FALSE		A_24_P916364	AK025613
A_23_P128447		A_32_P814853	AF217983			A_23_P133474		FALSE	FALSE		A_24_P923113	AK025704
A_23_P217564		A_24_P67881	AF221846			A_23_P133543	KLHL3	A_23_P133543	KLHL3		A_32_P202438	AK025716
A_32_P29451		A_24_P264833	AF233648			A_23_P13359	NXF1	A_23_P13359	NXF1		A_24_P525917	AK025758
A_23_P413051		A_24_P273360	AF234262			A_23_P133694	SLC29A1	FALSE	FALSE		A_32_P213822	AK025762
A_23_P414793		A_24_P918507	AF237700			A_23_P133694		FALSE	FALSE		A_24_P731255	AK025797
A_23_P112874		A_24_P926931	AF244570			A_23_P133739	HUS1B	A_23_P133739	HUS1B		A_23_P395111	AK025947
A_23_P112241		A_23_P84246	AF257098			A_23_P133842	HIST1H1T	A_23_P133842	HIST1H1T		A_24_P133171	AK026078
A_23_P62764		A_24_P102119	AF264623			A_23_P133854	NKAPL	A_23_P133854	NKAPL		A_24_P870101	AK026209
A_32_P93707		A_24_P136379	AF269286			A_23_P133956	KIFC1	A_23_P133956	KIFC1		A_32_P112331	AK026225
A_23_P160940		A_24_P715469	AF277188			A_23_P133974	C6orf106	A_23_P133974	C6orf106		A_24_P759647	AK026387
A_23_P32199		A_24_P506857	AF279782			A_23_P134078	CDYL	A_23_P134078	CDYL		A_24_P93316	AK026408
A_23_P415791		A_24_P692566	AF283771			A_23_P134085	CNKSR3	A_23_P134085	CNKSR3		A_24_P481582	AK026429
A_23_P138294		A_24_P102125	AF285120			A_23_P134100	ULBP3	FALSE	FALSE		A_32_P76576	AK026459
A_23_P103328		A_24_P196878	AF289567			A_23_P134100		FALSE	FALSE		A_24_P465879	AK026466
A_24_P203106		A_24_P922182	AF289600			A_23_P134125	MAP3K5	A_23_P134125	MAP3K5		A_24_P782337	AK026477
A_23_P118791		A_24_P118211	AF289610			A_23_P134147	ZBTB24	A_23_P134147	ZBTB24		A_24_P513262	AK026485
A_23_P159316		A_24_P325287	AF305825			A_23_P134204	FAM71F1	A_23_P134204	FAM71F1		A_24_P64442	AK026517
A_24_P227350		A_24_P213134	AF318321			A_23_P134274	POP7	A_23_P134274	POP7		A_32_P84389	AK026668
A_24_P851132		A_24_P67148	AF318328			A_23_P134366	ETV1	FALSE	FALSE		A_23_P26746	AK026675
A_24_P517602		A_24_P664918	AF339799			A_23_P134366		FALSE	FALSE		A_24_P290333	AK026836
A_23_P4387		A_32_P83570	AF339813			A_23_P13438	BTBD10	A_23_P13438	BTBD10		A_24_P664992	AK026869
A_23_P250385		A_24_P395415	AF343666			A_23_P134433	EN2	A_23_P134433	EN2		A_32_P378821	AK026965
A_23_P76749		A_23_P117302	AF354444			A_23_P134454	CAV1	A_23_P134454	CAV1		A_23_P129754	AK027069
A_24_P936589		A_32_P330691	AF390550			A_23_P134484	CALCR	A_23_P134484	CALCR		A_23_P399292	AK027091
A_32_P52153		A_32_P109755	AF462446			A_23_P134527	YKT6	A_23_P134527	YKT6		A_24_P740692	AK027173
A_24_P649388		A_23_P72387	AFAP1			A_23_P134609	WASL	A_23_P134609	WASL		A_24_P772276	AK027225
A_23_P201747		A_23_P218977	AFF4			A_23_P134650	PTCD1	A_23_P134650	PTCD1		A_24_P372189	AK027294
A_24_P127564		A_23_P135454	AFG3L2			A_23_P134734	GOLSYN	A_23_P134734	GOLSYN		A_23_P84749	AK027383
A_24_P192485		A_23_P428382	AFTPH			A_23_P134755	TRPS1	A_23_P134755	TRPS1		A_24_P937582	AK027610
A_32_P168326		A_23_P108404	AGAP1			A_23_P134809	NSMAF	A_23_P134809	NSMAF		A_23_P415532	AK054879
A_23_P24444		A_32_P19382	AGAP10			A_23_P134854	CLDN23	A_23_P134854	CLDN23		A_32_P224888	AK054895
A_32_P83047		A_24_P244495	AGAP2			A_23_P134946	LRRC14	A_23_P134946	LRRC14		A_24_P941597	AK055067
A_23_P17914		A_24_P333364	AGAP3			A_23_P134994	KIAA1432	A_23_P134994	KIAA1432		A_24_P778741	AK055214
A_32_P96036		A_23_P309930	AGBL1			A_23_P135007	OR2S2	A_23_P135007	OR2S2		A_24_P35935	AK055438
A_23_P126212		A_32_P167705	AGBL2			A_23_P135015	RGP1	FALSE	FALSE		A_24_P538567	AK055501
A_23_P166508		A_32_P82623	AGBL3			A_23_P135015		FALSE	FALSE		A_24_P303852	AK055619
A_23_P24129		A_24_P45767	AGBL5			A_23_P135123	BG216229	A_23_P135123	BG216229		A_32_P88776	AK055647
A_23_P392529		A_24_P363583	AGFG2			A_23_P135132	FRMD3	A_23_P135132	FRMD3		A_24_P487901	AK055795
A_23_P56578		A_23_P250554	AGGF1			A_23_P135294	ALDH1B1	A_23_P135294	ALDH1B1		A_24_P611182	AK055821
A_23_P137173		A_23_P309224	AGK			A_23_P135315	ZBTB43	A_23_P135315	ZBTB43		A_24_P924697	AK055915
A_24_P396753		A_23_P103720	AGMAT			A_23_P135364	DTYMK	FALSE	FALSE		A_32_P104617	AK055960
A_23_P363174		A_23_P356466	AGPAT3			A_23_P135364		FALSE	FALSE		A_24_P765795	AK055981
A_32_P128586		A_32_P141768	AGPAT4			A_23_P135417	GSTA1	A_23_P135417	GSTA1		A_24_P606239	AK056073
A_24_P930100		A_24_P29876	AGPAT5			A_23_P135454	AFG3L2	A_23_P135454	AFG3L2		A_24_P639629	AK056245
A_32_P111587		A_23_P69810	AGPAT9			A_23_P13548	CHRDL2	A_23_P13548	CHRDL2		A_24_P42308	AK056449
A_24_P936252		A_24_P902100	AGPS			A_23_P135486	ERAF	A_23_P135486	ERAF		A_23_P258048	AK056630
A_32_P205350		A_23_P368645	AGPS			A_23_P135755	IL8RB	FALSE	FALSE		A_24_P239309	AK056664
A_23_P435521		A_23_P31407	AGR2			A_23_P135755		FALSE	FALSE		A_24_P927650	AK056744
A_24_P204043		A_23_P115261	AGT			A_23_P135857	EIF2AK3	A_23_P135857	EIF2AK3		A_24_P633349	AK056973
A_24_P194278		A_23_P83514	AGXT			A_23_P135990	SLCO2A1	FALSE	FALSE		A_24_P350200	AK057071
A_23_P383835		A_23_P63584	AHCTF1			A_23_P135990		FALSE	FALSE		A_32_P105110	AK057196
A_23_P163440		A_24_P943393	AHNAK			A_23_P136013	A_23_P136013	A_23_P136013	A_23_P136013		A_32_P121716	AK057443
A_24_P158718		A_23_P358709	AHRR			A_23_P136058	ATR	A_23_P136058	ATR		A_24_P921103	AK057576
A_24_P922497		A_23_P155509	AHSG			A_23_P136116	TMEM195	A_23_P136116	TMEM195		A_24_P892402	AK057652
A_23_P434374		A_24_P684799	AI015919			A_23_P136238	TMEM203	A_23_P136238	TMEM203		A_24_P376139	AK057798
A_24_P165205		A_24_P817128	AI085037			A_23_P13632	WIBG	A_23_P13632	WIBG		A_24_P33785	AK057830
A_24_P859859		A_24_P916866	AI090310			A_23_P136392	A_23_P136392	FALSE	FALSE		A_32_P196918	AK057956
A_32_P121085		A_24_P740022	AI140519			A_23_P136392		FALSE	FALSE		A_24_P510116	AK057970
A_23_P326913		A_32_P145443	AI161396			A_23_P136413	MMP17	A_23_P136413	MMP17		A_24_P920861	AK057971
A_23_P406025		A_32_P106669	AI192327			A_23_P136478	IRF2	A_23_P136478	IRF2		A_32_P112655	AK058000
A_23_P117104		A_24_P881430	AI216457			A_23_P136683	HLA-DQB1	FALSE	FALSE		A_32_P102653	AK058169
A_24_P932851		A_32_P209104	AI267321			A_23_P136683		FALSE	FALSE		A_24_P162145	AK074181
A_23_P353014		A_32_P131401	AI276257			A_23_P136721	U88896	A_23_P136721	U88896		A_24_P931974	AK074670
A_32_P80338		A_32_P153456	AI285760			A_23_P136724	LOC344887	A_23_P136724	LOC344887		A_32_P105469	AK074696
A_23_P149668		A_32_P139302	AI287491			A_23_P136753	THC2559929	FALSE	FALSE		A_32_P91186	AK074776
A_32_P154601		A_32_P92714	AI355706			A_23_P136753		FALSE	FALSE		A_24_P726399	AK075052
A_32_P43372		A_32_P123204	AI381562			A_23_P136805	ARHGAP11A	A_23_P136805	ARHGAP11A		A_24_P738859	AK075186
A_32_P30558		A_32_P199321	AI433842			A_23_P136817	KNTC1	A_23_P136817	KNTC1		A_24_P136484	AK090397
A_23_P65918		A_32_P126846	AI435603			A_23_P13683	ZBTB39	A_23_P13683	ZBTB39		A_24_P940615	AK090407
A_24_P363548		A_24_P583472	AI452448			A_23_P136978	SRPX2	FALSE	FALSE		A_24_P333357	AK090463
A_32_P131583		A_32_P68142	AI470277			A_23_P136978		FALSE	FALSE		A_24_P341972	AK090466
A_23_P129835		A_32_P50508	AI472054			A_23_P136986	APOOL	A_23_P136986	APOOL		A_32_P136033	AK090477
A_23_P344481		A_32_P174805	AI492422			A_23_P137016	SAT1	A_23_P137016	SAT1		A_32_P125639	AK090499
A_24_P238499		A_32_P227265	AI525856			A_23_P137035	PIR	FALSE	FALSE		A_24_P376159	AK090720
A_23_P103310		A_32_P146394	AI537201			A_23_P137035		FALSE	FALSE		A_32_P201958	AK090739
A_23_P100022		A_32_P100365	AI570240			A_23_P137116	AMMECR1	A_23_P137116	AMMECR1		A_32_P430743	AK090766
A_23_P70813		A_32_P118522	AI571129			A_23_P13713	PRPH	A_23_P13713	PRPH		A_24_P50918	AK090830
A_23_P210577		A_32_P214011	AI620901			A_23_P137143	DKC1	A_23_P137143	DKC1		A_24_P170707	AK091192
A_23_P361027		A_24_P911857	AI627917			A_23_P137173	TMSB15A	FALSE	FALSE		A_32_P118220	AK091308
A_23_P349771		A_32_P207231	AI630435			A_23_P137173		FALSE	FALSE		A_32_P105976	AK091337
A_23_P14769		A_32_P86517	AI669361			A_23_P137381	ID3	FALSE	FALSE		A_24_P509948	AK091348
A_23_P356004		A_24_P765540	AI676010			A_23_P137381		FALSE	FALSE		A_32_P1144	AK091357
A_23_P100127		A_32_P89551	AI676130			A_23_P13740	NAV3	A_23_P13740	NAV3		A_24_P5026	AK091569
A_32_P41534		A_32_P123027	AI718865			A_23_P137543	ZNF362	A_23_P137543	ZNF362		A_32_P55045	AK091722
A_32_P225052		A_32_P146552	AI801539			A_23_P137573	LEFTY2	A_23_P137573	LEFTY2		A_32_P62769	AK091784
A_23_P44132		A_24_P558135	AI801879			A_23_P137578	FBXO28	A_23_P137578	FBXO28		A_32_P157465	AK091904
A_23_P153372		A_24_P765448	AI814116			A_23_P137634	PROX1	A_23_P137634	PROX1		A_32_P13417	AK091942
A_23_P24555		A_24_P932909	AI823874			A_23_P137697	SELP	A_23_P137697	SELP		A_23_P384825	AK092094
A_24_P388659		A_32_P201976	AI860683			A_23_P137705	TBX19	A_23_P137705	TBX19		A_24_P392407	AK092271
A_23_P259344		A_32_P235727	AI887037			A_23_P137751	FAM46C	A_23_P137751	FAM46C		A_32_P148075	AK092349
A_32_P409599		A_32_P178537	AI910722			A_23_P137765	PAFAH2	A_23_P137765	PAFAH2		A_32_P429876	AK092378
A_24_P196188		A_32_P157304	AI919230			A_23_P137856	MUC1	FALSE	FALSE		A_24_P119381	AK092379
A_23_P109322		A_24_P459299	AI933337			A_23_P137856		FALSE	FALSE		A_24_P696507	AK092810
A_23_P66017		A_24_P481113	AI971459			A_23_P137923	KCNA2	A_23_P137923	KCNA2		A_24_P823514	AK092875
A_23_P435636		A_32_P19917	AI989625			A_23_P137957	RSBN1	A_23_P137957	RSBN1		A_32_P213637	AK092942
A_23_P93321		A_32_P182662	AIDA			A_23_P138099	ABL2	A_23_P138099	ABL2		A_24_P456468	AK093429
A_23_P350824		A_23_P138567	AIFM2			A_23_P138194	NCF2	FALSE	FALSE		A_24_P932680	AK093521
A_23_P146198		A_23_P70785	AIM1			A_23_P138194		FALSE	FALSE		A_32_P71310	AK093532
A_23_P372988		A_24_P68358	AIM1L			A_23_P138294	MMEL1	FALSE	FALSE		A_24_P503669	AK093628
A_23_P105730		A_24_P38865	AIP			A_23_P138294		FALSE	FALSE		A_24_P479645	AK093640
A_24_P171043		A_32_P179572	AJ001827			A_23_P138308	CD58	A_23_P138308	CD58		A_24_P566968	AK093869
A_23_P65678		A_24_P935621	AJ001874			A_23_P138435	ZMIZ1	A_23_P138435	ZMIZ1		A_32_P191941	AK093872
A_24_P109554		A_32_P108516	AJ293393			A_23_P138495	PTPRE	FALSE	FALSE		A_32_P204330	AK093982
A_32_P93996		A_24_P758010	AJ318805			A_23_P138495		FALSE	FALSE		A_32_P185140	AK094175
A_32_P228268		A_32_P97739	AJ420487			A_23_P138507	CDC2	A_23_P138507	CDC2		A_24_P923190	AK094415
A_23_P74001		A_24_P582889	AJ420536			A_23_P138541	AKR1C3	FALSE	FALSE		A_24_P127954	AK094571
A_24_P912730		A_24_P346181	AJ420589			A_23_P138541		FALSE	FALSE		A_32_P152255	AK094623
A_24_P363583		A_24_P658505	AK000053			A_23_P138567	AIFM2	FALSE	FALSE		A_32_P103558	AK094799
A_32_P168388		A_24_P791169	AK000115			A_23_P138567		FALSE	FALSE		A_32_P225806	AK094950
A_32_P40128		A_24_P54188	AK000146			A_23_P138655	CYP26A1	A_23_P138655	CYP26A1		A_23_P54983	AK095097
A_23_P327907		A_23_P70069	AK000420			A_23_P138686	NMT2	A_23_P138686	NMT2		A_24_P450172	AK095151
A_23_P369237		A_24_P925241	AK000422			A_23_P138706	ADRA2A	A_23_P138706	ADRA2A		A_32_P179590	AK095225
A_23_P128351		A_23_P108103	AK000707			A_23_P138760	CLCF1	A_23_P138760	CLCF1		A_24_P289625	AK095583
A_23_P415652		A_23_P143285	AK000809			A_23_P138910	DDX25	A_23_P138910	DDX25		A_32_P24651	AK095707
A_32_P231415		A_23_P376752	AK000815			A_23_P138931	MMP13	FALSE	FALSE		A_32_P425876	AK095904
A_24_P157156		A_24_P926666	AK000925			A_23_P138931		FALSE	FALSE		A_24_P221385	AK095945
A_23_P76145		A_24_P611114	AK000995			A_23_P138957	SIK2	A_23_P138957	SIK2		A_24_P415928	AK096020
A_32_P174978		A_24_P652174	AK001007			A_23_P139028	POU2F3	A_23_P139028	POU2F3		A_24_P247872	AK096129
A_24_P927850		A_32_P145385	AK001118			A_23_P139050	OR8D2	A_23_P139050	OR8D2		A_24_P519638	AK096250
A_24_P783122		A_32_P430996	AK001120			A_23_P139418	GALNTL4	FALSE	FALSE		A_32_P32043	AK096405
A_23_P166400		A_24_P206603	AK001176			A_23_P139418		FALSE	FALSE		A_32_P155035	AK096500
A_24_P110799		A_24_P115287	AK001533			A_23_P139455	ZC3H10	A_23_P139455	ZC3H10		A_32_P199420	AK096537
A_24_P372901		A_24_P724984	AK001846			A_23_P139509	ERGIC2	A_23_P139509	ERGIC2		A_23_P147578	AK096677
A_23_P42302		A_24_P839239	AK002036			A_23_P139547	TUBA1A	A_23_P139547	TUBA1A		A_24_P230767	AK096974
A_24_P773012		A_32_P93707	AK002187			A_23_P139558	TBC1D15	A_23_P139558	TBC1D15		A_23_P395670	AK096991
A_32_P68142		A_24_P468950	AK021439			A_23_P139632	GNS	A_23_P139632	GNS		A_24_P761130	AK097080
A_32_P201530		A_24_P484699	AK021467			A_23_P139648	IAPP	A_23_P139648	IAPP		A_24_P282083	AK097085
A_23_P8452		A_24_P928357	AK021561			A_23_P139704	DUSP6	A_23_P139704	DUSP6		A_24_P933400	AK097112
A_24_P842006		A_32_P58201	AK021570			A_23_P139965	SERP2	FALSE	FALSE		A_24_P342020	AK097166
A_23_P40761		A_24_P735073	AK021576			A_23_P139965		FALSE	FALSE		A_24_P359105	AK097222
A_23_P128728		A_23_P124078	AK021593			A_23_P140050	FAM48A	A_23_P140050	FAM48A		A_32_P37089	AK097700
A_32_P31757		A_24_P456367	AK021614			A_23_P140069	FBXL3	A_23_P140069	FBXL3		A_24_P273523	AK097965
A_23_P147404		A_32_P31744	AK021664			A_23_P140154	C14orf109	A_23_P140154	C14orf109		A_24_P841704	AK098126
A_32_P70245		A_24_P481375	AK021668			A_23_P140256	NP	A_23_P140256	NP		A_32_P88603	AK098129
A_23_P143190		A_32_P167459	AK021744			A_23_P140277	SYNE2	FALSE	FALSE		A_32_P214817	AK098210
A_24_P177553		A_24_P699733	AK021745			A_23_P140277		FALSE	FALSE		A_32_P51518	AK098220
A_24_P271323		A_24_P418908	AK021798			A_23_P140328	SDCCAG1	A_23_P140328	SDCCAG1		A_24_P247892	AK098257
A_23_P66753		A_32_P220233	AK021824			A_23_P140362	C14orf115	A_23_P140362	C14orf115		A_24_P652318	AK098360
A_23_P162037		A_24_P307665	AK021848			A_23_P140373	FLVCR2	A_23_P140373	FLVCR2		A_24_P238649	AK098372
A_23_P214168		A_23_P11017	AK021866			A_23_P140450	SLC27A2	FALSE	FALSE		A_24_P740774	AK098417
A_23_P22614		A_24_P784846	AK021906			A_23_P140450		FALSE	FALSE		A_23_P119500	AK098427
A_23_P37685		A_32_P99461	AK022020			A_23_P140490	BRUNOL6	A_23_P140490	BRUNOL6		A_24_P419017	AK098478
A_24_P926543		A_24_P921260	AK022030			A_23_P140515	TM2D3	A_23_P140515	TM2D3		A_24_P307785	AK098491
A_23_P102000		A_24_P662427	AK022109			A_23_P140527	FOXB1	A_23_P140527	FOXB1		A_32_P153833	AK098597
A_23_P116114		A_24_P636441	AK022223			A_23_P140563	TTC23	A_23_P140563	TTC23		A_24_P358063	AK098637
A_24_P237778		A_24_P253713	AK022252			A_23_P140614	ENST00000314246	A_23_P140614	ENST00000314246		A_32_P220762	AK123248
A_24_P81900		A_32_P151244	AK022268			A_23_P14062	NUP107	A_23_P14062	NUP107		A_32_P53234	AK123333
A_23_P385105		A_24_P913216	AK022299			A_23_P140675	EPB42	A_23_P140675	EPB42		A_32_P44620	AK123438
A_32_P217911		A_24_P825969	AK022337			A_23_P140705	C15orf23	A_23_P140705	C15orf23		A_24_P456944	AK123446
A_32_P154112		A_24_P693433	AK022364			A_23_P140748	NDRG4	FALSE	FALSE		A_32_P193218	AK123506
A_23_P327519		A_23_P95070	AK022407			A_23_P140748		FALSE	FALSE		A_32_P159254	AK123584
A_23_P22398		A_24_P460763	AK022443			A_23_P140780	AL137668	A_23_P140780	AL137668		A_32_P160537	AK123610
A_24_P159335		A_24_P642758	AK022479			A_23_P14083	AMIGO2	A_23_P14083	AMIGO2		A_32_P78208	AK123627
A_32_P119007		A_32_P149753	AK022848			A_23_P140830	ELMO3	A_23_P140830	ELMO3		A_32_P36582	AK123649
A_24_P300610		A_24_P892353	AK022892			A_23_P140848	MPHOSPH6	A_23_P140848	MPHOSPH6		A_24_P494230	AK123750
A_23_P76102		A_24_P715518	AK023072			A_23_P140876	ABCA3	FALSE	FALSE		A_32_P158723	AK123861
A_23_P131596		A_24_P917650	AK023076			A_23_P140876		FALSE	FALSE		A_32_P74206	AK124070
A_23_P135990		A_23_P207736	AK023077			A_23_P140928	TMC7	A_23_P140928	TMC7		A_24_P8140	AK124166
A_23_P251412		A_24_P355246	AK023096			A_23_P141092	TFAP4	A_23_P141092	TFAP4		A_32_P154731	AK124192
A_23_P144656		A_32_P72028	AK023112			A_23_P141173	MPO	A_23_P141173	MPO		A_24_P538708	AK124263
A_23_P57364		A_24_P136441	AK023121			A_23_P14124	RASL11A	A_23_P14124	RASL11A		A_32_P23525	AK124281
A_24_P229447		A_32_P196520	AK023159			A_23_P141302	ZNF18	A_23_P141302	ZNF18		A_24_P911112	AK124344
A_24_P50328		A_24_P503588	AK023380			A_23_P141315	NLE1	A_23_P141315	NLE1		A_32_P220580	AK124352
A_32_P32406		A_32_P66788	AK023394			A_23_P141335	ARHGAP27	A_23_P141335	ARHGAP27		A_24_P943843	AK124515
A_24_P390784		A_24_P928574	AK023400			A_23_P141362	FZD2	A_23_P141362	FZD2		A_23_P430528	AK124598
A_32_P61684		A_32_P206989	AK023412			A_23_P141394	WIPI1	A_23_P141394	WIPI1		A_32_P44808	AK124941
A_23_P166502		A_32_P108738	AK023472			A_23_P141415	MYCBPAP	FALSE	FALSE		A_32_P201041	AK124956
A_23_P7827		A_24_P911259	AK023557			A_23_P141415		FALSE	FALSE		A_32_P190461	AK125099
A_23_P106761		A_24_P636451	AK023559			A_23_P141447	RDM1	FALSE	FALSE		A_24_P925211	AK125129
A_23_P250444		A_24_P920366	AK023574			A_23_P141447		FALSE	FALSE		A_32_P37461	AK125269
A_24_P454931		A_24_P132019	AK023633			A_23_P141467	CDK5R1	A_23_P141467	CDK5R1		A_24_P350708	AK125313
A_24_P197537		A_24_P889070	AK023647			A_23_P141555	TBX21	A_23_P141555	TBX21		A_32_P220372	AK125452
A_23_P147641		A_32_P217261	AK023660			A_23_P14157	DZIP1	A_23_P14157	DZIP1		A_32_P98059	AK126329
A_23_P369948		A_24_P333306	AK023737			A_23_P141738	SS18	A_23_P141738	SS18		A_32_P222362	AK127132
A_24_P40626		A_24_P611139	AK023757			A_23_P14174	TNFSF13B	A_23_P14174	TNFSF13B		A_24_P497437	AK127309
A_23_P34827		A_24_P734406	AK023773			A_23_P141856	ZNF544	A_23_P141856	ZNF544		A_24_P887615	AK128103
A_23_P84596		A_24_P930822	AK023862			A_23_P141960	SERTAD3	A_23_P141960	SERTAD3		A_32_P192984	AK128396
A_23_P70480		A_24_P645900	AK023895			A_23_P141965	HICE1	A_23_P141965	HICE1		A_24_P934162	AK128413
A_24_P323434		A_24_P703674	AK023907			A_23_P142055	C19orf38	A_23_P142055	C19orf38		A_24_P735072	AK128436
A_32_P53183		A_24_P781846	AK024092			A_23_P142154	GRWD1	A_23_P142154	GRWD1		A_32_P18357	AK128559
A_24_P190168		A_23_P391382	AK024110			A_23_P14216	C13orf38	A_23_P14216	C13orf38		A_24_P196568	AK128751
A_23_P360379		A_24_P639581	AK024127			A_23_P142250	SLC7A9	A_23_P142250	SLC7A9		A_32_P146579	AK128756
A_23_P215976		A_24_P718672	AK024173			A_23_P142255	SHD	A_23_P142255	SHD		A_32_P194372	AK129547
A_23_P207520		A_24_P800734	AK024184			A_23_P142361	PIK3R2	FALSE	FALSE		A_24_P923300	AK129724
A_24_P6764		A_32_P3131	AK024243			A_23_P142361		FALSE	FALSE		A_24_P356830	AK129956
A_23_P253762		A_24_P923984	AK024292			A_23_P142421	MLL4	A_23_P142421	MLL4		A_24_P110306	AK130207
A_23_P318616		A_23_P395194	AK024372			A_23_P142506	GADD45B	A_23_P142506	GADD45B		A_32_P84580	AK130486
A_24_P924240		A_24_P367543	AK024382			A_23_P142537	MBD5	A_23_P142537	MBD5		A_23_P106412	AK130644
A_32_P138103		A_24_P84370	AK024470			A_23_P142606	CRYGC	A_23_P142606	CRYGC		A_32_P66674	AK130716
A_24_P751492		A_32_P218806	AK024516			A_23_P142631	FKBP1B	A_23_P142631	FKBP1B		A_32_P30330	AK130878
A_32_P805074		A_32_P210516	AK024566			A_23_P142697	TTLL4	A_23_P142697	TTLL4		A_32_P216122	AK130891
A_23_P108143		A_24_P629900	AK024602			A_23_P142714	SLC25A12	A_23_P142714	SLC25A12		A_23_P72372	AK131430
A_23_P112220		A_24_P153542	AK024684			A_23_P14273	ZFYVE21	A_23_P14273	ZFYVE21		A_32_P223551	AK308671
A_23_P141415		A_24_P46927	AK024824			A_23_P142738	TMEM178	A_23_P142738	TMEM178		A_23_P105963	AK7
A_23_P35883		A_24_P690273	AK024900			A_23_P142776	EIF3F	A_23_P142776	EIF3F		A_32_P132438	AKAP1
A_24_P257224		A_24_P324479	AK024930			A_23_P142849	RND3	A_23_P142849	RND3		A_23_P317105	AKAP10
A_24_P8109		A_24_P728115	AK024937			A_23_P142872	TCF7L1	A_23_P142872	TCF7L1		A_23_P418477	AKAP11
A_23_P167212		A_24_P642771	AK024956			A_23_P142878	ATOH8	A_23_P142878	ATOH8		A_23_P214897	AKAP12
A_24_P514678		A_24_P158298	AK025116			A_23_P142950	GIGYF2	A_23_P142950	GIGYF2		A_24_P142095	AKAP13
A_23_P132619		A_24_P544872	AK025156			A_23_P142974	ARHGAP25	A_23_P142974	ARHGAP25		A_23_P313652	AKAP14
A_24_P737939		A_24_P453259	AK025316			A_23_P143047	ATP6V1E2	A_23_P143047	ATP6V1E2		A_23_P359043	AKAP2
A_32_P169500		A_24_P674443	AK025360			A_23_P143120	ADAM17	A_23_P143120	ADAM17		A_23_P259594	AKAP7
A_23_P258633		A_24_P916364	AK025613			A_23_P143127	EML4	A_23_P143127	EML4		A_23_P309261	AKAP9
A_23_P425925		A_24_P923113	AK025704			A_23_P143143	ID2	A_23_P143143	ID2		A_23_P256148	AKIRIN1
A_24_P356509		A_32_P202438	AK025716			A_23_P143190	MYBL2	FALSE	FALSE		A_23_P428819	AKIRIN2
A_32_P101235		A_24_P525917	AK025758			A_23_P143190		FALSE	FALSE		A_24_P912439	AKNA
A_23_P419602		A_32_P213822	AK025762			A_23_P143199	STK4	A_23_P143199	STK4		A_24_P220947	AKR1C1
A_24_P84099		A_24_P731255	AK025797			A_23_P143218	ACOT8	A_23_P143218	ACOT8		A_24_P944472	AKT1S1
A_23_P102551		A_32_P15498	AK025818			A_23_P143285	AK000809	A_23_P143285	AK000809		A_32_P145335	AL049387
A_24_P364381		A_23_P395111	AK025947			A_23_P143309	SLC4A11	A_23_P143309	SLC4A11		A_32_P208039	AL049390
A_23_P117992		A_24_P133171	AK026078			A_23_P143334	ENST00000353323	FALSE	FALSE		A_24_P722068	AL050013
A_23_P73526		A_24_P870101	AK026209			A_23_P143334		FALSE	FALSE		A_24_P873598	AL050122
A_23_P344000		A_32_P112331	AK026225			A_23_P143348	OVOL2	A_23_P143348	OVOL2		A_24_P937691	AL050204
A_23_P25475		A_24_P759647	AK026387			A_23_P143374	RP4-691N24.1	A_23_P143374	RP4-691N24.1		A_24_P195821	AL050285
A_24_P201381		A_24_P93316	AK026408			A_23_P14340	KIAA0391	A_23_P14340	KIAA0391		A_32_P93045	AL080082
A_23_P54720		A_24_P481582	AK026429			A_23_P143512	HSF2BP	FALSE	FALSE		A_32_P147969	AL080232
A_23_P85980		A_32_P76576	AK026459			A_23_P143512		FALSE	FALSE		A_24_P823096	AL109708
A_32_P130788		A_24_P465879	AK026466			A_23_P143514	C21orf122	A_23_P143514	C21orf122		A_32_P135007	AL110237
A_23_P36187		A_24_P782337	AK026477			A_23_P143535	WDR4	FALSE	FALSE		A_24_P848352	AL117571
A_23_P112554		A_24_P513262	AK026485			A_23_P143535		FALSE	FALSE		A_24_P114671	AL117599
A_23_P378926		A_24_P64442	AK026517			A_23_P143559	CLTCL1	FALSE	FALSE		A_24_P355006	AL133090
A_32_P145968		A_32_P84389	AK026668			A_23_P143559		FALSE	FALSE		A_32_P89087	AL134462
A_23_P154426		A_23_P26746	AK026675			A_23_P143580	KLHL22	A_23_P143580	KLHL22		A_23_P355965	AL136830
A_24_P127411		A_24_P290333	AK026836			A_23_P143600	LOC91316	A_23_P143600	LOC91316		A_24_P545091	AL137292
A_23_P301304		A_24_P664992	AK026869			A_23_P143673	RASD2	A_23_P143673	RASD2		A_24_P942589	AL137342
A_23_P319598		A_32_P378821	AK026965			A_23_P14369	ZNF409	A_23_P14369	ZNF409		A_23_P140780	AL137668
A_24_P453855		A_23_P129754	AK027069			A_23_P143867	TMF1	A_23_P143867	TMF1		A_24_P916031	AL138396
A_23_P47102		A_23_P399292	AK027091			A_23_P143885	ARHGEF3	A_23_P143885	ARHGEF3		A_24_P687372	AL360201
A_23_P52298		A_24_P740692	AK027173			A_23_P143906	MLF1	A_23_P143906	MLF1		A_24_P255543	AL390214
A_32_P201897		A_24_P772276	AK027225			A_23_P143952	CEP97	A_23_P143952	CEP97		A_32_P56497	AL536879
A_24_P52697		A_24_P372189	AK027294			A_23_P143987	ATG7	A_23_P143987	ATG7		A_24_P516728	AL547890
A_24_P364296		A_23_P102071	AK027315			A_23_P144005	C3orf32	A_23_P144005	C3orf32		A_24_P928319	AL573187
A_24_P355626		A_23_P84749	AK027383			A_23_P144054	PRKCD	A_23_P144054	PRKCD		A_24_P937158	AL713623
A_32_P232327		A_24_P937582	AK027610			A_23_P144096	CISH	A_23_P144096	CISH		A_32_P161455	AL831999
A_24_P335092		A_24_P727501	AK054718			A_23_P144123	SLC22A13	A_23_P144123	SLC22A13		A_24_P665185	AL832142
A_24_P175612		A_23_P415532	AK054879			A_23_P144126	FETUB	A_23_P144126	FETUB		A_24_P668351	AL832146
A_23_P1519		A_32_P224888	AK054895			A_23_P144145	DCUN1D1	A_23_P144145	DCUN1D1		A_32_P1657	AL832253
A_23_P170186		A_32_P61298	AK054921			A_23_P144179	CPOX	A_23_P144179	CPOX		A_32_P137487	AL832255
A_23_P323749		A_24_P941597	AK055067			A_23_P144188	SLC33A1	A_23_P144188	SLC33A1		A_24_P419323	AL832319
A_23_P11017		A_24_P778741	AK055214			A_23_P144317	A_23_P144317	A_23_P144317	A_23_P144317		A_24_P924631	AL832806
A_23_P15751		A_24_P35935	AK055438			A_23_P14432	A_23_P14432	A_23_P14432	A_23_P14432		A_32_P164916	AL833005
A_24_P621701		A_24_P538567	AK055501			A_23_P144326	ASB5	A_23_P144326	ASB5		A_24_P854643	AL833114
A_23_P140876		A_24_P303852	AK055619			A_23_P144337	CCRN4L	A_23_P144337	CCRN4L		A_32_P34926	AL833696
A_23_P303210		A_32_P88776	AK055647			A_23_P144348	SLIT2	A_23_P144348	SLIT2		A_24_P51279	AL833832
A_32_P147090		A_24_P487901	AK055795			A_23_P144357	MMAA	A_23_P144357	MMAA		A_24_P85524	AL833884
A_32_P45727		A_24_P611182	AK055821			A_23_P144384	GALNT7	A_23_P144384	GALNT7		A_23_P357504	AL834280
A_23_P87791		A_24_P924697	AK055915			A_23_P144417	TMPRSS11D	A_23_P144417	TMPRSS11D		A_23_P257834	ALB
A_23_P7957		A_32_P14212	AK055928			A_23_P144476	SPRY1	A_23_P144476	SPRY1		A_32_P74643	ALCAM
A_23_P31407		A_32_P104617	AK055960			A_23_P144490	DCHS2	A_23_P144490	DCHS2		A_23_P83098	ALDH1A1
A_24_P315739		A_24_P765795	AK055981			A_23_P14458	C14orf149	FALSE	FALSE		A_23_P135294	ALDH1B1
A_24_P941831		A_24_P606239	AK056073			A_23_P14458		FALSE	FALSE		A_23_P258887	ALDH1L1
A_32_P226735		A_24_P639629	AK056245			A_23_P144656	CDH10	FALSE	FALSE		A_23_P214944	ALDH8A1
A_24_P607904		A_32_P135733	AK056396			A_23_P144656		FALSE	FALSE		A_24_P921584	ALDOA
A_24_P114032		A_24_P42308	AK056449			A_23_P144677	AF178574	A_23_P144677	AF178574		A_23_P204333	ALG10
A_23_P434809		A_23_P258048	AK056630			A_23_P144684	ANKRD32	A_23_P144684	ANKRD32		A_32_P89679	ALG10B
A_32_P63729		A_24_P239309	AK056664			A_23_P144726	NOP16	A_23_P144726	NOP16		A_23_P257423	ALG14
A_24_P340696		A_24_P927650	AK056744			A_23_P144746	ZNF454	A_23_P144746	ZNF454		A_23_P35168	ALG6
A_23_P5845		A_24_P633349	AK056973			A_23_P144916	GFPT2	A_23_P144916	GFPT2		A_24_P795594	ALG9
A_32_P155512		A_24_P350200	AK057071			A_23_P14493	C14orf104	A_23_P14493	C14orf104		A_24_P628384	ALKBH2
A_32_P199551		A_32_P105110	AK057196			A_23_P144959	VCAN	A_23_P144959	VCAN		A_23_P255523	ALKBH4
A_24_P941751		A_32_P121716	AK057443			A_23_P145024	ADRB2	FALSE	FALSE		A_24_P91472	ALKBH7
A_24_P103952		A_24_P921103	AK057576			A_23_P145024		FALSE	FALSE		A_23_P312174	ALMS1
A_32_P101860		A_24_P892402	AK057652			A_23_P145068	MTO1	A_23_P145068	MTO1		A_23_P435657	ALMS1P
A_23_P72737		A_24_P376139	AK057798			A_23_P14508	TTC9	A_23_P14508	TTC9		A_23_P2793	ALOX5AP
A_23_P117851		A_24_P33785	AK057830			A_23_P145114	GCLC	A_23_P145114	GCLC		A_24_P347880	ALOXE3
A_23_P381461		A_32_P196918	AK057956			A_23_P145175	ZNF318	A_23_P145175	ZNF318		A_23_P133142	ALPK1
A_24_P67268		A_32_P227769	AK057962			A_23_P145247	ZNF187	A_23_P145247	ZNF187		A_23_P377664	ALS2
A_23_P89431		A_24_P510116	AK057970			A_23_P145424	KIAA1009	A_23_P145424	KIAA1009		A_32_P420009	ALS2CL
A_23_P153168		A_24_P920861	AK057971			A_23_P145485	ULBP2	A_23_P145485	ULBP2		A_23_P328642	ALS2CR11
A_24_P264211		A_32_P112655	AK058000			A_23_P145501	MED23	A_23_P145501	MED23		A_23_P349343	ALS2CR12
A_23_P41942		A_32_P102653	AK058169			A_23_P145569	SLC22A1	A_23_P145569	SLC22A1		A_24_P911896	ALS2CR8
A_23_P29257		A_24_P162145	AK074181			A_23_P145584	UBE2H	A_23_P145584	UBE2H		A_23_P59988	AMAC1L2
A_24_P259922		A_24_P931974	AK074670			A_23_P145619	REPIN1	A_23_P145619	REPIN1		A_23_P256504	AMBP
A_23_P151337		A_32_P105469	AK074696			A_23_P145669	EPO	FALSE	FALSE		A_24_P371962	AMD1
A_24_P149124		A_32_P91186	AK074776			A_23_P145669		FALSE	FALSE		A_32_P122226	AMDHD1
A_23_P46947		A_24_P726399	AK075052			A_23_P145711	C7orf10	A_23_P145711	C7orf10		A_24_P115990	AMHR2
A_32_P80597		A_24_P738859	AK075186			A_23_P145817	C7orf30	A_23_P145817	C7orf30		A_23_P1759	AMICA1
A_32_P15829		A_24_P136484	AK090397			A_23_P145841	SOSTDC1	A_23_P145841	SOSTDC1		A_24_P302506	AMIGO1
A_23_P253350		A_24_P940615	AK090407			A_23_P145865	ADAP1	FALSE	FALSE		A_23_P14083	AMIGO2
A_23_P77993		A_24_P333357	AK090463			A_23_P145865		FALSE	FALSE		A_23_P306655	AMIGO3
A_23_P354864		A_24_P341972	AK090466			A_23_P145904	H2AFV	A_23_P145904	H2AFV		A_23_P137116	AMMECR1
A_23_P383915		A_32_P136033	AK090477			A_23_P145965	TPST1	A_23_P145965	TPST1		A_23_P209760	AMMECR1L
A_32_P175957		A_32_P125639	AK090499			A_23_P145984	TSPAN12	A_23_P145984	TSPAN12		A_23_P48455	AMN
A_24_P402510		A_24_P376159	AK090720			A_23_P146058	ATP6V1C1	A_23_P146058	ATP6V1C1		A_23_P166686	AMOTL2
A_24_P393372		A_32_P201958	AK090739			A_23_P14612	FGF7	A_23_P14612	FGF7		A_23_P51787	AMPD1
A_23_P9232		A_32_P430743	AK090766			A_23_P146187	RRS1	A_23_P146187	RRS1		A_24_P174503	AMT
A_23_P300174		A_24_P50918	AK090830			A_23_P146198	CYP7A1	FALSE	FALSE		A_23_P23611	AMY1C
A_24_P103886		A_24_P170707	AK091192			A_23_P146198		FALSE	FALSE		A_24_P344890	AMY2B
A_23_P135755		A_32_P118220	AK091308			A_23_P146284	SQLE	A_23_P146284	SQLE		A_24_P383649	AMZ1
A_32_P69987		A_32_P105976	AK091337			A_23_P146339	GPT	FALSE	FALSE		A_24_P186346	ANAPC1
A_24_P364591		A_24_P509948	AK091348			A_23_P146339		FALSE	FALSE		A_23_P317800	ANAPC4
A_23_P301247		A_32_P1144	AK091357			A_23_P14636	MFAP1	A_23_P14636	MFAP1		A_23_P363406	ANGEL1
A_23_P341860		A_24_P5026	AK091569			A_23_P146379	RANBP6	A_23_P146379	RANBP6		A_24_P28619	ANGEL2
A_32_P95223		A_32_P55045	AK091722			A_23_P146417	C9orf5	A_23_P146417	C9orf5		A_23_P216023	ANGPT1
A_23_P93658		A_32_P62769	AK091784			A_23_P146444	CORO2A	A_23_P146444	CORO2A		A_23_P60079	ANGPT2
A_23_P26847		A_32_P157465	AK091904			A_23_P146497	KIAA0649	A_23_P146497	KIAA0649		A_23_P126706	ANGPTL1
A_23_P5300		A_32_P13417	AK091942			A_23_P146539	IFNA8	A_23_P146539	IFNA8		A_24_P162485	ANK1
A_24_P942335		A_23_P384825	AK092094			A_23_P146576	GBGT1	FALSE	FALSE		A_23_P202269	ANK3
A_23_P204751		A_24_P392407	AK092271			A_23_P146576		FALSE	FALSE		A_23_P370544	ANKAR
A_23_P252052		A_32_P148075	AK092349			A_23_P14673	IGDCC4	A_23_P14673	IGDCC4		A_23_P207620	ANKFY1
A_23_P323563		A_32_P429876	AK092378			A_23_P146783	NEB	A_23_P146783	NEB		A_24_P303145	ANKH
A_32_P471485		A_24_P119381	AK092379			A_23_P146865	JMJD5	A_23_P146865	JMJD5		A_23_P10858	ANKLE2
A_32_P25204		A_24_P696507	AK092810			A_23_P146885	UTS2R	A_23_P146885	UTS2R		A_24_P940863	ANKMY1
A_32_P320835		A_24_P823514	AK092875			A_23_P146908	STX8	A_23_P146908	STX8		A_32_P82403	ANKRD11
A_32_P154342		A_24_P860781	AK092921			A_23_P146946	CST6	A_23_P146946	CST6		A_23_P130293	ANKRD12
A_23_P49878		A_32_P213637	AK092942			A_23_P147025	RAB33A	A_23_P147025	RAB33A		A_23_P114616	ANKRD13C
A_32_P226768		A_32_P29200	AK093416			A_23_P14708	ZNF280D	A_23_P14708	ZNF280D		A_24_P188116	ANKRD2
A_32_P190404		A_24_P456468	AK093429			A_23_P147106	C9orf167	A_23_P147106	C9orf167		A_32_P66222	ANKRD20A2
A_23_P133694		A_24_P932680	AK093521			A_23_P147166	CACNA2D3	A_23_P147166	CACNA2D3		A_23_P305120	ANKRD23
A_23_P125176		A_32_P71310	AK093532			A_23_P147224	ENST00000390594	A_23_P147224	ENST00000390594		A_23_P115597	ANKRD26
A_23_P207445		A_24_P503669	AK093628			A_23_P147255	PCBP3	A_23_P147255	PCBP3		A_23_P97123	ANKRD26L1
A_23_P110184		A_24_P479645	AK093640			A_23_P147404	A_23_P147404	FALSE	FALSE		A_23_P144684	ANKRD32
A_23_P327551		A_24_P566968	AK093869			A_23_P147404		FALSE	FALSE		A_23_P325690	ANKRD35
A_23_P33436		A_32_P191941	AK093872			A_23_P147431	LYN	A_23_P147431	LYN		A_23_P253622	ANKRD36B
A_23_P7582		A_32_P204330	AK093982			A_23_P147578	AK096677	A_23_P147578	AK096677		A_24_P357572	ANKRD42
A_32_P174303		A_32_P185140	AK094175			A_23_P147641	TCEA2	FALSE	FALSE		A_23_P209347	ANKRD44
A_24_P538328		A_24_P923190	AK094415			A_23_P147641		FALSE	FALSE		A_24_P307498	ANKRD45
A_24_P278234		A_24_P127954	AK094571			A_23_P14769	FES	FALSE	FALSE		A_23_P94095	ANKRD46
A_23_P12601		A_32_P152255	AK094623			A_23_P14769		FALSE	FALSE		A_23_P24365	ANKRD49
A_23_P421011		A_32_P103558	AK094799			A_23_P147711	NPR1	A_23_P147711	NPR1		A_23_P156748	ANKS1A
A_23_P118065		A_32_P409599	AK094874			A_23_P147801	ZNF654	A_23_P147801	ZNF654		A_24_P358400	ANKS6
A_24_P152968		A_32_P225806	AK094950			A_23_P147875	CHID1	A_23_P147875	CHID1		A_23_P356684	ANLN
A_23_P11859		A_23_P54983	AK095097			A_23_P148015	AXIN2	A_23_P148015	AXIN2		A_23_P409093	ANO4
A_24_P126406		A_24_P450172	AK095151			A_23_P148345	RNF128	A_23_P148345	RNF128		A_23_P3242	ANP32A
A_32_P79504		A_24_P931579	AK095167			A_23_P148410	FTHL17	FALSE	FALSE		A_23_P170733	ANTXR2
A_32_P119174		A_32_P179590	AK095225			A_23_P148410		FALSE	FALSE		A_23_P1170	ANUBL1
A_23_P11119		A_24_P289625	AK095583			A_23_P148484	RNF12	A_23_P148484	RNF12		A_23_P60009	ANXA13
A_24_P313431		A_32_P24651	AK095707			A_23_P148519	FAM156A	A_23_P148519	FAM156A		A_23_P426305	AOC3
A_24_P248251		A_24_P752496	AK095886			A_23_P148546	ARD1A	A_23_P148546	ARD1A		A_23_P318208	AP1G1
A_23_P211141		A_32_P425876	AK095904			A_23_P148568	NXF2	A_23_P148568	NXF2		A_23_P351695	AP1GBP1
A_23_P79794		A_24_P221385	AK095945			A_23_P148609	PLAC1	A_23_P148609	PLAC1		A_23_P385295	AP1S3
A_24_P827037		A_24_P415928	AK096020			A_23_P14863	CHAC1	A_23_P14863	CHAC1		A_24_P64039	AP3M2
A_24_P928052		A_24_P247872	AK096129			A_23_P148753	PLEKHA6	A_23_P148753	PLEKHA6		A_24_P367749	AP3S2
A_32_P220826		A_24_P519638	AK096250			A_23_P148793	FMO9P	A_23_P148793	FMO9P		A_23_P160729	AP4B1
A_24_P307695		A_32_P32043	AK096405			A_23_P148807	CDC7	A_23_P148807	CDC7		A_24_P401645	AP4S1
A_23_P217015		A_32_P155035	AK096500			A_23_P14892	IGFALS	A_23_P14892	IGFALS		A_23_P1998	APBB1
A_32_P48279		A_32_P199420	AK096537			A_23_P148969	LRRC40	A_23_P148969	LRRC40		A_24_P234701	APBB2
A_24_P324787		A_23_P147578	AK096677			A_23_P149019	BAI2	FALSE	FALSE		A_23_P70213	APC
A_23_P339633		A_24_P927850	AK096721			A_23_P149019		FALSE	FALSE		A_23_P101905	APC2
A_23_P153941		A_24_P230767	AK096974			A_23_P149111	PTPN14	A_23_P149111	PTPN14		A_23_P203255	API5
A_32_P12388		A_23_P395670	AK096991			A_23_P14915	CSNK2A2	A_23_P14915	CSNK2A2		A_23_P27983	APLP1
A_23_P152125		A_24_P761130	AK097080			A_23_P149259	TMEM79	A_23_P149259	TMEM79		A_23_P54770	APOB48R
A_23_P22970		A_24_P282083	AK097085			A_23_P149270	THC2249196	A_23_P149270	THC2249196		A_24_P942933	APOBEC3G
A_23_P140450		A_24_P933400	AK097112			A_23_P149301	HIST3H2A	A_23_P149301	HIST3H2A		A_23_P164650	APOE
A_24_P923381		A_24_P342020	AK097166			A_23_P149345	PTPN22	A_23_P149345	PTPN22		A_23_P29237	APOL3
A_24_P314571		A_24_P359105	AK097222			A_23_P149390	CGN	A_23_P149390	CGN		A_24_P7594	APOL6
A_32_P94475		A_32_P181891	AK097571			A_23_P149529	TACSTD2	A_23_P149529	TACSTD2		A_23_P136986	APOOL
A_23_P17724		A_32_P37089	AK097700			A_23_P149626	PLEKHG5	A_23_P149626	PLEKHG5		A_23_P207280	APPBP2
A_24_P109838		A_24_P273523	AK097965			A_23_P149668	KIF14	FALSE	FALSE		A_23_P372834	AQP1
A_23_P10614		A_24_P841704	AK098126			A_23_P149668		FALSE	FALSE		A_23_P417974	AQP11
A_23_P379034		A_32_P88603	AK098129			A_23_P149690	PANK4	A_23_P149690	PANK4		A_23_P105184	ARAP1
A_32_P86245		A_32_P214817	AK098210			A_23_P149695	C1orf203	A_23_P149695	C1orf203		A_23_P365738	ARC
A_24_P39195		A_32_P51518	AK098220			A_23_P149707	DLGAP3	A_23_P149707	DLGAP3		A_23_P203103	ARCN1
A_24_P940999		A_24_P247892	AK098257			A_23_P149858	ELOVL3	A_23_P149858	ELOVL3		A_23_P148546	ARD1A
A_23_P112103		A_24_P652318	AK098360			A_23_P149938	BG571904	A_23_P149938	BG571904		A_23_P155890	ARD1B
A_23_P159974		A_24_P238649	AK098372			A_23_P150018	DUSP5	A_23_P150018	DUSP5		A_23_P259071	AREG
A_24_P682285		A_24_P740774	AK098417			A_23_P150064	MMRN2	A_23_P150064	MMRN2		A_24_P566891	ARF1
A_32_P190951		A_23_P119500	AK098427			A_23_P150080	RPP38	A_23_P150080	RPP38		A_23_P48691	ARF6
A_24_P64167		A_24_P419017	AK098478			A_23_P150198	LOC440040	A_23_P150198	LOC440040		A_24_P166094	ARFIP1
A_24_P134235		A_24_P307785	AK098491			A_23_P150316	MMP12	A_23_P150316	MMP12		A_23_P314070	ARHGAP1
A_23_P321511		A_24_P376224	AK098514			A_23_P150362	TEX12	A_23_P150362	TEX12		A_23_P136805	ARHGAP11A
A_23_P428129		A_32_P153833	AK098597			A_23_P150403	VPS11	A_23_P150403	VPS11		A_32_P162250	ARHGAP18
A_24_P234196		A_24_P358063	AK098637			A_23_P15045	E4F1	A_23_P15045	E4F1		A_23_P75310	ARHGAP22
A_23_P414273		A_24_P700052	AK098638			A_23_P1505	LRP5	A_23_P1505	LRP5		A_32_P72067	ARHGAP24
A_23_P214487		A_32_P220762	AK123248			A_23_P150547	PGA3	FALSE	FALSE		A_23_P142974	ARHGAP25
A_23_P124559		A_32_P53234	AK123333			A_23_P150547		FALSE	FALSE		A_24_P28165	ARHGAP26
A_23_P140277		A_32_P44620	AK123438			A_23_P150619	TRIM3	A_23_P150619	TRIM3		A_23_P141335	ARHGAP27
A_23_P55198		A_24_P456944	AK123446			A_23_P150664	IFITM5	A_23_P150664	IFITM5		A_24_P579356	ARHGAP28
A_24_P179816		A_24_P886966	AK123483			A_23_P150667	KIF18A	A_23_P150667	KIF18A		A_24_P333571	ARHGAP29
A_24_P342944		A_32_P193218	AK123506			A_23_P150693	FJX1	FALSE	FALSE		A_23_P48535	ARHGAP5
A_32_P122614		A_32_P159254	AK123584			A_23_P150693		FALSE	FALSE		A_23_P64661	ARHGAP9
A_32_P75867		A_32_P160537	AK123610			A_23_P150746	DKFZp547G183	A_23_P150746	DKFZp547G183		A_24_P366994	ARHGDIA
A_32_P113380		A_32_P78208	AK123627			A_23_P150768	SLCO2B1	A_23_P150768	SLCO2B1		A_23_P216282	ARHGEF10
A_32_P14212		A_32_P36582	AK123649			A_23_P150807	PPFIBP2	A_23_P150807	PPFIBP2		A_23_P386	ARHGEF10L
A_23_P27005		A_24_P783122	AK123722			A_23_P150857	SUOX	A_23_P150857	SUOX		A_23_P426809	ARHGEF11
A_24_P306558		A_24_P494230	AK123750			A_23_P150935	TROAP	A_23_P150935	TROAP		A_23_P76015	ARHGEF17
A_24_P928639		A_32_P168388	AK123765			A_23_P150950	ZFC3H1	A_23_P150950	ZFC3H1		A_23_P143885	ARHGEF3
A_23_P162719		A_32_P158723	AK123861			A_23_P151018	LEMD3	A_23_P151018	LEMD3		A_23_P253221	ARHGEF4
A_32_P181297		A_32_P74206	AK124070			A_23_P151046	KLRC1	A_23_P151046	KLRC1		A_23_P85024	ARHGEF6
A_24_P397294		A_24_P8140	AK124166			A_23_P151093	YARS2	A_23_P151093	YARS2		A_23_P217872	ARID1A
A_23_P161940		A_32_P154731	AK124192			A_23_P151120	ACRBP	A_23_P151120	ACRBP		A_23_P70701	ARID1B
A_23_P216517		A_24_P538708	AK124263			A_23_P151133	TSPAN9	A_23_P151133	TSPAN9		A_32_P74955	ARID2
A_24_P139028		A_32_P23525	AK124281			A_23_P151166	HVCN1	A_23_P151166	HVCN1		A_23_P117515	ARID4A
A_23_P398460		A_24_P911112	AK124344			A_23_P15123	UBFD1	A_23_P15123	UBFD1		A_23_P97871	ARID5B
A_23_P120776		A_32_P220580	AK124352			A_23_P151297	TENC1	FALSE	FALSE		A_24_P378202	ARL11
A_32_P139260		A_24_P943843	AK124515			A_23_P151297		FALSE	FALSE		A_23_P92161	ARL14
A_23_P92543		A_23_P430528	AK124598			A_23_P151307	RAPGEF3	A_23_P151307	RAPGEF3		A_24_P303199	ARL15
A_32_P216369		A_32_P44808	AK124941			A_23_P151337	DLEU1	FALSE	FALSE		A_24_P579826	ARL17
A_23_P423012		A_32_P201041	AK124956			A_23_P151337		FALSE	FALSE		A_23_P98252	ARL2
A_24_P173754		A_32_P190461	AK125099			A_23_P15135	ZSCAN10	A_23_P15135	ZSCAN10		A_23_P63711	ARL3
A_23_P143334		A_24_P925211	AK125129			A_23_P151376	A_23_P151376	A_23_P151376	A_23_P151376		A_23_P317620	ARL4C
A_32_P101775		A_32_P37461	AK125269			A_23_P151405	CKAP2	A_23_P151405	CKAP2		A_24_P165595	ARL5A
A_32_P147063		A_24_P350708	AK125313			A_23_P151710	PTGER2	A_23_P151710	PTGER2		A_23_P378588	ARL5B
A_23_P305016		A_32_P220372	AK125452			A_23_P151746	ISCA2	A_23_P151746	ISCA2		A_24_P257348	ARL6IP5
A_23_P58359		A_32_P98059	AK126329			A_23_P151791	LTB4R	A_23_P151791	LTB4R		A_23_P28169	ARL6IP6
A_23_P328034		A_32_P222362	AK127132			A_23_P151820	RIN3	A_23_P151820	RIN3		A_23_P385217	ARL8B
A_23_P253783		A_24_P497437	AK127309			A_23_P151870	GLCE	A_23_P151870	GLCE		A_23_P15375	ARMC7
A_24_P916195		A_32_P11359	AK127626			A_23_P151895	CILP	A_23_P151895	CILP		A_23_P29784	ARMC8
A_32_P77989		A_24_P887615	AK128103			A_23_P1519	PITPNM1	FALSE	FALSE		A_23_P22682	ARMCX1
A_32_P145276		A_32_P192984	AK128396			A_23_P1519		FALSE	FALSE		A_24_P23411	ARMCX3
A_23_P120953		A_24_P934162	AK128413			A_23_P151907	PCSK6	A_23_P151907	PCSK6		A_24_P374375	ARMCX4
A_32_P52142		A_24_P735072	AK128436			A_23_P151915	GCNT3	A_23_P151915	GCNT3		A_23_P85188	ARMCX5
A_32_P44453		A_32_P18357	AK128559			A_23_P151970	FEM1B	A_23_P151970	FEM1B		A_23_P62351	ARMCX6
A_23_P361405		A_24_P196568	AK128751			A_23_P151975	RHCG	A_23_P151975	RHCG		A_24_P93309	ARMETL1
A_24_P658505		A_32_P146579	AK128756			A_23_P152038	TUBGCP5	A_23_P152038	TUBGCP5		A_24_P391568	ARNT
A_24_P114183		A_32_P194372	AK129547			A_23_P152125	MVD	FALSE	FALSE		A_23_P53345	ARNTL2
A_24_P752362		A_24_P923300	AK129724			A_23_P152125		FALSE	FALSE		A_23_P121447	ARPM1
A_23_P316741		A_24_P356830	AK129956			A_23_P152136	GINS3	A_23_P152136	GINS3		A_24_P274615	ARRDC3
A_23_P59358		A_24_P110306	AK130207			A_23_P152235	IRX3	A_23_P152235	IRX3		A_23_P255436	ARSA
A_23_P4611		A_32_P84580	AK130486			A_23_P152272	RNPS1	A_23_P152272	RNPS1		A_23_P4161	ARSG
A_32_P217500		A_23_P106412	AK130644			A_23_P152398	MT4	A_23_P152398	MT4		A_23_P213298	ARSJ
A_23_P117274		A_32_P66674	AK130716			A_23_P152548	SCPEP1	FALSE	FALSE		A_24_P251040	ARTN
A_24_P796274		A_32_P30330	AK130878			A_23_P152548		FALSE	FALSE		A_24_P919920	ARV1
A_23_P213038		A_32_P216122	AK130891			A_23_P152655	ICAM2	A_23_P152655	ICAM2		A_24_P416961	ARVCF
A_23_P387057		A_23_P72372	AK131430			A_23_P152727	PLEKHM1	A_23_P152727	PLEKHM1		A_24_P928637	ASAH1
A_24_P102293		A_32_P223551	AK308671			A_23_P152753	AY358101	A_23_P152753	AY358101		A_23_P71526	ASAP1
A_23_P56197		A_23_P105963	AK7			A_23_P152791	SLC16A6	A_23_P152791	SLC16A6		A_23_P202510	ASB13
A_24_P13533		A_32_P132438	AKAP1			A_23_P152807	RSAD1	A_23_P152807	RSAD1		A_23_P155265	ASB14
A_32_P42213		A_23_P317105	AKAP10			A_23_P152818	MYST2	A_23_P152818	MYST2		A_24_P56837	ASB16
A_24_P911663		A_23_P418477	AKAP11			A_23_P152838	CCL5	FALSE	FALSE		A_23_P205370	ASB2
A_24_P943358		A_23_P214897	AKAP12			A_23_P152838		FALSE	FALSE		A_23_P144326	ASB5
A_23_P116850		A_24_P142095	AKAP13			A_23_P152876	RAB34	A_23_P152876	RAB34		A_23_P158059	ASB6
A_23_P143512		A_23_P313652	AKAP14			A_23_P152926	GP1BA	A_23_P152926	GP1BA		A_24_P155791	ASB7
A_32_P165297		A_23_P359043	AKAP2			A_23_P153037	ZNF624	A_23_P153037	ZNF624		A_24_P643587	ASB8
A_32_P23145		A_23_P259594	AKAP7			A_23_P153168	C18orf24	FALSE	FALSE		A_23_P382654	ASCC3
A_24_P237586		A_23_P309261	AKAP9			A_23_P153168		FALSE	FALSE		A_32_P171061	ASCL2
A_23_P76071		A_23_P256148	AKIRIN1			A_23_P153197	TGIF1	FALSE	FALSE		A_23_P2083	ASCL3
A_23_P48358		A_23_P428819	AKIRIN2			A_23_P153197		FALSE	FALSE		A_24_P112087	ASF1A
A_24_P3016		A_24_P912439	AKNA			A_23_P153251	ZNF274	A_23_P153251	ZNF274		A_23_P118722	ASGR1
A_24_P297182		A_23_P258190	AKR1B1			A_23_P153320	ICAM1	FALSE	FALSE		A_23_P255535	ASMT
A_24_P397043		A_24_P129341	AKR1B10			A_23_P153320		FALSE	FALSE		A_32_P232747	ASNS
A_23_P105562		A_24_P220947	AKR1C1			A_23_P153351	BLVRB	FALSE	FALSE		A_24_P295245	ASPH
A_32_P203749		A_24_P152968	AKR1C1			A_23_P153351		FALSE	FALSE		A_23_P52017	ASPM
A_23_P37954		A_23_P138541	AKR1C3			A_23_P153372	HSH2D	FALSE	FALSE		A_23_P216429	ASPN
A_23_P52610		A_24_P944472	AKT1S1			A_23_P153372		FALSE	FALSE		A_24_P359771	ASXL2
A_32_P15498		A_32_P145335	AL049387			A_23_P153510	MED25	A_23_P153510	MED25		A_23_P71213	ASZ1
A_23_P74088		A_32_P208039	AL049390			A_23_P153540	FAM83E	A_23_P153540	FAM83E		A_23_P75288	ATAD1
A_23_P155197		A_24_P522976	AL049991			A_23_P153549	GRIN2D	A_23_P153549	GRIN2D		A_23_P216068	ATAD2
A_24_P284805		A_24_P722068	AL050013			A_23_P153562	C5AR1	A_23_P153562	C5AR1		A_32_P191004	ATAD2B
A_24_P16291		A_24_P873598	AL050122			A_23_P15375	ARMC7	A_23_P15375	ARMC7		A_23_P302750	ATAD3B
A_24_P328668		A_24_P937691	AL050204			A_23_P15394	CD68	FALSE	FALSE		A_23_P318486	ATAD3C
A_23_P167553		A_24_P195821	AL050285			A_23_P15394		FALSE	FALSE		A_23_P118894	ATAD4
A_23_P90470		A_32_P93045	AL080082			A_23_P153941	C2orf34	FALSE	FALSE		A_24_P128145	ATF2
A_23_P141447		A_32_P147969	AL080232			A_23_P153941		FALSE	FALSE		A_23_P34915	ATF3
A_24_P137563		A_24_P823096	AL109708			A_23_P153958	INHBB	A_23_P153958	INHBB		A_24_P307065	ATF4C
A_24_P205137		A_32_P135007	AL110237			A_23_P154022	C2orf44	A_23_P154022	C2orf44		A_23_P129466	ATF7IP2
A_24_P350261		A_24_P848352	AL117571			A_23_P154070	TUBA4A	A_23_P154070	TUBA4A		A_23_P18901	ATG12
A_23_P118246		A_24_P114671	AL117599			A_23_P154115	IGFBP5	FALSE	FALSE		A_23_P36305	ATG16L2
A_24_P469746		A_24_P355006	AL133090			A_23_P154115		FALSE	FALSE		A_23_P88163	ATG2B
A_24_P731549		A_32_P89087	AL134462			A_23_P154266	PTCD3	A_23_P154266	PTCD3		A_23_P502488	ATG4C
A_23_P123596		A_23_P355965	AL136830			A_23_P154294	MGC13005	A_23_P154294	MGC13005		A_24_P175059	ATG5
A_23_P131202		A_24_P545091	AL137292			A_23_P154330	TXNDC9	A_23_P154330	TXNDC9		A_23_P143987	ATG7
A_24_P178106		A_24_P942589	AL137342			A_23_P154358	PROM2	FALSE	FALSE		A_32_P379379	ATG9B
A_32_P153892		A_23_P140780	AL137668			A_23_P154358		FALSE	FALSE		A_23_P88351	ATL1
A_23_P143559		A_24_P916031	AL138396			A_23_P154367	STK17B	A_23_P154367	STK17B		A_23_P209619	ATL2
A_24_P204358		A_32_P147063	AL355688			A_23_P154379	NAT8	A_23_P154379	NAT8		A_32_P78295	ATOH7
A_23_P26154		A_32_P70245	AL359605			A_23_P154426	BCL2L11	FALSE	FALSE		A_23_P142878	ATOH8
A_24_P275386		A_24_P687372	AL360201			A_23_P154426		FALSE	FALSE		A_23_P170280	ATP10D
A_23_P161297		A_24_P255543	AL390214			A_23_P154526	GRB14	A_23_P154526	GRB14		A_24_P161973	ATP11A
A_23_P161647		A_32_P56497	AL536879			A_23_P154643	BMP7	A_23_P154643	BMP7		A_23_P155185	ATP13A3
A_23_P253896		A_24_P516728	AL547890			A_23_P154730	ZNF133	A_23_P154730	ZNF133		A_23_P62932	ATP1B1
A_24_P386746		A_24_P928319	AL573187			A_23_P154740	NCRNA00153	A_23_P154740	NCRNA00153		A_24_P174346	ATP5G3
A_23_P398476		A_32_P41534	AL581048			A_23_P154818	C21orf15	A_23_P154818	C21orf15		A_23_P146058	ATP6V1C1
A_23_P253484		A_24_P937158	AL713623			A_23_P15493	PTRH2	A_23_P15493	PTRH2		A_23_P143047	ATP6V1E2
A_32_P154223		A_32_P161455	AL831999			A_23_P154972	ZNF280A	A_23_P154972	ZNF280A		A_23_P217737	ATP7A
A_24_P23865		A_24_P665185	AL832142			A_23_P155027	MORC2	A_23_P155027	MORC2		A_23_P380614	ATP9A
A_24_P914362		A_24_P668351	AL832146			A_23_P155147	ZBED4	A_23_P155147	ZBED4		A_23_P10500	ATP9B
A_23_P258136		A_32_P1657	AL832253			A_23_P155162	PANX2	FALSE	FALSE		A_24_P919899	ATPAF1
A_24_P937306		A_32_P137487	AL832255			A_23_P155162		FALSE	FALSE		A_23_P344884	ATPGD1
A_24_P166407		A_24_P419323	AL832319			A_23_P155179	ISY1	A_23_P155179	ISY1		A_23_P136058	ATR
A_32_P59302		A_24_P924631	AL832806			A_23_P155185	ATP13A3	A_23_P155185	ATP13A3		A_24_P53600	ATRN
A_24_P190804		A_32_P164916	AL833005			A_23_P155197	PTPLB	FALSE	FALSE		A_24_P294842	ATXN1
A_24_P801825		A_24_P854643	AL833114			A_23_P155197		FALSE	FALSE		A_24_P930507	ATXN2
A_23_P153320		A_32_P34926	AL833696			A_23_P155265	ASB14	A_23_P155265	ASB14		A_24_P13595	ATXN3
A_24_P100517		A_24_P51279	AL833832			A_23_P155301	NEK11	A_23_P155301	NEK11		A_24_P25074	ATXN7
A_23_P100660		A_24_P85524	AL833884			A_23_P155351	BTD	A_23_P155351	BTD		A_32_P179740	ATXN7L1
A_24_P52189		A_23_P357504	AL834280			A_23_P155376	CRELD1	A_23_P155376	CRELD1		A_23_P317200	ATXN7L2
A_23_P142361		A_23_P257834	ALB			A_23_P155407	RTP1	A_23_P155407	RTP1		A_32_P80295	AU147416
A_24_P127063		A_32_P74643	ALCAM			A_23_P155453	UCN2	A_23_P155453	UCN2		A_24_P604496	AU148207
A_23_P87773		A_23_P83098	ALDH1A1			A_23_P155463	LRRC2	A_23_P155463	LRRC2		A_32_P33802	AU158345
A_24_P416079		A_23_P205959	ALDH1A3			A_23_P155477	C3orf18	A_23_P155477	C3orf18		A_32_P97798	AU184995
A_23_P392897		A_23_P135294	ALDH1B1			A_23_P155509	AHSG	A_23_P155509	AHSG		A_23_P131866	AURKA
A_23_P395054		A_23_P258887	ALDH1L1			A_23_P155638	MYL3	A_23_P155638	MYL3		A_23_P130182	AURKB
A_23_P150693		A_24_P269006	ALDH7A1			A_23_P155711	NEIL3	A_23_P155711	NEIL3		A_23_P122906	AUTS2
A_23_P23303		A_23_P214944	ALDH8A1			A_23_P155765	HMGB2	A_23_P155765	HMGB2		A_32_P98776	AV698803
A_23_P48295		A_24_P921584	ALDOA			A_23_P15582	XYLT2	A_23_P15582	XYLT2		A_32_P34750	AV702101
A_24_P227230		A_23_P204333	ALG10			A_23_P155828	TBC1D14	A_23_P155828	TBC1D14		A_32_P36709	AV707615
A_23_P212400		A_32_P89679	ALG10B			A_23_P155857	NUDT6	A_23_P155857	NUDT6		A_32_P214969	AV722457
A_23_P108501		A_23_P257423	ALG14			A_23_P155890	ARD1B	A_23_P155890	ARD1B		A_32_P123279	AV723427
A_24_P923676		A_23_P35168	ALG6			A_23_P155969	PLK4	A_23_P155969	PLK4		A_24_P673968	AV741130
A_32_P218671		A_24_P795594	ALG9			A_23_P155979	EGF	FALSE	FALSE		A_32_P16625	AV749257
A_23_P167367		A_24_P628384	ALKBH2			A_23_P155979		FALSE	FALSE		A_32_P127501	AV753543
A_24_P237753		A_23_P255523	ALKBH4			A_23_P156017	GOLPH3	A_23_P156017	GOLPH3		A_32_P2605	AV756170
A_23_P425752		A_24_P91472	ALKBH7			A_23_P15603	MRM1	A_23_P15603	MRM1		A_23_P53257	AVIL
A_23_P99579		A_23_P312174	ALMS1			A_23_P156109	FAF2	A_23_P156109	FAF2		A_23_P109133	AVP
A_23_P112481		A_23_P435657	ALMS1P			A_23_P156310	SKP2	FALSE	FALSE		A_32_P174374	AW002417
A_23_P129038		A_23_P2793	ALOX5AP			A_23_P156310		FALSE	FALSE		A_24_P942528	AW089125
A_23_P49865		A_24_P347880	ALOXE3			A_23_P156355	TMEM161B	A_23_P156355	TMEM161B		A_32_P26956	AW090036
A_32_P47641		A_23_P133142	ALPK1			A_23_P156431	MAN1A1	A_23_P156431	MAN1A1		A_24_P920484	AW169007
A_24_P923962		A_23_P377664	ALS2			A_23_P15647	NLK	A_23_P15647	NLK		A_24_P893130	AW204925
A_23_P43157		A_32_P420009	ALS2CL			A_23_P156471	CDC5L	A_23_P156471	CDC5L		A_24_P577289	AW292854
A_24_P673063		A_23_P328642	ALS2CR11			A_23_P156562	CRIP3	A_23_P156562	CRIP3		A_24_P937936	AW301937
A_24_P91566		A_23_P349343	ALS2CR12			A_23_P156620	ZNF184	A_23_P156620	ZNF184		A_32_P126222	AW302758
A_23_P58390		A_24_P941831	ALS2CR4			A_23_P156667	PPP1R10	A_23_P156667	PPP1R10		A_24_P475689	AW361634
A_23_P35871		A_24_P911896	ALS2CR8			A_23_P156748	ANKS1A	A_23_P156748	ANKS1A		A_32_P7783	AW377662
A_32_P18470		A_23_P59988	AMAC1L2			A_23_P156788	STX11	A_23_P156788	STX11		A_32_P111658	AW378392
A_24_P269006		A_23_P256504	AMBP			A_23_P156873	ULBP1	A_23_P156873	ULBP1		A_32_P98914	AW389821
A_24_P77364		A_24_P371962	AMD1			A_23_P15692	GPR172B	A_23_P15692	GPR172B		A_24_P478745	AW411241
A_24_P162423		A_32_P122226	AMDHD1			A_23_P156996	tcag7.1196	A_23_P156996	tcag7.1196		A_24_P943709	AW444553
A_23_P335463		A_24_P115990	AMHR2			A_23_P157022	ZNF786	A_23_P157022	ZNF786		A_32_P93597	AW445156
A_24_P312164		A_23_P1759	AMICA1			A_23_P157038	CNPY4	A_23_P157038	CNPY4		A_32_P201020	AW579481
A_24_P727501		A_24_P302506	AMIGO1			A_23_P157117	CREB5	FALSE	FALSE		A_24_P798218	AW582601
A_23_P393099		A_23_P14083	AMIGO2			A_23_P157117		FALSE	FALSE		A_24_P911612	AW609040
A_24_P144936		A_23_P306655	AMIGO3			A_23_P157283	C7orf23	A_23_P157283	C7orf23		A_24_P465481	AW612629
A_24_P511877		A_23_P137116	AMMECR1			A_23_P157299	AEBP1	A_23_P157299	AEBP1		A_32_P170104	AW751974
A_23_P145024		A_23_P209760	AMMECR1L			A_23_P157333	EPHA1	A_23_P157333	EPHA1		A_32_P139414	AW804491
A_23_P356585		A_23_P48455	AMN			A_23_P157361	WDR60	A_23_P157361	WDR60		A_32_P128588	AW851396
A_32_P189204		A_23_P166686	AMOTL2			A_23_P157380	KCTD7	A_23_P157380	KCTD7		A_32_P38436	AW856073
A_24_P144504		A_23_P51787	AMPD1			A_23_P1575	TRIM49	A_23_P1575	TRIM49		A_32_P230174	AW874684
A_23_P434442		A_23_P116286	AMPD3			A_23_P15751	GCGR	FALSE	FALSE		A_32_P95672	AW875618
A_24_P41524		A_24_P174503	AMT			A_23_P15751		FALSE	FALSE		A_32_P146450	AW948903
A_23_P135364		A_23_P23611	AMY1C			A_23_P157513	MOS	A_23_P157513	MOS		A_32_P170206	AW966840
A_23_P211212		A_24_P344890	AMY2B			A_23_P157527	LRRCC1	A_23_P157527	LRRCC1		A_24_P937265	AW975013
A_32_P194974		A_24_P383649	AMZ1			A_23_P157593	CHRNA6	A_23_P157593	CHRNA6		A_32_P169550	AW977527
A_23_P202773		A_24_P186346	ANAPC1			A_23_P157607	INTS10	A_23_P157607	INTS10		A_24_P924114	AW978428
A_32_P91491		A_23_P317800	ANAPC4			A_23_P157736	PPAPDC3	A_23_P157736	PPAPDC3		A_32_P199923	AX229882
A_23_P91430		A_23_P363406	ANGEL1			A_23_P157758	KIAA2026	A_23_P157758	KIAA2026		A_23_P33511	AX721087
A_23_P200310		A_24_P28619	ANGEL2			A_23_P157838	BC020163	A_23_P157838	BC020163		A_24_P810735	AX721128
A_24_P346855		A_23_P216023	ANGPT1			A_23_P157914	MAMDC2	A_23_P157914	MAMDC2		A_23_P148015	AXIN2
A_23_P151297		A_23_P60079	ANGPT2			A_23_P158053	C9orf16	A_23_P158053	C9orf16		A_23_P121011	AXUD1
A_24_P333479		A_23_P126706	ANGPTL1			A_23_P158059	ASB6	A_23_P158059	ASB6		A_24_P731352	AY010112
A_24_P69784		A_23_P159325	ANGPTL4			A_23_P158349	RABL3	A_23_P158349	RABL3		A_24_P205074	AY033611
A_23_P306203		A_24_P162485	ANK1			A_23_P158485	TSPYL2	A_23_P158485	TSPYL2		A_24_P845082	AY090769
A_24_P529644		A_23_P202269	ANK3			A_23_P158593	COL5A1	FALSE	FALSE		A_24_P205427	AY129023
A_23_P139418		A_23_P370544	ANKAR			A_23_P158593		FALSE	FALSE		A_24_P801079	AY239294
A_23_P19517		A_24_P306034	ANKDD1A			A_23_P158880	STARD5	FALSE	FALSE		A_23_P152753	AY358101
A_32_P192545		A_23_P207620	ANKFY1			A_23_P158880		FALSE	FALSE		A_24_P934455	AY358103
A_32_P106553		A_24_P303145	ANKH			A_23_P158925	GPR125	A_23_P158925	GPR125		A_24_P934345	AY358728
A_32_P145515		A_23_P10858	ANKLE2			A_23_P158997	LOC729806	A_23_P158997	LOC729806		A_32_P24794	AY562498
A_24_P102504		A_24_P940863	ANKMY1			A_23_P159076	SLC17A8	A_23_P159076	SLC17A8		A_32_P162862	AY831680
A_24_P63522		A_32_P82403	ANKRD11			A_23_P159101	SNRNP35	A_23_P159101	SNRNP35		A_24_P51805	AZI2
A_24_P456723		A_23_P130293	ANKRD12			A_23_P159110	SLC35E3	A_23_P159110	SLC35E3		A_24_P88870	B3GALNT1
A_23_P211428		A_23_P114616	ANKRD13C			A_23_P159125	SLC16A5	FALSE	FALSE		A_23_P111171	B3GALT4
A_23_P169558		A_24_P188116	ANKRD2			A_23_P159125		FALSE	FALSE		A_23_P35021	B3GALT6
A_23_P106602		A_32_P66222	ANKRD20A2			A_23_P159191	GAST	A_23_P159191	GAST		A_23_P86900	B3GNT1
A_24_P902509		A_32_P168326	ANKRD20A2			A_23_P159316	BFSP2	FALSE	FALSE		A_23_P500956	B3GNT2
A_32_P166480		A_23_P305120	ANKRD23			A_23_P159316		FALSE	FALSE		A_23_P78980	B3GNT3
A_23_P111517		A_23_P115597	ANKRD26			A_23_P159325	ANGPTL4	FALSE	FALSE		A_23_P127978	B3GNT6
A_24_P354849		A_23_P97123	ANKRD26L1			A_23_P159325		FALSE	FALSE		A_23_P331211	B4GALNT2
A_24_P466231		A_23_P144684	ANKRD32			A_23_P15944	ELAC1	A_23_P15944	ELAC1		A_32_P103945	B4GALT4
A_23_P119543		A_23_P325690	ANKRD35			A_23_P159688	TBC1D25	A_23_P159688	TBC1D25		A_24_P365469	B4GALT5
A_23_P337849		A_23_P253622	ANKRD36B			A_23_P159839	C1GALT1C1	A_23_P159839	C1GALT1C1		A_24_P273063	BAALC
A_23_P71558		A_24_P237586	ANKRD37			A_23_P159877	RAB39B	A_23_P159877	RAB39B		A_23_P71810	BAAT
A_23_P16496		A_24_P357572	ANKRD42			A_23_P159920	IKBKG	A_23_P159920	IKBKG		A_24_P299034	BACH1
A_23_P66787		A_23_P304110	ANKRD43			A_23_P159937	SLC6A8	A_23_P159937	SLC6A8		A_23_P356554	BAG2
A_23_P397341		A_23_P209347	ANKRD44			A_23_P159956	MID2	FALSE	FALSE		A_23_P47077	BAG3
A_23_P216355		A_24_P307498	ANKRD45			A_23_P159956		FALSE	FALSE		A_23_P117928	BAHD1
A_24_P414733		A_23_P94095	ANKRD46			A_23_P159974	KLHL13	FALSE	FALSE		A_23_P125056	BAI1
A_23_P158880		A_23_P24365	ANKRD49			A_23_P159974		FALSE	FALSE		A_23_P61810	BAIAP2
A_23_P42975		A_32_P123255	ANKRD58			A_23_P159986	MGC16121	FALSE	FALSE		A_23_P166467	BAIAP2L2
A_24_P358146		A_23_P156748	ANKS1A			A_23_P159986		FALSE	FALSE		A_23_P52207	BAMBI
A_24_P160773		A_24_P358400	ANKS6			A_23_P160159	SLC2A5	A_23_P160159	SLC2A5		A_23_P22263	BANP
A_23_P55064		A_23_P356684	ANLN			A_23_P160167	TSPAN1	A_23_P160167	TSPAN1		A_23_P32279	BARX1
A_32_P24122		A_23_P409093	ANO4			A_23_P160200	ZNF643	A_23_P160200	ZNF643		A_23_P13083	BARX2
A_23_P57379		A_23_P335495	ANO7			A_23_P16032	SEDLP	FALSE	FALSE		A_24_P641130	BAT2
A_23_P127186		A_24_P8109	ANO9			A_23_P16032		FALSE	FALSE		A_24_P95198	BAT2L
A_23_P87310		A_23_P3242	ANP32A			A_23_P160336	LEFTY1	A_23_P160336	LEFTY1		A_23_P370682	BATF2
A_32_P24359		A_23_P170733	ANTXR2			A_23_P160406	KCTD3	A_23_P160406	KCTD3		A_23_P160720	BATF3
A_23_P74162		A_23_P1170	ANUBL1			A_23_P160433	C1orf115	A_23_P160433	C1orf115		A_23_P346309	BAX
A_23_P162525		A_23_P94501	ANXA1			A_23_P160537	C1orf135	A_23_P160537	C1orf135		A_23_P120048	BAZ2B
A_23_P2041		A_23_P60009	ANXA13			A_23_P160559	ECM1	FALSE	FALSE		A_32_P235796	BBS12
A_23_P250951		A_32_P148345	ANXA2			A_23_P160559		FALSE	FALSE		A_24_P208452	BBS5
A_23_P317756		A_24_P204244	ANXA2P1			A_23_P160720	BATF3	A_23_P160720	BATF3		A_24_P366555	BBS9
A_23_P171077		A_24_P323114	ANXA2P3			A_23_P160729	AP4B1	A_23_P160729	AP4B1		A_24_P614579	BC000206
A_23_P154358		A_23_P395054	ANXA8L2			A_23_P160742	GLMN	A_23_P160742	GLMN		A_32_P150324	BC000604
A_24_P118247		A_23_P426305	AOC3			A_23_P160787	PEX14	A_23_P160787	PEX14		A_24_P145103	BC001335
A_32_P137926		A_23_P318208	AP1G1			A_23_P160920	PDZK1IP1	FALSE	FALSE		A_23_P310295	BC002811
A_32_P173922		A_23_P351695	AP1GBP1			A_23_P160920		FALSE	FALSE		A_23_P35656	BC003519
A_23_P253661		A_24_P190804	AP1S2			A_23_P160940	ABCA4	FALSE	FALSE		A_32_P229493	BC004287
A_23_P156310		A_23_P385295	AP1S3			A_23_P160940		FALSE	FALSE		A_32_P19952	BC005095
A_32_P72682		A_24_P64039	AP3M2			A_23_P160992	FMO4	A_23_P160992	FMO4		A_24_P680606	BC006530
A_23_P43800		A_24_P367749	AP3S2			A_23_P161074	TOR1AIP1	A_23_P161074	TOR1AIP1		A_32_P142149	BC007784
A_32_P78285		A_23_P160729	AP4B1			A_23_P161091	ZMYM1	A_23_P161091	ZMYM1		A_32_P22735	BC007809
A_23_P328740		A_24_P401645	AP4S1			A_23_P161135	LEPR	A_23_P161135	LEPR		A_23_P36392	BC007968
A_24_P195400		A_23_P1998	APBB1			A_23_P161152	PDSS1	A_23_P161152	PDSS1		A_23_P370782	BC008001
A_24_P302685		A_24_P234701	APBB2			A_23_P161156	ZNF438	A_23_P161156	ZNF438		A_24_P33953	BC008618
A_24_P668821		A_23_P70213	APC			A_23_P161231	SFXN3	A_23_P161231	SFXN3		A_24_P203882	BC008846
A_23_P75024		A_23_P101905	APC2			A_23_P161257	THC2574403	A_23_P161257	THC2574403		A_24_P8257	BC009036
A_23_P258714		A_23_P205997	APH1B			A_23_P161269	CSGALNACT2	A_23_P161269	CSGALNACT2		A_24_P592318	BC009749
A_23_P258493		A_23_P203255	API5			A_23_P161297	OGDHL	FALSE	FALSE		A_24_P918891	BC011455
A_24_P373096		A_23_P27983	APLP1			A_23_P161297		FALSE	FALSE		A_24_P714618	BC011779
A_32_P220519		A_23_P54770	APOB48R			A_23_P16132	CHERP	A_23_P16132	CHERP		A_32_P42104	BC011998
A_23_P327643		A_24_P66027	APOBEC3B			A_23_P161352	PTPLA	A_23_P161352	PTPLA		A_23_P400041	BC012036
A_23_P102071		A_24_P942933	APOBEC3G			A_23_P161458	OLAH	A_23_P161458	OLAH		A_32_P794894	BC012185
A_24_P376391		A_23_P164650	APOE			A_23_P161615	POLA2	A_23_P161615	POLA2		A_24_P631594	BC012360
A_23_P119562		A_24_P87931	APOL1			A_23_P161628	MUS81	A_23_P161628	MUS81		A_32_P91821	BC013025
A_32_P6015		A_24_P48898	APOL2			A_23_P161644	RBM14	A_23_P161644	RBM14		A_32_P137336	BC013077
A_24_P254551		A_23_P29237	APOL3			A_23_P161647	PC	FALSE	FALSE		A_24_P101651	BC013171
A_32_P361185		A_23_P380857	APOL4			A_23_P161647		FALSE	FALSE		A_24_P170874	BC013295
A_23_P64799		A_24_P7594	APOL6			A_23_P16166	PNPLA6	A_23_P16166	PNPLA6		A_23_P333802	BC013792
A_32_P151800		A_23_P136986	APOOL			A_23_P161686	RICS	A_23_P161686	RICS		A_24_P196774	BC014395
A_32_P201390		A_23_P207280	APPBP2			A_23_P161698	MMP3	A_23_P161698	MMP3		A_23_P345445	BC014452
A_24_P359145		A_23_P372834	AQP1			A_23_P161719	CWF19L2	A_23_P161719	CWF19L2		A_24_P102406	BC014871
A_32_P76091		A_23_P417974	AQP11			A_23_P161769	FXYD2	A_23_P161769	FXYD2		A_24_P205154	BC015370
A_24_P246710		A_23_P112481	AQP3			A_23_P161837	MRVI1	A_23_P161837	MRVI1		A_32_P48086	BC015434
A_23_P83599		A_23_P117104	AQP5			A_23_P161940	SCGB2A2	FALSE	FALSE		A_32_P127036	BC015588
A_23_P376172		A_23_P105184	ARAP1			A_23_P161940		FALSE	FALSE		A_24_P914282	BC015783
A_24_P752496		A_23_P167389	ARAP3			A_23_P162037	ARNTL	FALSE	FALSE		A_32_P167017	BC015836
A_32_P2050		A_23_P365738	ARC			A_23_P162037		FALSE	FALSE		A_24_P895836	BC016022
A_23_P110624		A_23_P203103	ARCN1			A_23_P162047	DKK3	A_23_P162047	DKK3		A_24_P281084	BC016751
A_23_P63232		A_23_P148546	ARD1A			A_23_P162142	TSKU	A_23_P162142	TSKU		A_32_P31300	BC017350
A_24_P298174		A_23_P155890	ARD1B			A_23_P162165	KCTD14	A_23_P162165	KCTD14		A_24_P485012	BC017563
A_32_P69536		A_23_P259071	AREG			A_23_P162211	MANSC1	A_23_P162211	MANSC1		A_24_P325025	BC017893
A_23_P44166		A_24_P566891	ARF1			A_23_P16225	BEST2	A_23_P16225	BEST2		A_32_P156006	BC018099
A_24_P90349		A_23_P48691	ARF6			A_23_P162288	MYO1A	A_23_P162288	MYO1A		A_24_P753592	BC018589
A_32_P200934		A_24_P166094	ARFIP1			A_23_P162314	DHH	A_23_P162314	DHH		A_32_P137604	BC018597
A_23_P415443		A_23_P128728	ARG2			A_23_P162378	CCDC41	A_23_P162378	CCDC41		A_32_P120534	BC019044
A_32_P69399		A_23_P314070	ARHGAP1			A_23_P162425	GOLT1B	A_23_P162425	GOLT1B		A_24_P76757	BC019583
A_24_P191312		A_23_P136805	ARHGAP11A			A_23_P162525	UTP20	FALSE	FALSE		A_23_P157838	BC020163
A_23_P128613		A_32_P147090	ARHGAP11A			A_23_P162525		FALSE	FALSE		A_24_P922684	BC020539
A_32_P223017		A_32_P162250	ARHGAP18			A_23_P162579	HSPB8	FALSE	FALSE		A_32_P118686	BC021035
A_23_P2920		A_23_P75310	ARHGAP22			A_23_P162579		FALSE	FALSE		A_24_P671561	BC021738
A_24_P119745		A_32_P72067	ARHGAP24			A_23_P162589	VDR	A_23_P162589	VDR		A_23_P258666	BC021996
A_32_P88310		A_24_P388659	ARHGAP24			A_23_P162640	GABARAPL1	A_23_P162640	GABARAPL1		A_32_P74075	BC023330
A_24_P477102		A_23_P142974	ARHGAP25			A_23_P162702	C12orf51	A_23_P162702	C12orf51		A_32_P5432	BC024155
A_32_P188921		A_24_P28165	ARHGAP26			A_23_P162719	DIAPH3	FALSE	FALSE		A_24_P367804	BC024651
A_24_P290585		A_23_P141335	ARHGAP27			A_23_P162719		FALSE	FALSE		A_24_P557351	BC025324
A_23_P46141		A_24_P579356	ARHGAP28			A_23_P162795	SUGT1	A_23_P162795	SUGT1		A_32_P780623	BC026109
A_23_P58132		A_24_P333571	ARHGAP29			A_23_P162807	MRPS31	A_23_P162807	MRPS31		A_24_P359279	BC027347
A_23_P398515		A_23_P48535	ARHGAP5			A_23_P163047	WDR89	A_23_P163047	WDR89		A_24_P25470	BC027922
A_23_P435941		A_23_P64661	ARHGAP9			A_23_P163059	C14orf135	A_23_P163059	C14orf135		A_32_P159574	BC028022
A_23_P64214		A_24_P366994	ARHGDIA			A_23_P163079	GCH1	A_23_P163079	GCH1		A_32_P85593	BC028039
A_23_P112883		A_23_P216282	ARHGEF10			A_23_P163099	POLE2	A_23_P163099	POLE2		A_24_P102456	BC028232
A_32_P198731		A_23_P386	ARHGEF10L			A_23_P163117	C14orf169	A_23_P163117	C14orf169		A_24_P111019	BC028243
A_24_P346269		A_23_P426809	ARHGEF11			A_23_P163178	CALM1	A_23_P163178	CALM1		A_24_P68249	BC028842
A_32_P77343		A_23_P76015	ARHGEF17			A_23_P163278	PARP16	A_23_P163278	PARP16		A_32_P123293	BC029473
A_24_P247596		A_23_P143885	ARHGEF3			A_23_P163306	CGNL1	A_23_P163306	CGNL1		A_24_P886336	BC029907
A_23_P256956		A_23_P253221	ARHGEF4			A_23_P163402	CYP1A1	FALSE	FALSE		A_32_P11670	BC030083
A_23_P112673		A_24_P302685	ARHGEF4			A_23_P163402		FALSE	FALSE		A_24_P25484	BC030118
A_23_P218928		A_23_P85024	ARHGEF6			A_23_P163440	MEX3B	FALSE	FALSE		A_32_P215556	BC030122
A_32_P119154		A_24_P254551	ARHGEF9			A_23_P163440		FALSE	FALSE		A_24_P42569	BC030138
A_24_P338603		A_23_P217872	ARID1A			A_23_P163458	EHD4	A_23_P163458	EHD4		A_24_P230972	BC030772
A_23_P76109		A_23_P70701	ARID1B			A_23_P163467	C15orf52	A_23_P163467	C15orf52		A_32_P198029	BC031013
A_23_P43504		A_32_P74955	ARID2			A_23_P163481	BUB1B	A_23_P163481	BUB1B		A_24_P510377	BC031250
A_24_P910050		A_23_P117515	ARID4A			A_23_P163506	CYBA	A_23_P163506	CYBA		A_32_P36973	BC031274
A_24_P96780		A_23_P97871	ARID5B			A_23_P16354	ZNF382	A_23_P16354	ZNF382		A_32_P804063	BC031304
A_23_P71867		A_24_P378202	ARL11			A_23_P163546	TAF1C	A_23_P163546	TAF1C		A_32_P186364	BC031314
A_32_P55293		A_24_P328668	ARL13B			A_23_P163567	SMPD3	A_23_P163567	SMPD3		A_24_P248079	BC031319
A_24_P481113		A_23_P92161	ARL14			A_23_P163580	CENPT	A_23_P163580	CENPT		A_23_P305321	BC031867
A_23_P104318		A_24_P303199	ARL15			A_23_P163630	ZNF276	A_23_P163630	ZNF276		A_32_P82869	BC031919
A_23_P61487		A_24_P579826	ARL17			A_23_P163666	WFIKKN1	A_23_P163666	WFIKKN1		A_24_P490877	BC031939
A_24_P408083		A_23_P98252	ARL2			A_23_P163682	RHBDF1	A_23_P163682	RHBDF1		A_24_P222432	BC032585
A_23_P406227		A_23_P63711	ARL3			A_23_P16370	RFPL4A	A_23_P16370	RFPL4A		A_24_P928765	BC032716
A_24_P934401		A_23_P317620	ARL4C			A_23_P163737	OR2C1	A_23_P163737	OR2C1		A_24_P870362	BC032907
A_24_P113144		A_24_P165595	ARL5A			A_23_P163816	ZNF629	A_23_P163816	ZNF629		A_24_P316495	BC033250
A_32_P210202		A_23_P378588	ARL5B			A_23_P163850	CREBBP	A_23_P163850	CREBBP		A_32_P227910	BC033359
A_23_P119254		A_24_P257348	ARL6IP5			A_23_P16394	AF090927	A_23_P16394	AF090927		A_24_P7807	BC033513
A_24_P942604		A_23_P28169	ARL6IP6			A_23_P164042	ERN1	A_23_P164042	ERN1		A_24_P573514	BC033528
A_23_P143535		A_23_P385217	ARL8B			A_23_P16415	LRP3	A_23_P16415	LRP3		A_24_P810084	BC033983
A_24_P787889		A_23_P15375	ARMC7			A_23_P164179	TOB1	A_23_P164179	TOB1		A_24_P652537	BC034006
A_32_P151782		A_23_P29784	ARMC8			A_23_P164210	TBC1D3	A_23_P164210	TBC1D3		A_32_P38153	BC034285
A_23_P101551		A_23_P22682	ARMCX1			A_23_P16423	ZBTB7A	A_23_P16423	ZBTB7A		A_32_P92101	BC034623
A_23_P64617		A_24_P23411	ARMCX3			A_23_P164316	LOC644297	A_23_P164316	LOC644297		A_32_P125803	BC034812
A_24_P911179		A_24_P374375	ARMCX4			A_23_P16451	UBXN6	A_23_P16451	UBXN6		A_32_P206549	BC035156
A_32_P84289		A_23_P85188	ARMCX5			A_23_P164528	WDR7	A_23_P164528	WDR7		A_32_P45485	BC035180
A_24_P339944		A_23_P62351	ARMCX6			A_23_P164559	ZNF828	A_23_P164559	ZNF828		A_32_P130968	BC035377
A_32_P112104		A_24_P93309	ARMETL1			A_23_P164623	ZBTB45	A_23_P164623	ZBTB45		A_32_P197053	BC035417
A_23_P251196		A_24_P391568	ARNT			A_23_P164637	ZNF419	FALSE	FALSE		A_32_P200947	BC035518
A_24_P356373		A_23_P162037	ARNTL			A_23_P164637		FALSE	FALSE		A_24_P255693	BC035740
A_23_P333218		A_23_P53345	ARNTL2			A_23_P164650	APOE	A_23_P164650	APOE		A_24_P560663	BC035751
A_24_P168456		A_23_P76145	ARNTL2			A_23_P164706	ZNF177	A_23_P164706	ZNF177		A_24_P497524	BC036236
A_24_P934522		A_23_P121447	ARPM1			A_23_P164737	MED26	A_23_P164737	MED26		A_32_P22549	BC036361
A_23_P8055		A_24_P274615	ARRDC3			A_23_P164814	C19orf57	FALSE	FALSE		A_32_P76992	BC036424
A_23_P366253		A_23_P255436	ARSA			A_23_P164814		FALSE	FALSE		A_32_P127105	BC037740
A_24_P191664		A_23_P4161	ARSG			A_23_P164912	LIN7B	A_23_P164912	LIN7B		A_32_P183983	BC037838
A_23_P11295		A_23_P213298	ARSJ			A_23_P164927	SYNGR4	A_23_P164927	SYNGR4		A_24_P588471	BC037882
A_23_P210285		A_24_P251040	ARTN			A_23_P164946	FKRP	A_23_P164946	FKRP		A_32_P96579	BC037893
A_23_P68759		A_24_P919920	ARV1			A_23_P16496	A_23_P16496	FALSE	FALSE		A_32_P147324	BC038355
A_23_P44684		A_24_P416961	ARVCF			A_23_P16496		FALSE	FALSE		A_32_P171530	BC038371
A_23_P8241		A_24_P928637	ASAH1			A_23_P164966	NLRP4	A_23_P164966	NLRP4		A_24_P551302	BC038432
A_24_P262543		A_23_P71526	ASAP1			A_23_P165162	HAMP	A_23_P165162	HAMP		A_32_P95147	BC038559
A_23_P363647		A_23_P202510	ASB13			A_23_P165171	TMEM161A	A_23_P165171	TMEM161A		A_32_P139367	BC038749
		A_23_P155265	ASB14			A_23_P165214	ZNF253	A_23_P165214	ZNF253		A_24_P557274	BC038757
		A_24_P56837	ASB16			A_23_P16523	GDF15	FALSE	FALSE		A_32_P39384	BC039097
		A_23_P205370	ASB2			A_23_P16523		FALSE	FALSE		A_32_P123168	BC039397
		A_23_P144326	ASB5			A_23_P165333	BIN1	FALSE	FALSE		A_24_P368023	BC039457
		A_23_P158059	ASB6			A_23_P165333		FALSE	FALSE		A_24_P839298	BC039524
		A_24_P155791	ASB7			A_23_P16537	ELL	A_23_P16537	ELL		A_24_P623989	BC040064
		A_24_P643587	ASB8			A_23_P165414	KLHL23	A_23_P165414	KLHL23		A_32_P2844	BC040195
		A_23_P382654	ASCC3			A_23_P165457	CRYBA2	A_23_P165457	CRYBA2		A_32_P10083	BC040293
		A_32_P171061	ASCL2			A_23_P165521	STRN	A_23_P165521	STRN		A_32_P149288	BC040307
		A_23_P2083	ASCL3			A_23_P16562	SFRS14	A_23_P16562	SFRS14		A_23_P23705	BC040655
		A_24_P112087	ASF1A			A_23_P165676	FAM128B	A_23_P165676	FAM128B		A_24_P288116	BC040982
		A_23_P119254	ASF1B			A_23_P165707	LYG1	A_23_P165707	LYG1		A_24_P414169	BC040991
		A_23_P118722	ASGR1			A_23_P165727	MSTN	A_23_P165727	MSTN		A_32_P223370	BC041401
		A_23_P255535	ASMT			A_23_P16573	DDX49	A_23_P16573	DDX49		A_32_P182186	BC041955
		A_32_P232747	ASNS			A_23_P165778	MLPH	A_23_P165778	MLPH		A_24_P85418	BC041996
		A_24_P295245	ASPH			A_23_P165788	PHOSPHO2	A_23_P165788	PHOSPHO2		A_32_P94685	BC042589
		A_23_P52017	ASPM			A_23_P165819	A_23_P165819	A_23_P165819	A_23_P165819		A_24_P20996	BC043173
		A_24_P911179	ASPM			A_23_P165937	DSN1	A_23_P165937	DSN1		A_32_P97385	BC043279
		A_23_P216429	ASPN			A_23_P165952	ACTR5	A_23_P165952	ACTR5		A_24_P816664	BC044608
		A_24_P359771	ASXL2			A_23_P165968	SEMG1	A_23_P165968	SEMG1		A_32_P532738	BC045168
		A_23_P71213	ASZ1			A_23_P165984	ZSWIM3	A_23_P165984	ZSWIM3		A_24_P691604	BC045562
		A_23_P75288	ATAD1			A_23_P16609	ZNF506	A_23_P16609	ZNF506		A_32_P41106	BC047014
		A_23_P216068	ATAD2			A_23_P166109	FLRT3	A_23_P166109	FLRT3		A_24_P166794	BC047111
		A_32_P191004	ATAD2B			A_23_P166147	RP13-401N8.2	A_23_P166147	RP13-401N8.2		A_24_P889980	BC047753
		A_23_P302750	ATAD3B			A_23_P166159	PDRG1	A_23_P166159	PDRG1		A_23_P2895	BC047939
		A_23_P318486	ATAD3C			A_23_P166207	ABCC13	FALSE	FALSE		A_24_P456884	BC047952
		A_23_P118894	ATAD4			A_23_P166207		FALSE	FALSE		A_32_P134427	BC048201
		A_24_P113144	ATAD5			A_23_P166280	ICOSLG	A_23_P166280	ICOSLG		A_32_P40615	BC049371
		A_24_P128145	ATF2			A_23_P166297	ABCG1	A_23_P166297	ABCG1		A_23_P436266	BC051879
		A_23_P34915	ATF3			A_23_P166371	VPREB3	A_23_P166371	VPREB3		A_32_P94161	BC053353
		A_24_P307065	ATF4C			A_23_P166400	RASL10A	FALSE	FALSE		A_32_P211621	BC053880
		A_23_P129466	ATF7IP2			A_23_P166400		FALSE	FALSE		A_24_P246767	BC059397
		A_23_P18901	ATG12			A_23_P166408	OSM	A_23_P166408	OSM		A_24_P594721	BC062753
		A_23_P36305	ATG16L2			A_23_P166459	LGALS1	A_23_P166459	LGALS1		A_23_P5051	BC063426
		A_23_P88163	ATG2B			A_23_P166467	BAIAP2L2	A_23_P166467	BAIAP2L2		A_24_P47329	BC063641
		A_23_P502488	ATG4C			A_23_P166502	CR614040	FALSE	FALSE		A_23_P26004	BC063881
		A_24_P175059	ATG5			A_23_P166502		FALSE	FALSE		A_32_P52101	BC064139
		A_23_P143987	ATG7			A_23_P166508	BC038245	FALSE	FALSE		A_32_P46594	BC064586
		A_32_P379379	ATG9B			A_23_P166508		FALSE	FALSE		A_24_P287613	BC066984
		A_23_P88351	ATL1			A_23_P166526	RIBC2	A_23_P166526	RIBC2		A_24_P920922	BC067077
		A_23_P209619	ATL2			A_23_P166536	BRD1	A_23_P166536	BRD1		A_23_P123315	BC067244
		A_32_P78295	ATOH7			A_23_P166686	AMOTL2	A_23_P166686	AMOTL2		A_23_P92583	BC067526
		A_23_P142878	ATOH8			A_23_P166716	RG9MTD1	A_23_P166716	RG9MTD1		A_24_P544661	BC068044
		A_23_P170280	ATP10D			A_23_P166742	EAF1	A_23_P166742	EAF1		A_32_P80901	BC068045
		A_24_P161973	ATP11A			A_23_P166779	LOH3CR2A	A_23_P166779	LOH3CR2A		A_23_P334271	BC069781
		A_23_P155185	ATP13A3			A_23_P166797	RTP4	A_23_P166797	RTP4		A_24_P180830	BC070091
		A_23_P62932	ATP1B1			A_23_P166826	DCP1A	A_23_P166826	DCP1A		A_32_P7516	BC071773
		A_23_P117992	ATP2C2			A_23_P16694	PRO0132	A_23_P16694	PRO0132		A_32_P91107	BC089156
		A_24_P168456	ATP5D			A_23_P167005	GPR160	A_23_P167005	GPR160		A_32_P95034	BC091525
		A_24_P174346	ATP5G3			A_23_P167017	POPDC2	A_23_P167017	POPDC2		A_24_P592544	BC107568
		A_23_P146058	ATP6V1C1			A_23_P167040	PDIA5	A_23_P167040	PDIA5		A_32_P146777	BC108268
		A_23_P143047	ATP6V1E2			A_23_P167061	PPEF2	A_23_P167061	PPEF2		A_32_P144326	BC110864
		A_23_P217737	ATP7A			A_23_P167067	UGDH	A_23_P167067	UGDH		A_24_P204695	BC111482
		A_24_P342226	ATP8B3			A_23_P167096	VEGFC	A_23_P167096	VEGFC		A_24_P826046	BC112296
		A_23_P380614	ATP9A			A_23_P167212	QDPR	FALSE	FALSE		A_24_P854556	BC122546
		A_23_P10500	ATP9B			A_23_P167212		FALSE	FALSE		A_32_P65530	BC127746
		A_24_P919899	ATPAF1			A_23_P167269	C4orf43	A_23_P167269	C4orf43		A_23_P66319	BCAR1
		A_23_P344884	ATPGD1			A_23_P167276	PAQR3	A_23_P167276	PAQR3		A_23_P97394	BCAR3
		A_23_P136058	ATR			A_23_P167367	PITX2	FALSE	FALSE		A_32_P106933	BCAR4
		A_24_P53600	ATRN			A_23_P167367		FALSE	FALSE		A_23_P212050	BCHE
		A_24_P294842	ATXN1			A_23_P167389	ARAP3	FALSE	FALSE		A_23_P352266	BCL2
		A_24_P930507	ATXN2			A_23_P167389		FALSE	FALSE		A_23_P425954	BCL2L11
		A_24_P13595	ATXN3			A_23_P167464	FLJ12078	A_23_P167464	FLJ12078		A_24_P924932	BCL2L15
		A_24_P25074	ATXN7			A_23_P167479	IL17B	A_23_P167479	IL17B		A_23_P418373	BCL2L2
		A_32_P179740	ATXN7L1			A_23_P167493	CARTPT	A_23_P167493	CARTPT		A_23_P4662	BCL3
		A_23_P317200	ATXN7L2			A_23_P167553	DHFR	FALSE	FALSE		A_23_P57856	BCL6
		A_32_P80295	AU147416			A_23_P167553		FALSE	FALSE		A_24_P134816	BCL9L
		A_24_P604496	AU148207			A_23_P167585	GDF9	A_23_P167585	GDF9		A_24_P89512	BCLAF1
		A_32_P33802	AU158345			A_23_P167599	FAM134B	FALSE	FALSE		A_24_P341985	BCO2
		A_32_P97798	AU184995			A_23_P167599		FALSE	FALSE		A_24_P940776	BDP1
		A_23_P131866	AURKA			A_23_P167711	MFAP3	A_23_P167711	MFAP3		A_32_P145355	BE156557
		A_23_P130182	AURKB			A_23_P167812	RBM24	A_23_P167812	RBM24		A_24_P923395	BE167316
		A_23_P122906	AUTS2			A_23_P167818	FAM184A	A_23_P167818	FAM184A		A_32_P134493	BE184907
		A_32_P98776	AV698803			A_23_P167882	IL17F	A_23_P167882	IL17F		A_32_P49999	BE379139
		A_32_P34750	AV702101			A_23_P167920	DLL1	A_23_P167920	DLL1		A_24_P406591	BE388027
		A_32_P36709	AV707615			A_23_P167997	HIST1H2BG	A_23_P167997	HIST1H2BG		A_32_P98979	BE467780
		A_32_P214969	AV722457			A_23_P168019	ZKSCAN3	A_23_P168019	ZKSCAN3		A_32_P98496	BE564275
		A_32_P123279	AV723427			A_23_P16806	hCG_1993592	A_23_P16806	hCG_1993592		A_32_P209909	BE614051
		A_32_P106553	AV737563			A_23_P16817	CLK1	A_23_P16817	CLK1		A_23_P208393	BE671182
		A_24_P673968	AV741130			A_23_P168324	KIAA0319	FALSE	FALSE		A_32_P133821	BE696323
		A_32_P16625	AV749257			A_23_P168324		FALSE	FALSE		A_32_P91906	BE702235
		A_32_P127501	AV753543			A_23_P168339	MAS1	A_23_P168339	MAS1		A_32_P4647	BE703462
		A_32_P2605	AV756170			A_23_P168351	HEY2	A_23_P168351	HEY2		A_32_P158053	BE708118
		A_23_P53257	AVIL			A_23_P168357	CPA1	A_23_P168357	CPA1		A_24_P592871	BE735175
		A_23_P109133	AVP			A_23_P168443	EPHB4	A_23_P168443	EPHB4		A_24_P919020	BE736499
		A_32_P174374	AW002417			A_23_P168449	RASA4	A_23_P168449	RASA4		A_32_P213389	BE739632
		A_24_P942528	AW089125			A_23_P168532	FSCN1	A_23_P168532	FSCN1		A_32_P193240	BE795374
		A_32_P26956	AW090036			A_23_P168541	C7orf26	A_23_P168541	C7orf26		A_32_P138178	BE835321
		A_24_P920484	AW169007			A_23_P168567	GTF2I	A_23_P168567	GTF2I		A_32_P108567	BE839843
		A_24_P893130	AW204925			A_23_P168598	PON1	A_23_P168598	PON1		A_32_P125687	BE877371
		A_24_P577289	AW292854			A_23_P16866	VIL1	A_23_P16866	VIL1		A_32_P54987	BE881987
		A_24_P937936	AW301937			A_23_P168669	CROT	A_23_P168669	CROT		A_32_P71437	BE890041
		A_32_P126222	AW302758			A_23_P168810	C7orf38	A_23_P168810	C7orf38		A_32_P131797	BE970058
		A_24_P475689	AW361634			A_23_P168828	KLF10	A_23_P168828	KLF10		A_23_P359854	BEND3
		A_32_P7783	AW377662			A_23_P168882	TP53INP1	A_23_P168882	TP53INP1		A_23_P310086	BEND6
		A_32_P111658	AW378392			A_23_P168951	ZHX2	A_23_P168951	ZHX2		A_23_P104996	BEST1
		A_32_P29451	AW386276			A_23_P168965	C8orf44	A_23_P168965	C8orf44		A_23_P16225	BEST2
		A_32_P98914	AW389821			A_23_P168974	SDCBP	A_23_P168974	SDCBP		A_23_P97242	BEST4
		A_32_P15829	AW389914			A_23_P169003	SH2D4A	A_23_P169003	SH2D4A		A_23_P59700	BET1
		A_24_P478745	AW411241			A_23_P169030	TNFRSF10B	A_23_P169030	TNFRSF10B		A_32_P25639	BET3L
		A_24_P943709	AW444553			A_23_P169050	MRPS28	A_23_P169050	MRPS28		A_24_P40551	BEX4
		A_32_P93597	AW445156			A_23_P1691	MMP1	A_23_P1691	MMP1		A_32_P83305	BF083139
		A_32_P201020	AW579481			A_23_P169233	ZNF510	A_23_P169233	ZNF510		A_32_P192804	BF195626
		A_24_P798218	AW582601			A_23_P169249	SLC2A6	FALSE	FALSE		A_32_P48498	BF197320
		A_24_P911612	AW609040			A_23_P169249		FALSE	FALSE		A_32_P58755	BF207040
		A_24_P465481	AW612629			A_23_P169319	BG928645	A_23_P169319	BG928645		A_23_P76480	BF213738
		A_32_P170104	AW751974			A_23_P169331	TRAF2	A_23_P169331	TRAF2		A_32_P60561	BF312639
		A_32_P139414	AW804491			A_23_P169358	STX17	A_23_P169358	STX17		A_24_P57324	BF344611
		A_32_P128588	AW851396			A_23_P169437	LCN2	A_23_P169437	LCN2		A_24_P878992	BF436529
		A_32_P38436	AW856073			A_23_P16944	SDC1	A_23_P16944	SDC1		A_32_P38821	BF475893
		A_32_P230174	AW874684			A_23_P169470	CDK9	A_23_P169470	CDK9		A_32_P136800	BF514006
		A_32_P95672	AW875618			A_23_P169479	GNA14	A_23_P169479	GNA14		A_32_P187715	BF677084
		A_32_P146450	AW948903			A_23_P169558	CSPP1	FALSE	FALSE		A_24_P744259	BF692226
		A_32_P170206	AW966840			A_23_P169558		FALSE	FALSE		A_32_P226073	BF803156
		A_24_P937265	AW975013			A_23_P169766	HIPK2	FALSE	FALSE		A_32_P113007	BF831953
		A_32_P169550	AW977527			A_23_P169766		FALSE	FALSE		A_32_P223918	BF858887
		A_24_P924114	AW978428			A_23_P169789	THC2510124	A_23_P169789	THC2510124		A_32_P136588	BF928446
		A_23_P73096	AW993939			A_23_P169887	GTF3C2	A_23_P169887	GTF3C2		A_32_P121908	BF984502
		A_32_P199923	AX229882			A_23_P169909	DGKI	A_23_P169909	DGKI		A_23_P109171	BFSP1
		A_23_P33511	AX721087			A_23_P170088	FLJ20433	A_23_P170088	FLJ20433		A_32_P72203	BG105662
		A_24_P810735	AX721128			A_23_P170186	OPLAH	FALSE	FALSE		A_32_P193262	BG115931
		A_24_P799048	AX721193			A_23_P170186		FALSE	FALSE		A_24_P827096	BG118529
		A_24_P340498	AX721264			A_23_P170280	ATP10D	A_23_P170280	ATP10D		A_32_P179289	BG181200
		A_23_P148015	AXIN2			A_23_P170453	CST5	A_23_P170453	CST5		A_24_P911648	BG181677
		A_23_P121011	AXUD1			A_23_P170491	TRAIP	A_23_P170491	TRAIP		A_24_P204515	BG187898
		A_24_P731352	AY010112			A_23_P170498	NTAN1	A_23_P170498	NTAN1		A_24_P532864	BG188151
		A_24_P205074	AY033611			A_23_P17053	IL1F9	A_23_P17053	IL1F9		A_24_P101455	BG190831
		A_24_P845082	AY090769			A_23_P170600	EPM2A	A_23_P170600	EPM2A		A_24_P479167	BG201859
		A_24_P205427	AY129023			A_23_P17065	CCL20	A_23_P17065	CCL20		A_32_P117760	BG208131
		A_24_P801079	AY239294			A_23_P170713	A_23_P170713	A_23_P170713	A_23_P170713		A_23_P135123	BG216229
		A_23_P152753	AY358101			A_23_P170719	A_23_P170719	FALSE	FALSE		A_32_P42725	BG218865
		A_24_P934455	AY358103			A_23_P170719		FALSE	FALSE		A_32_P172114	BG260069
		A_24_P934345	AY358728			A_23_P170733	ANTXR2	A_23_P170733	ANTXR2		A_32_P13202	BG427399
		A_32_P24794	AY562498			A_23_P170978	ZNF692	A_23_P170978	ZNF692		A_23_P35546	BG428517
		A_32_P162862	AY831680			A_23_P17103	TSGA10	A_23_P17103	TSGA10		A_32_P56874	BG502322
		A_24_P51805	AZI2			A_23_P171077	EBP	FALSE	FALSE		A_23_P8123	BG534208
		A_24_P88870	B3GALNT1			A_23_P171077		FALSE	FALSE		A_32_P187817	BG536553
		A_23_P111171	B3GALT4			A_23_P171176	LOC139431	A_23_P171176	LOC139431		A_23_P149938	BG571904
		A_23_P35021	B3GALT6			A_23_P171237	ACRC	A_23_P171237	ACRC		A_32_P186348	BG576864
		A_23_P86900	B3GNT1			A_23_P171255	IGBP1	A_23_P171255	IGBP1		A_23_P17444	BG680979
		A_23_P500956	B3GNT2			A_23_P171314	FUNDC2	A_23_P171314	FUNDC2		A_32_P175979	BG686022
		A_23_P78980	B3GNT3			A_23_P171336	NXF3	A_23_P171336	NXF3		A_24_P919567	BG743700
		A_23_P76071	B3GNT4			A_23_P17134	MAL	A_23_P17134	MAL		A_24_P638073	BG759225
		A_23_P127978	B3GNT6			A_23_P171359	WDR44	A_23_P171359	WDR44		A_32_P150950	BG775850
		A_24_P359291	B4GALNT1			A_23_P171366	USP11	A_23_P171366	USP11		A_23_P169319	BG928645
		A_23_P331211	B4GALNT2			A_23_P17152	A_23_P17152	A_23_P17152	A_23_P17152		A_32_P171488	BG950086
		A_23_P344000	B4GALNT4			A_23_P17173	TRIM43	A_23_P17173	TRIM43		A_24_P928017	BG952851
		A_32_P103945	B4GALT4			A_23_P17219	CRIPT	A_23_P17219	CRIPT		A_32_P30320	BG980953
		A_24_P365469	B4GALT5			A_23_P17269	CCDC88A	A_23_P17269	CCDC88A		A_24_P336551	BGLAP
		A_24_P273063	BAALC			A_23_P17275	DNAJC27	A_23_P17275	DNAJC27		A_24_P57898	BHLHE23
		A_23_P71810	BAAT			A_23_P17345	MAFB	A_23_P17345	MAFB		A_32_P198497	BI017499
		A_24_P299034	BACH1			A_23_P17444	BG680979	A_23_P17444	BG680979		A_32_P74942	BI024548
		A_23_P356554	BAG2			A_23_P17503	KIF16B	A_23_P17503	KIF16B		A_32_P54594	BI050742
		A_23_P47077	BAG3			A_23_P17570	ZNF341	A_23_P17570	ZNF341		A_32_P37971	BI256572
		A_23_P117928	BAHD1			A_23_P1759	AMICA1	A_23_P1759	AMICA1		A_32_P50973	BI836406
		A_23_P125056	BAI1			A_23_P17606	HSPA13	FALSE	FALSE		A_32_P35595	BI913527
		A_23_P149019	BAI2			A_23_P17606		FALSE	FALSE		A_32_P228759	BI966004
		A_23_P61810	BAIAP2			A_23_P17633	IFNAR1	A_23_P17633	IFNAR1		A_24_P419120	BICD2
		A_23_P166467	BAIAP2L2			A_23_P17706	IL17RA	A_23_P17706	IL17RA		A_23_P98350	BIRC3
		A_23_P379034	BAIAP2L2			A_23_P17724	SEPT5	FALSE	FALSE		A_23_P419624	BLCAP
		A_23_P52207	BAMBI			A_23_P17724		FALSE	FALSE		A_23_P88630	BLM
		A_23_P22263	BANP			A_23_P17826	SLC5A1	A_23_P17826	SLC5A1		A_23_P23266	BLZF1
		A_23_P32279	BARX1			A_23_P17870	TMEM184B	A_23_P17870	TMEM184B		A_24_P795215	BM007841
		A_23_P13083	BARX2			A_23_P17914	PNPLA3	FALSE	FALSE		A_32_P40456	BM475547
		A_24_P641130	BAT2			A_23_P17914		FALSE	FALSE		A_32_P56154	BM475608
		A_24_P95198	BAT2L			A_23_P18119	IMPG2	A_23_P18119	IMPG2		A_32_P203959	BM547196
		A_23_P370682	BATF2			A_23_P1819	OR8B8	A_23_P1819	OR8B8		A_24_P485271	BM552308
		A_23_P160720	BATF3			A_23_P18196	RFC4	A_23_P18196	RFC4		A_24_P607195	BM678681
		A_23_P346309	BAX			A_23_P18246	XCR1	FALSE	FALSE		A_32_P50	BM678897
		A_23_P120048	BAZ2B			A_23_P18246		FALSE	FALSE		A_32_P158496	BM683477
		A_32_P235796	BBS12			A_23_P18325	PDCD10	A_23_P18325	PDCD10		A_32_P91005	BM697215
		A_24_P208452	BBS5			A_23_P18406	CAMK2N2	A_23_P18406	CAMK2N2		A_32_P160216	BM702130
		A_24_P366555	BBS9			A_23_P18452	CXCL9	A_23_P18452	CXCL9		A_24_P110471	BM702886
		A_24_P614579	BC000206			A_23_P18479	CEP135	A_23_P18479	CEP135		A_24_P799858	BM768581
		A_32_P150324	BC000604			A_23_P18505	GAB1	A_23_P18505	GAB1		A_32_P33294	BM808621
		A_24_P145103	BC001335			A_23_P18598	PI4K2B	A_23_P18598	PI4K2B		A_32_P165504	BM819787
		A_24_P914362	BC001879			A_23_P18662	TKTL2	FALSE	FALSE		A_32_P131294	BM854107
		A_23_P310295	BC002811			A_23_P18662		FALSE	FALSE		A_24_P770746	BM972609
		A_23_P35656	BC003519			A_23_P18713	ABCG2	FALSE	FALSE		A_32_P43084	BM980974
		A_32_P229493	BC004287			A_23_P18713		FALSE	FALSE		A_32_P64820	BM981574
		A_23_P100595	BC005072			A_23_P18798	PCDHB9	A_23_P18798	PCDHB9		A_32_P169831	BM982349
		A_32_P19952	BC005095			A_23_P18818	CNOT6	A_23_P18818	CNOT6		A_32_P87849	BM982777
		A_24_P680606	BC006530			A_23_P18824	POLS	A_23_P18824	POLS		A_32_P3021	BM989848
		A_32_P158433	BC007552			A_23_P18901	ATG12	A_23_P18901	ATG12		A_24_P303688	BM999256
		A_32_P188921	BC007606			A_23_P18939	RASA1	A_23_P18939	RASA1		A_23_P334282	BMP2K
		A_32_P142149	BC007784			A_23_P18993	MIER3	A_23_P18993	MIER3		A_23_P81058	BMP3
		A_32_P22735	BC007809			A_23_P19061	UBTD2	A_23_P19061	UBTD2		A_23_P154643	BMP7
		A_24_P300610	BC007917			A_23_P19115	GSPT2	FALSE	FALSE		A_32_P24939	BMPR1B
		A_23_P36392	BC007968			A_23_P19115		FALSE	FALSE		A_24_P615822	BMS1
		A_23_P370782	BC008001			A_23_P19164	TTC1	A_23_P19164	TTC1		A_32_P142128	BMS1P5
		A_24_P33953	BC008618			A_23_P19182	REEP2	A_23_P19182	REEP2		A_23_P317001	BNIP2
		A_24_P203882	BC008846			A_23_P19226	DSE	A_23_P19226	DSE		A_23_P408708	BNIP3L
		A_24_P8257	BC009036			A_23_P193	DEM1	A_23_P193	DEM1		A_24_P85850	BNIPL
		A_24_P592318	BC009749			A_23_P19322	C6orf64	A_23_P19322	C6orf64		A_23_P46507	BOLA1
		A_24_P918891	BC011455			A_23_P19455	MDC1	A_23_P19455	MDC1		A_23_P428548	BPTF
		A_32_P30558	BC011660			A_23_P19517	ITPR3	FALSE	FALSE		A_32_P143689	BQ008507
		A_24_P714618	BC011779			A_23_P19517		FALSE	FALSE		A_32_P207789	BQ017638
		A_32_P42104	BC011998			A_23_P19663	CTGF	A_23_P19663	CTGF		A_32_P114475	BQ045216
		A_23_P400041	BC012036			A_23_P19673	SGK1	A_23_P19673	SGK1		A_32_P233457	BQ050540
		A_32_P794894	BC012185			A_23_P19702	MAP3K7IP2	A_23_P19702	MAP3K7IP2		A_32_P163937	BQ064481
		A_24_P631594	BC012360			A_23_P19778	SLC13A4	A_23_P19778	SLC13A4		A_24_P697437	BQ069859
		A_32_P91821	BC013025			A_23_P19802	ZNF777	A_23_P19802	ZNF777		A_32_P65157	BQ071182
		A_32_P137336	BC013077			A_23_P1998	APBB1	A_23_P1998	APBB1		A_32_P226700	BQ189189
		A_24_P101651	BC013171			A_23_P19987	IGF2BP3	A_23_P19987	IGF2BP3		A_32_P187458	BQ233242
		A_24_P170874	BC013295			A_23_P200030	FPGT	A_23_P200030	FPGT		A_32_P215462	BQ272125
		A_23_P333802	BC013792			A_23_P200216	MAGOH	A_23_P200216	MAGOH		A_32_P62469	BQ307884
		A_24_P196774	BC014395			A_23_P20022	HIG2	A_23_P20022	HIG2		A_24_P944898	BQ329909
		A_23_P345445	BC014452			A_23_P200222	LRP8	A_23_P200222	LRP8		A_32_P44073	BQ333643
		A_24_P102406	BC014871			A_23_P200260	PCNXL2	A_23_P200260	PCNXL2		A_32_P100076	BQ374929
		A_24_P205154	BC015370			A_23_P200310	DEPDC1	FALSE	FALSE		A_32_P156628	BQ379494
		A_32_P48086	BC015434			A_23_P200310		FALSE	FALSE		A_32_P111873	BQ432543
		A_32_P127036	BC015588			A_23_P20035	GPR146	FALSE	FALSE		A_32_P107859	BQ638334
		A_24_P914282	BC015783			A_23_P20035		FALSE	FALSE		A_24_P734764	BQ639603
		A_32_P167017	BC015836			A_23_P200443	SHC1	A_23_P200443	SHC1		A_32_P227496	BQ684512
		A_24_P895836	BC016022			A_23_P200493	LBR	A_23_P200493	LBR		A_24_P739785	BQ706916
		A_24_P281084	BC016751			A_23_P200670	WDR78	FALSE	FALSE		A_24_P97257	BQ772694
		A_32_P31300	BC017350			A_23_P200670		FALSE	FALSE		A_32_P6682	BQ926066
		A_24_P485012	BC017563			A_23_P200710	PIK3C2B	A_23_P200710	PIK3C2B		A_24_P854758	BQ932957
		A_24_P325025	BC017893			A_23_P200737	RGS4	A_23_P200737	RGS4		A_32_P205478	BQ948285
		A_32_P156006	BC018099			A_23_P20075	NPC1L1	A_23_P20075	NPC1L1		A_23_P53614	BRAP
		A_24_P753592	BC018589			A_23_P200792	NOTCH2	A_23_P200792	NOTCH2		A_23_P207400	BRCA1
		A_32_P137604	BC018597			A_23_P200829	SRGAP2	A_23_P200829	SRGAP2		A_23_P99452	BRCA2
		A_32_P120534	BC019044			A_23_P200874	CCDC21	A_23_P200874	CCDC21		A_23_P166536	BRD1
		A_24_P76757	BC019583			A_23_P201002	RNF220	A_23_P201002	RNF220		A_23_P256898	BRD2
		A_23_P157838	BC020163			A_23_P201156	CADM3	A_23_P201156	CADM3		A_24_P344100	BRF1
		A_24_P922684	BC020539			A_23_P201179	PHTF1	FALSE	FALSE		A_23_P20480	BRF2
		A_32_P118686	BC021035			A_23_P201179		FALSE	FALSE		A_24_P56484	BRMS1L
		A_24_P671561	BC021738			A_23_P20122	ZC3HAV1	A_23_P20122	ZC3HAV1		A_23_P250948	BRPF1
		A_23_P258666	BC021996			A_23_P201287	KIF1B	A_23_P201287	KIF1B		A_24_P414712	BRPF3
		A_32_P74075	BC023330			A_23_P201319	DISP1	A_23_P201319	DISP1		A_23_P96249	BRUNOL4
		A_32_P5432	BC024155			A_23_P201376	SSX2IP	A_23_P201376	SSX2IP		A_23_P140490	BRUNOL6
		A_24_P367804	BC024651			A_23_P201459	IFI6	A_23_P201459	IFI6		A_23_P211136	BRWD1
		A_24_P557351	BC025324			A_23_P201508	PFKFB2	A_23_P201508	PFKFB2		A_23_P23029	BSND
		A_32_P780623	BC026109			A_23_P201510	FCAMR	A_23_P201510	FCAMR		A_23_P7325	BST1
		A_24_P359279	BC027347			A_23_P201538	JUN	A_23_P201538	JUN		A_23_P39465	BST2
		A_24_P25470	BC027922			A_23_P201551	VAV3	A_23_P201551	VAV3		A_23_P408675	BTAF1
		A_32_P159574	BC028022			A_23_P201570	CELSR2	A_23_P201570	CELSR2		A_23_P13438	BTBD10
		A_32_P85593	BC028039			A_23_P201587	SORT1	A_23_P201587	SORT1		A_23_P419714	BTBD11
		A_24_P102456	BC028232			A_23_P201672	KIAA0859	A_23_P201672	KIAA0859		A_23_P371129	BTBD12
		A_24_P111019	BC028243			A_23_P201687	ENST00000377837	A_23_P201687	ENST00000377837		A_23_P102759	BTBD3
		A_24_P68249	BC028842			A_23_P201706	S100A2	A_23_P201706	S100A2		A_23_P88184	BTBD7
		A_32_P123293	BC029473			A_23_P201747	PADI2	FALSE	FALSE		A_23_P155351	BTD
		A_24_P886336	BC029907			A_23_P201747		FALSE	FALSE		A_23_P62901	BTG2
		A_32_P11670	BC030083			A_23_P201758	CD46	A_23_P201758	CD46		A_32_P33723	BTG3
		A_24_P25484	BC030118			A_23_P201790	PPP1R12B	A_23_P201790	PPP1R12B		A_23_P80883	BTLA
		A_32_P215556	BC030122			A_23_P201808	PPAP2B	A_23_P201808	PPAP2B		A_23_P7985	BTN1A1
		A_24_P42569	BC030138			A_23_P201837	MR1	A_23_P201837	MR1		A_24_P934528	BTN2A1
		A_24_P230972	BC030772			A_23_P201887	RBBP5	A_23_P201887	RBBP5		A_24_P346210	BTN2A2
		A_32_P198029	BC031013			A_23_P201940	LMOD1	A_23_P201940	LMOD1		A_24_P136470	BTN2A3
		A_24_P510377	BC031250			A_23_P202067	KIN	A_23_P202067	KIN		A_23_P46819	BTRC
		A_32_P36973	BC031274			A_23_P202104	PPIF	A_23_P202104	PPIF		A_32_P155563	BU153693
		A_32_P804063	BC031304			A_23_P202219	CALHM2	A_23_P202219	CALHM2		A_24_P915904	BU164445
		A_32_P186364	BC031314			A_23_P20225	RRM2B	A_23_P20225	RRM2B		A_32_P57013	BU540282
		A_24_P248079	BC031319			A_23_P202258	TFAM	A_23_P202258	TFAM		A_32_P89152	BU561429
		A_24_P385024	BC031359			A_23_P202269	ANK3	A_23_P202269	ANK3		A_32_P118325	BU567832
		A_23_P305321	BC031867			A_23_P202334	FGFR2	A_23_P202334	FGFR2		A_32_P201292	BU587941
		A_32_P82869	BC031919			A_23_P202345	ADO	A_23_P202345	ADO		A_32_P171200	BU607658
		A_24_P490877	BC031939			A_23_P202388	SORBS1	A_23_P202388	SORBS1		A_32_P212654	BU616488
		A_24_P222432	BC032585			A_23_P202390	SUV39H2	A_23_P202390	SUV39H2		A_24_P278653	BU625797
		A_24_P928765	BC032716			A_23_P202427	HKDC1	A_23_P202427	HKDC1		A_32_P16699	BU629094
		A_24_P870362	BC032907			A_23_P202458	ZNF22	A_23_P202458	ZNF22		A_32_P218030	BU633383
		A_24_P316495	BC033250			A_23_P202496	NOC3L	A_23_P202496	NOC3L		A_32_P10623	BU684362
		A_32_P227910	BC033359			A_23_P202510	ASB13	A_23_P202510	ASB13		A_32_P135450	BU685299
		A_24_P7807	BC033513			A_23_P20255	COMMD5	A_23_P20255	COMMD5		A_32_P166733	BU686948
		A_24_P573514	BC033528			A_23_P202565	SHOC2	A_23_P202565	SHOC2		A_32_P67209	BU726029
		A_24_P810084	BC033983			A_23_P202594	C10orf119	A_23_P202594	C10orf119		A_32_P99715	BU731317
		A_24_P652537	BC034006			A_23_P202602	SEC23IP	A_23_P202602	SEC23IP		A_24_P584992	BU732811
		A_23_P71680	BC034271			A_23_P202658	GSTP1	A_23_P202658	GSTP1		A_32_P23517	BU753102
		A_32_P38153	BC034285			A_23_P202720	SLC35C1	A_23_P202720	SLC35C1		A_32_P214565	BU928689
		A_24_P162423	BC034289			A_23_P202769	DNAJC4	A_23_P202769	DNAJC4		A_32_P28712	BU930679
		A_32_P92101	BC034623			A_23_P202773	C11orf20	FALSE	FALSE		A_23_P163481	BUB1B
		A_32_P125803	BC034812			A_23_P202773		FALSE	FALSE		A_23_P52826	BUD13
		A_32_P206549	BC035156			A_23_P202810	OVOL1	A_23_P202810	OVOL1		A_23_P31602	BUD31
		A_32_P45485	BC035180			A_23_P202860	CYP2R1	A_23_P202860	CYP2R1		A_24_P574071	BX089650
		A_32_P130968	BC035377			A_23_P202881	FEZ1	A_23_P202881	FEZ1		A_32_P46495	BX090412
		A_32_P197053	BC035417			A_23_P203013	NPAT	A_23_P203013	NPAT		A_24_P634911	BX090755
		A_32_P200947	BC035518			A_23_P203030	DLAT	A_23_P203030	DLAT		A_32_P79345	BX090929
		A_23_P373126	BC035647			A_23_P203103	ARCN1	A_23_P203103	ARCN1		A_32_P230192	BX091213
		A_24_P255693	BC035740			A_23_P203150	TMPRSS13	A_23_P203150	TMPRSS13		A_32_P170879	BX091993
		A_24_P560663	BC035751			A_23_P203173	IL10RA	A_23_P203173	IL10RA		A_32_P139815	BX094072
		A_24_P497524	BC036236			A_23_P203201	DDX6	A_23_P203201	DDX6		A_32_P109901	BX094364
		A_32_P22549	BC036361			A_23_P203255	API5	A_23_P203255	API5		A_32_P46146	BX094982
		A_32_P76992	BC036424			A_23_P203267	TRIM29	A_23_P203267	TRIM29		A_32_P179351	BX095281
		A_32_P44210	BC037328			A_23_P20328	CX165016	A_23_P20328	CX165016		A_32_P71796	BX097783
		A_32_P127105	BC037740			A_23_P203344	ZFP91	A_23_P203344	ZFP91		A_32_P159884	BX098411
		A_32_P183983	BC037838			A_23_P203351	MS4A7	FALSE	FALSE		A_24_P885303	BX099493
		A_24_P588471	BC037882			A_23_P203351		FALSE	FALSE		A_24_P450560	BX100298
		A_32_P96579	BC037893			A_23_P203475	PRKCDBP	A_23_P203475	PRKCDBP		A_24_P476913	BX100717
		A_23_P166508	BC038245			A_23_P203498	TRIM22	A_23_P203498	TRIM22		A_32_P56463	BX101252
		A_32_P147324	BC038355			A_23_P203540	EHF	A_23_P203540	EHF		A_32_P7308	BX101927
		A_32_P171530	BC038371			A_23_P203558	HBB	A_23_P203558	HBB		A_32_P143389	BX102076
		A_24_P551302	BC038432			A_23_P203601	UCP3	A_23_P203601	UCP3		A_32_P185766	BX103476
		A_32_P95147	BC038559			A_23_P203645	CREBZF	A_23_P203645	CREBZF		A_32_P91468	BX104057
		A_32_P139367	BC038749			A_23_P203658	PICALM	A_23_P203658	PICALM		A_24_P699252	BX104490
		A_24_P557274	BC038757			A_23_P203729	RAB6A	A_23_P203729	RAB6A		A_24_P476215	BX104493
		A_32_P39384	BC039097			A_23_P203819	GOLGA3	A_23_P203819	GOLGA3		A_32_P195788	BX104999
		A_32_P123168	BC039397			A_23_P203829	ZNF10	A_23_P203829	ZNF10		A_32_P228806	BX106115
		A_24_P368023	BC039457			A_23_P203888	MMP19	FALSE	FALSE		A_24_P697345	BX106478
		A_24_P839298	BC039524			A_23_P203888		FALSE	FALSE		A_24_P710681	BX106493
		A_24_P623989	BC040064			A_23_P203891	NCOR2	A_23_P203891	NCOR2		A_24_P669329	BX108510
		A_32_P2844	BC040195			A_23_P203900	SCARB1	A_23_P203900	SCARB1		A_24_P782437	BX109472
		A_32_P10083	BC040293			A_23_P20392	PSD3	A_23_P20392	PSD3		A_32_P232837	BX110656
		A_32_P149288	BC040307			A_23_P203947	DDX11	A_23_P203947	DDX11		A_32_P4172	BX110908
		A_24_P932851	BC040307			A_23_P2041	MICALCL	FALSE	FALSE		A_32_P210284	BX111338
		A_23_P23705	BC040655			A_23_P2041		FALSE	FALSE		A_32_P49959	BX111592
		A_24_P288116	BC040982			A_23_P204158	RNFT2	A_23_P204158	RNFT2		A_24_P617818	BX111761
		A_24_P414169	BC040991			A_23_P204187	PYROXD1	A_23_P204187	PYROXD1		A_24_P455579	BX112273
		A_32_P223370	BC041401			A_23_P204208	KLRD1	A_23_P204208	KLRD1		A_32_P69076	BX113895
		A_32_P182186	BC041955			A_23_P204252	M6PR	A_23_P204252	M6PR		A_24_P408842	BX114023
		A_24_P85418	BC041996			A_23_P20427	RHOBTB2	A_23_P20427	RHOBTB2		A_32_P227657	BX114900
		A_32_P94685	BC042589			A_23_P204333	ALG10	A_23_P204333	ALG10		A_32_P144981	BX114970
		A_24_P20996	BC043173			A_23_P204364	NOP2	A_23_P204364	NOP2		A_32_P223327	BX116014
		A_24_P127411	BC043218			A_23_P20437	TIGD5	A_23_P20437	TIGD5		A_32_P82218	BX116653
		A_32_P97385	BC043279			A_23_P204436	GIT2	A_23_P204436	GIT2		A_32_P94132	BX116997
		A_24_P816664	BC044608			A_23_P204482	RAB35	A_23_P204482	RAB35		A_24_P929558	BX117524
		A_32_P532738	BC045168			A_23_P204511	SLC48A1	FALSE	FALSE		A_32_P73903	BX119435
		A_24_P691604	BC045562			A_23_P204511		FALSE	FALSE		A_32_P137075	BX281073
		A_32_P41106	BC047014			A_23_P20458	NPBWR1	A_23_P20458	NPBWR1		A_32_P74680	BX332393
		A_24_P166794	BC047111			A_23_P204581	TXNRD1	FALSE	FALSE		A_32_P29408	BX337332
		A_24_P889980	BC047753			A_23_P204581		FALSE	FALSE		A_32_P9368	BX375060
		A_23_P2895	BC047939			A_23_P204609	VEZT	A_23_P204609	VEZT		A_24_P481301	BX400400
		A_24_P456884	BC047952			A_23_P204630	NTN4	A_23_P204630	NTN4		A_32_P138666	BX414807
		A_32_P134427	BC048201			A_23_P204640	NANOG	A_23_P204640	NANOG		A_24_P488352	BX440400
		A_32_P40615	BC049371			A_23_P204689	CLEC2D	A_23_P204689	CLEC2D		A_32_P62773	BX444658
		A_23_P436266	BC051879			A_23_P204696	CDKN1B	A_23_P204696	CDKN1B		A_32_P200586	BX460543
		A_32_P94161	BC053353			A_23_P204751	ACCN2	FALSE	FALSE		A_32_P55144	BX537816
		A_32_P211621	BC053880			A_23_P204751		FALSE	FALSE		A_24_P913301	BX537819
		A_24_P246767	BC059397			A_23_P20480	BRF2	A_23_P20480	BRF2		A_32_P24489	BX538250
		A_32_P146815	BC062473			A_23_P204810	OSBPL8	A_23_P204810	OSBPL8		A_32_P10123	BX538256
		A_24_P594721	BC062753			A_23_P204836	ZC3H13	FALSE	FALSE		A_24_P413791	BX538272
		A_23_P5051	BC063426			A_23_P204836		FALSE	FALSE		A_32_P106315	BX641009
		A_24_P47329	BC063641			A_23_P204885	PCDH20	A_23_P204885	PCDH20		A_32_P66934	BX641014
		A_23_P26004	BC063881			A_23_P204891	NUPL1	A_23_P204891	NUPL1		A_32_P179686	BX641027
		A_32_P52101	BC064139			A_23_P204937	C13orf15	A_23_P204937	C13orf15		A_32_P46722	BX647614
		A_32_P46594	BC064586			A_23_P20494	NDRG1	A_23_P20494	NDRG1		A_32_P92751	BX647792
		A_24_P287613	BC066984			A_23_P205027	ABHD13	A_23_P205027	ABHD13		A_32_P29149	BX647987
		A_24_P920922	BC067077			A_23_P205057	PCDH17	A_23_P205057	PCDH17		A_32_P15156	BX648207
		A_23_P123315	BC067244			A_23_P205216	UTP14A	A_23_P205216	UTP14A		A_32_P65571	BX648855
		A_23_P92583	BC067526			A_23_P205348	TCL6	A_23_P205348	TCL6		A_24_P226700	BX648950
		A_24_P544661	BC068044			A_23_P205370	ASB2	A_23_P205370	ASB2		A_32_P222521	BX955634
		A_32_P80901	BC068045			A_23_P205449	CDCA4	A_23_P205449	CDCA4		A_24_P113131	BZRAP1
		A_23_P334271	BC069781			A_23_P205519	ABHD4	FALSE	FALSE		A_24_P924389	BZW1
		A_24_P180830	BC070091			A_23_P205519		FALSE	FALSE		A_24_P67378	BZW1P1
		A_24_P879428	BC070363			A_23_P205632	TRIM9	A_23_P205632	TRIM9		A_24_P329795	C10orf10
		A_32_P7516	BC071773			A_23_P205724	C14orf102	A_23_P205724	C14orf102		A_23_P24275	C10orf110
		A_32_P83047	BC073918			A_23_P205746	EML1	A_23_P205746	EML1		A_32_P86739	C10orf114
		A_32_P91107	BC089156			A_23_P205828	TJP1	A_23_P205828	TJP1		A_24_P335048	C10orf118
		A_32_P95034	BC091525			A_23_P205875	SCAND2	A_23_P205875	SCAND2		A_23_P202594	C10orf119
		A_24_P592544	BC107568			A_23_P205894	ACTC1	A_23_P205894	ACTC1		A_32_P475642	C10orf12
		A_32_P146777	BC108268			A_23_P205913	SLC24A1	A_23_P205913	SLC24A1		A_23_P325700	C10orf126
		A_32_P144326	BC110864			A_23_P205959	ALDH1A3	FALSE	FALSE		A_23_P435697	C10orf137
		A_24_P204695	BC111482			A_23_P205959		FALSE	FALSE		A_32_P152767	C10orf140
		A_24_P826046	BC112296			A_23_P205986	IGF1R	A_23_P205986	IGF1R		A_32_P202013	C10orf141
		A_24_P854556	BC122546			A_23_P205997	APH1B	FALSE	FALSE		A_24_P286868	C10orf18
		A_32_P65530	BC127746			A_23_P205997		FALSE	FALSE		A_24_P64362	C10orf26
		A_32_P2730	BCAN			A_23_P206113	CYP1A2	FALSE	FALSE		A_23_P301336	C10orf28
		A_23_P66319	BCAR1			A_23_P206113		FALSE	FALSE		A_23_P369328	C10orf35
		A_23_P97394	BCAR3			A_23_P206212	THBS1	A_23_P206212	THBS1		A_24_P882914	C10orf46
		A_32_P106933	BCAR4			A_23_P206280	GPR56	A_23_P206280	GPR56		A_24_P389608	C10orf47
		A_23_P101551	BCAT2			A_23_P206310	KIAA0513	A_23_P206310	KIAA0513		A_24_P215240	C10orf63
		A_23_P212050	BCHE			A_23_P206324	HSDL1	A_23_P206324	HSDL1		A_23_P364613	C10orf65
		A_23_P352266	BCL2			A_23_P206359	CDH1	A_23_P206359	CDH1		A_23_P413193	C10orf78
		A_23_P425954	BCL2L11			A_23_P206369	TMEM208	A_23_P206369	TMEM208		A_23_P23980	C10orf81
		A_23_P154426	BCL2L11			A_23_P206424	CHD9	A_23_P206424	CHD9		A_23_P23983	C10orf97
		A_24_P924932	BCL2L15			A_23_P206441	FANCA	A_23_P206441	FANCA		A_23_P104641	C11orf2
		A_23_P418373	BCL2L2			A_23_P206598	THC2726281	A_23_P206598	THC2726281		A_23_P345778	C11orf46
		A_23_P4662	BCL3			A_23_P206626	SCNN1G	A_23_P206626	SCNN1G		A_24_P201404	C11orf54
		A_23_P57856	BCL6			A_23_P206661	NQO1	FALSE	FALSE		A_23_P24529	C11orf57
		A_24_P134816	BCL9L			A_23_P206661		FALSE	FALSE		A_23_P52885	C11orf61
		A_24_P89512	BCLAF1			A_23_P206760	HP	A_23_P206760	HP		A_23_P396917	C11orf63
		A_24_P341985	BCO2			A_23_P20683	KIAA0020	A_23_P20683	KIAA0020		A_24_P49383	C11orf67
		A_32_P462013	BCORL1			A_23_P206901	NDE1	A_23_P206901	NDE1		A_23_P429491	C11orf82
		A_24_P919850	BDKRB1			A_23_P206920	MYH11	A_23_P206920	MYH11		A_23_P313223	C11orf84
		A_23_P304897	BDKRB2			A_23_P207058	SOCS3	A_23_P207058	SOCS3		A_32_P524904	C11orf86
		A_24_P940776	BDP1			A_23_P207068	USP22	A_23_P207068	USP22		A_23_P36464	C12orf11
		A_32_P119154	BE049152			A_23_P20713	C8G	A_23_P20713	C8G		A_23_P410613	C12orf23
		A_32_P145355	BE156557			A_23_P207154	CSH2	A_23_P207154	CSH2		A_24_P359020	C12orf26
		A_24_P923395	BE167316			A_23_P207194	GH1	A_23_P207194	GH1		A_23_P98930	C12orf35
		A_32_P134493	BE184907			A_23_P20722	SNAPC4	A_23_P20722	SNAPC4		A_23_P2414	C12orf39
		A_32_P49999	BE379139			A_23_P207245	TEKT3	A_23_P207245	TEKT3		A_24_P107528	C12orf49
		A_24_P406591	BE388027			A_23_P207280	APPBP2	A_23_P207280	APPBP2		A_24_P564462	C12orf5
		A_32_P98979	BE467780			A_23_P207299	RNFT1	A_23_P207299	RNFT1		A_32_P228167	C12orf50
		A_32_P98496	BE564275			A_23_P207307	PRR11	A_23_P207307	PRR11		A_23_P162702	C12orf51
		A_32_P209909	BE614051			A_23_P20732	GTF3C4	A_23_P20732	GTF3C4		A_23_P318938	C12orf59
		A_23_P208393	BE671182			A_23_P207371	G6PC	A_23_P207371	G6PC		A_32_P11899	C12orf65
		A_32_P133821	BE696323			A_23_P207400	BRCA1	A_23_P207400	BRCA1		A_23_P370569	C12orf66
		A_32_P91906	BE702235			A_23_P207445	MAP2K6	FALSE	FALSE		A_23_P404120	C12orf72
		A_32_P4647	BE703462			A_23_P207445		FALSE	FALSE		A_23_P368718	C13orf1
		A_32_P158053	BE708118			A_23_P207520	COL1A1	FALSE	FALSE		A_23_P204937	C13orf15
		A_24_P592871	BE735175			A_23_P207520		FALSE	FALSE		A_24_P56330	C13orf16
		A_24_P919020	BE736499			A_23_P207620	ANKFY1	A_23_P207620	ANKFY1		A_32_P70135	C13orf23
		A_32_P213389	BE739632			A_23_P207648	CAMKK1	A_23_P207648	CAMKK1		A_23_P340909	C13orf3
		A_32_P193240	BE795374			A_23_P207736	AK023077	A_23_P207736	AK023077		A_23_P99515	C13orf33
		A_32_P138178	BE835321			A_23_P207742	THRA	A_23_P207742	THRA		A_23_P25626	C13orf34
		A_32_P122614	BE835490			A_23_P207783	TBC1D16	A_23_P207783	TBC1D16		A_23_P14216	C13orf38
		A_32_P108567	BE839843			A_23_P207811	PAIP1	A_23_P207811	PAIP1		A_23_P380965	C14orf100
		A_32_P125687	BE877371			A_23_P207850	TNS4	A_23_P207850	TNS4		A_23_P205724	C14orf102
		A_32_P54987	BE881987			A_23_P207967	KIAA0427	A_23_P207967	KIAA0427		A_23_P14493	C14orf104
		A_32_P71437	BE890041			A_23_P207981	SOCS6	A_23_P207981	SOCS6		A_23_P140154	C14orf109
		A_32_P131797	BE970058			A_23_P207999	PMAIP1	A_23_P207999	PMAIP1		A_23_P2901	C14orf113
		A_23_P359854	BEND3			A_23_P208013	ZNF407	A_23_P208013	ZNF407		A_23_P140362	C14orf115
		A_23_P310086	BEND6			A_23_P208029	DSC3	A_23_P208029	DSC3		A_23_P117447	C14orf119
		A_23_P104996	BEST1			A_23_P208069	METTL4	A_23_P208069	METTL4		A_23_P332871	C14orf126
		A_23_P16225	BEST2			A_23_P208126	SERPINB5	FALSE	FALSE		A_23_P163059	C14orf135
		A_23_P97242	BEST4			A_23_P208126		FALSE	FALSE		A_32_P126698	C14orf143
		A_23_P59700	BET1			A_23_P20814	DDX58	A_23_P20814	DDX58		A_23_P430201	C14orf145
		A_32_P25639	BET3L			A_23_P208167	FPR3	FALSE	FALSE		A_23_P311150	C14orf147
		A_23_P22735	BEX2			A_23_P208167		FALSE	FALSE		A_23_P382682	C14orf148
		A_24_P40551	BEX4			A_23_P208210	ZNF432	A_23_P208210	ZNF432		A_32_P118250	C14orf167
		A_32_P83305	BF083139			A_23_P2083	ASCL3	A_23_P2083	ASCL3		A_23_P163117	C14orf169
		A_32_P192804	BF195626			A_23_P208310	CD3EAP	A_23_P208310	CD3EAP		A_23_P379692	C14orf178
		A_32_P48498	BF197320			A_23_P208393	BE671182	A_23_P208393	BE671182		A_23_P406071	C14orf181
		A_32_P58755	BF207040			A_23_P208482	CLEC4M	A_23_P208482	CLEC4M		A_24_P393596	C14orf25
		A_23_P76480	BF213738			A_23_P208595	LDLR	FALSE	FALSE		A_24_P33048	C14orf28
		A_32_P60561	BF312639			A_23_P208595		FALSE	FALSE		A_24_P181295	C14orf37
		A_24_P57324	BF344611			A_23_P208737	FOXA3	FALSE	FALSE		A_24_P85200	C14orf43
		A_24_P878992	BF436529			A_23_P208737		FALSE	FALSE		A_23_P411851	C14orf49
		A_32_P38821	BF475893			A_23_P20876	PTPDC1	A_23_P20876	PTPDC1		A_23_P309973	C14orf50
		A_32_P136800	BF514006			A_23_P208866	GMFG	A_23_P208866	GMFG		A_23_P413991	C14orf56
		A_32_P197173	BF572267			A_23_P208880	UHRF1	A_23_P208880	UHRF1		A_23_P37391	C14orf65
		A_32_P187715	BF677084			A_23_P209032	ZNF302	A_23_P209032	ZNF302		A_23_P420981	C14orf79
		A_24_P744259	BF692226			A_23_P209116	CYP4F3	FALSE	FALSE		A_23_P431381	C14orf80
		A_32_P179317	BF761348			A_23_P209116		FALSE	FALSE		A_23_P48581	C14orf93
		A_32_P226073	BF803156			A_23_P209195	C19orf12	A_23_P209195	C19orf12		A_23_P372771	C15orf17
		A_32_P113007	BF831953			A_23_P20927	TNKS	A_23_P20927	TNKS		A_23_P140705	C15orf23
		A_32_P223918	BF858887			A_23_P209316	CCNT2	A_23_P209316	CCNT2		A_24_P378302	C15orf28
		A_32_P136588	BF928446			A_23_P209320	PER2	A_23_P209320	PER2		A_23_P77286	C15orf29
		A_32_P121908	BF984502			A_23_P209347	ANKRD44	A_23_P209347	ANKRD44		A_23_P37455	C15orf34
		A_23_P109171	BFSP1			A_23_P209360	KLHL29	A_23_P209360	KLHL29		A_32_P85330	C15orf37
		A_23_P159316	BFSP2			A_23_P209449	FZD7	FALSE	FALSE		A_24_P404033	C15orf38
		A_32_P149416	BG001037			A_23_P209449		FALSE	FALSE		A_23_P37514	C15orf39
		A_32_P72203	BG105662			A_23_P209519	DNAJB2	A_23_P209519	DNAJB2		A_23_P312252	C15orf40
		A_32_P193262	BG115931			A_23_P209619	ATL2	A_23_P209619	ATL2		A_23_P345707	C15orf42
		A_24_P827096	BG118529			A_23_P209625	CYP1B1	FALSE	FALSE		A_23_P37475	C15orf44
		A_24_P618077	BG167658			A_23_P209625		FALSE	FALSE		A_24_P239302	C15orf45
		A_32_P179289	BG181200			A_23_P209678	PLEK	A_23_P209678	PLEK		A_24_P110141	C15orf51
		A_24_P911648	BG181677			A_23_P2097	TRIM68	A_23_P2097	TRIM68		A_23_P163467	C15orf52
		A_24_P920135	BG182941			A_23_P209760	AMMECR1L	A_23_P209760	AMMECR1L		A_32_P189211	C15orf56
		A_24_P204515	BG187898			A_23_P209805	NAB1	A_23_P209805	NAB1		A_23_P344515	C16orf3
		A_24_P532864	BG188151			A_23_P209954	GNLY	A_23_P209954	GNLY		A_23_P410700	C16orf46
		A_24_P101455	BG190831			A_23_P210001	PAX8	FALSE	FALSE		A_23_P339053	C16orf52
		A_24_P479167	BG201859			A_23_P210001		FALSE	FALSE		A_23_P77422	C16orf53
		A_32_P117760	BG208131			A_23_P210100	CYP26B1	A_23_P210100	CYP26B1		A_23_P353717	C16orf75
		A_23_P135123	BG216229			A_23_P210176	ITGA6	A_23_P210176	ITGA6		A_23_P3514	C16orf80
		A_32_P42725	BG218865			A_23_P210210	EPAS1	A_23_P210210	EPAS1		A_24_P90923	C16orf81
		A_32_P172114	BG260069			A_23_P210224	DPYSL5	A_23_P210224	DPYSL5		A_23_P66158	C16orf88
		A_32_P13202	BG427399			A_23_P210253	DGKD	A_23_P210253	DGKD		A_24_P940790	C17orf101
		A_23_P35546	BG428517			A_23_P210274	MOBKL3	A_23_P210274	MOBKL3		A_24_P365048	C17orf42
		A_32_P56874	BG502322			A_23_P210285	A_23_P210285	FALSE	FALSE		A_24_P339272	C17orf45
		A_24_P92771	BG528393			A_23_P210285		FALSE	FALSE		A_24_P59607	C17orf51
		A_23_P8123	BG534208			A_23_P210445	L3MBTL	A_23_P210445	L3MBTL		A_23_P129967	C17orf53
		A_32_P187817	BG536553			A_23_P210465	PI3	A_23_P210465	PI3		A_23_P301340	C17orf56
		A_23_P149938	BG571904			A_23_P210482	ADA	A_23_P210482	ADA		A_24_P49190	C17orf58
		A_32_P186348	BG576864			A_23_P210515	NCOA5	A_23_P210515	NCOA5		A_24_P712562	C17orf67
		A_23_P17444	BG680979			A_23_P210577	FAM65C	FALSE	FALSE		A_23_P368484	C17orf76
		A_32_P175979	BG686022			A_23_P210577		FALSE	FALSE		A_24_P253723	C17orf91
		A_24_P3016	BG719660			A_23_P210608	ZNF217	A_23_P210608	ZNF217		A_24_P921477	C17orf95
		A_24_P919567	BG743700			A_23_P210675	SYCP2	A_23_P210675	SYCP2		A_24_P349788	C17orf96
		A_24_P638073	BG759225			A_23_P210686	ZCCHC3	A_23_P210686	ZCCHC3		A_24_P624439	C17orf97
		A_32_P150950	BG775850			A_23_P210763	JAG1	FALSE	FALSE		A_24_P130363	C18orf1
		A_23_P169319	BG928645			A_23_P210763		FALSE	FALSE		A_24_P898945	C18orf19
		A_32_P171488	BG950086			A_23_P210915	MYH7B	A_23_P210915	MYH7B		A_24_P348083	C18orf23
		A_32_P217911	BG951379			A_23_P211028	NCAM2	FALSE	FALSE		A_24_P322354	C18orf24
		A_24_P928017	BG952851			A_23_P211028		FALSE	FALSE		A_23_P78410	C18orf55
		A_32_P30320	BG980953			A_23_P211080	IFNAR2	A_23_P211080	IFNAR2		A_23_P209195	C19orf12
		A_32_P232327	BG993059			A_23_P211106	SETD4	A_23_P211106	SETD4		A_24_P229084	C19orf15
		A_24_P336551	BGLAP			A_23_P211136	BRWD1	A_23_P211136	BRWD1		A_23_P303803	C19orf18
		A_24_P57898	BHLHE23			A_23_P211141	DSCAM	FALSE	FALSE		A_23_P332937	C19orf23
		A_32_P198497	BI017499			A_23_P211141		FALSE	FALSE		A_24_P153448	C19orf28
		A_32_P74942	BI024548			A_23_P211196	C21orf67	A_23_P211196	C21orf67		A_23_P353667	C19orf30
		A_32_P54594	BI050742			A_23_P211212	COL18A1	FALSE	FALSE		A_24_P15640	C19orf31
		A_32_P37971	BI256572			A_23_P211212		FALSE	FALSE		A_23_P39202	C19orf33
		A_24_P941751	BI261159			A_23_P211267	RIPK4	A_23_P211267	RIPK4		A_23_P142055	C19orf38
		A_32_P50973	BI836406			A_23_P21134	DDIT3	A_23_P21134	DDIT3		A_23_P353085	C19orf39
		A_32_P194704	BI836739			A_23_P211363	GNAZ	A_23_P211363	GNAZ		A_23_P338505	C19orf40
		A_32_P35595	BI913527			A_23_P211417	RFPL1	A_23_P211417	RFPL1		A_24_P902653	C19orf42
		A_32_P228759	BI966004			A_23_P211428	SMTN	FALSE	FALSE		A_32_P505133	C19orf47
		A_24_P419120	BICD2			A_23_P211428		FALSE	FALSE		A_23_P310532	C19orf52
		A_23_P165333	BIN1			A_23_P211468	AA837799	A_23_P211468	AA837799		A_32_P66843	C19orf69
		A_23_P98350	BIRC3			A_23_P211504	KDELR3	FALSE	FALSE		A_23_P252145	C1GALT1
		A_23_P419624	BLCAP			A_23_P211504		FALSE	FALSE		A_23_P159839	C1GALT1C1
		A_23_P88630	BLM			A_23_P21155	EDC3	FALSE	FALSE		A_23_P103433	C1orf102
		A_23_P153351	BLVRB			A_23_P21155		FALSE	FALSE		A_23_P343977	C1orf104
		A_23_P23266	BLZF1			A_23_P211680	MLC1	A_23_P211680	MLC1		A_23_P1043	C1orf106
		A_24_P795215	BM007841			A_23_P211738	UBP1	A_23_P211738	UBP1		A_23_P46337	C1orf107
		A_32_P192842	BM129308			A_23_P211748	GTF2E1	A_23_P211748	GTF2E1		A_23_P11862	C1orf112
		A_32_P175957	BM469851			A_23_P211785	ZNF35	A_23_P211785	ZNF35		A_23_P307536	C1orf113
		A_32_P40456	BM475547			A_23_P211850	ABHD6	A_23_P211850	ABHD6		A_24_P222397	C1orf114
		A_32_P56154	BM475608			A_23_P211926	WNT5A	FALSE	FALSE		A_23_P160433	C1orf115
		A_32_P203959	BM547196			A_23_P211926		FALSE	FALSE		A_23_P897	C1orf116
		A_24_P485271	BM552308			A_23_P212002	NKTR	A_23_P212002	NKTR		A_24_P110780	C1orf118
		A_24_P607195	BM678681			A_23_P212050	BCHE	A_23_P212050	BCHE		A_32_P39855	C1orf125
		A_32_P50	BM678897			A_23_P212089	NFKBIZ	A_23_P212089	NFKBIZ		A_23_P46095	C1orf131
		A_32_P158496	BM683477			A_23_P212105	DAZL	A_23_P212105	DAZL		A_32_P207169	C1orf133
		A_32_P91005	BM697215			A_23_P212160	C3orf31	A_23_P212160	C3orf31		A_23_P160537	C1orf135
		A_32_P160216	BM702130			A_23_P212258	KNG1	A_23_P212258	KNG1		A_24_P396489	C1orf144
		A_24_P110471	BM702886			A_23_P212339	FYCO1	A_23_P212339	FYCO1		A_24_P15898	C1orf145
		A_24_P799858	BM768581			A_23_P212379	SLC6A20	A_23_P212379	SLC6A20		A_23_P85726	C1orf156
		A_32_P33294	BM808621			A_23_P212383	SACM1L	A_23_P212383	SACM1L		A_32_P181166	C1orf162
		A_32_P165504	BM819787			A_23_P212397	LARS2	A_23_P212397	LARS2		A_23_P347508	C1orf163
		A_32_P131294	BM854107			A_23_P212400	NAT6	FALSE	FALSE		A_23_P393051	C1orf172
		A_32_P88310	BM932296			A_23_P212400		FALSE	FALSE		A_24_P522998	C1orf173
		A_24_P770746	BM972609			A_23_P212500	TF	A_23_P212500	TF		A_24_P298877	C1orf174
		A_32_P43084	BM980974			A_23_P21260	ENST00000390263	A_23_P21260	ENST00000390263		A_32_P41553	C1orf182
		A_32_P64820	BM981574			A_23_P212617	TFRC	A_23_P212617	TFRC		A_23_P149695	C1orf203
		A_32_P169831	BM982349			A_23_P212626	THC2524584	A_23_P212626	THC2524584		A_24_P456490	C1orf204
		A_32_P87849	BM982777			A_23_P212639	SFRS10	A_23_P212639	SFRS10		A_23_P113161	C1orf21
		A_32_P155512	BM982926			A_23_P212655	KLHL6	A_23_P212655	KLHL6		A_23_P314666	C1orf212
		A_32_P23145	BM983766			A_23_P212825	NARG1	A_23_P212825	NARG1		A_23_P362228	C1orf213
		A_32_P3021	BM989848			A_23_P212830	FGFR3	A_23_P212830	FGFR3		A_23_P321377	C1orf216
		A_24_P303688	BM999256			A_23_P212844	TACC3	A_23_P212844	TACC3		A_23_P23234	C1orf217
		A_23_P379649	BMF			A_23_P212968	UGT2B11	A_23_P212968	UGT2B11		A_24_P734953	C1orf225
		A_23_P334282	BMP2K			A_23_P213020	PSAPL1	A_23_P213020	PSAPL1		A_24_P190877	C1orf25
		A_23_P81058	BMP3			A_23_P213038	GSTCD	FALSE	FALSE		A_23_P96936	C1orf26
		A_23_P154643	BMP7			A_23_P213038		FALSE	FALSE		A_23_P97328	C1orf35
		A_24_P91566	BMP7			A_23_P213050	HPGD	FALSE	FALSE		A_24_P114103	C1orf51
		A_32_P24939	BMPR1B			A_23_P213050		FALSE	FALSE		A_24_P195037	C1orf52
		A_24_P615822	BMS1			A_23_P213085	SLC10A7	A_23_P213085	SLC10A7		A_23_P74778	C1orf54
		A_32_P142128	BMS1P5			A_23_P213114	TEC	A_23_P213114	TEC		A_32_P64475	C1orf55
		A_23_P317001	BNIP2			A_23_P213153	HNRPDL	A_23_P213153	HNRPDL		A_24_P94351	C1orf56
		A_23_P408708	BNIP3L			A_23_P213171	MTTP	A_23_P213171	MTTP		A_23_P359636	C1orf58
		A_24_P85850	BNIPL			A_23_P213247	FBXL5	A_23_P213247	FBXL5		A_32_P138032	C1orf61
		A_23_P46507	BOLA1			A_23_P213255	SMARCAD1	A_23_P213255	SMARCAD1		A_23_P34396	C1orf63
		A_24_P77364	BOLA3			A_23_P213288	SCD5	A_23_P213288	SCD5		A_23_P405175	C1orf71
		A_23_P43800	BOP1			A_23_P213298	ARSJ	A_23_P213298	ARSJ		A_24_P265539	C1orf77
		A_23_P428548	BPTF			A_23_P21333	MKRN3	A_23_P21333	MKRN3		A_24_P400161	C1orf84
		A_32_P143689	BQ008507			A_23_P213350	A_23_P213350	A_23_P213350	A_23_P213350		A_24_P73862	C1QTNF1
		A_32_P207789	BQ017638			A_23_P213375	PCDHB2	A_23_P213375	PCDHB2		A_23_P92903	C1QTNF2
		A_32_P114475	BQ045216			A_23_P213441	UTP15	A_23_P213441	UTP15		A_23_P122067	C1QTNF3
		A_32_P233457	BQ050540			A_23_P213468	A_23_P213468	A_23_P213468	A_23_P213468		A_24_P211565	C1QTNF6
		A_32_P163937	BQ064481			A_23_P213486	THC2504035	A_23_P213486	THC2504035		A_23_P363968	C1RL
		A_24_P697437	BQ069859			A_23_P213508	PCSK1	A_23_P213508	PCSK1		A_23_P40295	C20orf103
		A_32_P65157	BQ071182			A_23_P213518	CAST	A_23_P213518	CAST		A_24_P323941	C20orf106
		A_32_P69399	BQ072652			A_23_P213602	CSNK1G3	A_23_P213602	CSNK1G3		A_24_P305533	C20orf107
		A_32_P226700	BQ189189			A_23_P213706	IL4	A_23_P213706	IL4		A_23_P372096	C20orf112
		A_32_P187458	BQ233242			A_23_P213728	CAMLG	A_23_P213728	CAMLG		A_23_P5936	C20orf117
		A_32_P215462	BQ272125			A_23_P213745	CXCL14	A_23_P213745	CXCL14		A_23_P421811	C20orf132
		A_32_P62469	BQ307884			A_23_P21376	MAGI2	A_23_P21376	MAGI2		A_23_P120513	C20orf141
		A_24_P944898	BQ329909			A_23_P213863	FLJ10404	A_23_P213863	FLJ10404		A_23_P431638	C20orf142
		A_32_P44073	BQ333643			A_23_P213877	C5orf42	A_23_P213877	C5orf42		A_32_P331052	C20orf151
		A_32_P100076	BQ374929			A_23_P213959	PPARGC1B	A_23_P213959	PPARGC1B		A_23_P91414	C20orf160
		A_32_P156628	BQ379494			A_23_P214026	FBN2	FALSE	FALSE		A_23_P68505	C20orf177
		A_32_P111873	BQ432543			A_23_P214026		FALSE	FALSE		A_23_P406122	C20orf194
		A_32_P107859	BQ638334			A_23_P214080	EGR1	A_23_P214080	EGR1		A_23_P131754	C20orf195
		A_24_P734764	BQ639603			A_23_P214144	COL10A1	A_23_P214144	COL10A1		A_32_P157385	C20orf199
		A_32_P227496	BQ684512			A_23_P214168	COL12A1	FALSE	FALSE		A_32_P4262	C20orf26
		A_24_P739785	BQ706916			A_23_P214168		FALSE	FALSE		A_23_P57110	C20orf54
		A_24_P97257	BQ772694			A_23_P214222	MARCKS	A_23_P214222	MARCKS		A_32_P111306	C21orf109
[truncated: 9,175 more rows]
