# Supplementary material for: A synergistic antiproliferation effect of curcumin and docosahexaenoic acid in SK-BR-3 breast cancer cells: unique signaling not explained by the effects of either compound alone
Source: BMC Cancer. 2011 Apr 21;11:149. doi: 10.1186/1471-2407-11-149 (PMC3111403; doi:10.1186/1471-2407-11-149)
Supplement: Additional file 3 — Extracting ratio, fold-change and P values for genes that did not respond to one treatment but did respond to another treatment. The microarray element identities compiled in Supplementary Data-1.2 were then used in "Supplementary Data-1.3.xlsx" to query the gene ratio lists (comprehensive data for all microarray elements) for each replicate of the Zadd treatment. Results for each element are compiled into a single final data set sorted by element ID. [file 1471-2407-11-149-S3.XLSX]

## Sheet: ALL not Zadd from UNTvsZadd1
Data from "grl_Unt 1_Unt 2_ Unt 3_vs_Zadd 1.txt" sorted against the sequence codes from 'ALL not Zadd' (derived in the Excel workbook "Extracting ALL responders that are not Zadd responders.xlsx").					Conditional formulae extract values from the gene ratio list that correspond with only chip elements from the set 'ALL not Zadd'					FALSE values removed. This set contains normalized ratio and P-value data, from UNTvsZadd 1, for ALL chip elements that were not significant 3 replicate responders in the Zadd treatment.
Sequence Code	Sequence Name	Ratio	P-value		Sequence Code	Sequence Name	Ratio	P-value		Sequence Code	Sequence Name	Ratio	P-value
A_23_P100001	FAM174B	1.12697	0.14099		A_23_P100001	FAM174B	1.12697	0.14099		A_23_P10605	A_23_P10605	0.77791	0.02711
A_23_P100001					FALSE	FALSE	FALSE	FALSE		A_23_P106814	A_23_P106814	0.97892	0.82038
A_23_P100011	AP3S2	1.03664	0.72528		FALSE	FALSE	FALSE	FALSE		A_23_P113263	A_23_P113263	0.79107	0.02013
A_23_P100022	SV2B	0.31859	1.03862e-07		FALSE	FALSE	FALSE	FALSE		A_23_P115902	A_23_P115902	1.0398	0.64722
A_23_P100056	RBPMS2	15.7339	1.82856e-21		FALSE	FALSE	FALSE	FALSE		A_23_P117943	A_23_P117943	0.99018	0.902
A_23_P100074	AVEN	1.33975	0.00073		FALSE	FALSE	FALSE	FALSE		A_23_P125109	A_23_P125109	1.70352	4.69627e-07
A_23_P100092	ZSCAN29	1.34416	0.0007		FALSE	FALSE	FALSE	FALSE		A_23_P136013	A_23_P136013	0.96817	0.74325
A_23_P100103	VPS39	1.77961	1.33605e-08		A_23_P100103	VPS39	1.77961	1.33605e-08		A_23_P144317	A_23_P144317	1.41602	0.35627
A_23_P100103					FALSE	FALSE	FALSE	FALSE		A_23_P14432	A_23_P14432	0.71325	0.00163
A_23_P100111	CHP	1.11644	0.20878		A_23_P100111	CHP	1.11644	0.20878		A_23_P151376	A_23_P151376	0.88762	0.28458
A_23_P100111					FALSE	FALSE	FALSE	FALSE		A_23_P165819	A_23_P165819	0.76509	0.00259
A_23_P100127	CASC5	0.33453	1.99914e-19		FALSE	FALSE	FALSE	FALSE		A_23_P170713	A_23_P170713	1.62854	7.99379e-06
A_23_P100133	ATMIN	1.04928	0.59988		FALSE	FALSE	FALSE	FALSE		A_23_P17152	A_23_P17152	1.41103	6e-05
A_23_P100141	UNKL	2.95893	7.89578e-23		FALSE	FALSE	FALSE	FALSE		A_23_P213350	A_23_P213350	0.97535	0.79379
A_23_P100156	TMEM127	0.97993	0.82657		FALSE	FALSE	FALSE	FALSE		A_23_P213468	A_23_P213468	1.59706	0.00025
A_23_P100177	MMP15	0.78835	0.01595		FALSE	FALSE	FALSE	FALSE		A_23_P216581	A_23_P216581	2.52058	0.00437
A_23_P100189	PRM1	0.78187	0.51145		FALSE	FALSE	FALSE	FALSE		A_23_P21804	A_23_P21804	1.12094	0.1732
A_23_P100196	USP10	0.87003	0.13379		FALSE	FALSE	FALSE	FALSE		A_23_P254384	A_23_P254384	1.54826	9.58731e-07
A_23_P100203	HSBP1	0.69032	0.00035		FALSE	FALSE	FALSE	FALSE		A_23_P28397	A_23_P28397	1.06662	0.54736
A_23_P100220	RBM35B	1.25924	0.00514		A_23_P100220	RBM35B	1.25924	0.00514		A_23_P28743	A_23_P28743	0.88366	0.16448
A_23_P100220					FALSE	FALSE	FALSE	FALSE		A_23_P28927	A_23_P28927	1.03487	0.97337
A_23_P100240	CDH16	2.25216	0.24359		A_23_P100240	CDH16	2.25216	0.24359		A_23_P347100	A_23_P347100	0.81991	0.02981
A_23_P100240					FALSE	FALSE	FALSE	FALSE		A_23_P369758	A_23_P369758	0.93463	0.4681
A_23_P10025	NELL2	0.66705	0.12509		FALSE	FALSE	FALSE	FALSE		A_23_P399579	A_23_P399579	1.57582	6.54676e-08
A_23_P100263	CMIP	2.73828	9.0387e-12		FALSE	FALSE	FALSE	FALSE		A_23_P41824	A_23_P41824	0.90586	0.25822
A_23_P100278	GRIN2A	0.83722	0.85153		FALSE	FALSE	FALSE	FALSE		A_23_P4462	A_23_P4462	1.31985	0.00423
A_23_P100292	ZNF598	1.03516	0.69369		A_23_P100292	ZNF598	1.03516	0.69369		A_23_P47546	A_23_P47546	0.51959	4.00608e-08
A_23_P100292					FALSE	FALSE	FALSE	FALSE		A_23_P83991	A_23_P83991	0.88155	0.3566
A_23_P100315	DECR2	0.8551	0.05295		FALSE	FALSE	FALSE	FALSE		A_23_P91130	A_23_P91130	0.623	0.00213
A_23_P100326	C16orf35	0.86399	0.07779		FALSE	FALSE	FALSE	FALSE		A_23_P9997	A_23_P9997	0.36522	0.03455
A_23_P100341	ORC6L	1.46767	0.00015		FALSE	FALSE	FALSE	FALSE		A_24_P101480	A_24_P101480	1.71917	0.00016
A_23_P100344	ORC6L	0.86247	0.12067		A_23_P100344	ORC6L	0.86247	0.12067		A_24_P101742	A_24_P101742	0.8841	0.21249
A_23_P100344					FALSE	FALSE	FALSE	FALSE		A_24_P109711	A_24_P109711	1.30414	0.74334
A_23_P100355	PPP4C	0.7145	3e-05		FALSE	FALSE	FALSE	FALSE		A_24_P110239	A_24_P110239	1.17682	0.85677
A_23_P100386	IL34	1.28014	0.76068		FALSE	FALSE	FALSE	FALSE		A_24_P110591	A_24_P110591	0.83764	0.04864
A_23_P100392	TCEB2	0.5928	8.38074e-09		A_23_P100392	TCEB2	0.5928	8.38074e-09		A_24_P118271	A_24_P118271	1.24026	0.0348
A_23_P100392					FALSE	FALSE	FALSE	FALSE		A_24_P118391	A_24_P118391	1.44419	0.00013
A_23_P100408	NTN3	1.03767	0.85181		FALSE	FALSE	FALSE	FALSE		A_24_P126851	A_24_P126851	0.79711	0.00481
A_23_P100413	EXOSC6	1.3804	0.00244		FALSE	FALSE	FALSE	FALSE		A_24_P126931	A_24_P126931	1.16253	0.12926
A_23_P100420	ZCCHC14	0.84594	0.05208		A_23_P100420	ZCCHC14	0.84594	0.05208		A_24_P127462	A_24_P127462	0.67105	8e-05
A_23_P100420					FALSE	FALSE	FALSE	FALSE		A_24_P135551	A_24_P135551	1.84536	6.74611e-08
A_23_P100441	NIP30	0.74267	0.00068		FALSE	FALSE	FALSE	FALSE		A_24_P136155	A_24_P136155	1.04218	0.68089
A_23_P100455	MTHFSD	1.78035	7.66242e-09		A_23_P100455	MTHFSD	1.78035	7.66242e-09		A_24_P143785	A_24_P143785	1.06162	0.50005
A_23_P100455					FALSE	FALSE	FALSE	FALSE		A_24_P144054	A_24_P144054	1.9109	1.61173e-13
A_23_P100469	TXNL4B	0.90623	0.24924		FALSE	FALSE	FALSE	FALSE		A_24_P144487	A_24_P144487	1.45883	7e-05
A_23_P100478	MYST1	0.85531	0.05888		FALSE	FALSE	FALSE	FALSE		A_24_P152315	A_24_P152315	0.93195	0.49759
A_23_P100486	VKORC1	0.50409	1.13104e-11		FALSE	FALSE	FALSE	FALSE		A_24_P152345	A_24_P152345	1.4539	2e-05
A_23_P100499	ROGDI	0.67802	0.00103		FALSE	FALSE	FALSE	FALSE		A_24_P152775	A_24_P152775	1.45745	0.00062
A_23_P100501	HMOX2	0.84111	0.05531		FALSE	FALSE	FALSE	FALSE		A_24_P153002	A_24_P153002	1.93063	8.02729e-07
A_23_P100517	TMEM170A	0.94021	0.4594		FALSE	FALSE	FALSE	FALSE		A_24_P158193	A_24_P158193	1.31429	0.74134
A_23_P100522	AK027211	1.78405	8.01656e-10		FALSE	FALSE	FALSE	FALSE		A_24_P16090	A_24_P16090	0.91027	0.3513
A_23_P100539	ABCC6	0.47886	3.0202e-07		FALSE	FALSE	FALSE	FALSE		A_24_P16361	A_24_P16361	1.47221	7e-05
A_23_P100556	EXOC7	1.4694	9.41961e-06		A_23_P100556	EXOC7	1.4694	9.41961e-06		A_24_P169645	A_24_P169645	1.14168	0.17827
A_23_P100556					FALSE	FALSE	FALSE	FALSE		A_24_P170309	A_24_P170309	0.92659	0.46863
A_23_P100576	PSMB3	1.6123	2.30064e-08		FALSE	FALSE	FALSE	FALSE		A_24_P174063	A_24_P174063	1.31907	0.00166
A_23_P100583	LPO		1		FALSE	FALSE	FALSE	FALSE		A_24_P178167	A_24_P178167	1.14175	0.18855
A_23_P100595	BC005072	10.0273	4.75551e-11		FALSE	FALSE	FALSE	FALSE		A_24_P178475	A_24_P178475	0.94709	0.63761
A_23_P10060	A_23_P10060	0.63155	0.49872		FALSE	FALSE	FALSE	FALSE		A_24_P187154	A_24_P187154	0.72304	0.00027
A_23_P100602	TBCD	0.85507	0.09304		FALSE	FALSE	FALSE	FALSE		A_24_P187304	A_24_P187304	1.40133	0.00139
A_23_P10062	MGAT4C	1.15523	0.87578		FALSE	FALSE	FALSE	FALSE		A_24_P187365	A_24_P187365	2.20762	2.24503e-08
A_23_P100632	HN1	0.75693	0.00147		FALSE	FALSE	FALSE	FALSE		A_24_P195454	A_24_P195454	0.74919	0.00074
A_23_P100642	PNMT	0.33933	3.30323e-19		FALSE	FALSE	FALSE	FALSE		A_24_P200962	A_24_P200962	0.76966	0.00278
A_23_P100654	ZBTB4	1.20641	0.01658		A_23_P100654	ZBTB4	1.20641	0.01658		A_24_P204135	A_24_P204135	0.62659	0.00029
A_23_P100654					FALSE	FALSE	FALSE	FALSE		A_24_P204257	A_24_P204257	1.2175	0.1793
A_23_P100660	SERPINF1	0.44117	6.18068e-13		FALSE	FALSE	FALSE	FALSE		A_24_P204334	A_24_P204334	0.83296	0.09182
A_23_P100676	SMG6	0.98951	0.90855		FALSE	FALSE	FALSE	FALSE		A_24_P204414	A_24_P204414	1.25142	0.03447
A_23_P100693	HELZ	1.07694	0.4497		A_23_P100693	HELZ	1.07694	0.4497		A_24_P204574	A_24_P204574	0.84404	0.82534
A_23_P100693					FALSE	FALSE	FALSE	FALSE		A_24_P204664	A_24_P204664	1.69613	3.50298e-06
A_23_P100704	MAPK7	0.84764	0.07726		FALSE	FALSE	FALSE	FALSE		A_24_P205307	A_24_P205307	0.84399	0.11772
A_23_P100711	PMP22	1.43626	0.0501		A_23_P100711	PMP22	1.43626	0.0501		A_24_P229304	A_24_P229304	1.49513	0.00168
A_23_P100711					FALSE	FALSE	FALSE	FALSE		A_24_P229438	A_24_P229438	0.92231	0.44903
A_23_P100730	SKAP1	0.67212	0.43072		FALSE	FALSE	FALSE	FALSE		A_24_P229911	A_24_P229911	1.99091	4.59022e-11
A_23_P100754	SMURF2	1.01098	0.92008		A_23_P100754	SMURF2	1.01098	0.92008		A_24_P230388	A_24_P230388	2.06507	2.2361e-08
A_23_P100754					FALSE	FALSE	FALSE	FALSE		A_24_P233560	A_24_P233560	0.63174	9.74355e-06
A_23_P100764	SLC25A39	0.73605	0.00186		FALSE	FALSE	FALSE	FALSE		A_24_P238427	A_24_P238427	1.43071	0.00024
A_23_P10077	PNPLA2	0.7646	0.00859		FALSE	FALSE	FALSE	FALSE		A_24_P238868	A_24_P238868	1.69975	4.02836e-09
A_23_P100779	UBTF	1.08123	0.35734		FALSE	FALSE	FALSE	FALSE		A_24_P24415	A_24_P24415	2.07959	4.64457e-07
A_23_P100788	STAT5B	0.84723	0.10069		FALSE	FALSE	FALSE	FALSE		A_24_P24453	A_24_P24453	1.01944	0.85048
A_23_P100795	STAT3	0.82965	0.03908		FALSE	FALSE	FALSE	FALSE		A_24_P246863	A_24_P246863	1.36684	0.00885
A_23_P100802	CCDC56	1.00713	0.93365		FALSE	FALSE	FALSE	FALSE		A_24_P247169	A_24_P247169	1.90871	4.58202e-06
A_23_P10081	ARL13B	0.47035	3e-05		FALSE	FALSE	FALSE	FALSE		A_24_P24806	A_24_P24806	0.9945	0.94936
A_23_P100868	MYO19	0.60695	2.73997e-09		FALSE	FALSE	FALSE	FALSE		A_24_P255123	A_24_P255123	1.32643	0.02984
A_23_P100872	HOXB3	0.50402	0.1214		FALSE	FALSE	FALSE	FALSE		A_24_P255324	A_24_P255324	1.40273	0.29015
A_23_P100883	SUZ12	1.03397	0.68809		A_23_P100883	SUZ12	1.03397	0.68809		A_24_P255763	A_24_P255763	0.53673	3.95665e-08
A_23_P100883					FALSE	FALSE	FALSE	FALSE		A_24_P256093	A_24_P256093	1.6328	1.17482e-06
A_23_P10091	A_23_P10091	1.25269	0.79008		FALSE	FALSE	FALSE	FALSE		A_24_P268474	A_24_P268474	1.4945	0.00484
A_23_P100912	GIT1	0.92775	0.54459		FALSE	FALSE	FALSE	FALSE		A_24_P272381	A_24_P272381	0.5415	0.33424
A_23_P100931	AIPL1	1.2923	0.75176		FALSE	FALSE	FALSE	FALSE		A_24_P273214	A_24_P273214	2.04451	9.51327e-07
A_23_P100935	AIPL1	6.45726	5.95903e-06		FALSE	FALSE	FALSE	FALSE		A_24_P280953	A_24_P280953	1.53561	0.00021
A_23_P100959	ZFP3	5.08086	2.07365e-14		FALSE	FALSE	FALSE	FALSE		A_24_P281025	A_24_P281025	2.04453	8.90495e-07
A_23_P100963	SPNS3	0.6502	0.00015		A_23_P100963	SPNS3	0.6502	0.00015		A_24_P289573	A_24_P289573	1.97373	1.14797e-07
A_23_P100963					FALSE	FALSE	FALSE	FALSE		A_24_P289753	A_24_P289753	1.56792	5e-05
A_23_P100990	KRT38	1.17206	0.77558		FALSE	FALSE	FALSE	FALSE		A_24_P289834	A_24_P289834	1.21177	0.02215
A_23_P100991	KRT38	1.27352	0.76711		FALSE	FALSE	FALSE	FALSE		A_24_P289984	A_24_P289984	1.32596	0.01047
A_23_P101007	NOTUM	1.33646	0.00663		FALSE	FALSE	FALSE	FALSE		A_24_P290087	A_24_P290087	1.37693	0.01488
A_23_P101013	TMC6	1.00155	0.98539		FALSE	FALSE	FALSE	FALSE		A_24_P298616	A_24_P298616	1.87934	1.96609e-08
A_23_P101025	LGALS9C	0.90988	0.35805		FALSE	FALSE	FALSE	FALSE		A_24_P298928	A_24_P298928	1.18625	0.21695
A_23_P101038	KRTAP9-3	1.58866	0.60212		FALSE	FALSE	FALSE	FALSE		A_24_P306644	A_24_P306644	1.33164	0.00309
A_23_P101048	KRTAP3-2	1.3099	0.74084		FALSE	FALSE	FALSE	FALSE		A_24_P315581	A_24_P315581	2.00624	6.76806e-08
A_23_P101054	KRT34	0.58076	0.40182		A_23_P101054	KRT34	0.58076	0.40182		A_24_P315674	A_24_P315674	1.03864	0.89992
A_23_P101054					FALSE	FALSE	FALSE	FALSE		A_24_P322908	A_24_P322908	1.06658	0.47333
A_23_P101073	OR1E1	0.53811	0.31872		FALSE	FALSE	FALSE	FALSE		A_24_P32708	A_24_P32708	1.86902	2.65094e-09
A_23_P101084	SPATA22	1.08794	0.93136		FALSE	FALSE	FALSE	FALSE		A_24_P33055	A_24_P33055	0.92703	0.4297
A_23_P101093	COPZ2	0.41062	0.05083		A_23_P101093	COPZ2	0.41062	0.05083		A_24_P33105	A_24_P33105	0.83252	0.27126
A_23_P101093					FALSE	FALSE	FALSE	FALSE		A_24_P332263	A_24_P332263	1.46257	3.61466e-06
A_23_P101111	CTDP1	1.2026	0.0391		A_23_P101111	CTDP1	1.2026	0.0391		A_24_P332953	A_24_P332953	0.91415	0.41449
A_23_P101111					FALSE	FALSE	FALSE	FALSE		A_24_P33385	A_24_P33385	1.99829	1.64294e-08
A_23_P101121	THC2656479	1.07305	0.68316		A_23_P101121	THC2656479	1.07305	0.68316		A_24_P33525	A_24_P33525	1.76934	6.17045e-07
A_23_P101121					FALSE	FALSE	FALSE	FALSE		A_24_P349596	A_24_P349596	1.47522	9e-05
A_23_P101131	GRP	1.4071	0.5164		A_23_P101131	GRP	1.4071	0.5164		A_24_P349869	A_24_P349869	0.842	0.12415
A_23_P101131					FALSE	FALSE	FALSE	FALSE		A_24_P358215	A_24_P358215	1.04701	0.57579
A_23_P101141	RNF125	0.55768	0.37723		A_23_P101141	RNF125	0.55768	0.37723		A_24_P358390	A_24_P358390	1.53981	4e-05
A_23_P101141					FALSE	FALSE	FALSE	FALSE		A_24_P358606	A_24_P358606	0.94796	0.56939
A_23_P101185	NARS	1.10037	0.28281		FALSE	FALSE	FALSE	FALSE		A_24_P358857	A_24_P358857	1.01162	0.90713
A_23_P101193	MYO5B	1.26349	0.00458		FALSE	FALSE	FALSE	FALSE		A_24_P366768	A_24_P366768	1.68172	1.44477e-07
A_23_P101208	CYB5A	0.7708	0.00446		FALSE	FALSE	FALSE	FALSE		A_24_P367100	A_24_P367100	0.93578	0.49583
A_23_P10121	SFRP1	1.12995	0.57601		A_23_P10121	SFRP1	1.12995	0.57601		A_24_P367259	A_24_P367259	0.97012	0.72283
A_23_P10121					FALSE	FALSE	FALSE	FALSE		A_24_P367282	A_24_P367282	1.44951	0.12863
A_23_P101237	C18orf21	1.10083	0.25676		FALSE	FALSE	FALSE	FALSE		A_24_P367326	A_24_P367326	1.2763	0.00932
A_23_P101240	LOC147645	1.49184	0.00076		FALSE	FALSE	FALSE	FALSE		A_24_P368748	A_24_P368748	1.31281	0.01727
A_23_P101246	LOC147645	0.89243	0.30085		FALSE	FALSE	FALSE	FALSE		A_24_P375573	A_24_P375573	1.43783	0.00025
A_23_P101253	ZNF614	1.54048	9.0036e-06		FALSE	FALSE	FALSE	FALSE		A_24_P375870	A_24_P375870	0.87792	0.13991
A_23_P101258	ZNF614	1.85852	1.31415e-09		FALSE	FALSE	FALSE	FALSE		A_24_P375962	A_24_P375962	0.73405	0.00823
A_23_P10127	SFRP1	7.30543	3.05026e-07		FALSE	FALSE	FALSE	FALSE		A_24_P383569	A_24_P383569	1.5516	0.00022
A_23_P101272	ZNF446	1.07257	0.39014		FALSE	FALSE	FALSE	FALSE		A_24_P383680	A_24_P383680	0.73283	0.00176
A_23_P101281	ZNF587	1.03987	0.67789		FALSE	FALSE	FALSE	FALSE		A_24_P391748	A_24_P391748	0.78971	0.05552
A_23_P101297	EML2	1.71573	2.17214e-08		FALSE	FALSE	FALSE	FALSE		A_24_P392731	A_24_P392731	0.45993	1.50435e-06
A_23_P101303	LRRC68	0.80971	0.01471		FALSE	FALSE	FALSE	FALSE		A_24_P392842	A_24_P392842	1.26859	0.00989
A_23_P101308	LRRC68	0.68336	0.00019		FALSE	FALSE	FALSE	FALSE		A_24_P399341	A_24_P399341	1.34916	0.71963
A_23_P101319	ZNF285A	2.1557	1e-05		A_23_P101319	ZNF285A	2.1557	1e-05		A_24_P400751	A_24_P400751	2.00449	5.70045e-09
A_23_P101319					FALSE	FALSE	FALSE	FALSE		A_24_P400970	A_24_P400970	0.83413	0.02993
A_23_P101321	ARHGEF1	1.05235	0.60194		FALSE	FALSE	FALSE	FALSE		A_24_P401321	A_24_P401321	1.30889	0.00258
A_23_P101332	KRI1	0.699	2e-05		FALSE	FALSE	FALSE	FALSE		A_24_P401663	A_24_P401663	2.74093	5.13794e-15
A_23_P101342	ATG4D	1.28089	0.00431		FALSE	FALSE	FALSE	FALSE		A_24_P409361	A_24_P409361	1.76414	3.2453e-08
A_23_P10135	NKIRAS2	0.95371	0.59028		FALSE	FALSE	FALSE	FALSE		A_24_P409560	A_24_P409560	1.97503	6.15904e-10
A_23_P101351	ZNF426	1.49601	0.00179		A_23_P101351	ZNF426	1.49601	0.00179		A_24_P41540	A_24_P41540	1.44196	0.00166
A_23_P101351					FALSE	FALSE	FALSE	FALSE		A_24_P417922	A_24_P417922	1.30853	0.01679
A_23_P101374	CYP2S1	0.70308	0.58643		FALSE	FALSE	FALSE	FALSE		A_24_P418019	A_24_P418019	1.02709	0.75232
A_23_P101380	B3GNT8	1.87159	2.7736e-06		FALSE	FALSE	FALSE	FALSE		A_24_P41890	A_24_P41890	0.56897	2.50387e-07
A_23_P101392	TMEM38A	0.79766	0.18488		A_23_P101392	TMEM38A	0.79766	0.18488		A_24_P42107	A_24_P42107	1.53075	0.00016
A_23_P101392					FALSE	FALSE	FALSE	FALSE		A_24_P461664	A_24_P461664	1.84604	4.7707e-08
A_23_P1014	C1orf97	1.17111	0.10366		FALSE	FALSE	FALSE	FALSE		A_24_P467805	A_24_P467805	1.00847	0.93049
A_23_P101407	C3	1.71007	0.0001		FALSE	FALSE	FALSE	FALSE		A_24_P470782	A_24_P470782	1.64273	5.09847e-08
A_23_P101427	EVI5L	0.68254	0.00073		FALSE	FALSE	FALSE	FALSE		A_24_P471099	A_24_P471099	1.55596	0.00332
A_23_P101434	NLRP12	0.67819	0.38646		FALSE	FALSE	FALSE	FALSE		A_24_P477353	A_24_P477353	1.69413	1.29848e-06
A_23_P101461	CCDC130	1.21528	0.02449		FALSE	FALSE	FALSE	FALSE		A_24_P477610	A_24_P477610	1.16277	0.29134
A_23_P101476	ZNF442	1.4421	0.00515		FALSE	FALSE	FALSE	FALSE		A_24_P480206	A_24_P480206	2.24353	3.07635e-09
A_23_P101480	MAST1	0.79414	0.08746		FALSE	FALSE	FALSE	FALSE		A_24_P483871	A_24_P483871	1.97638	3e-05
A_23_P101505	KLK11	0.92708	0.93812		FALSE	FALSE	FALSE	FALSE		A_24_P486544	A_24_P486544	1.32536	0.73351
A_23_P101516	KCNC3	0.94235	0.64706		FALSE	FALSE	FALSE	FALSE		A_24_P486924	A_24_P486924	1.05031	0.9297
A_23_P101521	C19orf41	1.35085	0.71804		FALSE	FALSE	FALSE	FALSE		A_24_P487766	A_24_P487766	1.06771	0.4442
A_23_P101532	RPS11	1.009	0.91976		FALSE	FALSE	FALSE	FALSE		A_24_P488510	A_24_P488510	0.70262	0.07516
A_23_P101551	BCAT2	0.48286	1.54154e-15		FALSE	FALSE	FALSE	FALSE		A_24_P490109	A_24_P490109	0.55318	0.38817
A_23_P10156	CHMP6	1.27393	0.00892		FALSE	FALSE	FALSE	FALSE		A_24_P493005	A_24_P493005	1.44085	0.00028
A_23_P101564	FGF21	0.80292	0.80009		FALSE	FALSE	FALSE	FALSE		A_24_P494658	A_24_P494658	1.41441	0.00028
A_23_P101573	SPACA4	1.23953	0.71387		FALSE	FALSE	FALSE	FALSE		A_24_P50139	A_24_P50139	0.69111	0.38151
A_23_P101615	ZNF565	1.05149	0.56394		FALSE	FALSE	FALSE	FALSE		A_24_P50509	A_24_P50509	0.67302	2e-05
A_23_P101623	ZNF667	1.81447	0.02983		FALSE	FALSE	FALSE	FALSE		A_24_P50601	A_24_P50601	1.65636	0.00032
A_23_P101636	KIR3DL2	1.26587	0.77206		FALSE	FALSE	FALSE	FALSE		A_24_P511776	A_24_P511776	0.67096	0.18059
A_23_P101642	PTPRH	1.05243	0.58096		FALSE	FALSE	FALSE	FALSE		A_24_P514814	A_24_P514814	1.03002	0.79603
A_23_P101655	ACTN4	0.88463	0.16011		FALSE	FALSE	FALSE	FALSE		A_24_P525144	A_24_P525144	0.96427	0.77761
A_23_P101671	ATCAY	1.26186	0.7738		FALSE	FALSE	FALSE	FALSE		A_24_P533990	A_24_P533990	1.71086	5e-05
A_23_P101683	CLC	1.34744	0.717		A_23_P101683	CLC	1.34744	0.717		A_24_P551530	A_24_P551530	1.53069	0.00192
A_23_P101683					FALSE	FALSE	FALSE	FALSE		A_24_P556049	A_24_P556049	0.28281	5e-05
A_23_P101699	HDGF2	0.96412	0.70114		FALSE	FALSE	FALSE	FALSE		A_24_P562242	A_24_P562242	1.00492	0.95494
A_23_P101707	M6PRBP1	1.15081	0.12938		FALSE	FALSE	FALSE	FALSE		A_24_P566027	A_24_P566027	0.53555	0.07053
A_23_P10172	TSP50	1.3055	0.74391		FALSE	FALSE	FALSE	FALSE		A_24_P571824	A_24_P571824	1.02284	0.81979
A_23_P101737	DOT1L	0.61091	2e-05		A_23_P101737	DOT1L	0.61091	2e-05		A_24_P581311	A_24_P581311	2.27553	0.26184
A_23_P101737					FALSE	FALSE	FALSE	FALSE		A_24_P638453	A_24_P638453	0.50402	3.89458e-11
A_23_P101742	MRPL54	0.76419	0.0014		FALSE	FALSE	FALSE	FALSE		A_24_P654066	A_24_P654066	0.6273	0.00012
A_23_P101759	FUT5	1.61806	1e-05		FALSE	FALSE	FALSE	FALSE		A_24_P655888	A_24_P655888	0.82562	0.0252
A_23_P101761	KISS1R	1.68417	5e-05		A_23_P101761	KISS1R	1.68417	5e-05		A_24_P666795	A_24_P666795	1.37959	0.00276
A_23_P101761					FALSE	FALSE	FALSE	FALSE		A_24_P670342	A_24_P670342	1.68686	6.82981e-08
A_23_P101774	SLC5A5	0.50821	0.07274		FALSE	FALSE	FALSE	FALSE		A_24_P67574	A_24_P67574	0.83824	0.23381
A_23_P101783	IL12RB1	0.786	0.29293		FALSE	FALSE	FALSE	FALSE		A_24_P676200	A_24_P676200	9.80532	3.91772e-10
A_23_P101796	SYDE1	0.58882	2.30636e-07		A_23_P101796	SYDE1	0.58882	2.30636e-07		A_24_P676216	A_24_P676216	1.99811	3.17252e-09
A_23_P101796					FALSE	FALSE	FALSE	FALSE		A_24_P676566	A_24_P676566	0.32788	0.0027
A_23_P101806	HPN	0.45659	0.1145		FALSE	FALSE	FALSE	FALSE		A_24_P681266	A_24_P681266	0.54926	0.00207
A_23_P101811	ZNF14	1.22889	0.03785		FALSE	FALSE	FALSE	FALSE		A_24_P681563	A_24_P681563	1.50903	5.32603e-06
A_23_P10182	ACOX2	0.59996	3.96295e-06		FALSE	FALSE	FALSE	FALSE		A_24_P682550	A_24_P682550	1.11486	0.24237
A_23_P101829	LPAR2	1.08529	0.49295		FALSE	FALSE	FALSE	FALSE		A_24_P692600	A_24_P692600	1.14437	0.29535
A_23_P101871	FBXO17	1.28445	0.76086		FALSE	FALSE	FALSE	FALSE		A_24_P695223	A_24_P695223	1.25439	0.04494
A_23_P101893	FBN3	1.34229	0.04024		FALSE	FALSE	FALSE	FALSE		A_24_P7021	A_24_P7021	1.22884	0.03248
A_23_P101905	APC2	0.81693	0.48161		A_23_P101905	APC2	0.81693	0.48161		A_24_P714316	A_24_P714316	1.66397	3.72955e-06
A_23_P101905					FALSE	FALSE	FALSE	FALSE		A_24_P724807	A_24_P724807	1.43483	0.00167
A_23_P101908	APC2	1.11672	0.62793		FALSE	FALSE	FALSE	FALSE		A_24_P745960	A_24_P745960	1.74596	1e-05
A_23_P10194	SEZ6L2	1.10988	0.18709		FALSE	FALSE	FALSE	FALSE		A_24_P7470	A_24_P7470	0.8046	0.00648
A_23_P101943	ARL5A	0.85897	0.16142		FALSE	FALSE	FALSE	FALSE		A_24_P760324	A_24_P760324	1.39243	0.69618
A_23_P101950	MDH1	0.84792	0.04543		FALSE	FALSE	FALSE	FALSE		A_24_P761386	A_24_P761386	1.22327	0.01704
A_23_P101960	ZFP36L2	0.99723	0.97282		FALSE	FALSE	FALSE	FALSE		A_24_P76319	A_24_P76319	1.2009	0.07389
A_23_P101972	CAPN13	0.66399	4.13002e-06		FALSE	FALSE	FALSE	FALSE		A_24_P7785	A_24_P7785	1.94487	6.19017e-08
A_23_P101992	MARCO	0.36556	0.02246		FALSE	FALSE	FALSE	FALSE		A_24_P780709	A_24_P780709	1.07187	0.51733
A_23_P102000	CXCR4	0.31042	0		FALSE	FALSE	FALSE	FALSE		A_24_P782102	A_24_P782102	0.33728	0.02757
A_23_P102017	ERMN	1.39927	0.50121		FALSE	FALSE	FALSE	FALSE		A_24_P783656	A_24_P783656	0.45886	0.2326
A_23_P102037	COQ10B	0.97082	0.76914		FALSE	FALSE	FALSE	FALSE		A_24_P792748	A_24_P792748	0.88382	0.28743
A_23_P102058	MATN3	0.56833	0.0567		FALSE	FALSE	FALSE	FALSE		A_24_P798431	A_24_P798431	0.8782	0.1878
A_23_P10206	HAS2	0.38667	0.0655		A_23_P10206	HAS2	0.38667	0.0655		A_24_P812265	A_24_P812265	0.9873	0.89384
A_23_P10206					FALSE	FALSE	FALSE	FALSE		A_24_P815570	A_24_P815570	0.77601	0.73554
A_23_P102060	SSFA2	0.90868	0.30597		FALSE	FALSE	FALSE	FALSE		A_24_P821146	A_24_P821146	1.32068	0.00185
A_23_P102071	AK027315	0.47001	2.37447e-12		FALSE	FALSE	FALSE	FALSE		A_24_P827738	A_24_P827738	1.14566	0.09502
A_23_P102083	BOLL	1.3786	0.70293		FALSE	FALSE	FALSE	FALSE		A_24_P828125	A_24_P828125	1.58633	0.00029
A_23_P102109	TUBA4A	1.33062	0.00493		FALSE	FALSE	FALSE	FALSE		A_24_P84268	A_24_P84268	0.9559	0.71514
A_23_P10211	SLC2A13	0.80412	0.03835		FALSE	FALSE	FALSE	FALSE		A_24_P844470	A_24_P844470	1.66134	0.00113
A_23_P102113	WNT10A	1.14592	0.32341		FALSE	FALSE	FALSE	FALSE		A_24_P84482	A_24_P84482	1.26941	0.01153
A_23_P102117	WNT10A	0.4563	0.1704		FALSE	FALSE	FALSE	FALSE		A_24_P84558	A_24_P84558	1.13845	0.1828
A_23_P102122	ARPC2	0.89975	0.22357		FALSE	FALSE	FALSE	FALSE		A_24_P845649	A_24_P845649	1.74785	2.65875e-06
A_23_P102160	FAM82A1	1.27483	0.03865		FALSE	FALSE	FALSE	FALSE		A_24_P846810	A_24_P846810	1.78352	5.67243e-08
A_23_P102172	CPO	1.07614	0.93977		FALSE	FALSE	FALSE	FALSE		A_24_P84711	A_24_P84711	0.59469	2.2843e-09
A_23_P102183	L48692	0.91035	0.26691		FALSE	FALSE	FALSE	FALSE		A_24_P84738	A_24_P84738	0.60676	0.16392
A_23_P102192	MAP4K4	0.68981	0.4967		FALSE	FALSE	FALSE	FALSE		A_24_P852983	A_24_P852983	0.65046	0.05353
A_23_P102202	MSH6	0.84599	0.04775		A_23_P102202	MSH6	0.84599	0.04775		A_24_P853410	A_24_P853410	1.82202	6.7542e-07
A_23_P102202					FALSE	FALSE	FALSE	FALSE		A_24_P856176	A_24_P856176	1.40074	0.00102
A_23_P102235	SNRPG	0.70008	0.00018		FALSE	FALSE	FALSE	FALSE		A_24_P868905	A_24_P868905	0.68828	9e-05
A_23_P102242	MARCH7	1.22181	0.04285		A_23_P102242	MARCH7	1.22181	0.04285		A_24_P872359	A_24_P872359	0.91894	0.38502
A_23_P102242					FALSE	FALSE	FALSE	FALSE		A_24_P874007	A_24_P874007	1.1035	0.47539
A_23_P102258	MRPL53	1.12426	0.17963		FALSE	FALSE	FALSE	FALSE		A_24_P881562	A_24_P881562	1.28243	0.76006
A_23_P102262	MRPL19	0.93435	0.39278		FALSE	FALSE	FALSE	FALSE		A_24_P887695	A_24_P887695	0.53822	0.29534
A_23_P102278	DPP10	1.29405	0.75046		FALSE	FALSE	FALSE	FALSE		A_24_P891265	A_24_P891265	1.36144	0.00053
A_23_P102286	LHCGR	1.30217	0.74491		FALSE	FALSE	FALSE	FALSE		A_24_P900555	A_24_P900555	0.96989	0.76992
A_23_P10232	BANK1	0.9874	0.91319		FALSE	FALSE	FALSE	FALSE		A_24_P901836	A_24_P901836	0.34188	0.03683
A_23_P102320	NUP35	0.95406	0.5694		A_23_P102320	NUP35	0.95406	0.5694		A_24_P911442	A_24_P911442	0.60744	0.38509
A_23_P102320					FALSE	FALSE	FALSE	FALSE		A_24_P912404	A_24_P912404	0.82105	0.14584
A_23_P102331	SCN7A	1.28366	0.7583		FALSE	FALSE	FALSE	FALSE		A_24_P912985	A_24_P912985	0.97182	0.76488
A_23_P102351	CHST10	1.65709	0.02922		FALSE	FALSE	FALSE	FALSE		A_24_P913198	A_24_P913198	0.47051	0.11419
A_23_P102364	NGEF	1.22172	0.01476		FALSE	FALSE	FALSE	FALSE		A_24_P913620	A_24_P913620	2.07068	9.46328e-08
A_23_P102391	SLC40A1	1.35901	0.00087		A_23_P102391	SLC40A1	1.35901	0.00087		A_24_P915079	A_24_P915079	0.64543	0.23004
A_23_P102391					FALSE	FALSE	FALSE	FALSE		A_24_P916338	A_24_P916338	0.89927	0.60655
A_23_P102404	CCT7	0.77412	0.00234		FALSE	FALSE	FALSE	FALSE		A_24_P916979	A_24_P916979	0.23014	0.00125
A_23_P102412	PLEKHA3	1.341	0.00128		FALSE	FALSE	FALSE	FALSE		A_24_P918007	A_24_P918007	0.82268	0.73783
A_23_P102420	CCT4	0.85829	0.05493		FALSE	FALSE	FALSE	FALSE		A_24_P918364	A_24_P918364	1.31567	0.73951
A_23_P102439	ASTL	1.3242	0.00585		FALSE	FALSE	FALSE	FALSE		A_24_P919178	A_24_P919178	1.14132	0.87838
A_23_P102454	INSIG2	1.00196	0.98241		FALSE	FALSE	FALSE	FALSE		A_24_P919256	A_24_P919256	0.37477	0.01237
A_23_P102462	FBLN7	0.78945	0.60393		FALSE	FALSE	FALSE	FALSE		A_24_P919283	A_24_P919283	0.85455	0.07114
A_23_P102471	MSH2	0.78546	4.1416e-11		A_23_P102471	MSH2	0.78546	4.1416e-11		A_24_P919403	A_24_P919403	0.89754	0.91227
A_23_P102471					FALSE	FALSE	FALSE	FALSE		A_24_P920664	A_24_P920664	0.85643	0.1166
A_23_P102481	CTLA4	1.06624	0.94798		FALSE	FALSE	FALSE	FALSE		A_24_P921062	A_24_P921062	1.26319	0.36628
A_23_P102494	C2orf18	1.22466	0.03798		FALSE	FALSE	FALSE	FALSE		A_24_P921390	A_24_P921390	1.43497	0.47327
A_23_P102508	SLC5A6	0.84029	0.04257		FALSE	FALSE	FALSE	FALSE		A_24_P921871	A_24_P921871	1.30302	0.74675
A_23_P102517	PDE6D	0.8463	0.04191		FALSE	FALSE	FALSE	FALSE		A_24_P922387	A_24_P922387	1.06856	0.94804
A_23_P102523	SPTBN1	0.80465	0.00991		FALSE	FALSE	FALSE	FALSE		A_24_P922624	A_24_P922624	0.72558	0.62098
A_23_P102542	AFTPH	1.24875	0.01733		FALSE	FALSE	FALSE	FALSE		A_24_P923449	A_24_P923449	1.80665	0.00914
A_23_P102551	MALL	0.35675	3.19621e-12		FALSE	FALSE	FALSE	FALSE		A_24_P923695	A_24_P923695	1.02553	0.98101
A_23_P102571	SLC2A4RG	1.00661	0.93775		FALSE	FALSE	FALSE	FALSE		A_24_P925222	A_24_P925222	0.88041	0.27679
A_23_P102575	SLC2A4RG	0.87114	0.10591		FALSE	FALSE	FALSE	FALSE		A_24_P927230	A_24_P927230	0.29208	0.01911
A_23_P102582	C20orf24	1.64434	1.73453e-08		FALSE	FALSE	FALSE	FALSE		A_24_P927245	A_24_P927245	1.54993	0.0004
A_23_P102607	ENST00000373222	0.94778	0.7087		A_23_P102607	ENST00000373222	0.94778	0.7087		A_24_P928250	A_24_P928250	1.81299	0.00069
A_23_P102607					FALSE	FALSE	FALSE	FALSE		A_24_P929051	A_24_P929051	0.6384	0.32359
A_23_P102611	WISP2	0.7853	0.00954		FALSE	FALSE	FALSE	FALSE		A_24_P930469	A_24_P930469	1.09216	0.92627
A_23_P102622	MATN4	1.17562	0.40262		A_23_P102622	MATN4	1.17562	0.40262		A_24_P930506	A_24_P930506	0.45511	0.25023
A_23_P102622					FALSE	FALSE	FALSE	FALSE		A_24_P930596	A_24_P930596	1.71293	0.06745
A_23_P102634	WFDC6	0.65858	0.51141		FALSE	FALSE	FALSE	FALSE		A_24_P93184	A_24_P93184	0.81066	0.03986
A_23_P102681	MGC4294	0.74546	0.53429		FALSE	FALSE	FALSE	FALSE		A_24_P932154	A_24_P932154	1.2752	0.76711
A_23_P102694	DEFB129	0.70006	0.68773		FALSE	FALSE	FALSE	FALSE		A_24_P932253	A_24_P932253	1.29992	0.04894
A_23_P102706	SNPH	0.53152	0.11892		FALSE	FALSE	FALSE	FALSE		A_24_P933372	A_24_P933372	1.09862	0.33532
A_23_P102731	SMOX	2.72871	1.25891e-18		FALSE	FALSE	FALSE	FALSE		A_24_P933940	A_24_P933940	0.32425	0.00882
A_23_P102743	TRMT6	0.94314	0.51562		FALSE	FALSE	FALSE	FALSE		A_24_P934434	A_24_P934434	0.29856	0.06837
A_23_P102759	BTBD3	0.9175	0.43105		A_23_P102759	BTBD3	0.9175	0.43105		A_24_P934704	A_24_P934704	0.36711	0.05359
A_23_P102759					FALSE	FALSE	FALSE	FALSE		A_24_P935747	A_24_P935747	1.28136	0.76043
A_23_P102769	C20orf72	0.68899	0.00031		FALSE	FALSE	FALSE	FALSE		A_24_P936057	A_24_P936057	0.6866	0.08069
A_23_P102770	NAT5	1.54792	1.96683e-06		FALSE	FALSE	FALSE	FALSE		A_24_P940244	A_24_P940244	0.8212	0.70704
A_23_P102816	BX647159	1.60212	0.00077		FALSE	FALSE	FALSE	FALSE		A_24_P943258	A_24_P943258	1.19907	0.55489
A_23_P102832	CEP250	0.82654	0.02858		A_23_P102832	CEP250	0.82654	0.02858		A_24_P943429	A_24_P943429	0.96641	0.72516
A_23_P102832					FALSE	FALSE	FALSE	FALSE		A_24_P944478	A_24_P944478	1.29934	0.39472
A_23_P102842	NFS1	0.7254	0.0001		FALSE	FALSE	FALSE	FALSE		A_24_P99005	A_24_P99005	0.79461	0.01276
A_23_P102864	PRSS7	0.80628	0.82182		FALSE	FALSE	FALSE	FALSE		A_32_P101073	A_32_P101073	1.50929	0.00086
A_23_P102876	CCT8	0.96913	0.70168		FALSE	FALSE	FALSE	FALSE		A_32_P101195	A_32_P101195	1.46009	0.00217
A_23_P102884	SYNJ1	0.65424	0.00179		A_23_P102884	SYNJ1	0.65424	0.00179		A_32_P101420	A_32_P101420	0.71047	0.00026
A_23_P102884					FALSE	FALSE	FALSE	FALSE		A_32_P105865	A_32_P105865	2.29842	1.11128e-06
A_23_P102890	MRPS6	0.89549	0.21229		FALSE	FALSE	FALSE	FALSE		A_32_P105893	A_32_P105893	1.19746	0.0388
A_23_P1029	MFAP2	1.25059	0.0171		FALSE	FALSE	FALSE	FALSE		A_32_P105940	A_32_P105940	0.82748	0.04845
A_23_P10291	CTSE	1.56793	0.0005		A_23_P10291	CTSE	1.56793	0.0005		A_32_P112401	A_32_P112401	1.28533	0.01335
A_23_P10291					FALSE	FALSE	FALSE	FALSE		A_32_P113404	A_32_P113404	1.28373	0.01422
A_23_P102917	B3GALT5	1.2999	0.74656		FALSE	FALSE	FALSE	FALSE		A_32_P11425	A_32_P11425	1.84294	6.82688e-06
A_23_P102919	B3GALT5	1.26593	0.77076		FALSE	FALSE	FALSE	FALSE		A_32_P116088	A_32_P116088	0.32188	0.0041
A_23_P102925	PWP2	0.76604	0.00212		A_23_P102925	PWP2	0.76604	0.00212		A_32_P116219	A_32_P116219	2.85928	5.36122e-09
A_23_P102925					FALSE	FALSE	FALSE	FALSE		A_32_P116303	A_32_P116303	2.7174	0.00054
A_23_P102937	SUMO3	0.91633	0.3523		FALSE	FALSE	FALSE	FALSE		A_32_P11673	A_32_P11673	1.16821	0.12742
A_23_P102950	RSPH1	0.96012	0.6476		FALSE	FALSE	FALSE	FALSE		A_32_P117908	A_32_P117908	1.06417	0.80543
A_23_P102965	BCL2L13	1.57976	6.17407e-07		FALSE	FALSE	FALSE	FALSE		A_32_P119949	A_32_P119949	1.36024	0.00236
A_23_P102973	DGCR14	0.82495	0.03521		FALSE	FALSE	FALSE	FALSE		A_32_P122089	A_32_P122089	0.93294	0.64285
A_23_P102988	TXNRD2	0.76959	0.00338		FALSE	FALSE	FALSE	FALSE		A_32_P124392	A_32_P124392	0.6563	0.00184
A_23_P102994	PI4KA	0.70906	8e-05		FALSE	FALSE	FALSE	FALSE		A_32_P128399	A_32_P128399	1.04694	0.58693
A_23_P103011	RAB36	0.82711	0.03498		A_23_P103011	RAB36	0.82711	0.03498		A_32_P131870	A_32_P131870	0.72678	0.07329
A_23_P103011					FALSE	FALSE	FALSE	FALSE		A_32_P133926	A_32_P133926	0.52286	1.00784e-07
A_23_P103034	CRYBA4	0.50156	0.28091		FALSE	FALSE	FALSE	FALSE		A_32_P134679	A_32_P134679	0.75515	0.52215
A_23_P103041	GAS2L1	0.73713	0.00689		FALSE	FALSE	FALSE	FALSE		A_32_P136427	A_32_P136427	0.62382	5.97829e-08
A_23_P10305	CTPS2	1.91378	0.00576		FALSE	FALSE	FALSE	FALSE		A_32_P136477	A_32_P136477	1.25559	0.01252
A_23_P103062	RNF185	1.05348	0.5915		FALSE	FALSE	FALSE	FALSE		A_32_P139311	A_32_P139311	1.02692	0.77023
A_23_P103070	YWHAH	0.83945	0.06865		FALSE	FALSE	FALSE	FALSE		A_32_P145159	A_32_P145159	0.89934	0.19503
A_23_P103084	TOM1	1.47316	1e-05		FALSE	FALSE	FALSE	FALSE		A_32_P146326	A_32_P146326	0.72887	0.32079
A_23_P103099	RBM9	0.77657	0.01702		FALSE	FALSE	FALSE	FALSE		A_32_P14737	A_32_P14737	0.94624	0.69336
A_23_P103104	MFNG	1.12171	0.65897		FALSE	FALSE	FALSE	FALSE		A_32_P147395	A_32_P147395	0.90356	0.90925
A_23_P103110	MAFF	2.04224	9.80679e-16		A_23_P103110	MAFF	2.04224	9.80679e-16		A_32_P147500	A_32_P147500	0.92268	0.42419
A_23_P103110					FALSE	FALSE	FALSE	FALSE		A_32_P148407	A_32_P148407	0.93538	0.41622
A_23_P103120	GTPBP1	1.01756	0.83108		FALSE	FALSE	FALSE	FALSE		A_32_P156549	A_32_P156549	0.9251	0.38137
A_23_P103131	SMCR7L	0.87637	0.16751		FALSE	FALSE	FALSE	FALSE		A_32_P162958	A_32_P162958	0.5559	0.19249
A_23_P103149	ACO2	1.01737	0.83648		FALSE	FALSE	FALSE	FALSE		A_32_P163472	A_32_P163472	1.00745	0.9442
A_23_P103172	TYW3	1.39505	7e-05		FALSE	FALSE	FALSE	FALSE		A_32_P163594	A_32_P163594	0.84312	0.07651
A_23_P103180	TYW3	1.01193	0.90529		FALSE	FALSE	FALSE	FALSE		A_32_P166653	A_32_P166653	1.31436	0.74047
A_23_P103201	PNRC2	0.72917	0.00011		FALSE	FALSE	FALSE	FALSE		A_32_P167212	A_32_P167212	0.88358	0.33503
A_23_P103226	FAAH	0.56006	1.17303e-06		FALSE	FALSE	FALSE	FALSE		A_32_P169243	A_32_P169243	1.38002	0.13303
A_23_P103232	DUSP23	0.89862	0.18807		FALSE	FALSE	FALSE	FALSE		A_32_P169353	A_32_P169353	1.04834	0.80347
A_23_P103248	PIGM	0.88059	0.12123		A_23_P103248	PIGM	0.88059	0.12123		A_32_P169696	A_32_P169696	0.85755	0.25866
A_23_P103248					FALSE	FALSE	FALSE	FALSE		A_32_P170814	A_32_P170814	0.50329	0.00069
A_23_P103256	CFHR3	1.24836	0.81067		FALSE	FALSE	FALSE	FALSE		A_32_P173122	A_32_P173122	0.66116	0.00049
A_23_P103269	LOC51336	1.25694	0.02341		FALSE	FALSE	FALSE	FALSE		A_32_P173955	A_32_P173955	0.46333	0.22842
A_23_P103276	KTI12	1.40532	0.00027		FALSE	FALSE	FALSE	FALSE		A_32_P176902	A_32_P176902	0.73465	0.29807
A_23_P103282	TMEM59	1.2609	0.0091		FALSE	FALSE	FALSE	FALSE		A_32_P178724	A_32_P178724	0.99048	0.94004
A_23_P103310	S100A7	0.30651	8.01273e-21		FALSE	FALSE	FALSE	FALSE		A_32_P17882	A_32_P17882	0.7772	0.01776
A_23_P103315	LCE1A	1.42546	0.00235		A_23_P103315	LCE1A	1.42546	0.00235		A_32_P179646	A_32_P179646	1.75175	3.1974e-07
A_23_P103315					FALSE	FALSE	FALSE	FALSE		A_32_P181339	A_32_P181339	1.61381	2.10225e-07
A_23_P103328	PTGER3	0.31188	0.0053		FALSE	FALSE	FALSE	FALSE		A_32_P183656	A_32_P183656	1.67337	0.04647
A_23_P103334	RC3H1	0.79703	0.03451		A_23_P103334	RC3H1	0.79703	0.03451		A_32_P184039	A_32_P184039	1.1644	0.47711
A_23_P103334					FALSE	FALSE	FALSE	FALSE		A_32_P185718	A_32_P185718	0.46831	0.22146
A_23_P103349	OCLM	0.10361	0.00062		FALSE	FALSE	FALSE	FALSE		A_32_P191141	A_32_P191141	1.82173	0.41586
A_23_P103361	LCK	0.75656	0.14838		A_23_P103361	LCK	0.75656	0.14838		A_32_P196411	A_32_P196411	0.9377	0.55121
A_23_P103361					FALSE	FALSE	FALSE	FALSE		A_32_P197393	A_32_P197393	1.7395	0.17318
A_23_P103371	ADC	7.36548	1e-05		FALSE	FALSE	FALSE	FALSE		A_32_P205522	A_32_P205522	0.81508	0.09392
A_23_P103398	PSEN2	1.1238	0.25814		FALSE	FALSE	FALSE	FALSE		A_32_P205792	A_32_P205792	1.08739	0.29593
A_23_P103405	AK023086	0.72139	0.00111		FALSE	FALSE	FALSE	FALSE		A_32_P206917	A_32_P206917	1.65052	0.05341
A_23_P103414	YTHDF2	1.20422	0.02765		FALSE	FALSE	FALSE	FALSE		A_32_P20884	A_32_P20884	0.87058	0.49436
A_23_P103424	RGS8	0.82915	0.84953		FALSE	FALSE	FALSE	FALSE		A_32_P213946	A_32_P213946	0.68717	2e-05
A_23_P103433	C1orf102	1.47622	0.00018		A_23_P103433	C1orf102	1.47622	0.00018		A_32_P213948	A_32_P213948	0.76348	0.27526
A_23_P103433					FALSE	FALSE	FALSE	FALSE		A_32_P217271	A_32_P217271	0.45655	6.58624e-11
A_23_P103442	C1orf149	1.04413	0.60719		FALSE	FALSE	FALSE	FALSE		A_32_P218436	A_32_P218436	0.91663	0.82255
A_23_P103454	NBPF3	0.91769	0.30973		FALSE	FALSE	FALSE	FALSE		A_32_P221641	A_32_P221641	0.6623	0.01468
A_23_P103465	PLA2G5	0.53372	0.06333		FALSE	FALSE	FALSE	FALSE		A_32_P222872	A_32_P222872	1.56511	2.30267e-07
A_23_P103476	UBIAD1	0.97219	0.72972		A_23_P103476	UBIAD1	0.97219	0.72972		A_32_P223616	A_32_P223616	0.33193	0.00859
A_23_P103476					FALSE	FALSE	FALSE	FALSE		A_32_P223747	A_32_P223747	1.42628	0.00077
A_23_P103486	CYP2J2	0.70099	1e-05		FALSE	FALSE	FALSE	FALSE		A_32_P22578	A_32_P22578	1.28594	0.75801
A_23_P103496	GBP4	0.69649	0.58921		FALSE	FALSE	FALSE	FALSE		A_32_P230059	A_32_P230059	1.58991	0.00013
A_23_P103503	MDM4	1.42568	0.00021		A_23_P103503	MDM4	1.42568	0.00021		A_32_P233211	A_32_P233211	1.50587	0.00016
A_23_P103503					FALSE	FALSE	FALSE	FALSE		A_32_P233713	A_32_P233713	1.67564	9.43629e-09
A_23_P103511	C1orf226	1.04114	0.65385		FALSE	FALSE	FALSE	FALSE		A_32_P234913	A_32_P234913	1.86147	7.3227e-06
A_23_P103522	SELL	1.5088	0.63213		A_23_P103522	SELL	1.5088	0.63213		A_32_P24431	A_32_P24431	1.4191	0.00328
A_23_P103522					FALSE	FALSE	FALSE	FALSE		A_32_P25065	A_32_P25065	0.68135	3.46372e-06
A_23_P103532	GPR161	1.47877	0.00599		FALSE	FALSE	FALSE	FALSE		A_32_P26721	A_32_P26721	1.38126	0.0002
A_23_P10356	ADAM28	1.28701	0.75627		FALSE	FALSE	FALSE	FALSE		A_32_P30014	A_32_P30014	1.41557	0.03098
A_23_P103561	NAV1	1.12914	0.1488		A_23_P103561	NAV1	1.12914	0.1488		A_32_P30187	A_32_P30187	1.85278	9.72385e-07
A_23_P103561					FALSE	FALSE	FALSE	FALSE		A_32_P306001	A_32_P306001	1.0073	0.99443
A_23_P103571	MAN1A2	1.1336	0.2997		FALSE	FALSE	FALSE	FALSE		A_32_P31206	A_32_P31206	0.59244	0.00011
A_23_P103588	HMGCS2	3.6675	5e-05		A_23_P103588	HMGCS2	3.6675	5e-05		A_32_P32315	A_32_P32315	1.2845	0.75814
A_23_P103588					FALSE	FALSE	FALSE	FALSE		A_32_P34064	A_32_P34064	0.99045	0.91645
A_23_P103601	MAN1C1	0.53753	6.7759e-12		A_23_P103601	MAN1C1	0.53753	6.7759e-12		A_32_P36075	A_32_P36075	0.99693	0.977
A_23_P103601					FALSE	FALSE	FALSE	FALSE		A_32_P36481	A_32_P36481	1.00483	0.97392
A_23_P103617	ANXA9	1.21842	0.02286		FALSE	FALSE	FALSE	FALSE		A_32_P38500	A_32_P38500	0.63286	0.00134
A_23_P103628	HEATR1	0.9451	0.49026		A_23_P103628	HEATR1	0.9451	0.49026		A_32_P404896	A_32_P404896	1.30208	0.74543
A_23_P103628					FALSE	FALSE	FALSE	FALSE		A_32_P44699	A_32_P44699	0.52251	0.23136
A_23_P103631	EBNA1BP2	0.70744	0.0001		FALSE	FALSE	FALSE	FALSE		A_32_P46544	A_32_P46544	1.14628	0.13917
A_23_P103661	YY1AP1	1.10046	0.28695		FALSE	FALSE	FALSE	FALSE		A_32_P51313	A_32_P51313	1.31092	0.00785
A_23_P103672	NES	0.93532	0.57325		FALSE	FALSE	FALSE	FALSE		A_32_P52268	A_32_P52268	0.86216	0.63878
A_23_P103690	C1orf2	0.67704	2.31658e-06		FALSE	FALSE	FALSE	FALSE		A_32_P55438	A_32_P55438	1.71579	4.91031e-08
A_23_P103698	ROBLD3	0.75977	0.00281		FALSE	FALSE	FALSE	FALSE		A_32_P57002	A_32_P57002	1.05663	0.51486
A_23_P103703	HSPB7	2.42012	3.51028e-20		FALSE	FALSE	FALSE	FALSE		A_32_P57247	A_32_P57247	0.366	2e-05
A_23_P103720	AGMAT	0.34871	0.00937		A_23_P103720	AGMAT	0.34871	0.00937		A_32_P58029	A_32_P58029	1.48237	0.00012
A_23_P103720					FALSE	FALSE	FALSE	FALSE		A_32_P61074	A_32_P61074	1.38537	0.00755
A_23_P10374	R3HDM2	0.92876	0.38306		FALSE	FALSE	FALSE	FALSE		A_32_P64025	A_32_P64025	0.65468	2.27263e-06
A_23_P103743	AF118066	0.6413	0.58302		A_23_P103743	AF118066	0.6413	0.58302		A_32_P6452	A_32_P6452	0.86684	0.12208
A_23_P103743					FALSE	FALSE	FALSE	FALSE		A_32_P69653	A_32_P69653	1.3217	0.00924
A_23_P103756	OVGP1	0.8933	0.16121		FALSE	FALSE	FALSE	FALSE		A_32_P70027	A_32_P70027	0.69849	0.13286
A_23_P103765	FCER1A	0.39852	0.10395		FALSE	FALSE	FALSE	FALSE		A_32_P71016	A_32_P71016	1.05306	0.62339
A_23_P103775	LRRC8C	1.36663	0.01663		FALSE	FALSE	FALSE	FALSE		A_32_P73039	A_32_P73039	0.77648	0.41453
A_23_P103787	HIPK1	0.82867	0.07855		A_23_P103787	HIPK1	0.82867	0.07855		A_32_P73184	A_32_P73184	2.60095	0.00101
A_23_P103787					FALSE	FALSE	FALSE	FALSE		A_32_P74901	A_32_P74901	0.69686	0.00248
A_23_P103795	VANGL1	0.97087	0.72699		A_23_P103795	VANGL1	0.97087	0.72699		A_32_P77759	A_32_P77759	2.24936	7.67677e-11
A_23_P103795					FALSE	FALSE	FALSE	FALSE		A_32_P78488	A_32_P78488	0.94448	0.57586
A_23_P1038	JARID1B	1.28769	0.02958		A_23_P1038	JARID1B	1.28769	0.02958		A_32_P78876	A_32_P78876	0.81076	0.43351
A_23_P1038					FALSE	FALSE	FALSE	FALSE		A_32_P79515	A_32_P79515	1.25166	0.22426
A_23_P103803	FCRL3	1.13008	0.89794		FALSE	FALSE	FALSE	FALSE		A_32_P83411	A_32_P83411	3.74059	9.11531e-06
A_23_P103812	FAM5C	0.23303	5.28822e-11		FALSE	FALSE	FALSE	FALSE		A_32_P83795	A_32_P83795	1.00729	0.9477
A_23_P103824	THC2539706	1.0411	0.65432		FALSE	FALSE	FALSE	FALSE		A_32_P84119	A_32_P84119	0.81588	0.04278
A_23_P103837	UBAP2L	0.80357	0.01698		A_23_P103837	UBAP2L	0.80357	0.01698		A_32_P8627	A_32_P8627	0.46522	0.00123
A_23_P103837					FALSE	FALSE	FALSE	FALSE		A_32_P88555	A_32_P88555	0.70291	0.00571
A_23_P10385	DTL	0.60078	0		A_23_P10385	DTL	0.60078	0		A_32_P8857	A_32_P8857	1.24559	0.08369
A_23_P10385					FALSE	FALSE	FALSE	FALSE		A_32_P89277	A_32_P89277	1.24196	0.56845
A_23_P103864	TTC13	0.67121	5e-05		A_23_P103864	TTC13	0.67121	5e-05		A_32_P8971	A_32_P8971	1.12452	0.33707
A_23_P103864					FALSE	FALSE	FALSE	FALSE		A_32_P90178	A_32_P90178	1.75621	3e-05
A_23_P103877	LRRC38	1.30383	0.74433		FALSE	FALSE	FALSE	FALSE		A_32_P90468	A_32_P90468	1.09418	0.32941
A_23_P103885	AURKAIP1	0.70622	0.00012		FALSE	FALSE	FALSE	FALSE		A_32_P90615	A_32_P90615	1.18319	0.21547
A_23_P103897	SPATA1	0.74029	0.33193		A_23_P103897	SPATA1	0.74029	0.33193		A_32_P9146	A_32_P9146	0.52853	2.68402e-07
A_23_P103897					FALSE	FALSE	FALSE	FALSE		A_32_P92922	A_32_P92922	1.19403	0.23213
A_23_P103905	UFC1	0.93481	0.43953		FALSE	FALSE	FALSE	FALSE		A_32_P98574	A_32_P98574	1.31061	0.01906
A_23_P10391	COL5A2	0.51305	1.07975e-08		FALSE	FALSE	FALSE	FALSE		A_32_P9861	A_32_P9861	2.12765	0.00612
A_23_P103919	B4GALT3	1.05208	0.54912		FALSE	FALSE	FALSE	FALSE		A_32_P99744	A_32_P99744	1.13992	0.67324
A_23_P103923	FAM20B	1.17464	0.14402		FALSE	FALSE	FALSE	FALSE		A_23_P38816	A1BG	0.62548	3.94214e-07
A_23_P103932	FGR	0.70252	0.20864		FALSE	FALSE	FALSE	FALSE		A_32_P98162	AA019203	1.23113	0.28131
A_23_P103942	DNAJC11	0.88628	0.13763		FALSE	FALSE	FALSE	FALSE		A_32_P42426	AA126789	0.75448	0.75649
A_23_P103951	A_23_P103951	1.83835	8.70923e-10		FALSE	FALSE	FALSE	FALSE		A_24_P732181	AA131571	1.34624	0.72076
A_23_P103968	AKR7A3	0.50152	1.55099e-11		FALSE	FALSE	FALSE	FALSE		A_32_P209778	AA151106	1.0751	0.56568
A_23_P103971	CYP4Z1	0.54938	8.46356e-11		FALSE	FALSE	FALSE	FALSE		A_24_P899637	AA203154	1.04618	0.74116
A_23_P103981	HIST2H2AA4	2.02588	1.41067e-11		FALSE	FALSE	FALSE	FALSE		A_24_P629543	AA232904	2.83171	1.48208e-06
A_23_P103996	GCLM	3.69785	2.9357e-25		FALSE	FALSE	FALSE	FALSE		A_24_P743486	AA278755	0.74819	0.2215
A_23_P10401	PPP2R3A	1.478	5e-05		FALSE	FALSE	FALSE	FALSE		A_32_P57717	AA292106	0.83027	0.08223
A_23_P104012	THC2478726	0.60303	0.49599		FALSE	FALSE	FALSE	FALSE		A_24_P925100	AA311568	0.90554	0.36458
A_23_P104022	TSEN15	0.72554	0.00092		A_23_P104022	TSEN15	0.72554	0.00092		A_32_P125525	AA334114	1.21667	0.07439
A_23_P104022					FALSE	FALSE	FALSE	FALSE		A_24_P221668	AA359500	0.72787	0.00414
A_23_P104025	TSEN15	0.76354	0.00223		FALSE	FALSE	FALSE	FALSE		A_32_P15389	AA427821	0.81713	0.13399
A_23_P104046	BPNT1	1.0987	0.23308		FALSE	FALSE	FALSE	FALSE		A_32_P106980	AA428090	0.71186	0.00021
A_23_P104054	C1orf9	1.18018	0.04303		FALSE	FALSE	FALSE	FALSE		A_24_P809964	AA465699	1.25729	0.09197
A_23_P104065	ICMT	0.82108	0.02272		A_23_P104065	ICMT	0.82108	0.02272		A_24_P860417	AA468898	1.39095	0.53522
A_23_P104065					FALSE	FALSE	FALSE	FALSE		A_32_P193166	AA495894	1.05891	0.55378
A_23_P104073	S100A3	0.60156	3.02693e-08		FALSE	FALSE	FALSE	FALSE		A_32_P81623	AA514833	1.15808	0.11206
A_23_P104086	CROCC	1.42353	0.01009		FALSE	FALSE	FALSE	FALSE		A_32_P117730	AA534873	0.65438	0.0157
A_23_P104098	SYT2	2.4697	1.89658e-10		FALSE	FALSE	FALSE	FALSE		A_32_P213543	AA573434	0.36729	0.06453
A_23_P104109	RPS6KC1	1.6779	2.44171e-08		FALSE	FALSE	FALSE	FALSE		A_32_P76441	AA581571	1.13885	0.29747
A_23_P104116	RBM8A	0.99143	0.92007		FALSE	FALSE	FALSE	FALSE		A_32_P30898	AA593970	1.04536	0.66299
A_23_P104138	MGC15634	0.69016	0.00023		A_23_P104138	MGC15634	0.69016	0.00023		A_23_P218215	AA601902	1.24846	0.02374
A_23_P104138					FALSE	FALSE	FALSE	FALSE		A_32_P44139	AA627222	0.76623	0.1514
A_23_P104146	ZMYM4	1.30685	0.00326		FALSE	FALSE	FALSE	FALSE		A_32_P40424	AA630774	0.79607	0.05148
A_23_P104151	TMEM69	1.36476	0.00019		FALSE	FALSE	FALSE	FALSE		A_32_P173582	AA677001	1.11414	0.68166
A_23_P104188	ELF3	1.27653	0.00879		FALSE	FALSE	FALSE	FALSE		A_32_P88177	AA693701	0.68602	0.00805
A_23_P104193	ITGB1	0.88689	0.18237		FALSE	FALSE	FALSE	FALSE		A_24_P719081	AA704712	1.39686	0.44623
A_23_P104199	ITGB1	0.9139	0.01594		FALSE	FALSE	FALSE	FALSE		A_32_P29092	AA725860	0.58004	4.26018e-06
A_23_P104201	YME1L1	1.07623	0.37278		FALSE	FALSE	FALSE	FALSE		A_24_P927377	AA747799	0.48132	0.13595
A_23_P104224	A1CF	1.30918	0.74289		FALSE	FALSE	FALSE	FALSE		A_32_P123527	AA778430	0.87283	0.1918
A_23_P104237	GPAM	0.83321	0.11192		FALSE	FALSE	FALSE	FALSE		A_24_P503492	AA805504	1.00631	0.9469
A_23_P104252	ITIH5	1.30448	0.74525		FALSE	FALSE	FALSE	FALSE		A_32_P203585	AA807824	2.14322	1.44088e-08
A_23_P104275	SLC16A12	0.98179	0.9859		FALSE	FALSE	FALSE	FALSE		A_23_P211468	AA837799	0.45683	0.14072
A_23_P104282	FAM178A	0.87651	0.19465		FALSE	FALSE	FALSE	FALSE		A_32_P105578	AA843546	1.17058	0.33178
A_23_P104295	FBXW4	0.8269	0.05346		FALSE	FALSE	FALSE	FALSE		A_32_P144769	AA885134	1.85989	0.01025
A_23_P1043	C1orf106	1.26148	0.00436		A_23_P1043	C1orf106	1.26148	0.00436		A_32_P41327	AA910154	0.34826	0.00019
A_23_P1043					FALSE	FALSE	FALSE	FALSE		A_32_P118111	AA912913	0.43687	0.04304
A_23_P104318	DDIT4	0.48828	6.86684e-14		FALSE	FALSE	FALSE	FALSE		A_32_P94976	AA968804	0.51445	2.06841e-06
A_23_P104323	MGMT	0.83078	0.05634		A_23_P104323	MGMT	0.83078	0.05634		A_32_P225625	AA971667	1.13741	0.16325
A_23_P104323					FALSE	FALSE	FALSE	FALSE		A_32_P210390	AA991174	0.94166	0.85722
A_23_P104335	FAM13C1	1.28636	0.75623		FALSE	FALSE	FALSE	FALSE		A_23_P132644	AADACL1	0.88424	0.15409
A_23_P104346	PIP4K2A	0.68871	0.00163		FALSE	FALSE	FALSE	FALSE		A_23_P383688	AARS2	0.91613	0.30983
A_23_P104351	FAM45A	1.30566	0.00109		FALSE	FALSE	FALSE	FALSE		A_24_P307195	AASDH	0.9087	0.31931
A_23_P104362	ECHS1	0.77293	0.00245		FALSE	FALSE	FALSE	FALSE		A_24_P295620	AASDHPPT	1.20193	0.03173
A_23_P104372	DNAJC9	0.75703	0.00291		A_23_P104372	DNAJC9	0.75703	0.00291		A_23_P8754	AASS	1.94817	0.07049
A_23_P104372					FALSE	FALSE	FALSE	FALSE		A_23_P10559	AATK	0.69858	0.07433
A_23_P104387	GHITM	1.52236	1.84581e-06		FALSE	FALSE	FALSE	FALSE		A_24_P941427	AB011119	1.11756	0.35419
A_23_P104413	DUX4	1.37143	0.00917		FALSE	FALSE	FALSE	FALSE		A_24_P401949	AB051445	0.78923	0.21268
A_23_P10442	OSBPL1A	1.40796	0.00105		FALSE	FALSE	FALSE	FALSE		A_24_P419053	AB051447	0.88833	0.59773
A_23_P104438	MYPN	1.62509	0.08859		FALSE	FALSE	FALSE	FALSE		A_23_P254967	AB058742	0.95747	0.81509
A_23_P104445	PIK3AP1	1.287	0.75767		FALSE	FALSE	FALSE	FALSE		A_24_P239385	AB062480	0.93931	0.49485
A_23_P104451	DDX50	1.11959	0.20564		FALSE	FALSE	FALSE	FALSE		A_23_P259561	AB362555	0.89911	0.69677
A_23_P104464	ALOX5	0.36941	0.02298		FALSE	FALSE	FALSE	FALSE		A_24_P330684	ABAT	1.4462	0.16715
A_23_P104471	DUSP13	12.762	0		FALSE	FALSE	FALSE	FALSE		A_24_P289265	ABCA1	0.89741	0.90846
A_23_P104484	GPR120	1.33931	0.72501		FALSE	FALSE	FALSE	FALSE		A_23_P92602	ABCA11P	1.33195	0.01377
A_23_P104493	PAPSS2	0.75344	0.0021		FALSE	FALSE	FALSE	FALSE		A_32_P29703	ABCA17P	0.89727	0.40409
A_23_P104509	FAM53B	0.8855	0.40948		A_23_P104509	FAM53B	0.8855	0.40948		A_24_P378581	ABCA6	1.29484	0.75149
A_23_P104509					FALSE	FALSE	FALSE	FALSE		A_23_P118615	ABCA8	1.08397	0.93634
A_23_P104522	NEBL	1.40785	0.00022		A_23_P104522	NEBL	1.40785	0.00022		A_24_P241672	ABCA9	4.65853	0.0017
A_23_P104522					FALSE	FALSE	FALSE	FALSE		A_23_P82523	ABCB1	1.1253	0.69926
A_23_P104555	ANKRD2	1.17852	0.29809		FALSE	FALSE	FALSE	FALSE		A_32_P23624	ABCB10	0.77593	0.0038
A_23_P104563	CPT1A	1.03693	0.68671		FALSE	FALSE	FALSE	FALSE		A_23_P258221	ABCC5	1.22518	0.016
A_23_P104579	CDK2AP2	0.60599	3.67999e-07		FALSE	FALSE	FALSE	FALSE		A_24_P221154	ABCD3	0.86525	0.12643
A_23_P10458	C22orf26	2.16901	0.01027		A_23_P10458	C22orf26	2.16901	0.01027		A_23_P41380	ABCE1	0.91765	0.28748
A_23_P10458					FALSE	FALSE	FALSE	FALSE		A_23_P166297	ABCG1	0.60828	1.33431e-06
A_23_P104583	CORO1B	0.53508	8.5988e-10		FALSE	FALSE	FALSE	FALSE		A_23_P119763	ABCG5	0.90874	0.81784
A_23_P104594	SCT	6.62905	1.20886e-14		FALSE	FALSE	FALSE	FALSE		A_24_P308590	ABHD10	0.93523	0.47001
A_23_P104607	PSMC3	1.37922	0.00018		FALSE	FALSE	FALSE	FALSE		A_23_P205027	ABHD13	1.281	0.0039
A_23_P104617	GYLTL1B	1.05029	0.61922		FALSE	FALSE	FALSE	FALSE		A_23_P395172	ABHD2	0.84222	0.03871
A_23_P104624	ENDOD1	0.81079	0.02673		FALSE	FALSE	FALSE	FALSE		A_23_P211850	ABHD6	1.47069	2e-05
A_23_P10463	NDUFS5	0.94756	0.51487		FALSE	FALSE	FALSE	FALSE		A_23_P60180	ABL1	0.93043	0.42423
A_23_P104641	C11orf2	1.20713	0.03248		A_23_P104641	C11orf2	1.20713	0.03248		A_23_P138099	ABL2	1.38992	0.00236
A_23_P104641					FALSE	FALSE	FALSE	FALSE		A_32_P215318	ACACA	1.34387	0.08322
A_23_P104651	CDCA5	0.56179	2.16369e-11		FALSE	FALSE	FALSE	FALSE		A_23_P307310	ACAN	0.54085	0.14198
A_23_P104676	SF3A1	1.07091	0.41696		FALSE	FALSE	FALSE	FALSE		A_24_P281497	ACAP3	0.89656	0.30291
A_23_P104689	RELA	1.35978	9.5223e-19		FALSE	FALSE	FALSE	FALSE		A_23_P24586	ACCS	0.86086	0.20029
A_23_P104692	PELI3	2.21166	7.18491e-16		FALSE	FALSE	FALSE	FALSE		A_24_P60845	ACHE	0.9836	0.89835
A_23_P104705	SLC29A2	0.58141	6.69311e-06		FALSE	FALSE	FALSE	FALSE		A_24_P161036	ACOT1	0.62553	6.34222e-08
A_23_P104734	STT3A	0.95774	0.60055		FALSE	FALSE	FALSE	FALSE		A_23_P44207	ACOT12	1.04374	0.96043
A_23_P104741	KIRREL3	0.37413	0.08502		FALSE	FALSE	FALSE	FALSE		A_23_P3111	ACOT2	0.70233	2e-05
A_23_P104762	YAP1	1.45002	6e-05		A_23_P104762	YAP1	1.45002	6e-05		A_23_P143218	ACOT8	0.77497	0.00857
A_23_P104762					FALSE	FALSE	FALSE	FALSE		A_24_P935889	ACOX1	0.9888	0.95209
A_23_P104798	IL18	2.14547	0		FALSE	FALSE	FALSE	FALSE		A_24_P922919	ACP1	0.5779	0.45861
A_23_P104804	ZBTB16	1.55988	3.82751e-07		FALSE	FALSE	FALSE	FALSE		A_23_P57760	ACPL2	0.50541	3.72733e-11
A_23_P104819	TREH	0.80192	0.79535		FALSE	FALSE	FALSE	FALSE		A_24_P46130	ACPP	1.74419	5.94774e-06
A_23_P104845	CHRM4	0.67104	0.64137		FALSE	FALSE	FALSE	FALSE		A_32_P191262	ACR	1.19314	0.4238
A_23_P104853	TECTA	1.32136	0.73491		FALSE	FALSE	FALSE	FALSE		A_23_P151120	ACRBP	0.39589	0.12208
A_23_P104865	ENST00000355343	0.93581	0.89886		FALSE	FALSE	FALSE	FALSE		A_23_P171237	ACRC	1.11973	0.23462
A_23_P104876	SPA17	0.77285	0.00127		FALSE	FALSE	FALSE	FALSE		A_23_P110212	ACSL1	0.738	0.00076
A_23_P10488	AK057704	1.6919	1.19393e-08		FALSE	FALSE	FALSE	FALSE		A_23_P106933	ACSM1	0.81854	0.10214
A_23_P104881	ROBO4	0.61335	0.27787		FALSE	FALSE	FALSE	FALSE		A_23_P66328	ACSM2B	1.27244	0.52733
A_23_P104892	EIF4G2	0.94631	0.5115		FALSE	FALSE	FALSE	FALSE		A_24_P940831	ACSS1	0.56138	0.26167
A_23_P104942	TXNDC14	0.80535	0.01031		FALSE	FALSE	FALSE	FALSE		A_23_P1102	ACTA1	0.98481	0.85736
A_23_P10497	ATP9B	0.87346	0.13329		FALSE	FALSE	FALSE	FALSE		A_23_P205894	ACTC1	1.36174	0.11314
A_23_P104972	MS4A5	0.61752	0.47155		FALSE	FALSE	FALSE	FALSE		A_23_P115021	ACTN2	0.46961	0.10589
A_23_P104996	BEST1	0.50185	0.26359		A_23_P104996	BEST1	0.50185	0.26359		A_24_P261326	ACTR1A	1.30022	0.00197
A_23_P104996					FALSE	FALSE	FALSE	FALSE		A_24_P276947	ACTR2	0.97139	0.7399
A_23_P10500	ATP9B	0.55924	0.00584		A_23_P10500	ATP9B	0.55924	0.00584		A_23_P108785	ACTR3	0.82643	0.02909
A_23_P10500					FALSE	FALSE	FALSE	FALSE		A_23_P123193	ACTR3B	0.75967	0.00234
A_23_P105002	ROM1	2.25187	3.6648e-16		FALSE	FALSE	FALSE	FALSE		A_23_P165952	ACTR5	0.90815	0.30647
A_23_P105012	HRASLS2	0.68078	8.20569e-06		FALSE	FALSE	FALSE	FALSE		A_23_P80694	ACTR8	1.066	0.4763
A_23_P105028	ATL3	1.39304	0.00011		FALSE	FALSE	FALSE	FALSE		A_23_P79221	ACVR1	1.41452	0.00036
A_23_P105044	MRPL23	0.64652	2.09627e-06		FALSE	FALSE	FALSE	FALSE		A_23_P397455	ACVR1C	0.59216	0.2899
A_23_P10506	PGDS	1.26494	0.77358		FALSE	FALSE	FALSE	FALSE		A_32_P134209	ACVR2B	1.57428	1.8016e-06
A_23_P105066	ILK	0.94973	0.58094		FALSE	FALSE	FALSE	FALSE		A_23_P210482	ADA	1.33341	0.00462
A_23_P105088	ASCL2	0.52177	0.24145		FALSE	FALSE	FALSE	FALSE		A_23_P143120	ADAM17	1.3083	0.00631
A_23_P105118	OR51G1	0.72346	0.59868		FALSE	FALSE	FALSE	FALSE		A_23_P48698	ADAM20	1.38438	0.6974
A_23_P105138	CAT	1.51373	2.8768e-06		FALSE	FALSE	FALSE	FALSE		A_23_P215625	ADAM22	1.06621	0.94954
A_23_P105144	SCUBE2	1.05494	0.95094		A_23_P105144	SCUBE2	1.05494	0.95094		A_23_P44665	ADAM32	1.10398	0.91606
A_23_P105144					FALSE	FALSE	FALSE	FALSE		A_32_P80678	ADAM9	1.04919	0.59181
A_23_P10518	TFDP3	0.62422	2e-05		FALSE	FALSE	FALSE	FALSE		A_24_P334456	ADAMTS6	1.2568	0.77783
A_23_P105184	ARAP1	1.23662	0.01722		A_23_P105184	ARAP1	1.23662	0.01722		A_23_P11005	ADAMTS7	1.44098	0.00032
A_23_P105184					FALSE	FALSE	FALSE	FALSE		A_23_P308974	ADAMTSL3	0.81973	0.21898
A_23_P105197	CAPN5	1.22729	0.1108		FALSE	FALSE	FALSE	FALSE		A_23_P115011	ADAMTSL4	0.42641	0.00032
A_23_P105212	THRSP	0.14977	3.64338e-44		FALSE	FALSE	FALSE	FALSE		A_23_P49816	ADAP2	0.67667	0.56398
A_23_P105227	ME3	1.20184	0.85866		FALSE	FALSE	FALSE	FALSE		A_24_P936556	ADARB1	0.42451	0.12559
A_23_P10525	A_23_P10525	0.6256	0.56274		FALSE	FALSE	FALSE	FALSE		A_24_P186204	ADAT2	0.89219	0.19469
A_23_P105251	GLI1	0.6501	0.46195		A_23_P105251	GLI1	0.6501	0.46195		A_24_P16592	ADCK4	0.69227	0.05642
A_23_P105251					FALSE	FALSE	FALSE	FALSE		A_23_P126313	ADCY10	1.21438	0.67769
A_23_P105264	ETV6	1.0578	0.59101		FALSE	FALSE	FALSE	FALSE		A_23_P67864	ADCY3	0.76792	0.00437
A_23_P105276	ZNF84	1.36688	0.00041		A_23_P105276	ZNF84	1.36688	0.00041		A_23_P381261	ADCY4	0.5979	0.00119
A_23_P105276					FALSE	FALSE	FALSE	FALSE		A_24_P935103	ADCY9	0.67527	9.92894e-07
A_23_P105307	DGKA	0.40456	0.02959		FALSE	FALSE	FALSE	FALSE		A_24_P117866	ADD1	1.20294	0.07757
A_23_P105313	EIF2B1	0.87718	0.1653		FALSE	FALSE	FALSE	FALSE		A_23_P81158	ADH1C	0.58731	5.49731e-06
A_23_P105368	MGC16384	0.94497	0.55677		A_23_P105368	MGC16384	0.94497	0.55677		A_24_P13376	ADIPOR2	0.64354	4.20545e-07
A_23_P105368					FALSE	FALSE	FALSE	FALSE		A_23_P254179	ADNP	1.14574	0.17206
A_23_P105382	THAP2	1.02577	0.80698		FALSE	FALSE	FALSE	FALSE		A_23_P202345	ADO	1.19071	0.05301
A_23_P105392	CCT2	0.94796	0.50259		FALSE	FALSE	FALSE	FALSE		A_23_P109436	ADORA2A	0.63153	6.92161e-08
A_23_P105409	MAP3K12	0.51409	2.166e-06		FALSE	FALSE	FALSE	FALSE		A_23_P55477	ADORA2B	0.79046	0.00365
A_23_P10542	HTRA3	3.93107	0.01164		FALSE	FALSE	FALSE	FALSE		A_23_P371145	ADPRHL1	1.19575	0.10258
A_23_P105423	KIAA0748	0.87212	0.88902		FALSE	FALSE	FALSE	FALSE		A_23_P34568	ADPRHL2	1.06685	0.50927
A_23_P105436	PTPN11	0.67818	0.00194		FALSE	FALSE	FALSE	FALSE		A_23_P138706	ADRA2A	0.79882	0.74186
A_23_P105442	GRASP	1.05634	0.7251		FALSE	FALSE	FALSE	FALSE		A_24_P378928	ADRBK2	0.75497	0.65366
A_23_P105453	KRT73	3.66629	0.01487		FALSE	FALSE	FALSE	FALSE		A_23_P157299	AEBP1	1.5773	4.45159e-07
A_23_P105461	CMKLR1	3.38537	0.0188		FALSE	FALSE	FALSE	FALSE		A_24_P636390	AF009267	1.13017	0.26553
A_23_P105465	CMKLR1	1.32629	0.73224		FALSE	FALSE	FALSE	FALSE		A_32_P45375	AF037219	0.99528	0.95676
A_23_P105475	SLCO1B3	1.27496	0.76499		FALSE	FALSE	FALSE	FALSE		A_24_P849319	AF038194	0.96309	0.74394
A_23_P105495	TAS2R14	0.93981	0.67175		A_23_P105495	TAS2R14	0.93981	0.67175		A_23_P92809	AF067801	1.30447	0.49297
A_23_P105495					FALSE	FALSE	FALSE	FALSE		A_32_P160115	AF070565	0.85293	0.39955
A_23_P105519	WBP11	0.77016	0.0016		FALSE	FALSE	FALSE	FALSE		A_32_P205303	AF070595	0.96985	0.74078
A_23_P105524	PLCZ1	0.36152	0.13251		FALSE	FALSE	FALSE	FALSE		A_32_P28223	AF074986	1.9373	0.00018
A_23_P105535	WDR51B	0.94622	0.49549		FALSE	FALSE	FALSE	FALSE		A_24_P646168	AF075008	1.31529	0.0041
A_23_P105545	VAMP1	0.55212	1.39945e-07		A_23_P105545	VAMP1	0.55212	1.39945e-07		A_32_P16954	AF075028	0.92559	0.52483
A_23_P105545					FALSE	FALSE	FALSE	FALSE		A_24_P358667	AF075112	0.74742	0.03025
A_23_P105562	VWF	0.40558	0		FALSE	FALSE	FALSE	FALSE		A_24_P538459	AF076205	0.78303	0.43964
A_23_P105571	CHPT1	0.81961	0.03098		FALSE	FALSE	FALSE	FALSE		A_24_P923934	AF085846	1.00055	0.99614
A_23_P105583	C12orf32	0.69958	0.00124		FALSE	FALSE	FALSE	FALSE		A_24_P718947	AF085960	0.41386	0.02239
A_23_P10559	AATK	0.69858	0.07433		A_23_P10559	AATK	0.69858	0.07433		A_24_P401656	AF086102	0.49434	5e-05
A_23_P10559					FALSE	FALSE	FALSE	FALSE		A_32_P197060	AF086124	1.30427	0.00939
A_23_P105592	MVK	0.40954	1.68245e-22		A_23_P105592	MVK	0.40954	1.68245e-22		A_32_P97506	AF086126	1.2498	0.01017
A_23_P105592					FALSE	FALSE	FALSE	FALSE		A_32_P864453	AF086139	1.28123	0.00283
A_23_P1056	GPR89B	0.79394	0.00454		FALSE	FALSE	FALSE	FALSE		A_24_P548297	AF086154	0.40528	0.01821
A_23_P10561	AF090907	1.34785	0.7204		FALSE	FALSE	FALSE	FALSE		A_24_P302406	AF086286	0.78781	0.01523
A_23_P105619	TMEM116	0.86558	0.08606		FALSE	FALSE	FALSE	FALSE		A_32_P889903	AF086288	1.36181	0.35002
A_23_P105625	COQ5	0.89629	0.19175		FALSE	FALSE	FALSE	FALSE		A_24_P453532	AF086337	0.46139	0.048
A_23_P10564	AF090907	1.38376	0.71911		FALSE	FALSE	FALSE	FALSE		A_32_P134109	AF086375	1.06489	0.52267
A_23_P105646	ATF1	0.92593	0.50121		FALSE	FALSE	FALSE	FALSE		A_24_P928272	AF086376	0.89616	0.21437
A_23_P105651	PDZRN4	1.38662	0.69934		FALSE	FALSE	FALSE	FALSE		A_24_P573484	AF086448	1.23224	0.02232
A_23_P105664	CCDC59	1.14188	0.13986		FALSE	FALSE	FALSE	FALSE		A_24_P652510	AF086529	0.49831	1.4785e-06
A_23_P105691	GPRC5D	0.39768	0.09813		FALSE	FALSE	FALSE	FALSE		A_24_P915361	AF086536	1.00402	0.96479
A_23_P105705	FGF6	1.25916	0.77763		FALSE	FALSE	FALSE	FALSE		A_24_P740962	AF086551	0.88377	0.21951
A_23_P105730	MDM1	0.18067	7.01578e-11		FALSE	FALSE	FALSE	FALSE		A_32_P230595	AF087985	1.39546	0.73945
A_23_P105732	A_23_P105732	1.80379	1.18607e-09		FALSE	FALSE	FALSE	FALSE		A_24_P880000	AF088004	0.89184	0.26974
A_23_P105747	APPL2	0.92159	0.33838		FALSE	FALSE	FALSE	FALSE		A_32_P307211	AF088026	0.7524	0.00222
A_23_P105753	PWP1	1.05176	0.56899		A_23_P105753	PWP1	1.05176	0.56899		A_24_P828496	AF088076	0.89665	0.91406
A_23_P105753					FALSE	FALSE	FALSE	FALSE		A_23_P16394	AF090927	0.75781	0.00247
A_23_P105794	EPSTI1	0.76995	0.75622		FALSE	FALSE	FALSE	FALSE		A_24_P333191	AF090933	1.44558	0.66187
A_23_P105803	FGF9	1.14108	0.89184		A_23_P105803	FGF9	1.14108	0.89184		A_24_P341806	AF090940	0.57484	0.00117
A_23_P105803					FALSE	FALSE	FALSE	FALSE		A_32_P22571	AF093744	1.09224	0.81631
A_23_P105815	BC008631	1.57737	2.65672e-07		FALSE	FALSE	FALSE	FALSE		A_24_P609323	AF098968	0.79502	0.02951
A_23_P105833	BIVM	0.68017	1e-05		FALSE	FALSE	FALSE	FALSE		A_24_P928662	AF113685	0.83113	0.74328
A_23_P105856	SLC46A3	3.20389	6.57766e-23		FALSE	FALSE	FALSE	FALSE		A_24_P341646	AF113698	0.90975	0.71536
A_23_P105862	FRY	1.40161	0.00044		FALSE	FALSE	FALSE	FALSE		A_24_P291044	AF116616	0.54918	1.93306e-09
A_23_P105873	TRPC4	2.30653	0.26501		FALSE	FALSE	FALSE	FALSE		A_32_P209173	AF116620	1.1084	0.76815
A_23_P105886	RP11-45B20.2	0.7293	0.52309		FALSE	FALSE	FALSE	FALSE		A_32_P327810	AF116624	0.37724	7.80169e-08
A_23_P105900	ENST00000237763	1.03529	0.68419		FALSE	FALSE	FALSE	FALSE		A_23_P325862	AF116661	0.83981	0.75689
A_23_P10591	METRNL	1.25002	0.00944		A_23_P10591	METRNL	1.25002	0.00944		A_24_P42768	AF116667	1.46544	0.2915
A_23_P10591					FALSE	FALSE	FALSE	FALSE		A_24_P927090	AF116678	0.40669	0.06204
A_23_P105923	DIO3	0.21625	2e-05		FALSE	FALSE	FALSE	FALSE		A_32_P465526	AF116702	1.29059	0.01077
A_23_P105939	C14orf73	0.47457	0.01787		FALSE	FALSE	FALSE	FALSE		A_23_P103743	AF118066	0.6413	0.58302
A_23_P105957	ACTN1	0.82078	0.02809		FALSE	FALSE	FALSE	FALSE		A_24_P299565	AF118079	1.12765	0.44775
A_23_P105963	AK7	1.0049	0.99632		A_23_P105963	AK7	1.0049	0.99632		A_24_P188246	AF118081	0.63941	4e-05
A_23_P105963					FALSE	FALSE	FALSE	FALSE		A_23_P427334	AF119843	0.94693	0.62203
A_23_P105973	SERPINA11	1.28946	0.75402		FALSE	FALSE	FALSE	FALSE		A_23_P391485	AF119888	0.35031	0.04726
A_23_P106	USP33	0.93387	0.49292		FALSE	FALSE	FALSE	FALSE		A_23_P86741	AF119906	0.482	6.85019e-06
A_23_P106002	NFKBIA	1.06779	0.42053		FALSE	FALSE	FALSE	FALSE		A_24_P8524	AF119913	1.1387	0.14053
A_23_P106016	PRKD1	1.6207	0.59012		FALSE	FALSE	FALSE	FALSE		A_32_P99171	AF131762	1.22265	0.01288
A_23_P106024	JAG2	0.82577	0.09146		A_23_P106024	JAG2	0.82577	0.09146		A_32_P130962	AF131777	0.46107	0.00285
A_23_P106024					FALSE	FALSE	FALSE	FALSE		A_32_P5542	AF131782	3.57674	0.02529
A_23_P106042	CMTM5	0.68877	0.64716		FALSE	FALSE	FALSE	FALSE		A_32_P4626	AF143325	1.25251	0.0486
A_23_P10605	A_23_P10605	0.77791	0.02711		A_23_P10605	A_23_P10605	0.77791	0.02711		A_32_P95573	AF143879	0.7901	0.00426
A_23_P10605					FALSE	FALSE	FALSE	FALSE		A_24_P221914	AF144054	1.43709	0.00091
A_23_P106056	DAD1	1.01682	0.85144		FALSE	FALSE	FALSE	FALSE		A_32_P155721	AF146694	1.04141	0.73478
A_23_P106069	ENST00000390428	1.28739	0.7515		FALSE	FALSE	FALSE	FALSE		A_23_P37317	AF147723	1.02585	0.78934
A_23_P106080	RNASE7	0.67042	0.57903		FALSE	FALSE	FALSE	FALSE		A_24_P324396	AF161351	1.83636	2.2593e-06
A_23_P106103	AKAP5	1.30164	0.74727		FALSE	FALSE	FALSE	FALSE		A_24_P255415	AF161365	0.36869	0.00563
A_23_P106117	SIX6	1.28897	0.75681		FALSE	FALSE	FALSE	FALSE		A_24_P357936	AF161442	0	1
A_23_P106127	KIAA0586	0.58821	2.14852e-08		FALSE	FALSE	FALSE	FALSE		A_23_P144677	AF178574	0.84617	0.04916
A_23_P106131	KTN1	1.11374	0.23507		FALSE	FALSE	FALSE	FALSE		A_24_P299007	AF187554	1.25198	0.17515
A_23_P10614	PDK1	0.4062	1.09224e-12		FALSE	FALSE	FALSE	FALSE		A_32_P814853	AF217983	0.27728	0.00424
A_23_P106145	ERO1L	1.21668	0.0156		FALSE	FALSE	FALSE	FALSE		A_24_P67881	AF221846	1.08896	0.85384
A_23_P106158	L2HGDH	0.70901	4e-05		FALSE	FALSE	FALSE	FALSE		A_24_P264833	AF233648	1.02577	0.95061
A_23_P106162	C14orf106	0.53405	5.51457e-08		FALSE	FALSE	FALSE	FALSE		A_24_P273360	AF234262	1.15364	0.36115
A_23_P106174	PSEN1	1.29727	0.0112		A_23_P106174	PSEN1	1.29727	0.0112		A_24_P918507	AF237700	0.9852	0.95762
A_23_P106174					FALSE	FALSE	FALSE	FALSE		A_24_P926931	AF244570	3.79475	2.53408e-08
A_23_P106194	FOS	0.67061	0.00074		A_23_P106194	FOS	0.67061	0.00074		A_23_P84246	AF257098	1.66517	1.01674e-07
A_23_P106194					FALSE	FALSE	FALSE	FALSE		A_24_P102119	AF264623	0.45194	0.12738
A_23_P106204	GSTZ1	0.74465	0.00197		FALSE	FALSE	FALSE	FALSE		A_24_P136379	AF269286	2.69763	3e-05
A_23_P106226	CHMP4A	0.87665	0.13865		FALSE	FALSE	FALSE	FALSE		A_24_P715469	AF277188	0.79339	0.05737
A_23_P106236	PRO1768	0.85107	0.7567		FALSE	FALSE	FALSE	FALSE		A_24_P506857	AF279782	2.38394	0.20577
A_23_P106241	TRIP11	1.27122	0.00414		FALSE	FALSE	FALSE	FALSE		A_24_P692566	AF283771	1.44718	0.14046
A_23_P106258	C14orf68	0.9176	0.64322		FALSE	FALSE	FALSE	FALSE		A_24_P102125	AF285120	0.49844	0.00051
A_23_P106280	FLJ10038	0.93393	0.40256		A_23_P106280	FLJ10038	0.93393	0.40256		A_24_P196878	AF289567	1.12884	0.36554
A_23_P106280					FALSE	FALSE	FALSE	FALSE		A_24_P922182	AF289600	0.61543	0.00124
A_23_P106299	SERF2	0.85155	0.04651		FALSE	FALSE	FALSE	FALSE		A_24_P118211	AF289610	0.95474	0.68806
A_23_P106322	CPEB1	1.19315	0.09472		A_23_P106322	CPEB1	1.19315	0.09472		A_24_P325287	AF305825	0.5304	0.00301
A_23_P106322					FALSE	FALSE	FALSE	FALSE		A_24_P67148	AF318328	0.94646	0.70311
A_23_P106362	AQP9	0.83833	0.74537		FALSE	FALSE	FALSE	FALSE		A_24_P664918	AF339799	1.59201	0.1004
A_23_P106371	GOLGA6	1.30371	0.01397		FALSE	FALSE	FALSE	FALSE		A_24_P395415	AF343666	0.88639	0.88766
A_23_P106389	SEMA7A	1.37245	0.04245		A_23_P106389	SEMA7A	1.37245	0.04245		A_23_P117302	AF354444	1.42874	0.00033
A_23_P106389					FALSE	FALSE	FALSE	FALSE		A_23_P72387	AFAP1	0.61788	3.25651e-06
A_23_P106391	THAP10	1.00889	0.92923		FALSE	FALSE	FALSE	FALSE		A_23_P218977	AFF4	1.56511	5.11091e-06
A_23_P10640	ENPP7	0.49084	0.2528		FALSE	FALSE	FALSE	FALSE		A_23_P135454	AFG3L2	0.82488	0.01486
A_23_P106405	NDN	2.22266	2.17531e-06		FALSE	FALSE	FALSE	FALSE		A_23_P428382	AFTPH	1.12146	0.21612
A_23_P106412	AK130644	1.0334	0.72367		A_23_P106412	AK130644	1.0334	0.72367		A_23_P108404	AGAP1	0.97983	0.82765
A_23_P106412					FALSE	FALSE	FALSE	FALSE		A_32_P19382	AGAP10	0.50856	1.8271e-06
A_23_P106425	C15orf38	0.77426	0.01641		FALSE	FALSE	FALSE	FALSE		A_24_P244495	AGAP2	1.02098	0.82943
A_23_P106433	RCCD1	0.70612	0.00025		FALSE	FALSE	FALSE	FALSE		A_24_P333364	AGAP3	1.77188	4.78412e-06
A_23_P106439	RCCD1	0.60622	1.52199e-06		FALSE	FALSE	FALSE	FALSE		A_23_P309930	AGBL1	1.3953	0.69121
A_23_P106463	OAZ2	1.30319	0.00454		FALSE	FALSE	FALSE	FALSE		A_32_P167705	AGBL2	0.82979	0.82041
A_23_P10647	CYTL1	1.26498	0.7734		FALSE	FALSE	FALSE	FALSE		A_32_P82623	AGBL3	1.6149	0.00013
A_23_P106472	DNM1P35	1.22056	0.09559		FALSE	FALSE	FALSE	FALSE		A_24_P45767	AGBL5	1.03446	0.7263
A_23_P106481	TMEM85	1.14213	0.1443		FALSE	FALSE	FALSE	FALSE		A_23_P250554	AGGF1	0.97214	0.76399
A_23_P106497	IREB2	1.19768	0.05787		FALSE	FALSE	FALSE	FALSE		A_23_P309224	AGK	0.89572	0.20165
A_23_P106505	LCMT2	0.92528	0.33641		A_23_P106505	LCMT2	0.92528	0.33641		A_23_P103720	AGMAT	0.34871	0.00937
A_23_P106505					FALSE	FALSE	FALSE	FALSE		A_23_P356466	AGPAT3	1.06452	0.46396
A_23_P106522	INO80	1.15922	0.08213		A_23_P106522	INO80	1.15922	0.08213		A_32_P141768	AGPAT4	1.02697	0.79784
A_23_P106522					FALSE	FALSE	FALSE	FALSE		A_24_P29876	AGPAT5	0.73502	0.00149
A_23_P106532	CHST14	0.51401	5.89035e-14		A_23_P106532	CHST14	0.51401	5.89035e-14		A_23_P69810	AGPAT9	1.81327	1.29096e-11
A_23_P106532					FALSE	FALSE	FALSE	FALSE		A_24_P902100	AGPS	1.59921	0.00019
A_23_P106544	C16orf61	0.68077	3e-05		FALSE	FALSE	FALSE	FALSE		A_23_P115261	AGT	0.69909	0.19602
A_23_P106559	ENST00000382757	1.12624	0.48853		A_23_P106559	ENST00000382757	1.12624	0.48853		A_23_P83514	AGXT	1.23459	0.06534
A_23_P106559					FALSE	FALSE	FALSE	FALSE		A_23_P63584	AHCTF1	0.98749	0.88428
A_23_P106562	GALNS	1.09563	0.31906		FALSE	FALSE	FALSE	FALSE		A_24_P943393	AHNAK	1.41566	6e-05
A_23_P106575	GOT2	0.83033	0.04394		FALSE	FALSE	FALSE	FALSE		A_23_P155509	AHSG	2.11155	5.21383e-07
A_23_P106602	CRISPLD2	0.44901	5.78073e-10		FALSE	FALSE	FALSE	FALSE		A_24_P684799	AI015919	0.67172	0.00013
A_23_P106617	WFDC1	0.53024	0.35835		FALSE	FALSE	FALSE	FALSE		A_24_P817128	AI085037	1.39484	0.31122
A_23_P106629	IGSF6	1.27336	0.76535		FALSE	FALSE	FALSE	FALSE		A_24_P916866	AI090310	0.59985	0.00068
A_23_P106633	DDX28	1.20248	0.02757		A_23_P106633	DDX28	1.20248	0.02757		A_24_P740022	AI140519	1.46421	1e-05
A_23_P106633					FALSE	FALSE	FALSE	FALSE		A_32_P145443	AI161396	1.70814	0.00021
A_23_P106656	CA7	1.34959	0.71914		FALSE	FALSE	FALSE	FALSE		A_32_P106669	AI192327	0.78786	0.32345
A_23_P106661	CMTM1	1.17573	0.30084		FALSE	FALSE	FALSE	FALSE		A_24_P881430	AI216457	1.169	0.14809
A_23_P106663	CMTM1	0.53931	0.14296		A_23_P106663	CMTM1	0.53931	0.14296		A_32_P209104	AI267321	0.67911	0.02612
A_23_P106663					FALSE	FALSE	FALSE	FALSE		A_32_P131401	AI276257	0.7245	0.00513
A_23_P106675	PLCG2	1.73543	1.63276e-07		FALSE	FALSE	FALSE	FALSE		A_32_P153456	AI285760	0.90528	0.3505
A_23_P106682	EMP2	1.05008	0.56709		FALSE	FALSE	FALSE	FALSE		A_32_P139302	AI287491	1.17636	0.46167
A_23_P106694	CHMP1A	1.14399	0.12172		FALSE	FALSE	FALSE	FALSE		A_32_P92714	AI355706	0.96064	0.79319
A_23_P106708	RPS2	1.13315	0.26196		FALSE	FALSE	FALSE	FALSE		A_32_P123204	AI381562	0.40493	8e-05
A_23_P106720	TBL3	0.73152	0.00012		FALSE	FALSE	FALSE	FALSE		A_32_P199321	AI433842	0.90744	0.57057
A_23_P106727	RAB11FIP3	1.07914	0.39005		FALSE	FALSE	FALSE	FALSE		A_32_P126846	AI435603	0.9858	0.90363
A_23_P106737	LUC7L	0.94201	0.49053		FALSE	FALSE	FALSE	FALSE		A_24_P583472	AI452448	0.43845	0.06907
A_23_P106741	PSMD7	1.31849	0.00153		FALSE	FALSE	FALSE	FALSE		A_32_P50508	AI472054	0.61747	1.52293e-06
A_23_P106761	CORO1A	0.33984	1.46639e-17		FALSE	FALSE	FALSE	FALSE		A_32_P174805	AI492422	0.94905	0.95956
A_23_P106773	SULT1A2	1.29086	0.00279		FALSE	FALSE	FALSE	FALSE		A_32_P227265	AI525856	0.39391	0.05774
A_23_P106798	SIAH1	0.98307	0.83937		FALSE	FALSE	FALSE	FALSE		A_32_P146394	AI537201	0.47684	6.2036e-13
A_23_P106806	PRSS27	0.75648	0.00688		FALSE	FALSE	FALSE	FALSE		A_32_P100365	AI570240	0.63164	0.0183
A_23_P106814	A_23_P106814	0.97892	0.82038		A_23_P106814	A_23_P106814	0.97892	0.82038		A_32_P118522	AI571129	0.6682	0.00047
A_23_P106814					FALSE	FALSE	FALSE	FALSE		A_24_P911857	AI627917	0.49861	0.04795
A_23_P106822	NOB1	1.20634	0.03341		FALSE	FALSE	FALSE	FALSE		A_32_P207231	AI630435	0.96565	0.76049
A_23_P106835	BBS2	0.93513	0.41706		FALSE	FALSE	FALSE	FALSE		A_32_P86517	AI669361	0.507	0.19549
A_23_P106844	MT2A	0.99697	0.97229		A_23_P106844	MT2A	0.99697	0.97229		A_24_P765540	AI676010	0.55206	0.04647
A_23_P106844					FALSE	FALSE	FALSE	FALSE		A_32_P89551	AI676130	0.41511	0.0517
A_23_P10685	HSPBP1	0.84489	0.04245		FALSE	FALSE	FALSE	FALSE		A_32_P123027	AI718865	0.5643	0.26317
A_23_P106859	COX4NB	0.96833	0.69018		FALSE	FALSE	FALSE	FALSE		A_32_P146552	AI801539	1.35139	0.02392
A_23_P106874	PMFBP1	0.84352	0.85574		FALSE	FALSE	FALSE	FALSE		A_24_P765448	AI814116	1.21058	0.82228
A_23_P106887	FUS	0.96588	0.66657		FALSE	FALSE	FALSE	FALSE		A_24_P932909	AI823874	0.93738	0.94077
A_23_P106898	ORAI3	1.30389	0.03173		A_23_P106898	ORAI3	1.30389	0.03173		A_32_P201976	AI860683	0.51272	0.00012
A_23_P106898					FALSE	FALSE	FALSE	FALSE		A_32_P235727	AI887037	0.98258	0.88904
A_23_P106906	PPL	1.19199	0.04819		FALSE	FALSE	FALSE	FALSE		A_32_P178537	AI910722	0.68219	0.00019
A_23_P106922	CHST6	0.59114	0.27482		A_23_P106922	CHST6	0.59114	0.27482		A_32_P157304	AI919230	0.672	0.00281
A_23_P106922					FALSE	FALSE	FALSE	FALSE		A_24_P459299	AI933337	1.02809	0.8262
A_23_P106933	ACSM1	0.81854	0.10214		A_23_P106933	ACSM1	0.81854	0.10214		A_32_P19917	AI989625	1.51777	5e-05
A_23_P106933					FALSE	FALSE	FALSE	FALSE		A_32_P182662	AIDA	0.84166	0.1096
A_23_P106945	ADCY7	0.40901	0.0167		FALSE	FALSE	FALSE	FALSE		A_23_P70785	AIM1	1.38635	0.00024
A_23_P106973	SEPT9	0.94766	0.50307		FALSE	FALSE	FALSE	FALSE		A_24_P68358	AIM1L	1.48904	2e-05
A_23_P10699	SNX12	0.89623	0.25402		FALSE	FALSE	FALSE	FALSE		A_24_P38865	AIP	0.87092	0.12244
A_23_P106998	MRPS23	1.04382	0.64709		FALSE	FALSE	FALSE	FALSE		A_32_P179572	AJ001827	0.918	0.50242
A_23_P10701	APBB2	1.01354	0.88536		FALSE	FALSE	FALSE	FALSE		A_24_P935621	AJ001874	0.29268	0.00573
A_23_P107036	TMEM11	1.03181	0.69829		FALSE	FALSE	FALSE	FALSE		A_32_P108516	AJ293393	0.66031	0.00013
A_23_P107048	BC002811	1.65247	0.00059		FALSE	FALSE	FALSE	FALSE		A_24_P758010	AJ318805	1.28361	0.75815
A_23_P107051	TCAP	0.93073	0.39673		FALSE	FALSE	FALSE	FALSE		A_32_P97739	AJ420487	0.4514	3.76769e-14
A_23_P107064	TNK1	0.78081	0.0201		FALSE	FALSE	FALSE	FALSE		A_24_P582889	AJ420536	0.58981	0.00108
A_23_P107073	RPA1	0.7865	0.00533		FALSE	FALSE	FALSE	FALSE		A_24_P346181	AJ420589	1.15475	0.10013
A_23_P107087	TSR1	0.99703	0.97127		FALSE	FALSE	FALSE	FALSE		A_24_P791169	AK000115	0.80306	0.04522
A_23_P107102	KIF2B	1.24817	0.78874		FALSE	FALSE	FALSE	FALSE		A_24_P54188	AK000146	0.53447	0.20003
A_23_P107116	RNF112	1.98316	7e-05		FALSE	FALSE	FALSE	FALSE		A_23_P70069	AK000420	1.35073	0.0005
A_23_P107132	RCVRN	1.27174	0.76649		FALSE	FALSE	FALSE	FALSE		A_24_P925241	AK000422	0.95327	0.67824
A_23_P107154	USP32	1.51429	1.34998e-06		A_23_P107154	USP32	1.51429	1.34998e-06		A_23_P143285	AK000809	1.22674	0.01989
A_23_P107154					FALSE	FALSE	FALSE	FALSE		A_23_P376752	AK000815	1.03967	0.88361
A_23_P107166	ACBD4	0.53883	6.69523e-08		FALSE	FALSE	FALSE	FALSE		A_24_P926666	AK000925	0.94435	0.47537
A_23_P107173	MEOX1	1.30879	0.74256		FALSE	FALSE	FALSE	FALSE		A_24_P611114	AK000995	0.80317	0.09346
A_23_P1072	ATP1A1	0.80457	0.01927		FALSE	FALSE	FALSE	FALSE		A_24_P652174	AK001007	0.50776	0.14987
A_23_P107206	STAT3	0.76944	3.61115e-09		FALSE	FALSE	FALSE	FALSE		A_32_P145385	AK001118	1.04028	0.6836
A_23_P10721	HAP1	1.24096	0.78611		FALSE	FALSE	FALSE	FALSE		A_32_P430996	AK001120	1.10306	0.38581
A_23_P107211	RAB5C	1.08951	0.36227		FALSE	FALSE	FALSE	FALSE		A_24_P206603	AK001176	0.50798	0.30272
A_23_P107214	RAB5C	1.12925	0.19915		FALSE	FALSE	FALSE	FALSE		A_24_P115287	AK001533	0.99351	0.9476
A_23_P107238	MBTD1	0.97062	0.83469		A_23_P107238	MBTD1	0.97062	0.83469		A_24_P724984	AK001846	0.5087	1.03103e-07
A_23_P107238					FALSE	FALSE	FALSE	FALSE		A_24_P839239	AK002036	1.1851	0.04893
A_23_P107247	CACNA1G	0.57479	0.48896		A_23_P107247	CACNA1G	0.57479	0.48896		A_24_P468950	AK021439	1.65299	0.01643
A_23_P107247					FALSE	FALSE	FALSE	FALSE		A_24_P484699	AK021467	1.15565	0.1269
A_23_P107257	SPOP	0.68759	0.00019		FALSE	FALSE	FALSE	FALSE		A_24_P928357	AK021561	1.07861	0.82362
A_23_P107283	HOXB2	1.35341	0.71766		FALSE	FALSE	FALSE	FALSE		A_32_P58201	AK021570	0.72943	0.03264
A_23_P107295	LRRC37B	1.00512	0.95253		FALSE	FALSE	FALSE	FALSE		A_24_P735073	AK021576	1.15958	0.57017
A_23_P107307	SLC13A2	0.78599	0.00904		FALSE	FALSE	FALSE	FALSE		A_24_P456367	AK021614	0.40158	0.03349
A_23_P107313	SDF2	0.98908	0.88938		FALSE	FALSE	FALSE	FALSE		A_32_P31744	AK021664	0.89718	0.52998
A_23_P107322	CORO6	1.35576	0.00062		FALSE	FALSE	FALSE	FALSE		A_24_P481375	AK021668	1.29149	0.00705
A_23_P107336	ACAP1	1.36719	0.70969		FALSE	FALSE	FALSE	FALSE		A_32_P167459	AK021744	0.73373	0.00065
A_23_P107350	SLC2A4	0.41505	0.05628		FALSE	FALSE	FALSE	FALSE		A_24_P699733	AK021745	1.00979	0.91586
A_23_P107351	NLRP1	1.68827	5.90258e-07		FALSE	FALSE	FALSE	FALSE		A_24_P418908	AK021798	1.12623	0.26304
A_23_P107369	KIF1C	0.93745	0.44776		FALSE	FALSE	FALSE	FALSE		A_32_P220233	AK021824	1.13823	0.19064
A_23_P107373	NMT1	1.07952	0.41059		FALSE	FALSE	FALSE	FALSE		A_24_P307665	AK021848	0.98827	0.88759
A_23_P107394	HES7	1.20504	0.10905		FALSE	FALSE	FALSE	FALSE		A_24_P784846	AK021906	0.8607	0.19733
A_23_P107401	TIMP2	1.39584	0.00013		FALSE	FALSE	FALSE	FALSE		A_32_P99461	AK022020	1.10237	0.23069
A_23_P107412	P4HB	0.94741	0.53552		FALSE	FALSE	FALSE	FALSE		A_24_P921260	AK022030	0.97189	0.72604
A_23_P107421	TK1	0.57883	1.16062e-07		FALSE	FALSE	FALSE	FALSE		A_24_P662427	AK022109	1.24754	0.01127
A_23_P10743	PDE6B	0.87662	0.80575		FALSE	FALSE	FALSE	FALSE		A_24_P636441	AK022223	1.15241	0.15112
A_23_P107432	ENST00000407600	7.94434	4.58168e-07		FALSE	FALSE	FALSE	FALSE		A_24_P253713	AK022252	1.0305	0.7859
A_23_P107443	KRTAP9-8	1.27534	0.76394		FALSE	FALSE	FALSE	FALSE		A_32_P151244	AK022268	0.97941	0.86877
A_23_P107454	KRTAP3-1	1.22494	0.07862		FALSE	FALSE	FALSE	FALSE		A_24_P913216	AK022299	1.0615	0.57273
A_23_P107465	KRT31	0.84603	0.22426		FALSE	FALSE	FALSE	FALSE		A_24_P825969	AK022337	1.21659	0.04621
A_23_P107483	OR3A3	2.388	0.00083		FALSE	FALSE	FALSE	FALSE		A_24_P693433	AK022364	0.83641	0.15825
A_23_P107507	CBX1	0.5048	1.45902e-07		FALSE	FALSE	FALSE	FALSE		A_23_P95070	AK022407	1.31649	0.00192
A_23_P107513	CEP76	1.21213	0.03583		FALSE	FALSE	FALSE	FALSE		A_24_P460763	AK022443	1.34692	0.00044
A_23_P10753	BX093444	1.73503	0.47675		FALSE	FALSE	FALSE	FALSE		A_24_P642758	AK022479	1.31258	0.00113
A_23_P107531	LOXHD1	0.81355	0.80143		FALSE	FALSE	FALSE	FALSE		A_32_P149753	AK022848	0.62777	0.23416
A_23_P107552	KIAA1012	1.33033	0.00656		FALSE	FALSE	FALSE	FALSE		A_24_P892353	AK022892	0.97128	0.76359
A_23_P107565	AQP4	0.69225	0.56021		FALSE	FALSE	FALSE	FALSE		A_24_P715518	AK023072	0.54335	0.19291
A_23_P107578	FLJ11996	1.25134	0.78291		FALSE	FALSE	FALSE	FALSE		A_24_P917650	AK023076	1.03158	0.79037
A_23_P107587	NPC1	1.45903	3e-05		FALSE	FALSE	FALSE	FALSE		A_23_P207736	AK023077	1.04066	0.65675
A_23_P107597	ATP8B1	1.00871	0.93802		FALSE	FALSE	FALSE	FALSE		A_24_P355246	AK023096	0.24166	8e-05
A_23_P107612	RAB27B	0.99478	0.96184		FALSE	FALSE	FALSE	FALSE		A_32_P72028	AK023112	1.00525	0.9745
A_23_P107623	SERPINB12	1.28145	0.7593		FALSE	FALSE	FALSE	FALSE		A_24_P136441	AK023121	0.76656	0.02868
A_23_P107644	SNRPD1	0.88847	0.15729		A_23_P107644	SNRPD1	0.88847	0.15729		A_32_P196520	AK023159	0.83462	0.04751
A_23_P107644					FALSE	FALSE	FALSE	FALSE		A_24_P503588	AK023380	1.06334	0.62817
A_23_P107653	ETFB	0.92507	0.01904		FALSE	FALSE	FALSE	FALSE		A_32_P66788	AK023394	0.49041	0.00026
A_23_P107661	PPP2R1A	0.98888	0.9006		FALSE	FALSE	FALSE	FALSE		A_24_P928574	AK023400	1.03622	0.66694
A_23_P107673	ZFP28	1.1695	0.86046		A_23_P107673	ZFP28	1.1695	0.86046		A_32_P206989	AK023412	0.78131	0.00735
A_23_P107673					FALSE	FALSE	FALSE	FALSE		A_32_P108738	AK023472	0.84208	0.0777
A_23_P107684	ZNF324	0.76057	0.01178		FALSE	FALSE	FALSE	FALSE		A_24_P911259	AK023557	0.84244	0.077
A_23_P107693	ZNF586	0.88527	0.17994		FALSE	FALSE	FALSE	FALSE		A_24_P636451	AK023559	0.8804	0.1551
A_23_P107701	ERCC1	1.24161	0.01126		FALSE	FALSE	FALSE	FALSE		A_24_P920366	AK023574	1.59504	6e-05
A_23_P107714	MARK4	1.35173	0.00096		FALSE	FALSE	FALSE	FALSE		A_24_P132019	AK023633	1.26952	0.0092
A_23_P107724	ZFP112	1.85477	3.70211e-09		FALSE	FALSE	FALSE	FALSE		A_24_P889070	AK023647	0.60664	4.61538e-07
A_23_P107735	CD79A	1.66633	3e-05		A_23_P107735	CD79A	1.66633	3e-05		A_32_P217261	AK023660	0.89244	0.16395
A_23_P107735					FALSE	FALSE	FALSE	FALSE		A_24_P333306	AK023737	0.64395	5e-05
A_23_P107744	S1PR5	4.46054	0.00226		FALSE	FALSE	FALSE	FALSE		A_24_P611139	AK023757	1.62016	1.04681e-07
A_23_P107750	S1PR5	1.31933	0.73723		FALSE	FALSE	FALSE	FALSE		A_24_P930822	AK023862	0.91464	0.3682
A_23_P107763	ZNF266	1.55777	1.55924e-07		FALSE	FALSE	FALSE	FALSE		A_24_P703674	AK023907	0.48776	0.00668
A_23_P107775	TMEM190	0.41585	0.08655		FALSE	FALSE	FALSE	FALSE		A_24_P781846	AK024092	1.16107	0.14957
A_23_P107795	ATP5SL	1.26124	0.00859		FALSE	FALSE	FALSE	FALSE		A_23_P391382	AK024110	1.14341	0.72478
A_23_P107801	C19orf44	1.07711	0.37841		FALSE	FALSE	FALSE	FALSE		A_24_P639581	AK024127	0.3605	0.06945
A_23_P107847	LILRA5	1.12504	0.90152		FALSE	FALSE	FALSE	FALSE		A_24_P718672	AK024173	1.19538	0.07733
A_23_P10785	VTI1A	0.83544	0.0593		FALSE	FALSE	FALSE	FALSE		A_24_P800734	AK024184	0.54996	0.20342
A_23_P107855	FIZ1	0.95921	0.74055		A_23_P107855	FIZ1	0.95921	0.74055		A_32_P3131	AK024243	0.70527	0.0062
A_23_P107855					FALSE	FALSE	FALSE	FALSE		A_24_P923984	AK024292	0.91872	0.62308
A_23_P107881	ZNF563	1.77245	0.00238		FALSE	FALSE	FALSE	FALSE		A_23_P395194	AK024372	1.0727	0.54346
A_23_P107894	YIPF2	1.06599	0.51356		FALSE	FALSE	FALSE	FALSE		A_24_P367543	AK024382	1.14903	0.27266
A_23_P107903	RGL3	1.46643	2e-05		FALSE	FALSE	FALSE	FALSE		A_24_P84370	AK024470	1.24198	0.024
A_23_P107911	KLK10	1.35304	0.71525		FALSE	FALSE	FALSE	FALSE		A_32_P218806	AK024516	1.02094	0.82655
A_23_P107933	VRK3	1.01451	0.86878		FALSE	FALSE	FALSE	FALSE		A_32_P210516	AK024566	1.11748	0.34319
A_23_P107942	ZNF473	0.81203	0.01861		A_23_P107942	ZNF473	0.81203	0.01861		A_24_P629900	AK024602	0.71294	0.00185
A_23_P107942					FALSE	FALSE	FALSE	FALSE		A_24_P153542	AK024684	0.59419	6.1957e-07
A_23_P107959	NOSIP	1.0236	0.79321		FALSE	FALSE	FALSE	FALSE		A_24_P46927	AK024824	0.80824	0.44684
A_23_P107963	FUT1	0.84193	0.04132		FALSE	FALSE	FALSE	FALSE		A_24_P690273	AK024900	1.19105	0.05847
A_23_P107974	FUT2	0.47957	0.11717		FALSE	FALSE	FALSE	FALSE		A_24_P324479	AK024930	1.74379	4e-05
A_23_P10798	CNP	0.79147	0.01656		FALSE	FALSE	FALSE	FALSE		A_24_P728115	AK024937	0.98073	0.87689
A_23_P107981	SULT2B1	1.28571	0.25283		FALSE	FALSE	FALSE	FALSE		A_24_P642771	AK024956	1.88051	1.01401e-10
A_23_P107994	TMEM160	0.72226	0.00045		FALSE	FALSE	FALSE	FALSE		A_24_P158298	AK025116	0.33939	0.04363
A_23_P108028	ZNF146	1.05626	0.561		FALSE	FALSE	FALSE	FALSE		A_24_P544872	AK025156	3.67422	1.9375e-07
A_23_P108042	NCR1	1.17785	0.85865		FALSE	FALSE	FALSE	FALSE		A_24_P453259	AK025316	0.69714	0.00036
A_23_P108054	TMEM86B	1.0051	0.96052		FALSE	FALSE	FALSE	FALSE		A_24_P674443	AK025360	0.95898	0.68454
A_23_P108062	LGALS7B	1.43637	0.26581		FALSE	FALSE	FALSE	FALSE		A_24_P916364	AK025613	0.9803	0.83513
A_23_P108075	SLC7A10	1.31603	0.73844		FALSE	FALSE	FALSE	FALSE		A_24_P923113	AK025704	1.21023	0.07871
A_23_P108082	CREB3L3	1.08937	0.93269		FALSE	FALSE	FALSE	FALSE		A_32_P202438	AK025716	0.89301	0.29203
A_23_P108103	AK000707	2.63744	5.83769e-19		FALSE	FALSE	FALSE	FALSE		A_24_P525917	AK025758	1.48153	0.01296
A_23_P108129	ZNF223	2.1608	1.13144e-11		FALSE	FALSE	FALSE	FALSE		A_32_P213822	AK025762	0.46599	0.00222
A_23_P108135	AP3D1	0.88189	0.21784		FALSE	FALSE	FALSE	FALSE		A_24_P731255	AK025797	1.02916	0.83275
A_23_P108143	GAMT	0.35066	4.2471e-18		FALSE	FALSE	FALSE	FALSE		A_23_P395111	AK025947	0.98592	0.867
A_23_P10815	PUM1	1.09836	0.26295		FALSE	FALSE	FALSE	FALSE		A_24_P133171	AK026078	1.28275	0.01392
A_23_P108157	TJP3	0.69456	0.00026		FALSE	FALSE	FALSE	FALSE		A_24_P870101	AK026209	0.8154	0.15455
A_23_P108170	PSG6	2.62104	3.47322e-21		FALSE	FALSE	FALSE	FALSE		A_32_P112331	AK026225	1.21354	0.15111
A_23_P108180	GRIN3B	0.90327	0.90971		FALSE	FALSE	FALSE	FALSE		A_24_P759647	AK026387	1.26659	0.00992
A_23_P108200	RAB3A	1.0354	0.80283		FALSE	FALSE	FALSE	FALSE		A_24_P93316	AK026408	0.96753	0.856
A_23_P108216	FXYD1	1.31678	0.73843		FALSE	FALSE	FALSE	FALSE		A_24_P481582	AK026429	0.71333	0.41468
A_23_P108221	TSSK6	0.70237	0.58637		FALSE	FALSE	FALSE	FALSE		A_32_P76576	AK026459	0.8541	0.13299
A_23_P108244	COX6B1	0.82827	0.03902		FALSE	FALSE	FALSE	FALSE		A_24_P465879	AK026466	0.83083	0.08257
A_23_P108265	OR7C2	3.51407	3.8267e-21		FALSE	FALSE	FALSE	FALSE		A_24_P782337	AK026477	1.06149	0.60528
A_23_P108280	CYP4F12	19.487	9.21884e-15		FALSE	FALSE	FALSE	FALSE		A_24_P513262	AK026485	0.80601	0.02786
A_23_P108294	PPAP2C	2.32608	4.31084e-17		FALSE	FALSE	FALSE	FALSE		A_24_P64442	AK026517	1.20428	0.01931
A_23_P1083	GJA4	0.53423	0.36748		A_23_P1083	GJA4	0.53423	0.36748		A_32_P84389	AK026668	1.01423	0.86424
A_23_P1083					FALSE	FALSE	FALSE	FALSE		A_23_P26746	AK026675	1.04948	0.68079
A_23_P108303	NDUFA7	0.79784	0.00681		FALSE	FALSE	FALSE	FALSE		A_24_P290333	AK026836	0.59437	0.00487
A_23_P108314	ADAMTS10	0.57456	0.47224		FALSE	FALSE	FALSE	FALSE		A_24_P664992	AK026869	1.69739	6.77027e-07
A_23_P108326	NR2F6	0.82949	0.05679		A_23_P108326	NR2F6	0.82949	0.05679		A_32_P378821	AK026965	0.53434	0.35972
A_23_P108326					FALSE	FALSE	FALSE	FALSE		A_23_P129754	AK027069	1.00226	0.98636
A_23_P108331	SGTA	0.93211	0.42865		FALSE	FALSE	FALSE	FALSE		A_23_P399292	AK027091	1.69324	2.20338e-06
A_23_P108342	ZNF571	1.36507	0.05897		A_23_P108342	ZNF571	1.36507	0.05897		A_24_P740692	AK027173	0.70695	0.05179
A_23_P108342					FALSE	FALSE	FALSE	FALSE		A_24_P772276	AK027225	1.3541	0.00074
A_23_P108376	THADA	0.74766	0.00189		FALSE	FALSE	FALSE	FALSE		A_24_P372189	AK027294	1.23978	0.23477
A_23_P10839	SEPT2	0.97631	0.7823		A_23_P10839	SEPT2	0.97631	0.7823		A_23_P84749	AK027383	1.23621	0.04499
A_23_P10839					FALSE	FALSE	FALSE	FALSE		A_24_P937582	AK027610	0.80038	0.01667
A_23_P108394	THC2783023	0.7069	0.00086		FALSE	FALSE	FALSE	FALSE		A_23_P415532	AK054879	0.61226	0.00075
A_23_P108404	AGAP1	0.97983	0.82765		A_23_P108404	AGAP1	0.97983	0.82765		A_32_P224888	AK054895	1.28712	0.75548
A_23_P108404					FALSE	FALSE	FALSE	FALSE		A_24_P941597	AK055067	1.38856	0.00949
A_23_P108415	DARS	1.06093	0.46574		FALSE	FALSE	FALSE	FALSE		A_24_P778741	AK055214	1.24296	0.00703
A_23_P108427	THC2604598	1.25531	0.77882		FALSE	FALSE	FALSE	FALSE		A_24_P35935	AK055438	0.58869	0.00072
A_23_P108437	FZD5	1.41679	0.00256		FALSE	FALSE	FALSE	FALSE		A_24_P538567	AK055501	0.98474	0.86487
A_23_P108463	WDR35	0.74077	0.00227		FALSE	FALSE	FALSE	FALSE		A_24_P303852	AK055619	0.85094	0.09383
A_23_P108492	MARS2	1.01048	0.92158		A_23_P108492	MARS2	1.01048	0.92158		A_32_P88776	AK055647	1.15714	0.23854
A_23_P108492					FALSE	FALSE	FALSE	FALSE		A_24_P487901	AK055795	0.36042	0.07648
A_23_P108501	EPHA4	0.49207	1.60334e-07		FALSE	FALSE	FALSE	FALSE		A_24_P611182	AK055821	1.01307	0.87499
A_23_P108514	STK16	0.90922	0.27203		FALSE	FALSE	FALSE	FALSE		A_24_P924697	AK055915	0.89518	0.25259
A_23_P108522	FAM134A	1.55268	2.6508e-07		FALSE	FALSE	FALSE	FALSE		A_32_P104617	AK055960	1.06154	0.46679
A_23_P108534	A_23_P108534	2.77746	0.01019		FALSE	FALSE	FALSE	FALSE		A_24_P765795	AK055981	0.85937	0.09128
A_23_P108546	REG1P	1.26177	0.77477		FALSE	FALSE	FALSE	FALSE		A_24_P606239	AK056073	0.72451	0.00082
A_23_P108554	DDX1	1.16162	0.06132		FALSE	FALSE	FALSE	FALSE		A_24_P639629	AK056245	1.04832	0.61043
A_23_P108564	B3GALT1	1.1167	0.91285		FALSE	FALSE	FALSE	FALSE		A_24_P42308	AK056449	1.53968	0.00193
A_23_P108574	PRKD3	0.50352	2.86158e-12		FALSE	FALSE	FALSE	FALSE		A_23_P258048	AK056630	1.32412	0.00115
A_23_P10858	ANKLE2	1.11801	0.22825		A_23_P10858	ANKLE2	1.11801	0.22825		A_24_P239309	AK056664	0.83721	0.55673
A_23_P10858					FALSE	FALSE	FALSE	FALSE		A_24_P927650	AK056744	1.15799	0.16014
A_23_P108592	PPP3R1	0.79728	0.12914		FALSE	FALSE	FALSE	FALSE		A_24_P633349	AK056973	0.94385	0.623
A_23_P108604	MAP4K4	1.32437	0.73457		FALSE	FALSE	FALSE	FALSE		A_24_P350200	AK057071	0.95301	0.57476
A_23_P108641	FAM136A	0.8984	0.29331		FALSE	FALSE	FALSE	FALSE		A_32_P105110	AK057196	1.48833	0.13231
A_23_P108657	WDSUB1	1.61484	8.26308e-07		A_23_P108657	WDSUB1	1.61484	8.26308e-07		A_32_P121716	AK057443	0.73827	0.00126
A_23_P108657					FALSE	FALSE	FALSE	FALSE		A_24_P921103	AK057576	1.10998	0.41039
A_23_P108662	GCS1	1.0599	0.46882		A_23_P108662	GCS1	1.0599	0.46882		A_24_P892402	AK057652	1.43664	0.00018
A_23_P108662					FALSE	FALSE	FALSE	FALSE		A_24_P376139	AK057798	1.25074	0.03747
A_23_P108673	FAM176A	0.92777	0.64531		FALSE	FALSE	FALSE	FALSE		A_24_P33785	AK057830	1.36842	0.00148
A_23_P108699	FSHR	0.62839	0.52024		FALSE	FALSE	FALSE	FALSE		A_32_P196918	AK057956	0.68668	0.0008
A_23_P10870	DOLK	1.11649	0.18905		A_23_P10870	DOLK	1.11649	0.18905		A_24_P510116	AK057970	0.45645	3e-05
A_23_P10870					FALSE	FALSE	FALSE	FALSE		A_24_P920861	AK057971	1.10184	0.51397
A_23_P108708	RNF181	1.34877	0.00108		FALSE	FALSE	FALSE	FALSE		A_32_P112655	AK058000	1.43968	0.00017
A_23_P10873	TLR1	1.14892	0.89591		FALSE	FALSE	FALSE	FALSE		A_32_P102653	AK058169	1.40119	0.68623
A_23_P108734	ALLC	1.29716	0.75022		FALSE	FALSE	FALSE	FALSE		A_24_P162145	AK074181	0.86707	0.11436
A_23_P108743	XIRP2	1.18617	0.85074		FALSE	FALSE	FALSE	FALSE		A_24_P931974	AK074670	0.74618	0.00129
A_23_P108751	FHL2	1.43395	2e-05		FALSE	FALSE	FALSE	FALSE		A_32_P105469	AK074696	2.16564	5.55839e-12
A_23_P108761	C2orf29	1.07635	0.38402		FALSE	FALSE	FALSE	FALSE		A_32_P91186	AK074776	0.74692	0.19303
A_23_P108785	ACTR3	0.82643	0.02909		A_23_P108785	ACTR3	0.82643	0.02909		A_24_P726399	AK075052	0.77803	0.00237
A_23_P108785					FALSE	FALSE	FALSE	FALSE		A_24_P738859	AK075186	0.88368	0.11719
A_23_P108819	SFXN5	0.8612	0.70719		FALSE	FALSE	FALSE	FALSE		A_24_P136484	AK090397	0.958	0.64779
A_23_P108823	OSBPL6	0.59303	4.65362e-08		FALSE	FALSE	FALSE	FALSE		A_24_P940615	AK090407	1.08034	0.42593
A_23_P108835	YPEL5	2.18219	2.99645e-16		FALSE	FALSE	FALSE	FALSE		A_24_P333357	AK090463	1.18026	0.06687
A_23_P108842	DUSP2	0.67223	0.03265		FALSE	FALSE	FALSE	FALSE		A_24_P341972	AK090466	0.93743	0.63021
A_23_P10885	ZNF224	1.35765	0.01052		FALSE	FALSE	FALSE	FALSE		A_32_P136033	AK090477	1.03455	0.77823
A_23_P108871	ZC3H8	1.0362	0.64803		A_23_P108871	ZC3H8	1.0362	0.64803		A_32_P125639	AK090499	1.28761	0.75768
A_23_P108871					FALSE	FALSE	FALSE	FALSE		A_24_P376159	AK090720	0.94819	0.79815
A_23_P108883	KCNK12		1		FALSE	FALSE	FALSE	FALSE		A_32_P201958	AK090739	0.62372	1.24242e-08
A_23_P108911	TRIM54	2.93482	0.08457		FALSE	FALSE	FALSE	FALSE		A_32_P430743	AK090766	1.79899	0.00015
A_23_P108922	MOBKL1B	0.64226	2e-05		FALSE	FALSE	FALSE	FALSE		A_24_P50918	AK090830	5.45486	0.0006
A_23_P108932	RPL23AP13	1.07649	0.93637		A_23_P108932	RPL23AP13	1.07649	0.93637		A_24_P170707	AK091192	1.01338	0.91017
A_23_P108932					FALSE	FALSE	FALSE	FALSE		A_32_P118220	AK091308	0.9819	0.86313
A_23_P108948	MREG	0.88506	0.17406		A_23_P108948	MREG	0.88506	0.17406		A_32_P105976	AK091337	1.04843	0.57992
A_23_P108948					FALSE	FALSE	FALSE	FALSE		A_24_P509948	AK091348	1.04621	0.71049
A_23_P108970	NPHP1	0.63212	0.32834		FALSE	FALSE	FALSE	FALSE		A_32_P1144	AK091357	0.64736	0.00218
A_23_P108990	BC002534	1.27129	0.78158		FALSE	FALSE	FALSE	FALSE		A_24_P5026	AK091569	0.71313	0.0002
A_23_P108994	RPN2	1.00498	0.95784		FALSE	FALSE	FALSE	FALSE		A_32_P55045	AK091722	0.82313	0.04445
A_23_P109001	KIAA0406	0.76429	0.00739		A_23_P109001	KIAA0406	0.76429	0.00739		A_32_P62769	AK091784	1.05253	0.59919
A_23_P109001					FALSE	FALSE	FALSE	FALSE		A_32_P157465	AK091904	6.02062	3e-05
A_23_P109017	SFRS6	0.76291	0.00894		FALSE	FALSE	FALSE	FALSE		A_32_P13417	AK091942	1.00461	0.95497
A_23_P10902	FRZB	1.08903	0.78871		FALSE	FALSE	FALSE	FALSE		A_23_P384825	AK092094	0.88597	0.57465
A_23_P109026	KCNK15	1.45368	0.00368		FALSE	FALSE	FALSE	FALSE		A_24_P392407	AK092271	1.77292	2e-05
A_23_P109034	SDC4	1.84391	1.51866e-11		FALSE	FALSE	FALSE	FALSE		A_32_P148075	AK092349	2.22223	3e-05
A_23_P109055	TP53RK	0.7843	0.00555		A_23_P109055	TP53RK	0.7843	0.00555		A_32_P429876	AK092378	0.63685	9e-05
A_23_P109055					FALSE	FALSE	FALSE	FALSE		A_24_P119381	AK092379	1.11637	0.29227
A_23_P109072	SALL4	0.77843	0.1912		A_23_P109072	SALL4	0.77843	0.1912		A_24_P696507	AK092810	0.89316	0.189
A_23_P109072					FALSE	FALSE	FALSE	FALSE		A_24_P823514	AK092875	0.79844	0.04103
A_23_P10911	P76	1.05521	0.55167		FALSE	FALSE	FALSE	FALSE		A_32_P213637	AK092942	1.45601	2e-05
A_23_P109122	EBF4	0.82862	0.11688		FALSE	FALSE	FALSE	FALSE		A_24_P456468	AK093429	1.26189	0.77531
A_23_P109133	AVP	1.32262	0.04812		A_23_P109133	AVP	1.32262	0.04812		A_24_P932680	AK093521	0.90945	0.62028
A_23_P109133					FALSE	FALSE	FALSE	FALSE		A_32_P71310	AK093532	1.09477	0.57416
A_23_P109143	PRNP	1.33419	7.74812e-12		FALSE	FALSE	FALSE	FALSE		A_24_P503669	AK093628	0.7205	0.00014
A_23_P109171	BFSP1	1.81649	1.1082e-09		A_23_P109171	BFSP1	1.81649	1.1082e-09		A_24_P479645	AK093640	0.95481	0.61771
A_23_P109171					FALSE	FALSE	FALSE	FALSE		A_24_P566968	AK093869	0.86445	0.44107
A_23_P109184	INSM1	1.60585	0.4129		FALSE	FALSE	FALSE	FALSE		A_32_P191941	AK093872	0.30404	0.00749
A_23_P109193	NAPB	1.45463	0.06685		A_23_P109193	NAPB	1.45463	0.06685		A_32_P204330	AK093982	1.00976	0.91069
A_23_P109193					FALSE	FALSE	FALSE	FALSE		A_32_P185140	AK094175	0.71649	0.00231
A_23_P109201	C20orf3	1.30021	0.00261		FALSE	FALSE	FALSE	FALSE		A_24_P923190	AK094415	0.63325	0.00051
A_23_P109224	THC2655417	1.52201	0.00124		FALSE	FALSE	FALSE	FALSE		A_24_P127954	AK094571	1.19502	0.44181
A_23_P109229	SPAG4L	0.57995	0.43968		FALSE	FALSE	FALSE	FALSE		A_32_P152255	AK094623	0.87929	0.20651
A_23_P109235	RALY	0.68409	0.00014		FALSE	FALSE	FALSE	FALSE		A_32_P103558	AK094799	1.16086	0.6562
A_23_P109254	RBM39	1.26108	0.01048		FALSE	FALSE	FALSE	FALSE		A_32_P225806	AK094950	1.15964	0.52099
A_23_P109269	LAMA5	0.70669	0.00046		FALSE	FALSE	FALSE	FALSE		A_23_P54983	AK095097	0.42994	0.06807
A_23_P10927	TM2D2	1.27482	0.00885		A_23_P10927	TM2D2	1.27482	0.00885		A_24_P450172	AK095151	1.56138	6e-05
A_23_P10927					FALSE	FALSE	FALSE	FALSE		A_32_P179590	AK095225	0.63429	4.31237e-06
A_23_P109286	GRIK1	1.28554	0.75736		FALSE	FALSE	FALSE	FALSE		A_24_P289625	AK095583	1.9195	7.6821e-07
A_23_P109304	SLC5A3	0.50452	4.16297e-07		A_23_P109304	SLC5A3	0.50452	4.16297e-07		A_32_P24651	AK095707	0.86905	0.10655
A_23_P109304					FALSE	FALSE	FALSE	FALSE		A_32_P425876	AK095904	0.91272	0.52333
A_23_P109320	DSCR6	0.58443	0.14079		FALSE	FALSE	FALSE	FALSE		A_24_P221385	AK095945	1.39611	0.00579
A_23_P109322	PCP4	0.31894	1.10287e-26		FALSE	FALSE	FALSE	FALSE		A_24_P415928	AK096020	0.50542	0.26936
A_23_P109333	C21orf33	0.68378	2e-05		FALSE	FALSE	FALSE	FALSE		A_24_P247872	AK096129	0.43891	0.07748
A_23_P109345	PTTG1IP	1.19152	0.0374		FALSE	FALSE	FALSE	FALSE		A_24_P519638	AK096250	1.14304	0.16037
A_23_P10936	KRTAP4-1	1.81655	7.1791e-08		FALSE	FALSE	FALSE	FALSE		A_32_P32043	AK096405	1.17591	0.11193
A_23_P109382	GSC2	1.82227	0.19785		FALSE	FALSE	FALSE	FALSE		A_32_P155035	AK096500	0.80504	0.02579
A_23_P109393	ARVCF	0.84828	0.13724		FALSE	FALSE	FALSE	FALSE		A_32_P199420	AK096537	1.14627	0.29215
A_23_P109410	THAP7	0.93583	0.44178		A_23_P109410	THAP7	0.93583	0.44178		A_23_P147578	AK096677	1.65477	0.02126
A_23_P109410					FALSE	FALSE	FALSE	FALSE		A_24_P230767	AK096974	1.20613	0.24475
A_23_P109420	BMS1	0.93654	0.43824		FALSE	FALSE	FALSE	FALSE		A_23_P395670	AK096991	0.27388	0.00232
A_23_P109427	GSTT2	0.58237	0.17531		A_23_P109427	GSTT2	0.58237	0.17531		A_24_P761130	AK097080	1.43625	1e-05
A_23_P109427					FALSE	FALSE	FALSE	FALSE		A_24_P282083	AK097085	1.37159	0.00039
A_23_P109436	ADORA2A	0.63153	6.92161e-08		A_23_P109436	ADORA2A	0.63153	6.92161e-08		A_24_P933400	AK097112	0.56368	4.2979e-09
A_23_P109436					FALSE	FALSE	FALSE	FALSE		A_24_P342020	AK097166	0.90631	0.33019
A_23_P109442	HPS4	1.32992	0.00135		FALSE	FALSE	FALSE	FALSE		A_24_P359105	AK097222	0.70858	0.06177
A_23_P109446	HPS4	1.17811	0.05271		FALSE	FALSE	FALSE	FALSE		A_32_P37089	AK097700	0.84592	0.04047
A_23_P109452	CHEK2	0.6395	4.47255e-06		FALSE	FALSE	FALSE	FALSE		A_24_P273523	AK097965	1.34107	0.00158
A_23_P10947	STAC3	1.0568	0.69342		FALSE	FALSE	FALSE	FALSE		A_24_P841704	AK098126	0.71029	0.52666
A_23_P109470	THOC5	1.01047	0.90357		FALSE	FALSE	FALSE	FALSE		A_32_P88603	AK098129	0.90423	0.33505
A_23_P109488	PIK3IP1	0.71831	0.00172		FALSE	FALSE	FALSE	FALSE		A_32_P214817	AK098210	0.48109	9.95883e-09
A_23_P109508	NCF4	1.44505	0.66173		FALSE	FALSE	FALSE	FALSE		A_32_P51518	AK098220	0.95557	0.62633
A_23_P109547	SMCR7L	0.7411	0.00072		FALSE	FALSE	FALSE	FALSE		A_24_P247892	AK098257	0.8172	0.57599
A_23_P10956	PGM5	1.26349	0.01296		FALSE	FALSE	FALSE	FALSE		A_24_P652318	AK098360	0.7004	0.00108
A_23_P109593	TBC1D22A	1.35033	0.0003		FALSE	FALSE	FALSE	FALSE		A_24_P238649	AK098372	1.23579	0.10909
A_23_P109606	SBF1	0.96216	0.6674		FALSE	FALSE	FALSE	FALSE		A_24_P740774	AK098417	0.86415	0.11401
A_23_P109614	MOBP	0.46582	0.19222		A_23_P109614	MOBP	0.46582	0.19222		A_23_P119500	AK098427	0.66042	0.00331
A_23_P109614					FALSE	FALSE	FALSE	FALSE		A_24_P419017	AK098478	1.48036	2e-05
A_23_P109636	LRIG1	0.67662	0.00012		A_23_P109636	LRIG1	0.67662	0.00012		A_24_P307785	AK098491	0.87116	0.14006
A_23_P109636					FALSE	FALSE	FALSE	FALSE		A_32_P153833	AK098597	1.82444	6.15545e-08
A_23_P109643	ABTB1	2.41994	3.79679e-18		FALSE	FALSE	FALSE	FALSE		A_24_P358063	AK098637	0.8326	0.74324
A_23_P109655	TMEM22	1.14219	0.89773		FALSE	FALSE	FALSE	FALSE		A_32_P220762	AK123248	0.44637	2.17524e-14
A_23_P10966	GABRB3	2.20701	0.29138		FALSE	FALSE	FALSE	FALSE		A_32_P53234	AK123333	0.69891	0.30934
A_23_P109677	LOC131691	0.85285	0.05106		FALSE	FALSE	FALSE	FALSE		A_32_P44620	AK123438	0.66531	0.00018
A_23_P109682	AZI2	1.29624	0.00567		FALSE	FALSE	FALSE	FALSE		A_24_P456944	AK123446	1.83191	1.34107e-09
A_23_P109720	AF116706	1.27271	0.7695		FALSE	FALSE	FALSE	FALSE		A_32_P193218	AK123506	0.95428	0.60337
A_23_P109733	CCDC52	1.02569	0.76479		A_23_P109733	CCDC52	1.02569	0.76479		A_32_P159254	AK123584	1.2488	0.39989
A_23_P109733					FALSE	FALSE	FALSE	FALSE		A_32_P160537	AK123610	1.25055	0.79376
A_23_P109768	RNF7	1.13866	0.12783		FALSE	FALSE	FALSE	FALSE		A_32_P78208	AK123627	0.72669	0.00012
A_23_P109774	ZBTB11	1.17751	0.10347		FALSE	FALSE	FALSE	FALSE		A_32_P36582	AK123649	1.07196	0.50317
A_23_P109785	NR1I2	1.33321	0.72893		FALSE	FALSE	FALSE	FALSE		A_24_P494230	AK123750	0.8853	0.2355
A_23_P109794	ANKRD28	1.06186	0.53308		FALSE	FALSE	FALSE	FALSE		A_32_P158723	AK123861	0.82225	0.03227
A_23_P10980	LPHN3	1.29847	0.7472		FALSE	FALSE	FALSE	FALSE		A_32_P74206	AK124070	1.44809	0.41008
A_23_P109812	SYN2	3.14159	0.05849		FALSE	FALSE	FALSE	FALSE		A_24_P8140	AK124166	1.01405	0.87297
A_23_P109821	TADA3L	0.53568	2.09053e-11		FALSE	FALSE	FALSE	FALSE		A_32_P154731	AK124192	0.94777	0.54534
A_23_P109843	IL5RA	1.28455	0.75767		FALSE	FALSE	FALSE	FALSE		A_24_P538708	AK124263	1.32867	0.00062
A_23_P109864	GHSR	1.59348	0.00048		FALSE	FALSE	FALSE	FALSE		A_32_P23525	AK124281	1.12829	0.18165
A_23_P10987	A_23_P10987	1.02036	0.81093		FALSE	FALSE	FALSE	FALSE		A_24_P911112	AK124344	1.28472	0.05124
A_23_P109877	WDR82	0.76263	0.00134		FALSE	FALSE	FALSE	FALSE		A_32_P220580	AK124352	1.17155	0.21478
A_23_P109881	ITIH4	0.89211	0.5788		A_23_P109881	ITIH4	0.89211	0.5788		A_24_P943843	AK124515	0.92509	0.34113
A_23_P109881					FALSE	FALSE	FALSE	FALSE		A_23_P430528	AK124598	1.84757	9e-05
A_23_P109895	SLC26A6	0.4994	7.61014e-13		FALSE	FALSE	FALSE	FALSE		A_32_P44808	AK124941	1.57934	0.00032
A_23_P109907	ILDR1	1.4887	3e-05		FALSE	FALSE	FALSE	FALSE		A_32_P201041	AK124956	1.86865	2.9758e-07
A_23_P109913	CXCR6	1.52997	0.00213		A_23_P109913	CXCR6	1.52997	0.00213		A_32_P190461	AK125099	0.87257	0.20609
A_23_P109913					FALSE	FALSE	FALSE	FALSE		A_24_P925211	AK125129	1.51264	0.00028
A_23_P109928	PSMD6	1.51924	3.65021e-06		FALSE	FALSE	FALSE	FALSE		A_32_P37461	AK125269	0.7713	0.00781
A_23_P109934	HEMK1	1.10479	0.26798		A_23_P109934	HEMK1	1.10479	0.26798		A_24_P350708	AK125313	1.37394	0.00127
A_23_P109934					FALSE	FALSE	FALSE	FALSE		A_32_P220372	AK125452	0.50611	0.16194
A_23_P10995	RBMS3	2.19415	0.30349		FALSE	FALSE	FALSE	FALSE		A_32_P98059	AK126329	0.99901	0.99109
A_23_P109950	ACVR2B	1.26075	0.05777		FALSE	FALSE	FALSE	FALSE		A_32_P222362	AK127132	0.84237	0.06879
A_23_P109964	CCDC54	1.10407	0.92141		FALSE	FALSE	FALSE	FALSE		A_24_P497437	AK127309	0.87461	0.29256
A_23_P109974	RAB6B	1.33538	0.00159		FALSE	FALSE	FALSE	FALSE		A_24_P887615	AK128103	1.27202	0.76626
A_23_P109988	CD86	3.34323	0.04248		FALSE	FALSE	FALSE	FALSE		A_32_P192984	AK128396	1.11829	0.19102
A_23_P110005	NICN1	0.83931	0.04399		FALSE	FALSE	FALSE	FALSE		A_24_P934162	AK128413	0.7645	0.22552
A_23_P110022	GATA2	1.3011	0.00457		FALSE	FALSE	FALSE	FALSE		A_24_P735072	AK128436	0.51148	0.2137
A_23_P110031	ZNF589	1.0657	0.44372		FALSE	FALSE	FALSE	FALSE		A_32_P18357	AK128559	1.71895	1e-05
A_23_P11005	ADAMTS7	1.44098	0.00032		A_23_P11005	ADAMTS7	1.44098	0.00032		A_24_P196568	AK128751	1.15758	0.16357
A_23_P11005					FALSE	FALSE	FALSE	FALSE		A_32_P146579	AK128756	0.85754	0.34827
A_23_P110052	FOXL2	0.83579	0.7455		FALSE	FALSE	FALSE	FALSE		A_32_P194372	AK129547	1.43793	0.00016
A_23_P110062	EIF2B5	0.89523	0.16839		FALSE	FALSE	FALSE	FALSE		A_24_P923300	AK129724	0.63933	0.35569
A_23_P110076	WDR53	1.00409	0.96254		FALSE	FALSE	FALSE	FALSE		A_24_P356830	AK129956	0.97042	0.75289
A_23_P110090	WDR52	0.30647	1e-05		FALSE	FALSE	FALSE	FALSE		A_24_P110306	AK130207	1.72904	1.38574e-07
A_23_P110108	SLC12A8	0.90214	0.33344		FALSE	FALSE	FALSE	FALSE		A_32_P84580	AK130486	1.05063	0.59525
A_23_P110116	SH3BP2	0.78749	0.03601		FALSE	FALSE	FALSE	FALSE		A_23_P106412	AK130644	1.0334	0.72367
A_23_P110122	CCNG2	1.51639	1e-05		A_23_P110122	CCNG2	1.51639	1e-05		A_32_P66674	AK130716	0.76884	0.41434
A_23_P110122					FALSE	FALSE	FALSE	FALSE		A_32_P30330	AK130878	0.91279	0.92167
A_23_P110135	WDR19	1.08439	0.58088		FALSE	FALSE	FALSE	FALSE		A_32_P216122	AK130891	0.76646	0.0115
A_23_P110151	ARHGAP24	0.52871	8e-05		FALSE	FALSE	FALSE	FALSE		A_23_P72372	AK131430	0.83342	0.04114
A_23_P110167	MGST2	1.16545	0.06375		FALSE	FALSE	FALSE	FALSE		A_32_P223551	AK308671	0.89696	0.18574
A_23_P11017	AK021866	0.37997	1.28589e-08		FALSE	FALSE	FALSE	FALSE		A_23_P105963	AK7	1.0049	0.99632
A_23_P110175	CTSO	0.78562	0.03473		A_23_P110175	CTSO	0.78562	0.03473		A_32_P132438	AKAP1	0.92464	0.3337
A_23_P110175					FALSE	FALSE	FALSE	FALSE		A_23_P317105	AKAP10	1.0367	0.68968
A_23_P110184	SC4MOL	0.40721	7.24862e-19		FALSE	FALSE	FALSE	FALSE		A_23_P418477	AKAP11	0.77204	0.00649
A_23_P110196	HERC5	0.69474	0.53818		A_23_P110196	HERC5	0.69474	0.53818		A_23_P214897	AKAP12	0.617	0.52861
A_23_P110196					FALSE	FALSE	FALSE	FALSE		A_24_P142095	AKAP13	1.21505	0.02613
A_23_P1102	ACTA1	0.98481	0.85736		A_23_P1102	ACTA1	0.98481	0.85736		A_23_P313652	AKAP14	0.77573	0.65871
A_23_P1102					FALSE	FALSE	FALSE	FALSE		A_23_P359043	AKAP2	0.84136	0.41017
A_23_P110204	CXCL5	1.32276	0.32953		FALSE	FALSE	FALSE	FALSE		A_23_P259594	AKAP7	0.28882	0.00047
A_23_P110212	ACSL1	0.738	0.00076		A_23_P110212	ACSL1	0.738	0.00076		A_23_P309261	AKAP9	1.06687	0.4645
A_23_P110212					FALSE	FALSE	FALSE	FALSE		A_23_P256148	AKIRIN1	0.96055	0.64928
A_23_P110234	CSN1S1		1		FALSE	FALSE	FALSE	FALSE		A_23_P428819	AKIRIN2	1.13245	0.13712
A_23_P110243	KIAA1627	1.07838	0.42165		A_23_P110243	KIAA1627	1.07838	0.42165		A_24_P912439	AKNA	1.65306	0.10478
A_23_P110243					FALSE	FALSE	FALSE	FALSE		A_24_P220947	AKR1C1	1.00999	0.94868
A_23_P11025	ZNF185	1.10301	0.24675		FALSE	FALSE	FALSE	FALSE		A_24_P944472	AKT1S1	1.11845	0.89859
A_23_P110253	KIT	1.33149	0.32635		FALSE	FALSE	FALSE	FALSE		A_32_P145335	AL049387	0.75698	0.00198
A_23_P110266	C4orf31	0.83311	0.73824		FALSE	FALSE	FALSE	FALSE		A_32_P208039	AL049390	1.10327	0.30542
A_23_P110276	MGC10981	0.8735	0.79821		FALSE	FALSE	FALSE	FALSE		A_24_P722068	AL050013	1.11575	0.24764
A_23_P110288	GSTCD	0.62098	2.72681e-06		FALSE	FALSE	FALSE	FALSE		A_24_P873598	AL050122	0.9884	0.89742
A_23_P110299	TACR3	0.7877	0.66564		FALSE	FALSE	FALSE	FALSE		A_24_P937691	AL050204	0.93548	0.45569
A_23_P110304	CNOT6L	0.72656	0.00632		FALSE	FALSE	FALSE	FALSE		A_24_P195821	AL050285	0.86832	0.86515
A_23_P110319	FLJ21511	1.26566	0.77127		A_23_P110319	FLJ21511	1.26566	0.77127		A_32_P93045	AL080082	0.51466	1.02975e-07
A_23_P110319					FALSE	FALSE	FALSE	FALSE		A_32_P147969	AL080232	1.41279	0.00041
A_23_P11032	SLC9A7	1.24632	0.01249		FALSE	FALSE	FALSE	FALSE		A_24_P823096	AL109708	6.75436	2.40675e-06
A_23_P110345	CHIC2	1.43591	0.0021		A_23_P110345	CHIC2	1.43591	0.0021		A_32_P135007	AL110237	0.74289	0.00101
A_23_P110345					FALSE	FALSE	FALSE	FALSE		A_24_P848352	AL117571	0.72377	0.2118
A_23_P110362	MAPKSP1	0.94013	0.47517		FALSE	FALSE	FALSE	FALSE		A_24_P114671	AL117599	1.33382	0.00232
A_23_P110386	USP46	1.22625	0.68343		FALSE	FALSE	FALSE	FALSE		A_24_P355006	AL133090	1.34468	0.72107
A_23_P110403	PDLIM3	1.32355	0.73363		FALSE	FALSE	FALSE	FALSE		A_32_P89087	AL134462	0.8279	0.15827
A_23_P110412	FLJ12993	1.3119	0.74143		FALSE	FALSE	FALSE	FALSE		A_23_P355965	AL136830	0.79698	0.06396
A_23_P110430	MSX1	1.28602	0.75782		FALSE	FALSE	FALSE	FALSE		A_24_P545091	AL137292	1.27139	0.7724
A_23_P110433	PPWD1	0.95106	0.56981		FALSE	FALSE	FALSE	FALSE		A_24_P942589	AL137342	0.3588	7.61763e-14
A_23_P110445	APBB3	0.69313	3e-05		FALSE	FALSE	FALSE	FALSE		A_23_P140780	AL137668	1.51085	0.12889
A_23_P110462	PCDHB1	1.27978	0.76072		FALSE	FALSE	FALSE	FALSE		A_24_P916031	AL138396	0.66837	0.15749
A_23_P110473	NAIP	0.86516	0.15947		A_23_P110473	NAIP	0.86516	0.15947		A_24_P687372	AL360201	1.53881	0.00241
A_23_P110473					FALSE	FALSE	FALSE	FALSE		A_24_P255543	AL390214	1.54852	6.11516e-06
A_23_P110492	MARCH6	1.18745	0.0831		FALSE	FALSE	FALSE	FALSE		A_32_P56497	AL536879	0.60738	8e-05
A_23_P110504	CLPTM1L	0.99945	0.9955		FALSE	FALSE	FALSE	FALSE		A_24_P516728	AL547890	1.69724	6.6247e-09
A_23_P11051	THOC2	0.69513	0.0005		FALSE	FALSE	FALSE	FALSE		A_24_P928319	AL573187	1.11564	0.75998
A_23_P110531	FST	0.57302	0.38907		A_23_P110531	FST	0.57302	0.38907		A_24_P937158	AL713623	1.01118	0.96275
A_23_P110531					FALSE	FALSE	FALSE	FALSE		A_32_P161455	AL831999	0.5437	1.91638e-08
A_23_P110557	UNC5A	0.52247	0.00028		FALSE	FALSE	FALSE	FALSE		A_24_P665185	AL832142	1.25315	0.0175
A_23_P110569	TRIM36	0.7348	0.1494		A_23_P110569	TRIM36	0.7348	0.1494		A_24_P668351	AL832146	0.95069	0.61843
A_23_P110569					FALSE	FALSE	FALSE	FALSE		A_32_P1657	AL832253	1.78422	0.00056
A_23_P110571	MAST4	1.14246	0.09345		A_23_P110571	MAST4	1.14246	0.09345		A_32_P137487	AL832255	1.05651	0.62361
A_23_P110571					FALSE	FALSE	FALSE	FALSE		A_24_P419323	AL832319	0.57632	0.15844
A_23_P110585	PRELID2	0.90921	0.38336		FALSE	FALSE	FALSE	FALSE		A_24_P924631	AL832806	0.90926	0.32745
A_23_P110598	WDR36	1.00137	0.98752		FALSE	FALSE	FALSE	FALSE		A_32_P164916	AL833005	1.10076	0.35599
A_23_P110606	MAML1	1.0056	0.94945		FALSE	FALSE	FALSE	FALSE		A_24_P854643	AL833114	0.99909	0.99417
A_23_P110611	GIN1	1.16779	0.08634		A_23_P110611	GIN1	1.16779	0.08634		A_32_P34926	AL833696	0.94014	0.54814
A_23_P110611					FALSE	FALSE	FALSE	FALSE		A_24_P51279	AL833832	1.01561	0.86251
A_23_P110624	CTNND2	0.45591	1.86079e-16		FALSE	FALSE	FALSE	FALSE		A_24_P85524	AL833884	1.26278	0.77483
A_23_P110643	CDKL3	1.05392	0.72722		A_23_P110643	CDKL3	1.05392	0.72722		A_23_P357504	AL834280	0.54427	0.00131
A_23_P110643					FALSE	FALSE	FALSE	FALSE		A_23_P257834	ALB	1.66624	0.0891
A_23_P110655	AF116688	1.69979	2.12917e-08		FALSE	FALSE	FALSE	FALSE		A_32_P74643	ALCAM	0.51098	0.00177
A_23_P110661	SKIV2L2	1.1331	0.14157		FALSE	FALSE	FALSE	FALSE		A_23_P83098	ALDH1A1	1.02229	0.8262
A_23_P110686	STC2	0.89698	0.89605		FALSE	FALSE	FALSE	FALSE		A_23_P135294	ALDH1B1	0.89734	0.24235
A_23_P110699	ZNF300	1.08171	0.36025		FALSE	FALSE	FALSE	FALSE		A_23_P258887	ALDH1L1	1.22528	0.0226
A_23_P11070	GPR174	1.33836	0.72586		FALSE	FALSE	FALSE	FALSE		A_23_P214944	ALDH8A1	1.18192	0.85717
A_23_P110704	SLU7	1.41991	0.00018		A_23_P110704	SLU7	1.41991	0.00018		A_24_P921584	ALDOA	1.59912	8e-05
A_23_P110704					FALSE	FALSE	FALSE	FALSE		A_23_P204333	ALG10	0.98139	0.84317
A_23_P11071	PORCN	0.99647	0.96723		FALSE	FALSE	FALSE	FALSE		A_32_P89679	ALG10B	0.76722	0.00283
A_23_P110712	DUSP1	1.56113	9.59246e-06		A_23_P110712	DUSP1	1.56113	9.59246e-06		A_23_P257423	ALG14	1.21217	0.02556
A_23_P110712					FALSE	FALSE	FALSE	FALSE		A_23_P35168	ALG6	0.8045	0.00557
A_23_P110725	PRKAA1	0.9773	0.77892		FALSE	FALSE	FALSE	FALSE		A_24_P795594	ALG9	0.92596	0.37574
A_23_P110764	MYOT	1.18195	0.8499		FALSE	FALSE	FALSE	FALSE		A_24_P628384	ALKBH2	0.77936	0.00222
A_23_P110777	LECT2	1.00776	0.99421		FALSE	FALSE	FALSE	FALSE		A_23_P255523	ALKBH4	0.92943	0.36352
A_23_P110787	SCAMP1	0.5543	4.77961e-07		FALSE	FALSE	FALSE	FALSE		A_24_P91472	ALKBH7	0.89125	0.1924
A_23_P110791	CSF1R	0.67594	3.53432e-06		FALSE	FALSE	FALSE	FALSE		A_23_P312174	ALMS1	0.97256	0.74333
A_23_P110802	CENPH	0.73952	0.0013		FALSE	FALSE	FALSE	FALSE		A_23_P435657	ALMS1P	0.83808	0.13318
A_23_P11081	AKAP4	1.28988	0.75328		FALSE	FALSE	FALSE	FALSE		A_23_P2793	ALOX5AP	0.60679	1e-05
A_23_P110811	COX7C	1.08557	0.35065		FALSE	FALSE	FALSE	FALSE		A_24_P347880	ALOXE3	0.81759	0.43621
A_23_P110837	IRX4	0.82597	0.80919		FALSE	FALSE	FALSE	FALSE		A_23_P133142	ALPK1	1.45486	5e-05
A_23_P110846	CNOT8	0.9982	0.98388		FALSE	FALSE	FALSE	FALSE		A_23_P377664	ALS2	1.19426	0.05692
A_23_P110851	TERT	0.77204	7.19277e-10		FALSE	FALSE	FALSE	FALSE		A_32_P420009	ALS2CL	1.26311	0.00937
A_23_P110879	TRAF3IP2	1.27267	0.00279		FALSE	FALSE	FALSE	FALSE		A_23_P328642	ALS2CR11	1.26943	0.77291
A_23_P110882	TSPYL4	0.81525	0.01448		FALSE	FALSE	FALSE	FALSE		A_23_P349343	ALS2CR12	1.34515	0.71874
A_23_P110896	SLC17A5	0.98092	0.84671		FALSE	FALSE	FALSE	FALSE		A_24_P911896	ALS2CR8	0.40499	0.14977
A_23_P110903	SRrp35	0.76562	0.6443		FALSE	FALSE	FALSE	FALSE		A_23_P59988	AMAC1L2	1.11015	0.37875
A_23_P110941	GSTA4	1.44267	0.00017		FALSE	FALSE	FALSE	FALSE		A_23_P256504	AMBP	1.79428	9.7941e-07
A_23_P110957	FOXF2	1.25524	0.77878		FALSE	FALSE	FALSE	FALSE		A_24_P371962	AMD1	0.72021	6e-05
A_23_P110961	BRP44L	0.59507	5.73671e-08		FALSE	FALSE	FALSE	FALSE		A_32_P122226	AMDHD1	0.6566	0.47164
A_23_P111000	PSMB9	1.81828	3.98312e-10		FALSE	FALSE	FALSE	FALSE		A_24_P115990	AMHR2	0.27331	1e-05
A_23_P111005	YIPF3	0.92112	0.3063		FALSE	FALSE	FALSE	FALSE		A_23_P1759	AMICA1	1.25824	0.7767
A_23_P111020	SRF	1.1381	0.34719		FALSE	FALSE	FALSE	FALSE		A_24_P302506	AMIGO1	0.90785	0.30051
A_23_P11103	BMP15	1.13364	0.89645		FALSE	FALSE	FALSE	FALSE		A_23_P14083	AMIGO2	1.3824	0.00148
A_23_P111037	HIST1H3A	0.87529	0.17442		FALSE	FALSE	FALSE	FALSE		A_23_P306655	AMIGO3	0.64768	1e-05
A_23_P111041	HIST1H2BI	1.49353	4.5142e-06		A_23_P111041	HIST1H2BI	1.49353	4.5142e-06		A_23_P137116	AMMECR1	0.85421	0.30762
A_23_P111041					FALSE	FALSE	FALSE	FALSE		A_23_P209760	AMMECR1L	1.006	0.9551
A_23_P111054	HIST1H2BB	1.29213	0.00392		A_23_P111054	HIST1H2BB	1.29213	0.00392		A_23_P48455	AMN	1.84253	3e-05
A_23_P111054					FALSE	FALSE	FALSE	FALSE		A_23_P166686	AMOTL2	1.46674	7.30863e-06
A_23_P111088	OR2B2	0.71938	0.53011		FALSE	FALSE	FALSE	FALSE		A_23_P51787	AMPD1	6.12744	2e-05
A_23_P111092	OR2H1	1.42186	0.01017		FALSE	FALSE	FALSE	FALSE		A_24_P174503	AMT	1.01508	0.91974
A_23_P111112	VARS2	0.80122	0.0153		FALSE	FALSE	FALSE	FALSE		A_23_P23611	AMY1C	0.89259	0.26292
A_23_P111126	HCP5	1.27479	0.76523		FALSE	FALSE	FALSE	FALSE		A_24_P344890	AMY2B	0.80787	0.03136
A_23_P111132	HSPA1A	0.47815	6.76212e-15		FALSE	FALSE	FALSE	FALSE		A_24_P383649	AMZ1	0.95951	0.6599
A_23_P111141	BAT3	0.98723	0.88507		FALSE	FALSE	FALSE	FALSE		A_24_P186346	ANAPC1	1.48921	9.43541e-06
A_23_P111155	ZBTB12	0.52063	0.23139		FALSE	FALSE	FALSE	FALSE		A_23_P317800	ANAPC4	0.9843	0.8413
A_23_P111171	B3GALT4	1.51859	1.04268e-06		A_23_P111171	B3GALT4	1.51859	1.04268e-06		A_23_P363406	ANGEL1	1.1265	0.14966
A_23_P111171					FALSE	FALSE	FALSE	FALSE		A_24_P28619	ANGEL2	0.9437	0.47479
A_23_P111188	ZBTB22	1.02871	0.7797		FALSE	FALSE	FALSE	FALSE		A_23_P216023	ANGPT1	1.06725	0.60588
A_23_P11119	A_23_P11119	0.30981	0.00228		FALSE	FALSE	FALSE	FALSE		A_23_P60079	ANGPT2	1.05308	0.87067
A_23_P111194	SPDEF	0.65816	2e-05		FALSE	FALSE	FALSE	FALSE		A_23_P126706	ANGPTL1	1.29606	0.74955
A_23_P111206	FKBP5	0.50451	1.17029e-11		FALSE	FALSE	FALSE	FALSE		A_24_P162485	ANK1	0.6018	6e-05
A_23_P111228	COQ3	0.85737	0.07013		FALSE	FALSE	FALSE	FALSE		A_23_P202269	ANK3	1.19827	0.03438
A_23_P111240	PHACTR2	1.43965	0.00011		FALSE	FALSE	FALSE	FALSE		A_23_P370544	ANKAR	1.28727	0.61838
A_23_P111260	NT5E	0.95322	0.63246		FALSE	FALSE	FALSE	FALSE		A_23_P207620	ANKFY1	0.84396	0.04619
A_23_P111267	SH3BGRL2	1.47545	0.04808		FALSE	FALSE	FALSE	FALSE		A_24_P303145	ANKH	0.64398	0.00445
A_23_P111273	TBC1D7	0.84528	0.03406		FALSE	FALSE	FALSE	FALSE		A_23_P10858	ANKLE2	1.11801	0.22825
A_23_P111288	TMEM14C	0.94842	0.52822		FALSE	FALSE	FALSE	FALSE		A_24_P940863	ANKMY1	1.18852	0.1119
A_23_P111297	RPP40	1.09817	0.2959		FALSE	FALSE	FALSE	FALSE		A_32_P82403	ANKRD11	1.20397	0.02849
A_23_P111303	RBM16	0.98915	0.89769		A_23_P111303	RBM16	0.98915	0.89769		A_23_P130293	ANKRD12	1.09044	0.49138
A_23_P111303					FALSE	FALSE	FALSE	FALSE		A_23_P114616	ANKRD13C	1.04768	0.59403
A_23_P111306	RBM16	0.96045	0.64249		FALSE	FALSE	FALSE	FALSE		A_24_P188116	ANKRD2	1.35119	0.00742
A_23_P111311	AKAP12	1.34917	0.71824		FALSE	FALSE	FALSE	FALSE		A_32_P66222	ANKRD20A2	0.29892	8.7029e-19
A_23_P111321	ARG1	1.27268	0.77642		FALSE	FALSE	FALSE	FALSE		A_23_P305120	ANKRD23	1.14527	0.17488
A_23_P111343	BCLAF1	0.60102	1e-05		FALSE	FALSE	FALSE	FALSE		A_23_P115597	ANKRD26	0.64866	3e-05
A_23_P111360	HSF2	1.14416	0.13055		FALSE	FALSE	FALSE	FALSE		A_23_P97123	ANKRD26L1	0.71192	0.00123
A_23_P111361	PPIL6	1.83647	0.05978		A_23_P111361	PPIL6	1.83647	0.05978		A_23_P144684	ANKRD32	0.77436	0.0056
A_23_P111361					FALSE	FALSE	FALSE	FALSE		A_23_P325690	ANKRD35	0.77491	0.66673
A_23_P111373	MRS2	0.98101	0.82031		A_23_P111373	MRS2	0.98101	0.82031		A_23_P253622	ANKRD36B	0.54883	2.80872e-07
A_23_P111373					FALSE	FALSE	FALSE	FALSE		A_24_P357572	ANKRD42	1.03035	0.74818
A_23_P111381	ATG5	1.38712	0.00061		FALSE	FALSE	FALSE	FALSE		A_23_P209347	ANKRD44	0.56961	0.00011
A_23_P111395	SLC22A2	0.95999	0.96614		FALSE	FALSE	FALSE	FALSE		A_24_P307498	ANKRD45	4.62791	1.30111e-06
A_23_P111402	RSPO3	1.30532	0.74677		FALSE	FALSE	FALSE	FALSE		A_23_P94095	ANKRD46	1.25497	0.04384
A_23_P111413	TSGA14	1.01827	0.84907		FALSE	FALSE	FALSE	FALSE		A_23_P24365	ANKRD49	1.01031	0.90822
A_23_P11144	CHM	0.73118	0.07889		A_23_P11144	CHM	0.73118	0.07889		A_23_P156748	ANKS1A	1.16735	0.07412
A_23_P11144					FALSE	FALSE	FALSE	FALSE		A_24_P358400	ANKS6	0.91112	0.28982
A_23_P111452	AGAP3	1.35674	0.00058		FALSE	FALSE	FALSE	FALSE		A_23_P356684	ANLN	0.59823	5.42544e-10
A_23_P111480	STAG3L4	0.87926	0.1982		FALSE	FALSE	FALSE	FALSE		A_23_P409093	ANO4	1.06629	0.94536
A_23_P111481	ARS2	0.94204	0.53959		FALSE	FALSE	FALSE	FALSE		A_23_P3242	ANP32A	1.06381	0.4817
A_23_P111487	ARS2	0.80088	0.01516		FALSE	FALSE	FALSE	FALSE		A_23_P170733	ANTXR2	1.95906	0.00262
A_23_P111492	MOSPD3	0.96843	0.72733		FALSE	FALSE	FALSE	FALSE		A_23_P1170	ANUBL1	0.73516	0.10168
A_23_P111506	ENST00000342773	1.1116	0.35763		FALSE	FALSE	FALSE	FALSE		A_23_P60009	ANXA13	0.99802	0.99829
A_23_P111517	WBSCR17	0.45528	1.08133e-12		FALSE	FALSE	FALSE	FALSE		A_23_P426305	AOC3	0.67766	0.61303
A_23_P111525	BX648200	1.13095	0.19052		FALSE	FALSE	FALSE	FALSE		A_23_P318208	AP1G1	1.36337	0.00037
A_23_P111531	GLI3	0.67322	2e-05		FALSE	FALSE	FALSE	FALSE		A_23_P351695	AP1GBP1	0.98453	0.90148
A_23_P111571	HOXA3	1.20793	0.0952		FALSE	FALSE	FALSE	FALSE		A_23_P385295	AP1S3	0.54305	4.12203e-07
A_23_P111583	CD36	0.41924	0.01348		A_23_P111583	CD36	0.41924	0.01348		A_24_P64039	AP3M2	0.85848	0.11039
A_23_P111583					FALSE	FALSE	FALSE	FALSE		A_24_P367749	AP3S2	1.01749	0.89929
A_23_P111593	CYTH3	1.01512	0.89155		FALSE	FALSE	FALSE	FALSE		A_23_P160729	AP4B1	1.58764	1.69052e-08
A_23_P11160	MAP7D3	0.73474	0.02357		A_23_P11160	MAP7D3	0.73474	0.02357		A_24_P401645	AP4S1	1.81237	4.82115e-07
A_23_P11160					FALSE	FALSE	FALSE	FALSE		A_23_P1998	APBB1	1.3885	0.02802
A_23_P111604	NXPH1	1.31	0.74278		FALSE	FALSE	FALSE	FALSE		A_24_P234701	APBB2	0.87815	0.35645
A_23_P111621	GTF2IRD1	1.26038	0.00551		FALSE	FALSE	FALSE	FALSE		A_23_P70213	APC	0.8352	1.12691e-06
A_23_P111635	STYXL1	1.08598	0.30276		FALSE	FALSE	FALSE	FALSE		A_23_P101905	APC2	0.81693	0.48161
A_23_P111657	SHH	0.59442	0.23629		FALSE	FALSE	FALSE	FALSE		A_23_P203255	API5	1.19214	0.0767
A_23_P111662	ABCB5	1.36275	0.71021		FALSE	FALSE	FALSE	FALSE		A_23_P27983	APLP1	0.59942	8.51599e-06
A_23_P111672	TES	1.0452	0.60239		FALSE	FALSE	FALSE	FALSE		A_23_P54770	APOB48R	0.36809	3.56195e-16
A_23_P111698	MAFK	0.90067	0.34022		FALSE	FALSE	FALSE	FALSE		A_24_P942933	APOBEC3G	0.38189	0.04627
A_23_P1117	ST7L	0.77558	0.01205		FALSE	FALSE	FALSE	FALSE		A_23_P164650	APOE	1.38112	2.97963e-08
A_23_P111701	GNG11	1.16991	0.5021		FALSE	FALSE	FALSE	FALSE		A_23_P29237	APOL3	1.28417	0.02858
A_23_P111712	MTERF	0.99617	0.96583		A_23_P111712	MTERF	0.99617	0.96583		A_24_P7594	APOL6	0.90857	0.39247
A_23_P111712					FALSE	FALSE	FALSE	FALSE		A_23_P136986	APOOL	1.95974	2.66376e-12
A_23_P111724	RUNDC3B	0.65952	0.59531		A_23_P111724	RUNDC3B	0.65952	0.59531		A_23_P207280	APPBP2	1.23108	0.04951
A_23_P111724					FALSE	FALSE	FALSE	FALSE		A_23_P372834	AQP1	0.77334	0.004
A_23_P111737	RAMP3	1.28637	0.75741		FALSE	FALSE	FALSE	FALSE		A_23_P417974	AQP11	0.87548	0.3942
A_23_P111745	ZMIZ2	0.89352	0.18993		FALSE	FALSE	FALSE	FALSE		A_23_P105184	ARAP1	1.23662	0.01722
A_23_P111753	MRPL32	1.00848	0.91832		FALSE	FALSE	FALSE	FALSE		A_23_P365738	ARC	0.90641	0.91888
A_23_P111766	A_23_P111766	0.67598	0.60728		FALSE	FALSE	FALSE	FALSE		A_23_P203103	ARCN1	1.01227	0.88489
A_23_P111797	DKFZp434F142	1.73628	7.39819e-09		A_23_P111797	DKFZp434F142	1.73628	7.39819e-09		A_23_P148546	ARD1A	0.81563	0.02876
A_23_P111797					FALSE	FALSE	FALSE	FALSE		A_23_P155890	ARD1B	0.78134	0.02865
A_23_P111804	PARP12	1.30979	0.00393		FALSE	FALSE	FALSE	FALSE		A_23_P259071	AREG	0.67443	0.00106
A_23_P111811	ING3	0.92535	0.34528		FALSE	FALSE	FALSE	FALSE		A_24_P566891	ARF1	1.0944	0.31883
A_23_P111826	SPAM1	1.28401	0.75881		A_23_P111826	SPAM1	1.28401	0.75881		A_23_P48691	ARF6	1.13185	0.16908
A_23_P111826					FALSE	FALSE	FALSE	FALSE		A_24_P166094	ARFIP1	0.98842	0.88469
A_23_P111835	DLD	0.94761	0.52474		A_23_P111835	DLD	0.94761	0.52474		A_23_P314070	ARHGAP1	0.683	1e-05
A_23_P111835					FALSE	FALSE	FALSE	FALSE		A_23_P136805	ARHGAP11A	0.61142	4.38963e-09
A_23_P111843	ZNHIT1	0.88626	0.12772		FALSE	FALSE	FALSE	FALSE		A_32_P162250	ARHGAP18	0.81155	0.01671
A_23_P111860	RADIL	0.83731	0.12779		A_23_P111860	RADIL	0.83731	0.12779		A_23_P75310	ARHGAP22	1.34364	0.17808
A_23_P111860					FALSE	FALSE	FALSE	FALSE		A_32_P72067	ARHGAP24	0.59159	1.54049e-06
A_23_P111865	ZSCAN21	1.03669	0.67631		A_23_P111865	ZSCAN21	1.03669	0.67631		A_23_P142974	ARHGAP25	1.43941	0.16452
A_23_P111865					FALSE	FALSE	FALSE	FALSE		A_24_P28165	ARHGAP26	0.80795	0.0139
A_23_P111888	CTHRC1	0.66348	0.10961		A_23_P111888	CTHRC1	0.66348	0.10961		A_23_P141335	ARHGAP27	1.14178	0.15059
A_23_P111888					FALSE	FALSE	FALSE	FALSE		A_24_P579356	ARHGAP28	0.71999	0.02592
A_23_P111919	PURG	1.29722	0.74848		A_23_P111919	PURG	1.29722	0.74848		A_24_P333571	ARHGAP29	0.58568	0.0001
A_23_P111919					FALSE	FALSE	FALSE	FALSE		A_23_P48535	ARHGAP5	0.96643	0.74878
A_23_P11192	UBE2E3	1.14212	0.10341		FALSE	FALSE	FALSE	FALSE		A_23_P64661	ARHGAP9	1.37893	0.70166
A_23_P111929	OTUD6B	0.85672	0.146		A_23_P111929	OTUD6B	0.85672	0.146		A_24_P366994	ARHGDIA	0.77656	0.02725
A_23_P111929					FALSE	FALSE	FALSE	FALSE		A_23_P216282	ARHGEF10	0.69805	0.00646
A_23_P111947	CDH17	1.28475	0.76003		FALSE	FALSE	FALSE	FALSE		A_23_P386	ARHGEF10L	1.82226	1.28378e-07
A_23_P111961	MAK16	0.94207	0.46004		FALSE	FALSE	FALSE	FALSE		A_23_P426809	ARHGEF11	1.14342	0.15574
A_23_P111978	KCNK9	0.74067	0.31414		FALSE	FALSE	FALSE	FALSE		A_23_P76015	ARHGEF17	0.81619	0.03479
A_23_P111981	LYNX1	0.97864	0.82651		FALSE	FALSE	FALSE	FALSE		A_23_P143885	ARHGEF3	1.07306	0.37939
A_23_P111995	LOXL2	0.6011	5.60519e-45		A_23_P111995	LOXL2	0.6011	5.60519e-45		A_23_P253221	ARHGEF4	1.00226	0.98062
A_23_P111995					FALSE	FALSE	FALSE	FALSE		A_23_P85024	ARHGEF6	1.18283	0.84807
A_23_P112004	LRRC6	2.61442	0.15597		FALSE	FALSE	FALSE	FALSE		A_23_P217872	ARID1A	1.11773	0.29224
A_23_P11201	GPR34	1.20746	0.82618		FALSE	FALSE	FALSE	FALSE		A_23_P70701	ARID1B	1.35078	0.00113
A_23_P112016	DLC1	1.29672	0.75099		FALSE	FALSE	FALSE	FALSE		A_32_P74955	ARID2	1.04124	0.61802
A_23_P112026	IDO1	3.03856	0.0701		FALSE	FALSE	FALSE	FALSE		A_23_P117515	ARID4A	0.84713	0.07428
A_23_P112061	HGSNAT	1.12897	0.11858		FALSE	FALSE	FALSE	FALSE		A_23_P97871	ARID5B	1.1424	0.13137
A_23_P112078	MFHAS1	1.17139	0.10358		FALSE	FALSE	FALSE	FALSE		A_24_P378202	ARL11	1.56478	6.4696e-07
A_23_P112086	DEFA5	1.38977	0.69765		FALSE	FALSE	FALSE	FALSE		A_23_P92161	ARL14	1.77308	0.06001
A_23_P112100	SNTG1	1.25001	0.78314		FALSE	FALSE	FALSE	FALSE		A_24_P303199	ARL15	0.555	0.02107
A_23_P112103	GSDMD	0.41478	2.4106e-12		FALSE	FALSE	FALSE	FALSE		A_24_P579826	ARL17	0.85544	0.10761
A_23_P112113	KIAA0196	0.95347	0.56952		FALSE	FALSE	FALSE	FALSE		A_23_P98252	ARL2	0.61902	6.04562e-07
A_23_P112135	TRAM1	1.2298	0.01601		A_23_P112135	TRAM1	1.2298	0.01601		A_23_P63711	ARL3	1.03668	0.65148
A_23_P112135					FALSE	FALSE	FALSE	FALSE		A_23_P317620	ARL4C	1.70724	6.79349e-07
A_23_P11214	NKRF	0.70124	6e-05		A_23_P11214	NKRF	0.70124	6e-05		A_24_P165595	ARL5A	0.78635	0.01224
A_23_P11214					FALSE	FALSE	FALSE	FALSE		A_23_P378588	ARL5B	1.15844	0.17485
A_23_P112159	EIF2C2	1.1509	0.11755		A_23_P112159	EIF2C2	1.1509	0.11755		A_24_P257348	ARL6IP5	0.87783	0.10731
A_23_P112159					FALSE	FALSE	FALSE	FALSE		A_23_P28169	ARL6IP6	0.71989	0.00065
A_23_P112162	DGAT1	0.58332	4.06972e-09		FALSE	FALSE	FALSE	FALSE		A_23_P385217	ARL8B	1.18545	0.0445
A_23_P112173	SLC24A2	1.38604	0.69691		FALSE	FALSE	FALSE	FALSE		A_23_P15375	ARMC7	1.0772	0.39123
A_23_P112187	FIBCD1	1.27066	0.32475		FALSE	FALSE	FALSE	FALSE		A_23_P29784	ARMC8	0.90431	0.27069
A_23_P112201	JMJD2C	1.03577	0.73159		A_23_P112201	JMJD2C	1.03577	0.73159		A_23_P22682	ARMCX1	1.76621	0.04229
A_23_P112201					FALSE	FALSE	FALSE	FALSE		A_24_P23411	ARMCX3	1.58697	0.47073
A_23_P112220	INSL4	0.35713	1.99088e-22		FALSE	FALSE	FALSE	FALSE		A_24_P374375	ARMCX4	1.26709	0.77027
A_23_P11224	MMGT1	0.89098	0.15095		FALSE	FALSE	FALSE	FALSE		A_23_P85188	ARMCX5	1.51708	4.03052e-07
A_23_P112241	DNAJB5	0.30027	4.83341e-24		FALSE	FALSE	FALSE	FALSE		A_23_P62351	ARMCX6	1.30482	0.29404
A_23_P112251	GNG10	1.11009	0.19713		FALSE	FALSE	FALSE	FALSE		A_24_P93309	ARMETL1	1.11316	0.76383
A_23_P112260	GNG10	1.09452	0.37893		FALSE	FALSE	FALSE	FALSE		A_24_P391568	ARNT	1.03154	0.7249
A_23_P112275	GABBR2	0.17063	1.39038e-08		FALSE	FALSE	FALSE	FALSE		A_23_P53345	ARNTL2	0.54071	0.00159
A_23_P112289	TMOD1	1.37047	0.7082		FALSE	FALSE	FALSE	FALSE		A_23_P121447	ARPM1	3.57621	1.74984e-19
A_23_P112296	DBH	1.30075	0.7457		FALSE	FALSE	FALSE	FALSE		A_24_P274615	ARRDC3	2.01492	2.19663e-10
A_23_P112311	TRIM32	1.17438	0.08719		A_23_P112311	TRIM32	1.17438	0.08719		A_23_P255436	ARSA	0.98306	0.8767
A_23_P112311					FALSE	FALSE	FALSE	FALSE		A_23_P4161	ARSG	0.91536	0.38564
A_23_P112327	OBP2A	1.35504	0.7136		FALSE	FALSE	FALSE	FALSE		A_23_P213298	ARSJ	0.63805	1.33957e-06
A_23_P112341	RMI1	0.89399	0.20678		A_23_P112341	RMI1	0.89399	0.20678		A_24_P251040	ARTN	1.42162	0.0295
A_23_P112341					FALSE	FALSE	FALSE	FALSE		A_24_P919920	ARV1	0.70468	0.00215
A_23_P11237	TAF1	0.66742	3e-05		FALSE	FALSE	FALSE	FALSE		A_24_P416961	ARVCF	1.20981	0.03836
A_23_P112397	FBXW5	0.71576	0.00013		FALSE	FALSE	FALSE	FALSE		A_24_P928637	ASAH1	1.10488	0.40236
A_23_P112406	GTF3C5	1.10612	0.275		FALSE	FALSE	FALSE	FALSE		A_23_P71526	ASAP1	0.87793	0.2253
A_23_P112412	TEX10	1.33414	0.0005		FALSE	FALSE	FALSE	FALSE		A_23_P202510	ASB13	1.56962	3.8521e-06
A_23_P112429	RPL35	0.83647	0.05597		FALSE	FALSE	FALSE	FALSE		A_23_P155265	ASB14	1.31732	0.73815
A_23_P11244	PJA1	1.2768	0.00807		FALSE	FALSE	FALSE	FALSE		A_24_P56837	ASB16	1.89239	3.31458e-08
A_23_P112452	GGTA1	1.33776	0.63988		FALSE	FALSE	FALSE	FALSE		A_23_P205370	ASB2	2.75831	0.02013
A_23_P112470	CCL21	0.98164	0.92343		FALSE	FALSE	FALSE	FALSE		A_23_P144326	ASB5	1.05346	0.9587
A_23_P112478	NUDT2	0.81285	0.01277		FALSE	FALSE	FALSE	FALSE		A_23_P158059	ASB6	1.07919	0.41069
A_23_P112481	AQP3	0.43666	5.10454e-18		FALSE	FALSE	FALSE	FALSE		A_24_P155791	ASB7	1.05509	0.58759
A_23_P112482	AQP3	0.42253	2.14318e-18		FALSE	FALSE	FALSE	FALSE		A_24_P643587	ASB8	1.00075	0.99403
A_23_P112512	MCART1	1.07636	0.44132		A_23_P112512	MCART1	1.07636	0.44132		A_23_P382654	ASCC3	0.80766	0.02181
A_23_P112512					FALSE	FALSE	FALSE	FALSE		A_32_P171061	ASCL2	0.48318	3.29282e-10
A_23_P112531	FAM102A	1.80936	2.0496e-11		A_23_P112531	FAM102A	1.80936	2.0496e-11		A_23_P2083	ASCL3	0.95761	0.9669
A_23_P112531					FALSE	FALSE	FALSE	FALSE		A_24_P112087	ASF1A	1.38048	0.01048
A_23_P112548	HDHD3	1.10717	0.36219		A_23_P112548	HDHD3	1.10717	0.36219		A_23_P118722	ASGR1	1.33719	0.38611
A_23_P112548					FALSE	FALSE	FALSE	FALSE		A_23_P255535	ASMT	0.73358	0.64099
A_23_P112554	COL15A1	0.34241	9.68808e-18		FALSE	FALSE	FALSE	FALSE		A_32_P232747	ASNS	2.17037	4.33874e-07
A_23_P11256	MAGEE2	1.27868	0.7628		FALSE	FALSE	FALSE	FALSE		A_24_P295245	ASPH	1.59594	7e-05
A_23_P112564	KCND2	1.26049	0.77528		FALSE	FALSE	FALSE	FALSE		A_23_P52017	ASPM	0.63435	8.15264e-08
A_23_P112596	ADK	0.81101	0.01041		FALSE	FALSE	FALSE	FALSE		A_23_P216429	ASPN	1.29578	0.74918
A_23_P1126	LEPROT	0.95846	0.59132		FALSE	FALSE	FALSE	FALSE		A_24_P359771	ASXL2	1.1179	0.16874
A_23_P112602	TRIM62	1.21641	0.02346		FALSE	FALSE	FALSE	FALSE		A_23_P71213	ASZ1	1.08008	0.93772
A_23_P112613	AK095141	1.38475	0.00041		FALSE	FALSE	FALSE	FALSE		A_23_P75288	ATAD1	0.99525	0.96292
A_23_P11262	F8A1	1.25354	0.01662		A_23_P11262	F8A1	1.25354	0.01662		A_23_P216068	ATAD2	0.69246	4.84684e-17
A_23_P11262					FALSE	FALSE	FALSE	FALSE		A_32_P191004	ATAD2B	1.09603	0.30694
A_23_P112634	C4orf34	0.95095	0.57744		FALSE	FALSE	FALSE	FALSE		A_23_P302750	ATAD3B	0.70033	0.00416
A_23_P112646	ABO	0.97539	0.9813		FALSE	FALSE	FALSE	FALSE		A_23_P318486	ATAD3C	1.40875	0.00423
A_23_P112652	CNOT10	1.10189	0.24297		FALSE	FALSE	FALSE	FALSE		A_23_P118894	ATAD4	0.83526	0.036
A_23_P112666	FOXE3	1.2644	0.05373		A_23_P112666	FOXE3	1.2644	0.05373		A_24_P128145	ATF2	0.63345	3e-05
A_23_P112666					FALSE	FALSE	FALSE	FALSE		A_23_P34915	ATF3	1.64258	2.61907e-08
A_23_P112673	ZWILCH	0.47259	4.87319e-13		FALSE	FALSE	FALSE	FALSE		A_24_P307065	ATF4C	1.39089	0.00054
A_23_P112698	PNMA2	0.74185	0.73723		FALSE	FALSE	FALSE	FALSE		A_23_P129466	ATF7IP2	1.00199	0.98182
A_23_P112726	SCN9A	1.36683	0.70734		FALSE	FALSE	FALSE	FALSE		A_23_P18901	ATG12	1.04479	0.61914
A_23_P112774	PTP4A3	0.86309	0.44335		FALSE	FALSE	FALSE	FALSE		A_23_P36305	ATG16L2	0.5364	1.78723e-10
A_23_P11279	ALG13	1.02305	0.78005		FALSE	FALSE	FALSE	FALSE		A_23_P88163	ATG2B	1.23846	0.05035
A_23_P112798	CRIP2	0.59954	5.54129e-08		FALSE	FALSE	FALSE	FALSE		A_23_P502488	ATG4C	0.89042	0.23101
A_23_P112801	CHP	1.14883	0.09643		FALSE	FALSE	FALSE	FALSE		A_24_P175059	ATG5	1.08532	0.39961
A_23_P112820	S1PR3	1.13825	0.37512		FALSE	FALSE	FALSE	FALSE		A_23_P143987	ATG7	0.95256	0.57157
A_23_P112825	LCMT1	1.08102	0.34601		FALSE	FALSE	FALSE	FALSE		A_32_P379379	ATG9B	0.94133	0.8969
A_23_P112846	MTHFD2L	0.91262	0.68174		FALSE	FALSE	FALSE	FALSE		A_23_P88351	ATL1	1.515	2e-05
A_23_P112859	CST1	1.08392	0.92907		FALSE	FALSE	FALSE	FALSE		A_23_P209619	ATL2	1.07424	0.37824
A_23_P11286	HNRNPH2	1.34017	0.00326		FALSE	FALSE	FALSE	FALSE		A_32_P78295	ATOH7	1.47265	0.6223
A_23_P112874	GPC5	0.26833	1.26235e-34		FALSE	FALSE	FALSE	FALSE		A_23_P142878	ATOH8	0.72616	0.03032
A_23_P112883	NRBP2	0.46971	6.52386e-13		FALSE	FALSE	FALSE	FALSE		A_23_P170280	ATP10D	1.39938	0.03859
A_23_P112916	ADAMTS17	0.65219	0.61136		FALSE	FALSE	FALSE	FALSE		A_24_P161973	ATP11A	0.97627	0.77416
A_23_P112921	STARD5	0.25241	1.43567e-10		A_23_P112921	STARD5	0.25241	1.43567e-10		A_23_P155185	ATP13A3	0.75126	0.01083
A_23_P112921					FALSE	FALSE	FALSE	FALSE		A_23_P62932	ATP1B1	1.02854	0.72792
A_23_P11295	MTCP1	0.4888	1.94193e-13		FALSE	FALSE	FALSE	FALSE		A_24_P174346	ATP5G3	0.52288	1.09362e-09
A_23_P112950	ATF7IP	1.11338	0.24974		FALSE	FALSE	FALSE	FALSE		A_23_P146058	ATP6V1C1	1.71963	4.22955e-09
A_23_P112957	A_23_P112957	1.32443	0.04488		FALSE	FALSE	FALSE	FALSE		A_23_P143047	ATP6V1E2	1.07641	0.41994
A_23_P112982	SVOP	0.93617	0.94975		FALSE	FALSE	FALSE	FALSE		A_23_P217737	ATP7A	1.57562	7e-05
A_23_P113005	EFNA1	1.62913	1.96884e-08		FALSE	FALSE	FALSE	FALSE		A_23_P380614	ATP9A	1.06671	0.44224
A_23_P113019	HCN1	0.91812	0.93489		FALSE	FALSE	FALSE	FALSE		A_23_P10500	ATP9B	0.55924	0.00584
A_23_P113026	PARN	1.09634	0.33012		FALSE	FALSE	FALSE	FALSE		A_24_P919899	ATPAF1	0.72121	0.00313
A_23_P113034	C10orf11	1.30264	0.74572		FALSE	FALSE	FALSE	FALSE		A_23_P344884	ATPGD1	0.81673	0.25262
A_23_P113056	A_23_P113056	0.83583	0.85673		FALSE	FALSE	FALSE	FALSE		A_23_P136058	ATR	0.83679	0.02783
A_23_P11309	PLXNA3	0.53438	0.00013		FALSE	FALSE	FALSE	FALSE		A_24_P53600	ATRN	1.25523	0.01074
A_23_P113101	A_23_P113101	0.62119	0.4527		FALSE	FALSE	FALSE	FALSE		A_24_P294842	ATXN1	1.21524	0.04831
A_23_P113111	AR	0.52462	0		FALSE	FALSE	FALSE	FALSE		A_24_P930507	ATXN2	1.26826	0.2951
A_23_P113161	C1orf21	0.20482	3.25281e-12		A_23_P113161	C1orf21	0.20482	3.25281e-12		A_24_P13595	ATXN3	0.99202	0.97391
A_23_P113161					FALSE	FALSE	FALSE	FALSE		A_24_P25074	ATXN7	1.07129	0.49725
A_23_P113184	FTO	0.88335	0.13752		FALSE	FALSE	FALSE	FALSE		A_32_P179740	ATXN7L1	1.10293	0.22454
A_23_P113204	FGF3	1.63448	0.00011		FALSE	FALSE	FALSE	FALSE		A_23_P317200	ATXN7L2	0.90759	0.33875
A_23_P113212	TMEM45A	1.05861	0.51634		FALSE	FALSE	FALSE	FALSE		A_32_P80295	AU147416	0.97526	0.76369
A_23_P113237	CRLF2	0.61958	0.30031		FALSE	FALSE	FALSE	FALSE		A_24_P604496	AU148207	1.95647	0.33441
A_23_P113245	RBPJ	1.04012	0.65025		A_23_P113245	RBPJ	1.04012	0.65025		A_32_P33802	AU158345	1.34459	0.57148
A_23_P113245					FALSE	FALSE	FALSE	FALSE		A_32_P97798	AU184995	0.52161	0.01005
A_23_P113258	RASGRP1	1.78254	0.43652		FALSE	FALSE	FALSE	FALSE		A_23_P131866	AURKA	0.7561	0.00175
A_23_P113263	A_23_P113263	0.79107	0.02013		A_23_P113263	A_23_P113263	0.79107	0.02013		A_23_P130182	AURKB	0.51506	6.52301e-11
A_23_P113263					FALSE	FALSE	FALSE	FALSE		A_23_P122906	AUTS2	0.85812	0.06954
A_23_P113283	ZMAT3	0.85255	0.11956		FALSE	FALSE	FALSE	FALSE		A_32_P98776	AV698803	1.12711	0.58192
A_23_P11331	TCEAL8	1.36962	0.00028		FALSE	FALSE	FALSE	FALSE		A_32_P34750	AV702101	1.21409	0.66343
A_23_P113311	P4HTM	0.99949	0.995		FALSE	FALSE	FALSE	FALSE		A_32_P36709	AV707615	1.04837	0.63025
A_23_P113317	P4HTM	0.94341	0.50045		FALSE	FALSE	FALSE	FALSE		A_32_P214969	AV722457	0.87149	0.15609
A_23_P113328	ZBTB41	0.90867	0.41755		FALSE	FALSE	FALSE	FALSE		A_32_P123279	AV723427	0.32808	0.01303
A_23_P113351	SPARCL1	2.2574	0.0007		A_23_P113351	SPARCL1	2.2574	0.0007		A_24_P673968	AV741130	2.54425	0.16138
A_23_P113351					FALSE	FALSE	FALSE	FALSE		A_32_P16625	AV749257	0.30461	2.45519e-11
A_23_P113367	PARD3B	0.58649	0.00318		FALSE	FALSE	FALSE	FALSE		A_32_P127501	AV753543	1.02977	0.71458
A_23_P113380	USP47	0.65688	0.0008		FALSE	FALSE	FALSE	FALSE		A_32_P2605	AV756170	0.48722	0.23252
A_23_P113382	BF667121	0.92851	0.4964		FALSE	FALSE	FALSE	FALSE		A_23_P53257	AVIL	1.2225	0.1749
A_23_P113393	APLN	1.14131	0.28561		FALSE	FALSE	FALSE	FALSE		A_23_P109133	AVP	1.32262	0.04812
A_23_P113405	CNNM3	0.74039	0.00019		FALSE	FALSE	FALSE	FALSE		A_32_P174374	AW002417	1.05198	0.73649
A_23_P11341	FAM104B	0.70858	0.00039		FALSE	FALSE	FALSE	FALSE		A_24_P942528	AW089125	1.80581	0.03877
A_23_P113417	C17orf70	0.70376	4e-05		FALSE	FALSE	FALSE	FALSE		A_32_P26956	AW090036	1.05563	0.60327
A_23_P113441	SHQ1	0.71995	0.0002		FALSE	FALSE	FALSE	FALSE		A_24_P920484	AW169007	0.54888	0.00642
A_23_P113453	A_23_P113453	0.58006	0.2496		FALSE	FALSE	FALSE	FALSE		A_24_P893130	AW204925	1.5852	2e-05
A_23_P113462	KIF21A	0.86663	0.20379		FALSE	FALSE	FALSE	FALSE		A_24_P577289	AW292854	0.64708	0.00294
A_23_P113471	FAAH2	1.0339	0.77312		FALSE	FALSE	FALSE	FALSE		A_24_P937936	AW301937	1.25347	0.7801
A_23_P113523	GTPBP6	0.78513	0.00401		FALSE	FALSE	FALSE	FALSE		A_32_P126222	AW302758	1.53272	5.2946e-06
A_23_P11353	ATP6AP2	1.07831	0.38807		FALSE	FALSE	FALSE	FALSE		A_24_P475689	AW361634	0.8264	0.25183
A_23_P113549	D26528	1.29508	0.75202		FALSE	FALSE	FALSE	FALSE		A_32_P7783	AW377662	0.58012	2.19939e-07
A_23_P113553	MAGEA11	0.93473	0.87118		FALSE	FALSE	FALSE	FALSE		A_32_P111658	AW378392	0.99447	0.96227
A_23_P113570	PDX1	1.22787	0.68876		FALSE	FALSE	FALSE	FALSE		A_32_P98914	AW389821	0.54984	0.42951
A_23_P113572	CD19	0.45851	1.2485e-09		FALSE	FALSE	FALSE	FALSE		A_24_P478745	AW411241	1.44526	0.31354
A_23_P113613	CDCP1	1.1102	0.3736		A_23_P113613	CDCP1	1.1102	0.3736		A_24_P943709	AW444553	0.68181	0.00183
A_23_P113613					FALSE	FALSE	FALSE	FALSE		A_32_P93597	AW445156	0.96521	0.83352
A_23_P11362	PHF16		1		FALSE	FALSE	FALSE	FALSE		A_32_P201020	AW579481	0.88723	0.61673
A_23_P113623	MRPL45	1.29164	0.00127		FALSE	FALSE	FALSE	FALSE		A_24_P798218	AW582601	0.37935	0.06335
A_23_P113634	CBFB	0.82602	0.0262		FALSE	FALSE	FALSE	FALSE		A_24_P911612	AW609040	0.8862	0.31655
A_23_P113645	X83127	1.03515	0.93201		FALSE	FALSE	FALSE	FALSE		A_24_P465481	AW612629	0.34611	0.02015
A_23_P113656	TUBB4	1.10384	0.70019		FALSE	FALSE	FALSE	FALSE		A_32_P170104	AW751974	0.64812	0.00013
A_23_P113682	SLC34A3	1.65216	0.00033		A_23_P113682	SLC34A3	1.65216	0.00033		A_32_P139414	AW804491	0.74965	0.00976
A_23_P113682					FALSE	FALSE	FALSE	FALSE		A_32_P128588	AW851396	0	1
A_23_P113692	A_23_P113692	1.35739	0.7121		FALSE	FALSE	FALSE	FALSE		A_32_P38436	AW856073	0.94956	0.53125
A_23_P113701	PDGFA	1.34305	0.26631		FALSE	FALSE	FALSE	FALSE		A_32_P230174	AW874684	1.40712	0.00229
A_23_P113716	HLA-C	1.89784	0		A_23_P113716	HLA-C	1.89784	0		A_32_P95672	AW875618	0.83601	0.31082
A_23_P113716					FALSE	FALSE	FALSE	FALSE		A_32_P146450	AW948903	1.30233	0.01713
A_23_P11372	HPRT1	0.66653	6.79696e-36		FALSE	FALSE	FALSE	FALSE		A_32_P170206	AW966840	0.68811	0.05509
A_23_P113728	MTG1	1.06827	0.46947		FALSE	FALSE	FALSE	FALSE		A_24_P937265	AW975013	1.27549	0.76429
A_23_P113738	AB025028	1.30569	0.74224		FALSE	FALSE	FALSE	FALSE		A_32_P169550	AW977527	1.55487	0.15162
A_23_P113748	ZNF385D	1.34931	0.71844		FALSE	FALSE	FALSE	FALSE		A_24_P924114	AW978428	1.93065	0.00096
A_23_P113762	A_23_P113762	0.96658	0.94619		FALSE	FALSE	FALSE	FALSE		A_32_P199923	AX229882	0.54301	0.00842
A_23_P113777	ITGBL1	1.33963	0.72524		FALSE	FALSE	FALSE	FALSE		A_23_P33511	AX721087	0.92045	0.37713
A_23_P113789	USP19	1.01183	0.89806		FALSE	FALSE	FALSE	FALSE		A_24_P810735	AX721128	1.63834	3e-05
A_23_P113793	ZBED2	1.29199	0.75405		FALSE	FALSE	FALSE	FALSE		A_23_P148015	AXIN2	2.04514	0.04794
A_23_P113803	KATNA1	1.00465	0.95776		FALSE	FALSE	FALSE	FALSE		A_23_P121011	AXUD1	1.05903	0.51205
A_23_P113811	A_23_P113811	2.0462	2.77238e-10		FALSE	FALSE	FALSE	FALSE		A_24_P731352	AY010112	1.0443	0.96677
A_23_P113825	NACC2	1.36391	0.00045		FALSE	FALSE	FALSE	FALSE		A_24_P205074	AY033611	0.8983	0.23485
A_23_P113841	HUMBINDC	2.14397	0.19259		FALSE	FALSE	FALSE	FALSE		A_24_P845082	AY090769	1.07111	0.45793
A_23_P113888	DIS3L2	0.9384	0.48437		FALSE	FALSE	FALSE	FALSE		A_24_P205427	AY129023	0.85897	0.06883
A_23_P11390	VCY	1.33464	0.00147		A_23_P11390	VCY	1.33464	0.00147		A_24_P801079	AY239294	1.09062	0.45033
A_23_P11390					FALSE	FALSE	FALSE	FALSE		A_23_P152753	AY358101	0.97203	0.77936
A_23_P113952	AY227436	1.36775	0.70921		FALSE	FALSE	FALSE	FALSE		A_24_P934455	AY358103	0.78197	0.01573
A_23_P113966	EXOC1	1.33159	0.0005		FALSE	FALSE	FALSE	FALSE		A_24_P934345	AY358728	0.66279	0.00179
A_23_P11397	TTTY13	0.55087	7.53397e-10		A_23_P11397	TTTY13	0.55087	7.53397e-10		A_32_P24794	AY562498	1.21999	0.12538
A_23_P11397					FALSE	FALSE	FALSE	FALSE		A_32_P162862	AY831680	1.14732	0.47199
A_23_P113972	EXOC1	1.24993	0.0139		FALSE	FALSE	FALSE	FALSE		A_24_P51805	AZI2	1.14559	0.1974
A_23_P113994	KIRREL	1.61408	0.04178		FALSE	FALSE	FALSE	FALSE		A_24_P88870	B3GALNT1	1.09724	0.36912
A_23_P114008	TM4SF20	1.40467	0.68966		FALSE	FALSE	FALSE	FALSE		A_23_P111171	B3GALT4	1.51859	1.04268e-06
A_23_P114048	AF123320	0.97299	0.96469		FALSE	FALSE	FALSE	FALSE		A_23_P35021	B3GALT6	0.98717	0.87659
A_23_P114057	SEMA4C	1.23827	0.01028		A_23_P114057	SEMA4C	1.23827	0.01028		A_23_P86900	B3GNT1	0.79368	0.00824
A_23_P114057					FALSE	FALSE	FALSE	FALSE		A_23_P500956	B3GNT2	1.0706	0.43118
A_23_P114061	TRPM3	0.94838	0.95917		FALSE	FALSE	FALSE	FALSE		A_23_P78980	B3GNT3	0.62067	7.05975e-08
A_23_P114075	BPTF	0.78521	0.00441		FALSE	FALSE	FALSE	FALSE		A_23_P127978	B3GNT6	0.70889	0.4772
A_23_P11408	PRY2	1.01634	0.9834		FALSE	FALSE	FALSE	FALSE		A_23_P331211	B4GALNT2	0.94236	0.88366
A_23_P114084	PHEX	1.71715	1.16607e-09		FALSE	FALSE	FALSE	FALSE		A_32_P103945	B4GALT4	1.43192	9e-05
A_23_P114095	MBTPS2	1.42814	0.0011		FALSE	FALSE	FALSE	FALSE		A_24_P365469	B4GALT5	1.5845	8.27854e-08
A_23_P114105	LDOC1	1.12904	0.38692		FALSE	FALSE	FALSE	FALSE		A_24_P273063	BAALC	1.46278	0.00289
A_23_P114118	SCML2	0.58735	0.00257		FALSE	FALSE	FALSE	FALSE		A_23_P71810	BAAT	1.34155	0.72231
A_23_P114134	SSX3	2.03003	0.15839		FALSE	FALSE	FALSE	FALSE		A_24_P299034	BACH1	1.93906	0.01306
A_23_P114144	CCDC22	0.94781	0.52902		FALSE	FALSE	FALSE	FALSE		A_23_P356554	BAG2	1.24672	0.02359
A_23_P114155	GPKOW	1.11159	0.19738		FALSE	FALSE	FALSE	FALSE		A_23_P47077	BAG3	1.24061	0.01542
A_23_P114164	UBQLN2	1.31246	0.00258		FALSE	FALSE	FALSE	FALSE		A_23_P117928	BAHD1	0.99066	0.91067
A_23_P114172	TBC1D8B	0.52514	1.8201e-12		FALSE	FALSE	FALSE	FALSE		A_23_P125056	BAI1	1.56676	0.00258
A_23_P114185	TSPAN7	1.32284	0.73502		FALSE	FALSE	FALSE	FALSE		A_23_P61810	BAIAP2	0.96961	0.72468
A_23_P114210	POU3F4	0.72516	0.48177		FALSE	FALSE	FALSE	FALSE		A_23_P166467	BAIAP2L2	1.2849	0.75788
A_23_P114221	RBBP7	0.8208	0.01352		FALSE	FALSE	FALSE	FALSE		A_23_P52207	BAMBI	1.19113	0.06366
A_23_P114232	PRDX4	0.95065	0.53786		FALSE	FALSE	FALSE	FALSE		A_23_P22263	BANP	1.53974	8.97596e-07
A_23_P114259	ASB11	1.78296	0.44218		FALSE	FALSE	FALSE	FALSE		A_23_P32279	BARX1	1.30428	0.74333
A_23_P114275	PGRMC1	0.82547	0.09429		FALSE	FALSE	FALSE	FALSE		A_23_P13083	BARX2	0.87572	0.16677
A_23_P114282	MCTS1	0.91105	0.31401		FALSE	FALSE	FALSE	FALSE		A_24_P641130	BAT2	0.70326	0.00047
A_23_P114299	CXCR3	1.60343	0.00302		A_23_P114299	CXCR3	1.60343	0.00302		A_24_P95198	BAT2L	0.85335	0.07205
A_23_P114299					FALSE	FALSE	FALSE	FALSE		A_23_P370682	BATF2	1.41283	0.05897
A_23_P114307	P2RY4	0.82246	0.70802		FALSE	FALSE	FALSE	FALSE		A_23_P160720	BATF3	0.40477	0.02155
A_23_P114314	CDX4	1.25321	0.7853		FALSE	FALSE	FALSE	FALSE		A_23_P346309	BAX	1.19074	0.07147
A_23_P114349	XAGE3	1.31479	0.06959		FALSE	FALSE	FALSE	FALSE		A_23_P120048	BAZ2B	1.69997	5.8758e-06
A_23_P114353	NXF5	0.51392	0.36244		A_23_P114353	NXF5	0.51392	0.36244		A_32_P235796	BBS12	1.94858	2.37556e-09
A_23_P114353					FALSE	FALSE	FALSE	FALSE		A_24_P208452	BBS5	1.38757	9e-05
A_23_P114361	MECP2	0.97161	0.73927		FALSE	FALSE	FALSE	FALSE		A_24_P366555	BBS9	1.10414	0.4908
A_23_P114374	OPN1LW	0.80247	0.24656		FALSE	FALSE	FALSE	FALSE		A_24_P614579	BC000206	0.79862	0.01748
A_23_P114381	SRPK3	0.56989	0.06122		FALSE	FALSE	FALSE	FALSE		A_32_P150324	BC000604	0.67311	2e-05
A_23_P114405	MORF4L2	0.90927	0.23101		FALSE	FALSE	FALSE	FALSE		A_24_P145103	BC001335	0.93482	0.50418
A_23_P114414	LONRF3	0.60833	0.00505		FALSE	FALSE	FALSE	FALSE		A_23_P310295	BC002811	0.79651	0.02206
A_23_P114423	RGN	0.35708	0.03592		A_23_P114423	RGN	0.35708	0.03592		A_23_P35656	BC003519	0.82083	0.02683
A_23_P114423					FALSE	FALSE	FALSE	FALSE		A_32_P229493	BC004287	1.01347	0.88242
A_23_P114445	MAGEE1	1.364	0.01907		FALSE	FALSE	FALSE	FALSE		A_32_P19952	BC005095	0.77373	0.00712
A_23_P114466	TBL1Y	1.31838	0.00554		FALSE	FALSE	FALSE	FALSE		A_24_P680606	BC006530	0.32188	0.00982
A_23_P1145	MTPAP	0.93958	0.48341		A_23_P1145	MTPAP	0.93958	0.48341		A_32_P142149	BC007784	0.63201	9.18466e-06
A_23_P1145					FALSE	FALSE	FALSE	FALSE		A_32_P22735	BC007809	0.8186	0.02406
A_23_P114582	THC2532155	1.11205	0.27404		FALSE	FALSE	FALSE	FALSE		A_23_P36392	BC007968	0.51333	2e-05
A_23_P114585	PCNXL2	4.57468	0.00228		FALSE	FALSE	FALSE	FALSE		A_23_P370782	BC008001	0.82312	0.23393
A_23_P114597	SPRR2G	0.70967	0.37155		FALSE	FALSE	FALSE	FALSE		A_24_P33953	BC008618	0.73598	0.07825
A_23_P11461	UBE2V1	1.38894	0.00063		FALSE	FALSE	FALSE	FALSE		A_24_P203882	BC008846	0.75127	0.11916
A_23_P114616	ANKRD13C	1.04768	0.59403		A_23_P114616	ANKRD13C	1.04768	0.59403		A_24_P8257	BC009036	1.28886	0.02074
A_23_P114616					FALSE	FALSE	FALSE	FALSE		A_24_P592318	BC009749	1.33842	0.05427
A_23_P114626	SERPINC1	1.01644	0.96408		A_23_P114626	SERPINC1	1.01644	0.96408		A_24_P918891	BC011455	1.26955	0.77025
A_23_P114626					FALSE	FALSE	FALSE	FALSE		A_24_P714618	BC011779	0.75359	0.00259
A_23_P114649	RP5-1077B9.4	1.06198	0.55379		FALSE	FALSE	FALSE	FALSE		A_32_P42104	BC011998	1.03885	0.76416
A_23_P114656	HDAC1	0.94497	0.04588		FALSE	FALSE	FALSE	FALSE		A_23_P400041	BC012036	1.69604	5e-05
A_23_P114662	CRYZ	1.17922	0.04769		FALSE	FALSE	FALSE	FALSE		A_32_P794894	BC012185	0.56891	2.11213e-07
A_23_P114670	ARHGEF16	0.99654	0.96672		FALSE	FALSE	FALSE	FALSE		A_24_P631594	BC012360	0.79038	0.13125
A_23_P114689	ASAP3	1.08297	0.33571		FALSE	FALSE	FALSE	FALSE		A_32_P91821	BC013025	0.92665	0.6259
A_23_P114707	H6PD	1.16135	0.27156		FALSE	FALSE	FALSE	FALSE		A_32_P137336	BC013077	0.97487	0.7897
A_23_P114713	CYP4B1	0.77938	0.00528		FALSE	FALSE	FALSE	FALSE		A_24_P101651	BC013171	0.81225	0.02653
A_23_P114736	KCNJ10	0.522	0.34837		FALSE	FALSE	FALSE	FALSE		A_24_P170874	BC013295	0.97132	0.74204
A_23_P114740	CFH	0.90956	0.85829		FALSE	FALSE	FALSE	FALSE		A_23_P333802	BC013792	0.9795	0.83459
A_23_P114774	PMVK	0.81757	0.03193		FALSE	FALSE	FALSE	FALSE		A_24_P196774	BC014395	0.98765	0.88321
A_23_P114783	PARP1	0.68981	2.12143e-41		A_23_P114783	PARP1	0.68981	2.12143e-41		A_23_P345445	BC014452	1.4022	0.01334
A_23_P114783					FALSE	FALSE	FALSE	FALSE		A_24_P102406	BC014871	0.75025	0.07755
A_23_P114808	MECR	0.71678	0.00107		FALSE	FALSE	FALSE	FALSE		A_24_P205154	BC015370	0.93095	0.46596
A_23_P114814	RHOU	1.62046	6.36815e-06		A_23_P114814	RHOU	1.62046	6.36815e-06		A_32_P48086	BC015434	0.56753	0.05205
A_23_P114814					FALSE	FALSE	FALSE	FALSE		A_32_P127036	BC015588	1.11461	0.35896
A_23_P114826	MRPS15	0.83932	0.07001		FALSE	FALSE	FALSE	FALSE		A_24_P914282	BC015783	1.1449	0.14835
A_23_P114839	FHL3	0.65155	0.00742		FALSE	FALSE	FALSE	FALSE		A_32_P167017	BC015836	1.46634	0.05194
A_23_P114857	PLA2G2E	1.30145	0.74536		FALSE	FALSE	FALSE	FALSE		A_24_P895836	BC016022	0.71222	0.06759
A_23_P114862	ANGPTL7	1.38764	0.69446		FALSE	FALSE	FALSE	FALSE		A_24_P281084	BC016751	1.30116	0.74628
A_23_P114879	HOOK1	0.6113	3.83607e-06		FALSE	FALSE	FALSE	FALSE		A_32_P31300	BC017350	1.25059	0.08775
A_23_P114883	FMOD	0.70394	0.00141		FALSE	FALSE	FALSE	FALSE		A_24_P485012	BC017563	0.57061	0.30586
A_23_P114903	HSPA6	3.22784	5.1287e-13		FALSE	FALSE	FALSE	FALSE		A_24_P325025	BC017893	0.59625	0.07738
A_23_P114929	BRP44	0.87184	0.11218		FALSE	FALSE	FALSE	FALSE		A_32_P156006	BC018099	0.6807	0.01115
A_23_P114934	MAEL	0.83114	0.74522		A_23_P114934	MAEL	0.83114	0.74522		A_24_P753592	BC018589	1.13299	0.28567
A_23_P114934					FALSE	FALSE	FALSE	FALSE		A_32_P137604	BC018597	1.08471	0.73205
A_23_P114947	RGS2	0.70303	0.00142		A_23_P114947	RGS2	0.70303	0.00142		A_32_P120534	BC019044	0.97469	0.80448
A_23_P114947					FALSE	FALSE	FALSE	FALSE		A_24_P76757	BC019583	0.50313	0.04399
A_23_P114952	TMEM9	1.43719	9e-05		FALSE	FALSE	FALSE	FALSE		A_23_P157838	BC020163	0.97081	0.71383
A_23_P114968	PTGFRN	0.92794	0.39089		FALSE	FALSE	FALSE	FALSE		A_24_P922684	BC020539	0.88373	0.22668
A_23_P114983	TRIM63	0.3402	0.0346		FALSE	FALSE	FALSE	FALSE		A_32_P118686	BC021035	0.83922	0.06494
A_23_P115011	ADAMTSL4	0.42641	0.00032		A_23_P115011	ADAMTSL4	0.42641	0.00032		A_24_P671561	BC021738	1.30128	0.74577
A_23_P115011					FALSE	FALSE	FALSE	FALSE		A_23_P258666	BC021996	1.3076	0.74353
A_23_P115021	ACTN2	0.46961	0.10589		A_23_P115021	ACTN2	0.46961	0.10589		A_32_P74075	BC023330	0.53794	5.07881e-10
A_23_P115021					FALSE	FALSE	FALSE	FALSE		A_32_P5432	BC024155	1.14739	0.1899
A_23_P115022	TMEM125	0.99597	0.96822		A_23_P115022	TMEM125	0.99597	0.96822		A_24_P367804	BC024651	6.78424	1.20974e-31
A_23_P115022					FALSE	FALSE	FALSE	FALSE		A_24_P557351	BC025324	0.82343	0.43922
A_23_P115036	IPO13	0.84854	0.06902		FALSE	FALSE	FALSE	FALSE		A_32_P780623	BC026109	1.27666	0.76613
A_23_P115046	EIF2B3	0.81356	0.03573		FALSE	FALSE	FALSE	FALSE		A_24_P359279	BC027347	0.883	0.31809
A_23_P115052	RIT1	1.67016	3.17551e-09		FALSE	FALSE	FALSE	FALSE		A_24_P25470	BC027922	0.88744	0.46981
A_23_P115064	CRABP2	0.9175	0.34743		A_23_P115064	CRABP2	0.9175	0.34743		A_32_P159574	BC028022	0.88939	0.17232
A_23_P115064					FALSE	FALSE	FALSE	FALSE		A_32_P85593	BC028039	1.27312	0.76835
A_23_P11507	ZZZ3	1.14115	0.00699		FALSE	FALSE	FALSE	FALSE		A_24_P102456	BC028232	2.28905	1.17707e-07
A_23_P115091	RAB25	0.82964	0.05988		FALSE	FALSE	FALSE	FALSE		A_24_P111019	BC028243	1.09362	0.41035
A_23_P115105	C1orf144	1.08018	0.3553		FALSE	FALSE	FALSE	FALSE		A_24_P68249	BC028842	2.98822	0.10152
A_23_P115118	BMP8B	1.25939	0.05227		FALSE	FALSE	FALSE	FALSE		A_32_P123293	BC029473	0.84836	0.11184
A_23_P115124	TRIM11	0.96833	0.72242		FALSE	FALSE	FALSE	FALSE		A_24_P886336	BC029907	1.3272	0.00098
A_23_P115137	HBXIP	1.0767	0.37256		FALSE	FALSE	FALSE	FALSE		A_32_P11670	BC030083	1.00744	0.98004
A_23_P115149	WDR77	0.80946	0.01804		FALSE	FALSE	FALSE	FALSE		A_24_P25484	BC030118	1.06809	0.54979
A_23_P115161	DARC	1.27414	0.76708		FALSE	FALSE	FALSE	FALSE		A_32_P215556	BC030122	0.59398	1e-05
A_23_P115167	LRRC8B	1.05953	0.4704		FALSE	FALSE	FALSE	FALSE		A_24_P42569	BC030138	1.13442	0.15561
A_23_P115190	NGF	0.56033	0.19952		FALSE	FALSE	FALSE	FALSE		A_24_P230972	BC030772	1.93067	0.02524
A_23_P115192	FCRL4	0.46762	0.08824		FALSE	FALSE	FALSE	FALSE		A_32_P198029	BC031013	0.67593	0.38903
A_23_P115200	FCRL4	1.26116	0.77623		FALSE	FALSE	FALSE	FALSE		A_24_P510377	BC031250	0.97305	0.76869
A_23_P115201	FCRL4	1.25157	0.78233		FALSE	FALSE	FALSE	FALSE		A_32_P36973	BC031274	4.32442	0.00812
A_23_P115202	CRNN	2.45829	0.15394		FALSE	FALSE	FALSE	FALSE		A_32_P804063	BC031304	1.288	0.75649
A_23_P115215	VPS72	1.21802	0.0199		FALSE	FALSE	FALSE	FALSE		A_32_P186364	BC031314	0.92139	0.93626
A_23_P115223	HAX1	0.99593	0.96463		FALSE	FALSE	FALSE	FALSE		A_24_P248079	BC031319	1.12248	0.72723
A_23_P115246	FCN3	1.73131	5.39186e-06		FALSE	FALSE	FALSE	FALSE		A_23_P305321	BC031867	0.63384	0.30385
A_23_P115261	AGT	0.69909	0.19602		A_23_P115261	AGT	0.69909	0.19602		A_32_P82869	BC031919	0.60695	5.43548e-08
A_23_P115261					FALSE	FALSE	FALSE	FALSE		A_24_P490877	BC031939	1.08009	0.93871
A_23_P115286	BCL10	0.76137	0.00937		FALSE	FALSE	FALSE	FALSE		A_24_P222432	BC032585	1.02987	0.74519
A_23_P115313	TOR3A	1.10584	0.2166		A_23_P115313	TOR3A	1.10584	0.2166		A_24_P928765	BC032716	0.91462	0.31062
A_23_P115313					FALSE	FALSE	FALSE	FALSE		A_24_P870362	BC032907	1.86768	1e-05
A_23_P115316	TOR3A	1.01038	0.89905		FALSE	FALSE	FALSE	FALSE		A_24_P316495	BC033250	0.99612	0.97379
A_23_P115331	AHDC1	0.85514	0.14224		FALSE	FALSE	FALSE	FALSE		A_32_P227910	BC033359	1.31027	0.74387
A_23_P115346	LGTN	0.89722	0.19065		FALSE	FALSE	FALSE	FALSE		A_24_P7807	BC033513	1.07605	0.9428
A_23_P115356	AKR7A2	0.60033	1.52229e-09		FALSE	FALSE	FALSE	FALSE		A_24_P573514	BC033528	0.57813	1.08532e-06
A_23_P115366	CMPK1	1.08651	0.31697		FALSE	FALSE	FALSE	FALSE		A_24_P810084	BC033983	0.8689	0.12414
A_23_P115375	HIST2H3D	0.72847	0.00055		FALSE	FALSE	FALSE	FALSE		A_24_P652537	BC034006	1.11385	0.60651
A_23_P115407	GSTM1	1.10881	0.00347		FALSE	FALSE	FALSE	FALSE		A_32_P38153	BC034285	0.77711	0.09126
A_23_P115417	RGL1	0.95025	0.5962		FALSE	FALSE	FALSE	FALSE		A_32_P92101	BC034623	0.85866	0.36857
A_23_P11543	FUCA1	1.09648	0.28579		FALSE	FALSE	FALSE	FALSE		A_32_P125803	BC034812	0.87594	0.43111
A_23_P115444	TNFSF18	0.57991	0.49061		FALSE	FALSE	FALSE	FALSE		A_32_P206549	BC035156	0.72341	0.00863
A_23_P115460	RPL22	1.13672	0.1536		FALSE	FALSE	FALSE	FALSE		A_32_P45485	BC035180	0.61196	0.3793
A_23_P115467	S100A5	0.74802	0.01993		A_23_P115467	S100A5	0.74802	0.01993		A_32_P130968	BC035377	0.64039	3e-05
A_23_P115467					FALSE	FALSE	FALSE	FALSE		A_32_P197053	BC035417	1.22917	0.18397
A_23_P115478	PADI1	0.72127	0.56957		FALSE	FALSE	FALSE	FALSE		A_32_P200947	BC035518	0.71706	0.59431
A_23_P115482	UBE2T	0.61278	1.63453e-07		A_23_P115482	UBE2T	0.61278	1.63453e-07		A_24_P255693	BC035740	1.28369	0.19973
A_23_P115482					FALSE	FALSE	FALSE	FALSE		A_24_P560663	BC035751	1.82493	5.38449e-08
A_23_P115492	VASH2	0.78005	0.36027		FALSE	FALSE	FALSE	FALSE		A_24_P497524	BC036236	3.46131	0.03268
A_23_P115519	LCE3D	0.60558	0.37902		FALSE	FALSE	FALSE	FALSE		A_32_P22549	BC036361	1.00189	0.98859
A_23_P115523	JMJD4	1.11686	0.22385		FALSE	FALSE	FALSE	FALSE		A_32_P76992	BC036424	0.58315	1.67169e-09
A_23_P115534	KIAA0319L	0.88301	0.14354		FALSE	FALSE	FALSE	FALSE		A_32_P127105	BC037740	1.07513	0.40513
A_23_P115563	OR2C3	1.27823	0.76452		FALSE	FALSE	FALSE	FALSE		A_32_P183983	BC037838	0.84471	0.14644
A_23_P115573	SHISA4	2.60924	4.76922e-13		FALSE	FALSE	FALSE	FALSE		A_24_P588471	BC037882	1.13464	0.59647
A_23_P115597	ANKRD26	0.64866	3e-05		A_23_P115597	ANKRD26	0.64866	3e-05		A_32_P96579	BC037893	1.36458	0.12374
A_23_P115597					FALSE	FALSE	FALSE	FALSE		A_32_P147324	BC038355	0.66402	8.61742e-06
A_23_P115608	ARHGAP21	0.96532	0.69031		FALSE	FALSE	FALSE	FALSE		A_32_P171530	BC038371	1.58531	0.08805
A_23_P115616	AF090890	1.21077	0.07298		FALSE	FALSE	FALSE	FALSE		A_24_P551302	BC038432	0.79442	0.00621
A_23_P115636	TRDMT1	1.07031	0.71797		FALSE	FALSE	FALSE	FALSE		A_32_P95147	BC038559	1.20438	0.04113
A_23_P11564	KIAA0494	0.6799	0.00015		FALSE	FALSE	FALSE	FALSE		A_32_P139367	BC038749	4.78986	1.70578e-07
A_23_P115645	CUGBP2	1.25686	0.77801		FALSE	FALSE	FALSE	FALSE		A_24_P557274	BC038757	1.37606	0.70551
A_23_P115652	SFTPA1B	0.47736	0.21965		FALSE	FALSE	FALSE	FALSE		A_32_P39384	BC039097	0.96041	0.6161
A_23_P115683	HPS6	1.16927	0.06345		A_23_P115683	HPS6	1.16927	0.06345		A_32_P123168	BC039397	0.93046	0.49381
A_23_P115683					FALSE	FALSE	FALSE	FALSE		A_24_P368023	BC039457	1.2103	0.0254
A_23_P115699	PSD	1.33723	0.72542		FALSE	FALSE	FALSE	FALSE		A_24_P839298	BC039524	1.31436	0.16914
A_23_P115703	PCGF6	1.20237	0.02946		A_23_P115703	PCGF6	1.20237	0.02946		A_24_P623989	BC040064	0.35196	0.00018
A_23_P115703					FALSE	FALSE	FALSE	FALSE		A_32_P2844	BC040195	1.28828	0.75762
A_23_P115726	SLC16A9	1.19713	0.18966		FALSE	FALSE	FALSE	FALSE		A_32_P10083	BC040293	1.20005	0.83542
A_23_P115732	BMI1	1.00434	0.95939		FALSE	FALSE	FALSE	FALSE		A_32_P149288	BC040307	0.64582	5.82415e-07
A_23_P115743	C10orf84	0.93512	0.41229		FALSE	FALSE	FALSE	FALSE		A_23_P23705	BC040655	2.32785	2.42023e-07
A_23_P115762	ECD	1.15997	0.063		FALSE	FALSE	FALSE	FALSE		A_24_P288116	BC040982	1.00019	0.99882
A_23_P115780	LRIT1	0.69151	0.64661		FALSE	FALSE	FALSE	FALSE		A_24_P414169	BC040991	1.30745	0.00516
A_23_P115785	FANK1	1.15301	0.14626		FALSE	FALSE	FALSE	FALSE		A_32_P223370	BC041401	0.99047	0.91718
A_23_P115792	PLEKHA1	0.77547	0.03202		FALSE	FALSE	FALSE	FALSE		A_32_P182186	BC041955	0.93893	0.49701
A_23_P115805	SYCE1	1.25402	0.78019		FALSE	FALSE	FALSE	FALSE		A_24_P85418	BC041996	1.24743	0.05144
A_23_P115824	HNRNPH3	1.04179	0.63168		FALSE	FALSE	FALSE	FALSE		A_32_P94685	BC042589	1.22387	0.03966
A_23_P115838	C10orf12	0.90271	0.3188		FALSE	FALSE	FALSE	FALSE		A_24_P20996	BC043173	0.77076	0.0046
A_23_P115842	CCAR1	1.06369	0.5728		FALSE	FALSE	FALSE	FALSE		A_32_P97385	BC043279	0.89848	0.49022
A_23_P115861	ZNF485	1.33434	0.00065		A_23_P115861	ZNF485	1.33434	0.00065		A_24_P816664	BC044608	1.09399	0.35184
A_23_P115861					FALSE	FALSE	FALSE	FALSE		A_32_P532738	BC045168	0.60975	0.55478
A_23_P115862	COMTD1	0.48321	9.52253e-17		FALSE	FALSE	FALSE	FALSE		A_24_P691604	BC045562	0.63582	0.15259
A_23_P115872	CEP55	0.62029	7.3604e-06		A_23_P115872	CEP55	0.62029	7.3604e-06		A_32_P41106	BC047014	1.64087	7.92963e-07
A_23_P115872					FALSE	FALSE	FALSE	FALSE		A_24_P166794	BC047111	1.58712	7.70203e-07
A_23_P115885	MINPP1	1.08994	0.3768		FALSE	FALSE	FALSE	FALSE		A_24_P889980	BC047753	0.78934	0.05103
A_23_P115902	A_23_P115902	1.0398	0.64722		A_23_P115902	A_23_P115902	1.0398	0.64722		A_23_P2895	BC047939	1.20854	0.61776
A_23_P115902					FALSE	FALSE	FALSE	FALSE		A_24_P456884	BC047952	1.47225	4e-05
A_23_P115919	PHYH	1.21285	0.33594		A_23_P115919	PHYH	1.21285	0.33594		A_32_P134427	BC048201	1.27493	0.17846
A_23_P115919					FALSE	FALSE	FALSE	FALSE		A_32_P40615	BC049371	1.03395	0.6995
A_23_P115922	EIF4EBP2	0.80505	0.00982		FALSE	FALSE	FALSE	FALSE		A_23_P436266	BC051879	0.85374	0.32167
A_23_P115932	KCNK18	1.37401	0.70292		FALSE	FALSE	FALSE	FALSE		A_32_P94161	BC053353	1.15212	0.11031
A_23_P115955	MRPL21	0.66993	2e-05		FALSE	FALSE	FALSE	FALSE		A_32_P211621	BC053880	0.98595	0.93469
A_23_P11598	ZNF684	0.68255	0.00013		FALSE	FALSE	FALSE	FALSE		A_24_P246767	BC059397	1.03294	0.74897
A_23_P115998	SPI1	1.29617	0.7491		FALSE	FALSE	FALSE	FALSE		A_24_P594721	BC062753	0.81891	0.02473
A_23_P116007	MAPK8IP1	0.80735	0.09283		FALSE	FALSE	FALSE	FALSE		A_23_P5051	BC063426	0.98418	0.83792
A_23_P116013	SFRS2B	1.48193	0.00162		FALSE	FALSE	FALSE	FALSE		A_24_P47329	BC063641	0.61551	3.60601e-06
A_23_P116016	SFRS2B	0.98443	0.8639		FALSE	FALSE	FALSE	FALSE		A_23_P26004	BC063881	0.69961	0.05214
A_23_P116025	MED17	1.09695	0.32442		FALSE	FALSE	FALSE	FALSE		A_32_P52101	BC064139	0.7627	0.01764
A_23_P116037	TM7SF2	0.90839	0.31911		FALSE	FALSE	FALSE	FALSE		A_32_P46594	BC064586	0.59	4.95965e-09
A_23_P116081	RNASEH2C	0.67223	9e-05		FALSE	FALSE	FALSE	FALSE		A_24_P287613	BC066984	1.33624	0.00171
A_23_P116091	DPP3	0.82706	0.03046		FALSE	FALSE	FALSE	FALSE		A_24_P920922	BC067077	0.59662	2.71964e-07
A_23_P116114	PDE3B	0.34269	1.53051e-22		FALSE	FALSE	FALSE	FALSE		A_23_P123315	BC067244	0.85921	5.05812e-06
A_23_P116123	CHEK1	0.56613	2.25644e-09		A_23_P116123	CHEK1	0.56613	2.25644e-09		A_23_P92583	BC067526	1.18767	0.23119
A_23_P116123					FALSE	FALSE	FALSE	FALSE		A_24_P544661	BC068044	1.48396	3e-05
A_23_P116145	DDI1	1.24278	0.79391		FALSE	FALSE	FALSE	FALSE		A_32_P80901	BC068045	0.95588	0.60075
A_23_P116168	KIAA1826	1.13612	0.14488		A_23_P116168	KIAA1826	1.13612	0.14488		A_23_P334271	BC069781	1.04283	0.68403
A_23_P116168					FALSE	FALSE	FALSE	FALSE		A_24_P180830	BC070091	2.83834	1.36566e-11
A_23_P116173	LOC120376	1.09258	0.31491		A_23_P116173	LOC120376	1.09258	0.31491		A_32_P7516	BC071773	1.53149	2e-05
A_23_P116173					FALSE	FALSE	FALSE	FALSE		A_32_P91107	BC089156	0.97274	0.7744
A_23_P116187	BCO2	0.88324	0.3862		FALSE	FALSE	FALSE	FALSE		A_32_P95034	BC091525	1.00356	0.99128
A_23_P116195	BQ706262	1.81796	0.42037		FALSE	FALSE	FALSE	FALSE		A_24_P592544	BC107568	0.58993	1.69238e-08
A_23_P116207	C11orf60	0.69186	0.00032		FALSE	FALSE	FALSE	FALSE		A_32_P146777	BC108268	1.10332	0.31449
A_23_P116235	MDK	1.11255	0.29448		FALSE	FALSE	FALSE	FALSE		A_32_P144326	BC110864	0.7723	0.00151
A_23_P116249	GRIK4	0.80591	0.71409		FALSE	FALSE	FALSE	FALSE		A_24_P204695	BC111482	0.28444	0.01198
A_23_P116259	SCN3B	1.3239	0.7334		FALSE	FALSE	FALSE	FALSE		A_24_P826046	BC112296	1.07355	0.42717
A_23_P116264	NRGN	0.50016	9.98131e-14		FALSE	FALSE	FALSE	FALSE		A_24_P854556	BC122546	0.25242	0.00273
A_23_P116280	WT1	0.92385	0.93849		FALSE	FALSE	FALSE	FALSE		A_32_P65530	BC127746	0.70205	0.00382
A_23_P116286	AMPD3	4.05259	3.07524e-18		FALSE	FALSE	FALSE	FALSE		A_23_P66319	BCAR1	1.17097	0.09373
A_23_P11629	TMEM61	0.74608	0.0563		FALSE	FALSE	FALSE	FALSE		A_23_P97394	BCAR3	1.53996	3.75745e-06
A_23_P116371	MS4A1	1.05181	0.94957		FALSE	FALSE	FALSE	FALSE		A_32_P106933	BCAR4	0.88836	0.709
A_23_P116376	FLJ12529	0.89004	0.24977		FALSE	FALSE	FALSE	FALSE		A_23_P212050	BCHE	0.4856	0.13888
A_23_P116387	INCENP	0.67961	5e-05		A_23_P116387	INCENP	0.67961	5e-05		A_23_P352266	BCL2	0.60102	0.00237
A_23_P116387					FALSE	FALSE	FALSE	FALSE		A_23_P425954	BCL2L11	0.57501	2.07348e-06
A_23_P116414	PLA2G16	0.89649	0.23089		FALSE	FALSE	FALSE	FALSE		A_24_P924932	BCL2L15	0.51943	0.22928
A_23_P116430	USH1C	0.85033	0.70847		FALSE	FALSE	FALSE	FALSE		A_23_P418373	BCL2L2	1.00408	0.95974
A_23_P116435	IGF2AS	1.21938	0.09762		FALSE	FALSE	FALSE	FALSE		A_23_P4662	BCL3	0.70315	0.00011
A_23_P11644	SPRR2D	0.76243	0.35396		FALSE	FALSE	FALSE	FALSE		A_23_P57856	BCL6	1.03234	0.69027
A_23_P116473	AF116611	1.27293	0.76568		FALSE	FALSE	FALSE	FALSE		A_24_P134816	BCL9L	1.41044	0.00075
A_23_P116512	FLJ14213	0.717	0.69508		FALSE	FALSE	FALSE	FALSE		A_24_P89512	BCLAF1	0.79452	0.00965
A_23_P11652	USP1	0.83106	0.04717		A_23_P11652	USP1	0.83106	0.04717		A_24_P341985	BCO2	1.0892	0.56271
A_23_P11652					FALSE	FALSE	FALSE	FALSE		A_24_P940776	BDP1	1.11355	0.17791
A_23_P116523	AF116668	0.93116	0.93351		FALSE	FALSE	FALSE	FALSE		A_32_P145355	BE156557	0.88944	0.15591
A_23_P116533	SWAP70	1.36309	0.00024		FALSE	FALSE	FALSE	FALSE		A_24_P923395	BE167316	0.78645	0.30991
A_23_P116557	LGALS9	0.98964	0.96678		FALSE	FALSE	FALSE	FALSE		A_32_P134493	BE184907	0.8171	0.05954
A_23_P116578	PCF11	0.89576	0.18132		A_23_P116578	PCF11	0.89576	0.18132		A_32_P49999	BE379139	1.2637	0.09102
A_23_P116578					FALSE	FALSE	FALSE	FALSE		A_24_P406591	BE388027	0.89177	0.18175
A_23_P116587	OMP	1.46931	0.01547		A_23_P116587	OMP	1.46931	0.01547		A_32_P98979	BE467780	0.77367	0.00479
A_23_P116587					FALSE	FALSE	FALSE	FALSE		A_32_P98496	BE564275	0.75131	0.3917
A_23_P116602	USP35	1.10533	0.24437		A_23_P116602	USP35	1.10533	0.24437		A_32_P209909	BE614051	1.11978	0.23459
A_23_P116602					FALSE	FALSE	FALSE	FALSE		A_23_P208393	BE671182	1.75972	0.00038
A_23_P116614	ME3	0.65008	0.58798		FALSE	FALSE	FALSE	FALSE		A_32_P133821	BE696323	0.95312	0.80603
A_23_P116624	SLC6A5	1.20137	0.51827		FALSE	FALSE	FALSE	FALSE		A_32_P91906	BE702235	1.26711	0.77073
A_23_P11664	SFRS11	1.05884	0.55838		FALSE	FALSE	FALSE	FALSE		A_32_P4647	BE703462	0.67259	0.15093
A_23_P116640	OR51B2	1.28155	0.76137		FALSE	FALSE	FALSE	FALSE		A_32_P158053	BE708118	0.92603	0.5935
A_23_P116642	SLC26A10	0.45241	0.24711		FALSE	FALSE	FALSE	FALSE		A_24_P592871	BE735175	0.66436	0.00107
A_23_P116653	BCL2L14	0.8313	0.74126		FALSE	FALSE	FALSE	FALSE		A_24_P919020	BE736499	0.95683	0.85985
A_23_P116679	PA2G4	0.62523	1.12371e-06		FALSE	FALSE	FALSE	FALSE		A_32_P213389	BE739632	0.95634	0.62739
A_23_P116682	SMARCC2	0.65222	1e-05		FALSE	FALSE	FALSE	FALSE		A_32_P193240	BE795374	2.08164	0.00207
A_23_P116694	RPS26	0.87479	0.13076		FALSE	FALSE	FALSE	FALSE		A_32_P138178	BE835321	0.64482	8.00409e-06
A_23_P116712	RASSF8	1.29092	0.75267		FALSE	FALSE	FALSE	FALSE		A_32_P108567	BE839843	1.08243	0.93651
A_23_P11674	PTGFR	1.30626	0.74573		FALSE	FALSE	FALSE	FALSE		A_32_P125687	BE877371	1.19859	0.31208
A_23_P116741	PIWIL1	1.46533	0.65206		FALSE	FALSE	FALSE	FALSE		A_32_P54987	BE881987	1.21396	0.09997
A_23_P116743	LOC338799	0.51093	1.06142e-10		FALSE	FALSE	FALSE	FALSE		A_32_P71437	BE890041	1.28185	0.00235
A_23_P116765	LALBA	1.28083	0.76309		A_23_P116765	LALBA	1.28083	0.76309		A_32_P131797	BE970058	1.06258	0.59925
A_23_P116765					FALSE	FALSE	FALSE	FALSE		A_23_P359854	BEND3	0.87771	0.12341
A_23_P116797	C12orf10	0.95601	0.64618		FALSE	FALSE	FALSE	FALSE		A_23_P310086	BEND6	2.1411	0.00725
A_23_P116809	COPZ1	0.81293	0.01177		FALSE	FALSE	FALSE	FALSE		A_23_P104996	BEST1	0.50185	0.26359
A_23_P116829	UBE2N	0.86977	0.11375		FALSE	FALSE	FALSE	FALSE		A_23_P16225	BEST2	1.09749	0.48749
A_23_P116840	C12orf44	0.93505	0.46216		FALSE	FALSE	FALSE	FALSE		A_23_P97242	BEST4	1.52166	0.00258
A_23_P11685	PLA2G4A	0.47217	1.16993e-31		FALSE	FALSE	FALSE	FALSE		A_23_P59700	BET1	1.0517	0.53506
A_23_P116850	KRT2	0.44667	1.21277e-06		FALSE	FALSE	FALSE	FALSE		A_32_P25639	BET3L	1.29931	0.74661
A_23_P116868	SLCO1C1	1.29264	0.75313		FALSE	FALSE	FALSE	FALSE		A_24_P40551	BEX4	1.09473	0.78339
A_23_P116872	PRB4	1.56412	0.01189		FALSE	FALSE	FALSE	FALSE		A_32_P83305	BF083139	0.71568	0.02358
A_23_P116890	PRB3	1.45079	0.00246		A_23_P116890	PRB3	1.45079	0.00246		A_32_P192804	BF195626	0.47368	0.00627
A_23_P116890					FALSE	FALSE	FALSE	FALSE		A_32_P48498	BF197320	0.40264	0.04489
A_23_P116898	A2M	0.36116	0.04547		FALSE	FALSE	FALSE	FALSE		A_32_P58755	BF207040	0.3958	5.4231e-11
A_23_P116902	ART4	1.30311	0.74635		FALSE	FALSE	FALSE	FALSE		A_23_P76480	BF213738	1.32842	0.73008
A_23_P116913	AEBP2	0.90395	0.32618		FALSE	FALSE	FALSE	FALSE		A_32_P60561	BF312639	0.92763	0.93643
A_23_P116942	LAG3	0.24549	0.00051		FALSE	FALSE	FALSE	FALSE		A_24_P57324	BF344611	0.53652	0.02228
A_23_P11697	HMGB4	1.17181	0.68475		FALSE	FALSE	FALSE	FALSE		A_24_P878992	BF436529	1.63692	0.0002
A_23_P116980	TULP3	0.7668	0.01786		FALSE	FALSE	FALSE	FALSE		A_32_P38821	BF475893	1.00162	0.99691
A_23_P116999	GPN3	0.88133	0.18164		FALSE	FALSE	FALSE	FALSE		A_32_P136800	BF514006	0.69336	0.0001
A_23_P1170	ANUBL1	0.73516	0.10168		A_23_P1170	ANUBL1	0.73516	0.10168		A_32_P187715	BF677084	0.92349	0.57361
A_23_P1170					FALSE	FALSE	FALSE	FALSE		A_24_P744259	BF692226	1.68246	0.00049
A_23_P117037	LETMD1	0.93975	0.46718		FALSE	FALSE	FALSE	FALSE		A_32_P226073	BF803156	0.502	5.28464e-07
A_23_P11705	BSDC1	1.68359	3.05133e-08		FALSE	FALSE	FALSE	FALSE		A_32_P113007	BF831953	1.40448	0.00305
A_23_P117059	SLC16A7	6.99773	8.82483e-07		FALSE	FALSE	FALSE	FALSE		A_32_P223918	BF858887	1.62449	0.00623
A_23_P117068	SNRPF	0.69406	1e-05		FALSE	FALSE	FALSE	FALSE		A_32_P136588	BF928446	0.83915	0.06607
A_23_P117082	HEBP1	0.96622	0.68129		FALSE	FALSE	FALSE	FALSE		A_32_P121908	BF984502	0.67545	2e-05
A_23_P117095	FGF23	1.04973	0.96142		FALSE	FALSE	FALSE	FALSE		A_23_P109171	BFSP1	1.81649	1.1082e-09
A_23_P117104	AQP5	0.28086	1.62773e-08		FALSE	FALSE	FALSE	FALSE		A_32_P72203	BG105662	0.47535	0.10861
A_23_P117125	RARG	0.99525	0.96535		FALSE	FALSE	FALSE	FALSE		A_32_P193262	BG115931	0.37917	0.0265
A_23_P11713	PTP4A2	0.86986	0.13151		FALSE	FALSE	FALSE	FALSE		A_24_P827096	BG118529	1.33572	0.00275
A_23_P117146	PRDM4	0.93095	0.40281		A_23_P117146	PRDM4	0.93095	0.40281		A_32_P179289	BG181200	0.73356	0.00579
A_23_P117146					FALSE	FALSE	FALSE	FALSE		A_24_P911648	BG181677	0.71063	0.00251
A_23_P117157	SUCLA2	0.79926	0.03335		FALSE	FALSE	FALSE	FALSE		A_24_P204515	BG187898	1.10296	0.26098
A_23_P117163	RCBTB1	0.94984	0.56108		FALSE	FALSE	FALSE	FALSE		A_24_P532864	BG188151	1.26262	0.77495
A_23_P117175	PARP4	2.33778	9.41218e-18		FALSE	FALSE	FALSE	FALSE		A_24_P101455	BG190831	1.01943	0.82579
A_23_P117190	DNAJC15	0.93531	0.45671		FALSE	FALSE	FALSE	FALSE		A_24_P479167	BG201859	0.89778	0.90766
A_23_P117198	MRP63	1.11603	0.23384		FALSE	FALSE	FALSE	FALSE		A_32_P117760	BG208131	1.23224	0.19183
A_23_P117225	ERCC5	1.09759	0.24178		A_23_P117225	ERCC5	1.09759	0.24178		A_23_P135123	BG216229	1.83717	3e-05
A_23_P117225					FALSE	FALSE	FALSE	FALSE		A_32_P42725	BG218865	0.82911	0.73655
A_23_P117238	CARS2	0.67657	1e-05		FALSE	FALSE	FALSE	FALSE		A_32_P172114	BG260069	1.12502	0.15685
A_23_P117242	SLC7A1	1.46657	0.00118		A_23_P117242	SLC7A1	1.46657	0.00118		A_32_P13202	BG427399	0.78257	0.14184
A_23_P117242					FALSE	FALSE	FALSE	FALSE		A_23_P35546	BG428517	0.80711	0.714
A_23_P117261	RXFP2	1.31165	0.7415		FALSE	FALSE	FALSE	FALSE		A_32_P56874	BG502322	1.09889	0.26249
A_23_P117274	MIPEP	0.42959	6.05542e-20		FALSE	FALSE	FALSE	FALSE		A_23_P8123	BG534208	0.9541	0.61704
A_23_P117286	CLN5	1.12957	0.15172		FALSE	FALSE	FALSE	FALSE		A_32_P187817	BG536553	0.85829	0.07574
A_23_P11729	ZBTB7B	1.61009	1.94876e-07		FALSE	FALSE	FALSE	FALSE		A_23_P149938	BG571904	1.11101	0.24029
A_23_P117298	F7	0.64722	0.23271		FALSE	FALSE	FALSE	FALSE		A_32_P186348	BG576864	0.68412	0.00469
A_23_P1173	HABP2	1.30834	0.74402		FALSE	FALSE	FALSE	FALSE		A_23_P17444	BG680979	1.10217	0.27434
A_23_P117302	AF354444	1.42874	0.00033		A_23_P117302	AF354444	1.42874	0.00033		A_32_P175979	BG686022	1.00968	0.92666
A_23_P117302					FALSE	FALSE	FALSE	FALSE		A_24_P919567	BG743700	1.27291	0.45949
A_23_P117346	WDR22	0.83567	0.04844		FALSE	FALSE	FALSE	FALSE		A_24_P638073	BG759225	0.95282	0.77556
A_23_P117363	SERPINA6	1.08177	0.59263		FALSE	FALSE	FALSE	FALSE		A_32_P150950	BG775850	0.96943	0.76695
A_23_P117380	FAM181A	1.60228	0.00015		FALSE	FALSE	FALSE	FALSE		A_23_P169319	BG928645	0.9652	0.71004
A_23_P117387	MIA2	1.21435	0.81616		A_23_P117387	MIA2	1.21435	0.81616		A_32_P171488	BG950086	1.35051	0.44364
A_23_P117387					FALSE	FALSE	FALSE	FALSE		A_24_P928017	BG952851	1.49004	0.00012
A_23_P11739	MIXL1	0.5419	0.41495		FALSE	FALSE	FALSE	FALSE		A_32_P30320	BG980953	0.75165	0.12088
A_23_P117411	FOXG1	0.87883	0.87614		FALSE	FALSE	FALSE	FALSE		A_24_P336551	BGLAP	1.26677	0.06002
A_23_P117416	BRF1	1.03013	0.74759		FALSE	FALSE	FALSE	FALSE		A_24_P57898	BHLHE23	1.53699	0.00065
A_23_P11742	WASH2P	1.30345	0.00206		FALSE	FALSE	FALSE	FALSE		A_32_P198497	BI017499	1.00796	0.98114
A_23_P117424	WDR23	0.72612	9e-05		FALSE	FALSE	FALSE	FALSE		A_32_P74942	BI024548	1.05379	0.95701
A_23_P117437	IL25	1.37666	0.7049		FALSE	FALSE	FALSE	FALSE		A_32_P54594	BI050742	0.84666	0.06244
A_23_P11744	WASH1	1.32323	0.00194		FALSE	FALSE	FALSE	FALSE		A_32_P37971	BI256572	1.31841	0.00294
A_23_P117447	C14orf119	1.02263	0.7848		A_23_P117447	C14orf119	1.02263	0.7848		A_32_P50973	BI836406	1.24036	0.00591
A_23_P117447					FALSE	FALSE	FALSE	FALSE		A_32_P35595	BI913527	0.83263	0.11329
A_23_P117464	TPPP2	6.13762	0.0003		FALSE	FALSE	FALSE	FALSE		A_32_P228759	BI966004	0.25494	0.00098
A_23_P117480	NP389850	1.30318	0.74622		FALSE	FALSE	FALSE	FALSE		A_24_P419120	BICD2	1.01083	0.90715
A_23_P117494	MTHFD1	0.61136	1.4553e-08		FALSE	FALSE	FALSE	FALSE		A_23_P98350	BIRC3	0.8507	0.08422
A_23_P117506	DHRS7	1.40674	0.0002		FALSE	FALSE	FALSE	FALSE		A_23_P419624	BLCAP	0.91636	0.34487
A_23_P117515	ARID4A	0.84713	0.07428		A_23_P117515	ARID4A	0.84713	0.07428		A_23_P88630	BLM	0.62299	1.88746e-07
A_23_P117515					FALSE	FALSE	FALSE	FALSE		A_23_P23266	BLZF1	0.93792	0.4956
A_23_P11752	OPRD1	1.47456	0.01734		FALSE	FALSE	FALSE	FALSE		A_24_P795215	BM007841	1.27526	0.03322
A_23_P117527	FBXO34	1.15522	0.08778		A_23_P117527	FBXO34	1.15522	0.08778		A_32_P40456	BM475547	0.69862	8e-05
A_23_P117527					FALSE	FALSE	FALSE	FALSE		A_32_P56154	BM475608	0.44623	0.08627
A_23_P117540	STYX	0.65336	3.21327e-07		FALSE	FALSE	FALSE	FALSE		A_32_P203959	BM547196	1.84077	2.95632e-07
A_23_P117546	SOS2	1.30686	0.0007		A_23_P117546	SOS2	1.30686	0.0007		A_24_P485271	BM552308	1.07355	0.55084
A_23_P117546					FALSE	FALSE	FALSE	FALSE		A_24_P607195	BM678681	0.8114	0.10605
A_23_P117558	FKBP3	1.02596	0.74533		FALSE	FALSE	FALSE	FALSE		A_32_P50	BM678897	1.28951	0.75382
A_23_P117580	ENTPD5	0.83861	0.11973		FALSE	FALSE	FALSE	FALSE		A_32_P158496	BM683477	1.12716	0.23023
A_23_P117582	JDP2	0.84632	0.03456		A_23_P117582	JDP2	0.84632	0.03456		A_32_P91005	BM697215	0.65975	0.37686
A_23_P117582					FALSE	FALSE	FALSE	FALSE		A_32_P160216	BM702130	0.63609	0.00104
A_23_P117599	AHSA1	0.76716	0.00229		FALSE	FALSE	FALSE	FALSE		A_24_P110471	BM702886	1.25691	0.00684
A_23_P117602	GZMB	1.25739	0.23716		FALSE	FALSE	FALSE	FALSE		A_24_P799858	BM768581	1.97253	4.82281e-12
A_23_P117623	TDP1	0.91	0.27268		A_23_P117623	TDP1	0.91	0.27268		A_32_P33294	BM808621	1.89452	3.83959e-07
A_23_P117623					FALSE	FALSE	FALSE	FALSE		A_32_P165504	BM819787	1.28095	0.76098
A_23_P117635	ATXN3	1.69948	2.44393e-08		FALSE	FALSE	FALSE	FALSE		A_32_P131294	BM854107	1.39385	0.00034
A_23_P11764	EIF2C1	1.02313	0.78006		FALSE	FALSE	FALSE	FALSE		A_24_P770746	BM972609	1.2517	0.78254
A_23_P117654	MYO5A	1.62271	8.43006e-07		FALSE	FALSE	FALSE	FALSE		A_32_P43084	BM980974	0.24302	1.83603e-06
A_23_P117662	HDC	0.61405	0.03296		A_23_P117662	HDC	0.61405	0.03296		A_32_P64820	BM981574	0.87763	0.27348
A_23_P117662					FALSE	FALSE	FALSE	FALSE		A_32_P169831	BM982349	0.9795	0.89829
A_23_P117679	SLC30A4	1.37902	0.00388		A_23_P117679	SLC30A4	1.37902	0.00388		A_32_P87849	BM982777	0.57366	0.00063
A_23_P117679					FALSE	FALSE	FALSE	FALSE		A_32_P3021	BM989848	1.15053	0.10704
A_23_P117683	HYPK	0.76895	0.00376		FALSE	FALSE	FALSE	FALSE		A_24_P303688	BM999256	1.03969	0.67655
A_23_P117694	CORO2B	0.66233	0.54137		FALSE	FALSE	FALSE	FALSE		A_23_P334282	BMP2K	0.82292	0.05075
A_23_P117721	RPS17	0.91773	0.30036		FALSE	FALSE	FALSE	FALSE		A_23_P81058	BMP3	1.07967	0.65322
A_23_P117727	MTFMT	1.03022	0.73278		FALSE	FALSE	FALSE	FALSE		A_23_P154643	BMP7	0.5569	2.72879e-10
A_23_P117734	LYSMD4	0.84095	0.08014		A_23_P117734	LYSMD4	0.84095	0.08014		A_32_P24939	BMPR1B	0.45216	7e-05
A_23_P117734					FALSE	FALSE	FALSE	FALSE		A_24_P615822	BMS1	1.09097	0.32015
A_23_P11774	UTP11L	1.12436	0.16992		FALSE	FALSE	FALSE	FALSE		A_32_P142128	BMS1P5	1.08018	0.39536
A_23_P117743	ASB7	1.46743	3e-05		FALSE	FALSE	FALSE	FALSE		A_23_P317001	BNIP2	1.23444	0.01905
A_23_P117759	GCOM1	0.99687	0.97154		FALSE	FALSE	FALSE	FALSE		A_23_P408708	BNIP3L	1.5282	0.00011
A_23_P117767	COMMD4	0.67038	1e-05		FALSE	FALSE	FALSE	FALSE		A_24_P85850	BNIPL	0.73324	0.69094
A_23_P117778	UBL7	1.06963	0.41144		FALSE	FALSE	FALSE	FALSE		A_23_P46507	BOLA1	1.09202	0.3039
A_23_P117782	LARP6	2.73777	6.69672e-14		FALSE	FALSE	FALSE	FALSE		A_23_P428548	BPTF	1.36331	0.00232
A_23_P117797	CLN6	0.54639	4.78331e-08		FALSE	FALSE	FALSE	FALSE		A_32_P143689	BQ008507	0.11929	0.00074
A_23_P117805	ST8SIA2	1.66775	0.02182		FALSE	FALSE	FALSE	FALSE		A_32_P207789	BQ017638	1.34956	0.16514
A_23_P117828	AF161558	1.4365	0.66732		FALSE	FALSE	FALSE	FALSE		A_32_P114475	BQ045216	1.29715	0.75075
A_23_P117833	MTMR10	1.00652	0.98898		FALSE	FALSE	FALSE	FALSE		A_32_P233457	BQ050540	0.34065	0.0364
A_23_P117851	CPLX3	0.37055	9.27828e-13		FALSE	FALSE	FALSE	FALSE		A_32_P163937	BQ064481	0.9073	0.50738
A_23_P117852	KIAA0101	0.51362	2.11202e-14		FALSE	FALSE	FALSE	FALSE		A_24_P697437	BQ069859	0.75302	0.00713
A_23_P117862	NDNL2	1.27756	0.00598		A_23_P117862	NDNL2	1.27756	0.00598		A_32_P65157	BQ071182	0.98547	0.87642
A_23_P117862					FALSE	FALSE	FALSE	FALSE		A_32_P226700	BQ189189	1.05908	0.56064
A_23_P11787	WNT4	0.8987	0.25326		FALSE	FALSE	FALSE	FALSE		A_32_P187458	BQ233242	0.75893	0.00105
A_23_P117873	CHRM5	0.87067	0.79424		FALSE	FALSE	FALSE	FALSE		A_32_P215462	BQ272125	0.54156	3.13367e-06
A_23_P117882	CRABP1	1.33502	0.01105		FALSE	FALSE	FALSE	FALSE		A_32_P62469	BQ307884	0.47398	4e-05
A_23_P117896	TGM7	0.5595	0.41079		A_23_P117896	TGM7	0.5595	0.41079		A_24_P944898	BQ329909	1.1848	0.54897
A_23_P117896					FALSE	FALSE	FALSE	FALSE		A_32_P44073	BQ333643	1.35554	0.00601
A_23_P117912	RHOV	1.62232	8.83347e-08		A_23_P117912	RHOV	1.62232	8.83347e-08		A_32_P100076	BQ374929	1.09277	0.47395
A_23_P117912					FALSE	FALSE	FALSE	FALSE		A_32_P156628	BQ379494	0.55847	0.00024
A_23_P117928	BAHD1	0.99066	0.91067		A_23_P117928	BAHD1	0.99066	0.91067		A_32_P111873	BQ432543	0.54346	0.15071
A_23_P117928					FALSE	FALSE	FALSE	FALSE		A_32_P107859	BQ638334	0.91323	0.48961
A_23_P117933	GCSH	0.81588	0.01092		A_23_P117933	GCSH	0.81588	0.01092		A_24_P734764	BQ639603	1.14937	0.57355
A_23_P117933					FALSE	FALSE	FALSE	FALSE		A_32_P227496	BQ684512	1.70091	0.0006
A_23_P117943	A_23_P117943	0.99018	0.902		A_23_P117943	A_23_P117943	0.99018	0.902		A_24_P739785	BQ706916	0.92255	0.56544
A_23_P117943					FALSE	FALSE	FALSE	FALSE		A_24_P97257	BQ772694	1.05446	0.55681
A_23_P117955	APRT	0.67376	5.52729e-06		FALSE	FALSE	FALSE	FALSE		A_32_P6682	BQ926066	1.25931	0.00714
A_23_P117971	M15530	1.72445	1.073e-09		FALSE	FALSE	FALSE	FALSE		A_24_P854758	BQ932957	0.99399	0.94023
A_23_P117980	KATNB1	0.72705	0.00212		FALSE	FALSE	FALSE	FALSE		A_32_P205478	BQ948285	1.06943	0.43861
A_23_P117992	ATP2C2	0.37604	4.20578e-22		FALSE	FALSE	FALSE	FALSE		A_23_P53614	BRAP	1.35261	0.00348
A_23_P118	EXTL2	0.87163	0.2696		A_23_P118	EXTL2	0.87163	0.2696		A_23_P207400	BRCA1	0.69628	1.28436e-17
A_23_P118					FALSE	FALSE	FALSE	FALSE		A_23_P99452	BRCA2	0.48264	0
A_23_P11800	CAMK2N1	0.54156	1.90244e-09		A_23_P11800	CAMK2N1	0.54156	1.90244e-09		A_23_P166536	BRD1	1.33994	0.00148
A_23_P11800					FALSE	FALSE	FALSE	FALSE		A_23_P256898	BRD2	1.00796	0.94251
A_23_P118002	UQCRC2	0.95595	0.57522		FALSE	FALSE	FALSE	FALSE		A_24_P344100	BRF1	0.85874	0.11566
A_23_P118018	C16orf54	0.91044	0.86435		FALSE	FALSE	FALSE	FALSE		A_23_P20480	BRF2	2.01033	2.5264e-12
A_23_P118025	DPEP2	1.08476	0.93534		FALSE	FALSE	FALSE	FALSE		A_24_P56484	BRMS1L	0.7542	0.00244
A_23_P118038	NUTF2	0.82354	0.03407		FALSE	FALSE	FALSE	FALSE		A_23_P250948	BRPF1	0.92455	0.34419
A_23_P118042	LRRC36	0.83115	0.73869		FALSE	FALSE	FALSE	FALSE		A_24_P414712	BRPF3	1.19132	0.07311
A_23_P11806	COL11A1	5.84252	5e-05		FALSE	FALSE	FALSE	FALSE		A_23_P96249	BRUNOL4	1.13748	0.16735
A_23_P118061	CKLF	0.55736	7.7581e-08		FALSE	FALSE	FALSE	FALSE		A_23_P140490	BRUNOL6	1.29125	0.75354
A_23_P118065	HSD17B2	0.34442	5.6076e-18		FALSE	FALSE	FALSE	FALSE		A_23_P211136	BRWD1	1.08347	0.35551
A_23_P118086	SPATA2L	1.59165	7e-05		FALSE	FALSE	FALSE	FALSE		A_23_P23029	BSND	0.81214	0.70871
A_23_P118095	RPL3L	0.96325	0.75417		FALSE	FALSE	FALSE	FALSE		A_23_P7325	BST1	3.84066	0.01588
A_23_P118105	NDUFB10	0.5236	1.39766e-13		FALSE	FALSE	FALSE	FALSE		A_23_P39465	BST2	1.3084	0.00968
A_23_P118113	SOLH	0.39472	0.00019		FALSE	FALSE	FALSE	FALSE		A_23_P408675	BTAF1	0.95629	0.60849
A_23_P118122	RGS11	0.72035	0.43668		FALSE	FALSE	FALSE	FALSE		A_23_P13438	BTBD10	0.84145	0.05501
A_23_P118135	THC2308359	1.47292	7e-05		FALSE	FALSE	FALSE	FALSE		A_23_P419714	BTBD11	0.5979	0.3472
A_23_P118150	ARL6IP1	0.75088	0.00078		FALSE	FALSE	FALSE	FALSE		A_23_P371129	BTBD12	0.57945	1.13664e-06
A_23_P118158	HS3ST2	1.26454	0.77291		FALSE	FALSE	FALSE	FALSE		A_23_P102759	BTBD3	0.9175	0.43105
A_23_P118174	PLK1	0.60052	5.91216e-06		FALSE	FALSE	FALSE	FALSE		A_23_P88184	BTBD7	1.27989	0.02055
A_23_P118185	LONP2	0.90761	0.22367		FALSE	FALSE	FALSE	FALSE		A_23_P155351	BTD	1.18047	0.17101
A_23_P118195	A_23_P118195	0.46291	0.02682		FALSE	FALSE	FALSE	FALSE		A_23_P62901	BTG2	0.80692	0.03578
A_23_P118203	LOC124220	0.56119	1.16014e-08		FALSE	FALSE	FALSE	FALSE		A_32_P33723	BTG3	1.34908	0.2061
A_23_P118234	CES7	1.25686	0.77888		FALSE	FALSE	FALSE	FALSE		A_23_P80883	BTLA	1.05663	0.94883
A_23_P118246	GINS2	0.40282	5.08261e-20		FALSE	FALSE	FALSE	FALSE		A_23_P7985	BTN1A1	1.25581	0.77842
A_23_P118254	FOXF1	0.89095	0.79756		FALSE	FALSE	FALSE	FALSE		A_24_P934528	BTN2A1	0.84848	0.21858
A_23_P118266	ZFHX3	1.5301	1.34726e-06		FALSE	FALSE	FALSE	FALSE		A_24_P346210	BTN2A2	0.9539	0.75473
A_23_P118289	BCL7C	0.66431	3e-05		FALSE	FALSE	FALSE	FALSE		A_24_P136470	BTN2A3	0.7157	0.06895
A_23_P118300	FAHD1	0.83301	0.02978		A_23_P118300	FAHD1	0.83301	0.02978		A_23_P46819	BTRC	0.85094	0.18791
A_23_P118300					FALSE	FALSE	FALSE	FALSE		A_32_P155563	BU153693	0.67406	7e-05
A_23_P118306	DNAJA3	0.98408	0.83874		FALSE	FALSE	FALSE	FALSE		A_24_P915904	BU164445	1.27413	0.15918
A_23_P118313	GABARAPL2	1.41075	0.00016		FALSE	FALSE	FALSE	FALSE		A_32_P57013	BU540282	1.06987	0.93759
A_23_P118327	THUMPD1	1.04739	0.5827		FALSE	FALSE	FALSE	FALSE		A_32_P89152	BU561429	0.94104	0.68193
A_23_P118334	PAPD5	0.77172	0.00916		A_23_P118334	PAPD5	0.77172	0.00916		A_32_P118325	BU567832	0.98757	0.91371
A_23_P118334					FALSE	FALSE	FALSE	FALSE		A_32_P201292	BU587941	0.90641	0.74557
A_23_P118353	SRP68	1.01974	0.83057		FALSE	FALSE	FALSE	FALSE		A_32_P171200	BU607658	1.1177	0.4747
A_23_P118370	AK022252	1.00546	0.95778		FALSE	FALSE	FALSE	FALSE		A_32_P212654	BU616488	0.95769	0.61857
A_23_P118392	RASD1	0.88879	0.19494		A_23_P118392	RASD1	0.88879	0.19494		A_24_P278653	BU625797	1.1521	0.16781
A_23_P118392					FALSE	FALSE	FALSE	FALSE		A_32_P16699	BU629094	0.76208	0.6199
A_23_P118406	C17orf62	0.85248	0.0681		FALSE	FALSE	FALSE	FALSE		A_32_P218030	BU633383	0.88524	0.15028
A_23_P11841	ATP2B4	0.9895	0.94693		FALSE	FALSE	FALSE	FALSE		A_32_P10623	BU684362	0.73783	0.00045
A_23_P118412	C17orf28	0.77824	0.01075		FALSE	FALSE	FALSE	FALSE		A_32_P135450	BU685299	0.79315	0.21359
A_23_P118427	MAP2K3	1.12545	0.1879		FALSE	FALSE	FALSE	FALSE		A_32_P166733	BU686948	1.31013	0.03164
A_23_P11843	LRRN2	1.53618	0.00075		FALSE	FALSE	FALSE	FALSE		A_32_P67209	BU726029	1.11993	0.23781
A_23_P118435	SUMO2	0.8079	0.00909		FALSE	FALSE	FALSE	FALSE		A_32_P99715	BU731317	0.79334	0.05256
A_23_P118451	STARD3	0.80298	0.01527		FALSE	FALSE	FALSE	FALSE		A_24_P584992	BU732811	0.84021	0.06069
A_23_P118462	OVCA2	1.08681	0.31256		FALSE	FALSE	FALSE	FALSE		A_32_P23517	BU753102	0.22095	9.75375e-07
A_23_P118493	TOM1L1	0.95409	0.57501		FALSE	FALSE	FALSE	FALSE		A_32_P214565	BU928689	1.36586	0.70614
A_23_P118516	FAM18B	1.05617	0.52446		FALSE	FALSE	FALSE	FALSE		A_32_P28712	BU930679	1.08151	0.397
A_23_P118536	SLFN12	0.91363	0.32091		A_23_P118536	SLFN12	0.91363	0.32091		A_23_P163481	BUB1B	0.54567	2.2816e-11
A_23_P118536					FALSE	FALSE	FALSE	FALSE		A_23_P52826	BUD13	0.84788	0.03785
A_23_P118544	CLTC	1.29914	0.00205		FALSE	FALSE	FALSE	FALSE		A_23_P31602	BUD31	1.05217	0.54935
A_23_P118552	HEXIM1	0.83142	0.03231		A_23_P118552	HEXIM1	0.83142	0.03231		A_24_P574071	BX089650	2.10038	6.68023e-06
A_23_P118552					FALSE	FALSE	FALSE	FALSE		A_32_P46495	BX090412	0.99273	0.94476
A_23_P118571	SOST	2.75051	0.01747		A_23_P118571	SOST	2.75051	0.01747		A_24_P634911	BX090755	0.24761	0.0061
A_23_P118571					FALSE	FALSE	FALSE	FALSE		A_32_P79345	BX090929	0.72909	0.0006
A_23_P118581	ASB16	1.28771	0.14075		FALSE	FALSE	FALSE	FALSE		A_32_P230192	BX091213	0.55405	0.27147
A_23_P11859	HSD17B7	0.40252	1.0573e-17		FALSE	FALSE	FALSE	FALSE		A_32_P170879	BX091993	1.51602	0.21666
A_23_P1186	C1QL3	1.28786	0.75703		FALSE	FALSE	FALSE	FALSE		A_32_P139815	BX094072	0.51177	0.02092
A_23_P118607	AARSD1	0.6557	3.58627e-06		FALSE	FALSE	FALSE	FALSE		A_32_P109901	BX094364	0.45018	0.04839
A_23_P118615	ABCA8	1.08397	0.93634		A_23_P118615	ABCA8	1.08397	0.93634		A_32_P46146	BX094982	0.42361	0.02137
A_23_P118615					FALSE	FALSE	FALSE	FALSE		A_32_P179351	BX095281	1.4577	0.00084
A_23_P11862	C1orf112	0.67139	2e-05		A_23_P11862	C1orf112	0.67139	2e-05		A_32_P71796	BX097783	1.32886	0.00066
A_23_P11862					FALSE	FALSE	FALSE	FALSE		A_32_P159884	BX098411	0.77481	0.033
A_23_P118633	SPATA20	0.87086	0.09038		FALSE	FALSE	FALSE	FALSE		A_24_P885303	BX099493	0.51266	0.37056
A_23_P118643	EIF4E	0.85724	0.07877		FALSE	FALSE	FALSE	FALSE		A_24_P450560	BX100298	0.68668	0.00023
A_23_P118649	EIF4E	0.83342	0.05377		FALSE	FALSE	FALSE	FALSE		A_24_P476913	BX100717	1.01329	0.88414
A_23_P118660	DDX52	1.42366	0.0004		A_23_P118660	DDX52	1.42366	0.0004		A_32_P56463	BX101252	1.01549	0.89167
A_23_P118660					FALSE	FALSE	FALSE	FALSE		A_32_P7308	BX101927	0.83986	0.21227
A_23_P118675	HOXB1	1.06231	0.95316		FALSE	FALSE	FALSE	FALSE		A_32_P143389	BX102076	1.08035	0.93749
A_23_P118690	ZNF207	1.187	0.0382		FALSE	FALSE	FALSE	FALSE		A_32_P185766	BX103476	1.27241	0.76899
A_23_P118693	FOXN1	1.33086	0.21958		FALSE	FALSE	FALSE	FALSE		A_32_P91468	BX104057	0.61508	0.36276
A_23_P118705	SDF2	1.1529	0.08329		FALSE	FALSE	FALSE	FALSE		A_24_P699252	BX104490	1.20773	0.82938
A_23_P118712	ENST00000324677	2.26914	3.8693e-18		FALSE	FALSE	FALSE	FALSE		A_24_P476215	BX104493	0.93814	0.45762
A_23_P118722	ASGR1	1.33719	0.38611		A_23_P118722	ASGR1	1.33719	0.38611		A_32_P195788	BX104999	1.27907	0.76038
A_23_P118722					FALSE	FALSE	FALSE	FALSE		A_32_P228806	BX106115	0.77971	0.33688
A_23_P11874	MPZL1	1.91952	2.27568e-11		FALSE	FALSE	FALSE	FALSE		A_24_P697345	BX106478	1.03279	0.78336
A_23_P118741	SLC16A13	1.8733	0.00335		FALSE	FALSE	FALSE	FALSE		A_24_P710681	BX106493	0.62776	0.04127
A_23_P118749	DERL2	1.11563	0.23267		FALSE	FALSE	FALSE	FALSE		A_24_P669329	BX108510	0.36718	0.01451
A_23_P118774	KPNB1	0.69878	3e-05		FALSE	FALSE	FALSE	FALSE		A_24_P782437	BX109472	0.81734	0.17963
A_23_P118791	TMEM107	0.25438	2.60115e-15		FALSE	FALSE	FALSE	FALSE		A_32_P232837	BX110656	1.25447	0.78392
A_23_P118815	BIRC5	0.50801	0		FALSE	FALSE	FALSE	FALSE		A_32_P4172	BX110908	0.93002	0.59881
A_23_P118834	TOP2A	0.57452	1.38999e-09		A_23_P118834	TOP2A	0.57452	1.38999e-09		A_32_P210284	BX111338	0.56517	0.0057
A_23_P118834					FALSE	FALSE	FALSE	FALSE		A_32_P49959	BX111592	1.58679	2.02412e-06
A_23_P118842	KRTAP1-5	1.64078	0.04302		A_23_P118842	KRTAP1-5	1.64078	0.04302		A_24_P617818	BX111761	0.27459	0.00797
A_23_P118842					FALSE	FALSE	FALSE	FALSE		A_24_P455579	BX112273	1.03296	0.68713
A_23_P118854	KRT37	0.23719	4.63195e-07		FALSE	FALSE	FALSE	FALSE		A_32_P69076	BX113895	0.80899	0.00955
A_23_P118888	PAFAH1B1	1.51346	1.25081e-06		FALSE	FALSE	FALSE	FALSE		A_24_P408842	BX114023	0.54051	3.02499e-08
A_23_P118894	ATAD4	0.83526	0.036		A_23_P118894	ATAD4	0.83526	0.036		A_32_P227657	BX114900	0.60535	1e-05
A_23_P118894					FALSE	FALSE	FALSE	FALSE		A_32_P144981	BX114970	0.68256	0.63718
A_23_P118909	PSMG2	0.89658	0.16811		FALSE	FALSE	FALSE	FALSE		A_32_P223327	BX116014	0.90719	0.37763
A_23_P118916	PQLC1	0.89931	0.22177		FALSE	FALSE	FALSE	FALSE		A_32_P82218	BX116653	1.2397	0.27446
A_23_P118946	B4GALT6	1.27618	0.76331		FALSE	FALSE	FALSE	FALSE		A_32_P94132	BX116997	1.2825	0.00707
A_23_P118967	LAMA1	1.3118	0.74224		FALSE	FALSE	FALSE	FALSE		A_24_P929558	BX117524	0.87299	0.40513
A_23_P119006	THC2614203	0.78819	0.09319		FALSE	FALSE	FALSE	FALSE		A_32_P73903	BX119435	0.8725	0.25349
A_23_P119015	SERPINB13	1.36801	0.70502		FALSE	FALSE	FALSE	FALSE		A_32_P137075	BX281073	1.17919	0.09831
A_23_P11902	A_23_P11902	2.01028	0.00335		FALSE	FALSE	FALSE	FALSE		A_32_P74680	BX332393	0.79169	0.30916
A_23_P119023	RAB12	0.84356	0.04165		FALSE	FALSE	FALSE	FALSE		A_32_P29408	BX337332	1.3285	0.73185
A_23_P119040	KIAA1772	0.59641	0.17668		FALSE	FALSE	FALSE	FALSE		A_32_P9368	BX375060	1.22837	0.04782
A_23_P119042	NKG7	0.85165	0.75973		FALSE	FALSE	FALSE	FALSE		A_24_P481301	BX400400	0.29806	0.01002
A_23_P119084	ZNF551	1.26393	0.01573		A_23_P119084	ZNF551	1.26393	0.01573		A_32_P138666	BX414807	0.55833	1.59671e-07
A_23_P119084					FALSE	FALSE	FALSE	FALSE		A_24_P488352	BX440400	0.90314	0.26554
A_23_P119095	PPP1R13L	0.7901	0.00631		FALSE	FALSE	FALSE	FALSE		A_32_P62773	BX444658	0.71634	0.58713
A_23_P119102	VASP	0.93377	0.466		FALSE	FALSE	FALSE	FALSE		A_32_P200586	BX460543	1.57724	0.00076
A_23_P119130	RPS19	1.01842	0.8192		FALSE	FALSE	FALSE	FALSE		A_32_P55144	BX537816	1.23462	0.0471
A_23_P119141	KEAP1	1.53883	6.64906e-06		A_23_P119141	KEAP1	1.53883	6.64906e-06		A_24_P913301	BX537819	0.44497	0.00604
A_23_P119141					FALSE	FALSE	FALSE	FALSE		A_32_P24489	BX538250	0.60842	2.15873e-07
A_23_P119143	ICAM5	0.46482	0.09521		A_23_P119143	ICAM5	0.46482	0.09521		A_32_P10123	BX538256	0.76107	0.00144
A_23_P119143					FALSE	FALSE	FALSE	FALSE		A_24_P413791	BX538272	0.53293	8.57444e-07
A_23_P11915	GDAP2	0.97073	0.74929		FALSE	FALSE	FALSE	FALSE		A_32_P106315	BX641009	0.96216	0.64828
A_23_P119152	A_23_P119152	1.77537	4e-05		FALSE	FALSE	FALSE	FALSE		A_32_P66934	BX641014	0.96993	0.79282
A_23_P119168	A_23_P119168	1.30235	0.4755		FALSE	FALSE	FALSE	FALSE		A_32_P179686	BX641027	0.82657	0.04198
A_23_P119196	KLF2	0.7328	0.00215		FALSE	FALSE	FALSE	FALSE		A_32_P46722	BX647614	0.35157	0.03717
A_23_P119202	CD70	1.01681	0.97071		FALSE	FALSE	FALSE	FALSE		A_32_P92751	BX647792	1.32309	0.00082
A_23_P119214	TIMM44	0.88908	0.1633		FALSE	FALSE	FALSE	FALSE		A_32_P29149	BX647987	2.03376	0.19624
A_23_P11922	FLJ21272	1.28666	0.00753		FALSE	FALSE	FALSE	FALSE		A_32_P15156	BX648207	0.6762	1e-05
A_23_P119222	RETN	1.17147	0.70809		FALSE	FALSE	FALSE	FALSE		A_32_P65571	BX648855	1.29838	0.76685
A_23_P119254	ASF1B	0.47612	7.67639e-12		FALSE	FALSE	FALSE	FALSE		A_24_P226700	BX648950	1.00433	0.95844
A_23_P11926	FLJ21272	1.25709	0.00676		FALSE	FALSE	FALSE	FALSE		A_32_P222521	BX955634	0.93934	0.48465
A_23_P119266	DNASE2	1.17321	0.0827		FALSE	FALSE	FALSE	FALSE		A_24_P113131	BZRAP1	4.09732	0.00032
A_23_P119295	ECSIT	1.0137	0.86816		A_23_P119295	ECSIT	1.0137	0.86816		A_24_P924389	BZW1	0.77012	0.01097
A_23_P119295					FALSE	FALSE	FALSE	FALSE		A_24_P67378	BZW1P1	1.404	0.02917
A_23_P119311	KLK9	1.85656	8.25172e-06		FALSE	FALSE	FALSE	FALSE		A_24_P329795	C10orf10	1.69803	4.21743e-07
A_23_P119322	SIGLEC11	0.42484	0.0397		FALSE	FALSE	FALSE	FALSE		A_23_P24275	C10orf110	0.62072	0.00041
A_23_P119337	ATF5	0.98314	0.84739		FALSE	FALSE	FALSE	FALSE		A_32_P86739	C10orf114	0.80673	0.00913
A_23_P119344	TEAD2	1.03777	0.74966		FALSE	FALSE	FALSE	FALSE		A_24_P335048	C10orf118	0.84662	0.11548
A_23_P119353	RASIP1	0.69084	0.00334		A_23_P119353	RASIP1	0.69084	0.00334		A_23_P202594	C10orf119	0.76217	0.00333
A_23_P119353					FALSE	FALSE	FALSE	FALSE		A_32_P475642	C10orf12	0.88469	0.19904
A_23_P11936	UBXN11	0.53482	1.4558e-07		FALSE	FALSE	FALSE	FALSE		A_23_P325700	C10orf126	1.28157	0.76253
A_23_P119362	EMP3	0.48694	0.01774		A_23_P119362	EMP3	0.48694	0.01774		A_23_P435697	C10orf137	1.02488	0.7617
A_23_P119362					FALSE	FALSE	FALSE	FALSE		A_32_P152767	C10orf140	0.82242	0.04502
A_23_P119377	CYTH2	1.135	0.15907		A_23_P119377	CYTH2	1.135	0.15907		A_32_P202013	C10orf141	1.31416	0.74121
A_23_P119377					FALSE	FALSE	FALSE	FALSE		A_24_P286868	C10orf18	0.77695	0.00646
A_23_P119390	EHD2	0.69824	0.01286		FALSE	FALSE	FALSE	FALSE		A_24_P64362	C10orf26	1.12433	0.17675
A_23_P119395	GIPR	1.54836	0.0005		FALSE	FALSE	FALSE	FALSE		A_23_P301336	C10orf28	0.92386	0.41845
A_23_P119407	A_23_P119407	1.15056	0.09874		FALSE	FALSE	FALSE	FALSE		A_23_P369328	C10orf35	2.02279	1.79757e-14
A_23_P119418	C19orf2	0.89507	0.20544		FALSE	FALSE	FALSE	FALSE		A_24_P882914	C10orf46	1.16207	0.08932
A_23_P119448	SAPS1	1.24127	0.01769		FALSE	FALSE	FALSE	FALSE		A_24_P389608	C10orf47	1.21311	0.01922
A_23_P119458	DPF1	1.2617	0.2336		A_23_P119458	DPF1	1.2617	0.2336		A_24_P215240	C10orf63	0.87853	0.81283
A_23_P119458					FALSE	FALSE	FALSE	FALSE		A_23_P364613	C10orf65	1.12099	0.75083
A_23_P119464	RHPN2	1.2119	0.04069		FALSE	FALSE	FALSE	FALSE		A_23_P413193	C10orf78	0.70432	7e-05
A_23_P119478	EBI3	0.6519	0.61275		FALSE	FALSE	FALSE	FALSE		A_23_P23980	C10orf81	0.3786	0.00154
A_23_P119500	AK098427	0.66042	0.00331		A_23_P119500	AK098427	0.66042	0.00331		A_23_P23983	C10orf97	1.07589	0.40972
A_23_P119500					FALSE	FALSE	FALSE	FALSE		A_23_P104641	C11orf2	1.20713	0.03248
A_23_P119502	S1PR4	1.18482	0.31116		FALSE	FALSE	FALSE	FALSE		A_23_P345778	C11orf46	0.86037	0.15249
A_23_P119526	AP3D1	0.9911	0.92451		FALSE	FALSE	FALSE	FALSE		A_24_P201404	C11orf54	1.137	0.1451
A_23_P119535	EFNA2	0.43054	0.11619		FALSE	FALSE	FALSE	FALSE		A_23_P24529	C11orf57	0.99063	0.9185
A_23_P119543	HMG20B	0.44632	5.24662e-12		FALSE	FALSE	FALSE	FALSE		A_23_P52885	C11orf61	0.79493	0.04944
A_23_P119562	CFD	0.44485	3.91361e-19		FALSE	FALSE	FALSE	FALSE		A_23_P396917	C11orf63	1.23024	0.0165
A_23_P119573	KCNN1	1.44219	0.66832		FALSE	FALSE	FALSE	FALSE		A_24_P49383	C11orf67	1.00776	0.92561
A_23_P119583	PDE4C	1.81857	0		FALSE	FALSE	FALSE	FALSE		A_23_P429491	C11orf82	0.72364	0.0003
A_23_P119593	ABHD9	1.83939	3.50463e-07		FALSE	FALSE	FALSE	FALSE		A_23_P313223	C11orf84	0.60213	4.58366e-08
A_23_P119611	FXYD7	0.39964	0.06221		FALSE	FALSE	FALSE	FALSE		A_32_P524904	C11orf86	0.70456	0.00282
A_23_P119617	SF4	0.98512	0.86694		FALSE	FALSE	FALSE	FALSE		A_23_P36464	C12orf11	0.79062	0.01188
A_23_P119627	NDUFA13	0.9032	0.18861		FALSE	FALSE	FALSE	FALSE		A_23_P410613	C12orf23	0.88295	0.12704
A_23_P119634	UPK1A	0.58591	0.27399		A_23_P119634	UPK1A	0.58591	0.27399		A_24_P359020	C12orf26	1.66764	0.01265
A_23_P119634					FALSE	FALSE	FALSE	FALSE		A_23_P98930	C12orf35	1.12246	0.21214
A_23_P119677	HNRNPL	1.02374	0.78613		FALSE	FALSE	FALSE	FALSE		A_23_P2414	C12orf39	1.30122	0.7486
A_23_P11968	GUCA2A	1.26617	0.77275		A_23_P11968	GUCA2A	1.26617	0.77275		A_24_P107528	C12orf49	1.19173	0.0787
A_23_P11968					FALSE	FALSE	FALSE	FALSE		A_24_P564462	C12orf5	0.68216	0.00016
A_23_P119683	MIER2	1.02857	0.7751		A_23_P119683	MIER2	1.02857	0.7751		A_32_P228167	C12orf50	1.25664	0.77923
A_23_P119683					FALSE	FALSE	FALSE	FALSE		A_23_P162702	C12orf51	1.22852	0.04386
A_23_P119698	CD320	0.60596	1.70961e-07		A_23_P119698	CD320	0.60596	1.70961e-07		A_23_P318938	C12orf59	0.93015	0.55329
A_23_P119698					FALSE	FALSE	FALSE	FALSE		A_32_P11899	C12orf65	0.81518	0.01928
A_23_P119714	C19orf62	1.36917	0.00018		FALSE	FALSE	FALSE	FALSE		A_23_P370569	C12orf66	1.1566	0.13391
A_23_P119732	ZFP30	0.48351	0.21443		FALSE	FALSE	FALSE	FALSE		A_23_P404120	C12orf72	0.82551	0.23803
A_23_P119735	ZFP30	0.39441	0.07074		A_23_P119735	ZFP30	0.39441	0.07074		A_23_P368718	C13orf1	0.94549	0.56159
A_23_P119735					FALSE	FALSE	FALSE	FALSE		A_23_P204937	C13orf15	0.4289	0.17699
A_23_P119753	EHBP1	1.03192	0.71993		FALSE	FALSE	FALSE	FALSE		A_24_P56330	C13orf16	1.46073	0.22348
A_23_P119763	ABCG5	0.90874	0.81784		A_23_P119763	ABCG5	0.90874	0.81784		A_32_P70135	C13orf23	1.08977	0.32507
A_23_P119763					FALSE	FALSE	FALSE	FALSE		A_23_P340909	C13orf3	0.63293	2.81086e-06
A_23_P119778	SLC39A10	0.56009	6.54551e-09		FALSE	FALSE	FALSE	FALSE		A_23_P99515	C13orf33	1.18227	0.84682
A_23_P119789	TMEM185B	0.76435	0.00199		A_23_P119789	TMEM185B	0.76435	0.00199		A_23_P25626	C13orf34	0.54191	4.1334e-11
A_23_P119789					FALSE	FALSE	FALSE	FALSE		A_23_P14216	C13orf38	2.12372	0.07028
A_23_P119794	CR608907	0.88786	0.16428		A_23_P119794	CR608907	0.88786	0.16428		A_23_P380965	C14orf100	1.34572	0.00058
A_23_P119794					FALSE	FALSE	FALSE	FALSE		A_23_P205724	C14orf102	1.24452	0.01138
A_23_P11980	ENST00000372492	1.30307	0.74649		FALSE	FALSE	FALSE	FALSE		A_23_P14493	C14orf104	1.07819	0.43631
A_23_P119812	GPD2	0.8938	0.22523		FALSE	FALSE	FALSE	FALSE		A_23_P140154	C14orf109	0.73631	0.00045
A_23_P119835	NLRC4	1.28159	0.76261		FALSE	FALSE	FALSE	FALSE		A_23_P2901	C14orf113	1.24539	0.79325
A_23_P11984	SLC6A9	0.72968	0.02		FALSE	FALSE	FALSE	FALSE		A_23_P140362	C14orf115	0.84186	0.70877
A_23_P119850	FLJ14126	0.9246	0.89657		FALSE	FALSE	FALSE	FALSE		A_23_P117447	C14orf119	1.02263	0.7848
A_23_P119857	TTC32	0.75772	0.00261		FALSE	FALSE	FALSE	FALSE		A_23_P332871	C14orf126	1.49663	0.10392
A_23_P119886	GCKR	1.33806	0.72533		A_23_P119886	GCKR	1.33806	0.72533		A_23_P163059	C14orf135	0.76798	0.00284
A_23_P119886					FALSE	FALSE	FALSE	FALSE		A_32_P126698	C14orf143	0.19331	2e-05
A_23_P119899	EPHA4	0.3232	0.00198		FALSE	FALSE	FALSE	FALSE		A_23_P430201	C14orf145	0.50271	1.51515e-11
A_23_P1199	NUDT5	0.80168	0.00812		FALSE	FALSE	FALSE	FALSE		A_23_P311150	C14orf147	0.72332	7e-05
A_23_P119907	ANKZF1	1.57889	3.05912e-06		FALSE	FALSE	FALSE	FALSE		A_23_P382682	C14orf148	0.61113	0.42903
A_23_P119916	WNT6	0.99917	0.99738		FALSE	FALSE	FALSE	FALSE		A_32_P118250	C14orf167	0.92686	0.40054
A_23_P119923	CNNM4	1.06886	0.43491		A_23_P119923	CNNM4	1.06886	0.43491		A_23_P163117	C14orf169	1.05699	0.51921
A_23_P119923					FALSE	FALSE	FALSE	FALSE		A_23_P379692	C14orf178	0.75193	0.05018
A_23_P119936	REG3A	0.64462	0.599		FALSE	FALSE	FALSE	FALSE		A_23_P406071	C14orf181	0.98526	0.88572
A_23_P119943	IGFBP2	0.60234	3.23216e-08		A_23_P119943	IGFBP2	0.60234	3.23216e-08		A_24_P393596	C14orf25	1.86978	0.00075
A_23_P119943					FALSE	FALSE	FALSE	FALSE		A_24_P33048	C14orf28	1.00564	0.94883
A_23_P11995	PRDX1	1.56481	2.69878e-07		A_23_P11995	PRDX1	1.56481	2.69878e-07		A_24_P181295	C14orf37	1.25707	0.77856
A_23_P11995					FALSE	FALSE	FALSE	FALSE		A_24_P85200	C14orf43	1.13991	0.11005
A_23_P119964	CEBPZ	1.13103	0.12859		FALSE	FALSE	FALSE	FALSE		A_23_P411851	C14orf49	1.28135	0.75996
A_23_P119992	VRK2	1.37996	0.00019		FALSE	FALSE	FALSE	FALSE		A_23_P309973	C14orf50	0.49262	0.29122
A_23_P120002	SP110	1.08653	0.38086		FALSE	FALSE	FALSE	FALSE		A_23_P413991	C14orf56	1.26682	0.7717
A_23_P120048	BAZ2B	1.69997	5.8758e-06		A_23_P120048	BAZ2B	1.69997	5.8758e-06		A_23_P37391	C14orf65	0.93884	0.46278
A_23_P120048					FALSE	FALSE	FALSE	FALSE		A_23_P420981	C14orf79	0.86152	0.15035
A_23_P120056	RTKN	0.88509	0.17539		A_23_P120056	RTKN	0.88509	0.17539		A_23_P431381	C14orf80	0.61336	9.97606e-06
A_23_P120056					FALSE	FALSE	FALSE	FALSE		A_23_P48581	C14orf93	1.00736	0.93473
A_23_P120062	C2orf3	1.43422	9e-05		FALSE	FALSE	FALSE	FALSE		A_23_P372771	C15orf17	0.9723	0.78568
A_23_P12010	C1orf66	0.95156	0.56983		FALSE	FALSE	FALSE	FALSE		A_23_P140705	C15orf23	0.76848	0.0016
A_23_P120103	KCNS3	1.14771	0.1105		A_23_P120103	KCNS3	1.14771	0.1105		A_24_P378302	C15orf28	1.58543	2.05029e-06
A_23_P120103					FALSE	FALSE	FALSE	FALSE		A_23_P77286	C15orf29	0.93669	0.53192
A_23_P120125	COLEC11	0.96005	0.67906		FALSE	FALSE	FALSE	FALSE		A_23_P37455	C15orf34	1.34256	0.20756
A_23_P120146	TGFBRAP1	0.86611	0.10334		FALSE	FALSE	FALSE	FALSE		A_32_P85330	C15orf37	0.92334	0.45155
A_23_P120153	RNF149	1.39812	0.00013		A_23_P120153	RNF149	1.39812	0.00013		A_24_P404033	C15orf38	0.918	0.44351
A_23_P120153					FALSE	FALSE	FALSE	FALSE		A_23_P37514	C15orf39	1.24207	0.00564
A_23_P120170	TIGD1	1.06018	0.55222		FALSE	FALSE	FALSE	FALSE		A_23_P312252	C15orf40	1.66743	0.00027
A_23_P12018	SYT11	1.52448	0.62989		FALSE	FALSE	FALSE	FALSE		A_23_P345707	C15orf42	0.5017	3.49404e-13
A_23_P120182	NDUFA10	0.74964	0.00073		FALSE	FALSE	FALSE	FALSE		A_23_P37475	C15orf44	1.174	0.05759
A_23_P120194	ORMDL1	0.91217	0.24304		FALSE	FALSE	FALSE	FALSE		A_24_P239302	C15orf45	0.43517	0.00582
A_23_P120227	LBH	1.71554	0.00036		A_23_P120227	LBH	1.71554	0.00036		A_24_P110141	C15orf51	0.52109	0.1183
A_23_P120227					FALSE	FALSE	FALSE	FALSE		A_23_P163467	C15orf52	1.15308	0.08939
A_23_P120237	STARD7	0.98439	0.86505		FALSE	FALSE	FALSE	FALSE		A_32_P189211	C15orf56	2.38798	1.65132e-10
A_23_P120243	HOXD1	1.28399	0.77321		A_23_P120243	HOXD1	1.28399	0.77321		A_23_P344515	C16orf3	1.70658	0.00012
A_23_P120243					FALSE	FALSE	FALSE	FALSE		A_23_P410700	C16orf46	1.30484	0.74638
A_23_P120254	DUSP22	0.75837	0.00185		FALSE	FALSE	FALSE	FALSE		A_23_P339053	C16orf52	1.60416	2.53101e-06
A_23_P120270	MCFD2	1.74482	1.94327e-08		A_23_P120270	MCFD2	1.74482	1.94327e-08		A_23_P77422	C16orf53	0.71747	6e-05
A_23_P120270					FALSE	FALSE	FALSE	FALSE		A_23_P353717	C16orf75	0.84565	0.05171
A_23_P120281	EDAR	1.28107	0.75981		FALSE	FALSE	FALSE	FALSE		A_23_P3514	C16orf80	0.77301	0.0018
A_23_P120316	MTHFD2	0.89574	0.21058		FALSE	FALSE	FALSE	FALSE		A_24_P90923	C16orf81	2.07941	7.16322e-08
A_23_P120325	KIF3C	2.10969	2.9962e-11		FALSE	FALSE	FALSE	FALSE		A_23_P66158	C16orf88	1.049	0.59322
A_23_P120335	MTX2	1.15308	0.11636		FALSE	FALSE	FALSE	FALSE		A_24_P940790	C17orf101	1.22261	0.03261
A_23_P120345	PELI1	0.87359	0.14065		FALSE	FALSE	FALSE	FALSE		A_24_P365048	C17orf42	0.98843	0.89608
A_23_P120354	ANKRD57	0.83782	0.03781		FALSE	FALSE	FALSE	FALSE		A_24_P339272	C17orf45	1.1778	0.04626
A_23_P120364	C20orf149	1.10231	0.21587		FALSE	FALSE	FALSE	FALSE		A_24_P59607	C17orf51	1.05435	0.70528
A_23_P120378	AK000832	1.33423	0.72784		FALSE	FALSE	FALSE	FALSE		A_23_P129967	C17orf53	0.77185	0.01813
A_23_P120414	YWHAB	1.00211	0.97915		A_23_P120414	YWHAB	1.00211	0.97915		A_23_P301340	C17orf56	0.98673	0.8793
A_23_P120414					FALSE	FALSE	FALSE	FALSE		A_24_P49190	C17orf58	0.64348	2e-05
A_23_P120428	TP53TG5	1.04315	0.95798		FALSE	FALSE	FALSE	FALSE		A_24_P712562	C17orf67	0.45564	0.15778
A_23_P120435	WFDC3	1.36488	0.02351		FALSE	FALSE	FALSE	FALSE		A_23_P368484	C17orf76	0.65528	0.00051
A_23_P12044	TMEM51	1.38831	0.00067		A_23_P12044	TMEM51	1.38831	0.00067		A_24_P253723	C17orf91	1.32698	0.00622
A_23_P12044					FALSE	FALSE	FALSE	FALSE		A_24_P921477	C17orf95	0.79018	0.01024
A_23_P120442	NCOA3	0.84979	0.12952		FALSE	FALSE	FALSE	FALSE		A_24_P349788	C17orf96	1.44198	0.00085
A_23_P120458	RNF114	1.85037	3.72544e-10		FALSE	FALSE	FALSE	FALSE		A_24_P624439	C17orf97	1.02317	0.8191
A_23_P120467	ZFP64	1.64933	1.33428e-06		FALSE	FALSE	FALSE	FALSE		A_24_P130363	C18orf1	0.44331	2.31434e-12
A_23_P120472	TFAP2C	1.38411	0.00133		A_23_P120472	TFAP2C	1.38411	0.00133		A_24_P898945	C18orf19	0.87471	0.13049
A_23_P120472					FALSE	FALSE	FALSE	FALSE		A_24_P348083	C18orf23	1.45082	0.00179
A_23_P120488	NPEPL1	0.95977	0.63851		FALSE	FALSE	FALSE	FALSE		A_24_P322354	C18orf24	0.58436	6.26528e-08
A_23_P120504	C20orf46	0.895	0.77057		FALSE	FALSE	FALSE	FALSE		A_23_P78410	C18orf55	0.6184	1.63173e-08
A_23_P120513	C20orf141	1.28334	0.02809		A_23_P120513	C20orf141	1.28334	0.02809		A_23_P209195	C19orf12	1.2007	0.02339
A_23_P120513					FALSE	FALSE	FALSE	FALSE		A_24_P229084	C19orf15	1.1529	0.53181
A_23_P12053	SPEN	1.14231	0.15593		FALSE	FALSE	FALSE	FALSE		A_23_P303803	C19orf18	1.27242	0.76644
A_23_P120545	LRRN4	1.30663	0.74457		FALSE	FALSE	FALSE	FALSE		A_23_P332937	C19orf23	1.22844	0.04772
A_23_P120557	TASP1	1.00968	0.91151		FALSE	FALSE	FALSE	FALSE		A_24_P153448	C19orf28	1.00936	0.92769
A_23_P120566	RRBP1	0.84079	0.06388		FALSE	FALSE	FALSE	FALSE		A_23_P353667	C19orf30	2.66934	0.00056
A_23_P120572	RIN2	1.1274	0.23751		FALSE	FALSE	FALSE	FALSE		A_24_P15640	C19orf31	1.69745	7e-05
A_23_P120588	CST11	1.30126	0.7479		FALSE	FALSE	FALSE	FALSE		A_23_P39202	C19orf33	1.0401	0.63505
A_23_P120594	ACSS1	1.30152	0.00103		FALSE	FALSE	FALSE	FALSE		A_23_P142055	C19orf38	1.37262	0.024
A_23_P1206	RPS24	1.05318	0.53581		FALSE	FALSE	FALSE	FALSE		A_23_P353085	C19orf39	0.80218	0.01483
A_23_P120606	A_23_P120606	0.99754	0.97795		FALSE	FALSE	FALSE	FALSE		A_23_P338505	C19orf40	0.5742	1.45979e-07
A_23_P12062	TRIT1	1.09151	0.26825		FALSE	FALSE	FALSE	FALSE		A_24_P902653	C19orf42	0.96648	0.69029
A_23_P120629	ASIP	0.64969	0.61719		FALSE	FALSE	FALSE	FALSE		A_32_P505133	C19orf47	0.7041	0.00421
A_23_P120644	A_23_P120644	1.07038	0.43698		FALSE	FALSE	FALSE	FALSE		A_23_P310532	C19orf52	1.08233	0.36594
A_23_P120660	RPS21	0.97981	0.81385		FALSE	FALSE	FALSE	FALSE		A_32_P66843	C19orf69	0.73122	0.71929
A_23_P120667	JAM2	0.56801	1.1958e-08		FALSE	FALSE	FALSE	FALSE		A_23_P252145	C1GALT1	1.30524	0.00355
A_23_P120694	KCNE2	1.26646	0.61721		A_23_P120694	KCNE2	1.26646	0.61721		A_23_P159839	C1GALT1C1	0.87995	0.11857
A_23_P120694					FALSE	FALSE	FALSE	FALSE		A_23_P103433	C1orf102	1.47622	0.00018
A_23_P120710	TTC3	0.72548	0.0003		FALSE	FALSE	FALSE	FALSE		A_23_P343977	C1orf104	0.56251	3.40307e-08
A_23_P120744	MCM3AP	1.06508	0.46715		FALSE	FALSE	FALSE	FALSE		A_23_P1043	C1orf106	1.26148	0.00436
A_23_P120776	SLC25A1	0.40976	1.76366e-15		FALSE	FALSE	FALSE	FALSE		A_23_P46337	C1orf107	1.30935	0.00365
A_23_P120784	TRMT2A	1.04722	0.64116		FALSE	FALSE	FALSE	FALSE		A_23_P11862	C1orf112	0.67139	2e-05
A_23_P12079	KCNC4	0.74443	0.00301		FALSE	FALSE	FALSE	FALSE		A_23_P307536	C1orf113	1.02188	0.82516
A_23_P120794	SLC7A4	0.97779	0.95311		FALSE	FALSE	FALSE	FALSE		A_24_P222397	C1orf114	0.87392	0.8428
A_23_P120809	GGT1	0.73459	0.00739		FALSE	FALSE	FALSE	FALSE		A_23_P160433	C1orf115	1.39132	0.00033
A_23_P120812	IGLL1	1.20527	0.05975		A_23_P120812	IGLL1	1.20527	0.05975		A_23_P897	C1orf116	0.85223	0.06071
A_23_P120812					FALSE	FALSE	FALSE	FALSE		A_24_P110780	C1orf118	1.02242	0.98224
A_23_P12082	CHI3L2	0.49154	0.32943		A_23_P12082	CHI3L2	0.49154	0.32943		A_32_P39855	C1orf125	2.43567	0.00317
A_23_P12082					FALSE	FALSE	FALSE	FALSE		A_23_P46095	C1orf131	0.88277	0.15744
A_23_P120822	UPB1	0.99438	0.96301		A_23_P120822	UPB1	0.99438	0.96301		A_32_P207169	C1orf133	1.02063	0.83863
A_23_P120822					FALSE	FALSE	FALSE	FALSE		A_23_P160537	C1orf135	0.91044	0.25175
A_23_P120839	TFIP11	1.0751	0.47237		FALSE	FALSE	FALSE	FALSE		A_24_P396489	C1orf144	0.6611	0.00494
A_23_P120845	XBP1	0.95331	0.58931		A_23_P120845	XBP1	0.95331	0.58931		A_24_P15898	C1orf145	0.83583	0.49382
A_23_P120845					FALSE	FALSE	FALSE	FALSE		A_23_P85726	C1orf156	1.19626	0.04618
A_23_P120860	NIPSNAP1	0.95388	0.56867		FALSE	FALSE	FALSE	FALSE		A_32_P181166	C1orf162	1.16522	0.27856
A_23_P120863	GAL3ST1	0.69362	0.65192		A_23_P120863	GAL3ST1	0.69362	0.65192		A_23_P347508	C1orf163	0.93221	0.43363
A_23_P120863					FALSE	FALSE	FALSE	FALSE		A_23_P393051	C1orf172	1.15324	0.11959
A_23_P120883	HMOX1	7.28404	0		FALSE	FALSE	FALSE	FALSE		A_24_P522998	C1orf173	1.29862	0.74802
A_23_P120899	CSF2RB	1.08717	0.58974		FALSE	FALSE	FALSE	FALSE		A_24_P298877	C1orf174	0.77292	0.00238
A_23_P120902	LGALS2	0.68903	0.55096		A_23_P120902	LGALS2	0.68903	0.55096		A_32_P41553	C1orf182	0.74105	0.00116
A_23_P120902					FALSE	FALSE	FALSE	FALSE		A_23_P149695	C1orf203	1.49269	7e-05
A_23_P120915	ANKRD54	0.77234	0.00226		FALSE	FALSE	FALSE	FALSE		A_24_P456490	C1orf204	1.31485	0.73891
A_23_P120921	ANKRD54	0.64774	1.84074e-06		FALSE	FALSE	FALSE	FALSE		A_23_P113161	C1orf21	0.20482	3.25281e-12
A_23_P120931	APOBEC3C	1.25275	0.78031		FALSE	FALSE	FALSE	FALSE		A_23_P314666	C1orf212	0.935	0.40833
A_23_P120933	ATF4	1.19994	0.03673		FALSE	FALSE	FALSE	FALSE		A_23_P362228	C1orf213	0.64745	9e-05
A_23_P120941	ATF4	1.30043	0.00577		FALSE	FALSE	FALSE	FALSE		A_23_P321377	C1orf216	1.50444	0.00338
A_23_P120942	XRCC6	0.97581	0.7547		FALSE	FALSE	FALSE	FALSE		A_23_P23234	C1orf217	0.68593	0.00542
A_23_P120947	XRCC6	0.94538	0.52359		FALSE	FALSE	FALSE	FALSE		A_24_P734953	C1orf225	0.80757	0.02086
A_23_P120953	SERHL2	0.42571	8.32574e-19		FALSE	FALSE	FALSE	FALSE		A_24_P190877	C1orf25	1.21119	0.02197
A_23_P120970	TTLL1	0.62236	5e-05		FALSE	FALSE	FALSE	FALSE		A_23_P96936	C1orf26	1.62353	1.18713e-06
A_23_P120973	FAM118A	1.16362	0.13247		FALSE	FALSE	FALSE	FALSE		A_23_P97328	C1orf35	0.9098	0.32443
A_23_P120982	PKDREJ	0.89569	0.91351		FALSE	FALSE	FALSE	FALSE		A_24_P114103	C1orf51	0.44668	0.07302
A_23_P121	FLJ14100	0.73001	0.52161		FALSE	FALSE	FALSE	FALSE		A_24_P195037	C1orf52	0.95153	0.54717
A_23_P121011	AXUD1	1.05903	0.51205		A_23_P121011	AXUD1	1.05903	0.51205		A_23_P74778	C1orf54	1.09466	0.26796
A_23_P121011					FALSE	FALSE	FALSE	FALSE		A_32_P64475	C1orf55	1.55114	5e-05
A_23_P121013	FBXO40	0.72765	0.57183		FALSE	FALSE	FALSE	FALSE		A_24_P94351	C1orf56	2.05691	1.44932e-08
A_23_P121030	CPN2	1.55031	0.00256		A_23_P121030	CPN2	1.55031	0.00256		A_23_P359636	C1orf58	1.49995	0.00018
A_23_P121030					FALSE	FALSE	FALSE	FALSE		A_32_P138032	C1orf61	1.26338	0.77338
A_23_P121037	PODXL2	0.47565	2.80994e-14		FALSE	FALSE	FALSE	FALSE		A_23_P34396	C1orf63	0.73332	0.0018
A_23_P121051	PCCB	0.89767	0.2157		FALSE	FALSE	FALSE	FALSE		A_23_P405175	C1orf71	1.3235	0.01618
A_23_P121061	STAC	0.44246	1.95418e-06		FALSE	FALSE	FALSE	FALSE		A_24_P265539	C1orf77	1.05539	0.50285
A_23_P121064	PTX3	1.33295	0.29902		A_23_P121064	PTX3	1.33295	0.29902		A_24_P400161	C1orf84	0.70767	0.00251
A_23_P121064					FALSE	FALSE	FALSE	FALSE		A_24_P73862	C1QTNF1	0.53586	0.35368
A_23_P121082	GBE1	1.50911	1.25338e-06		FALSE	FALSE	FALSE	FALSE		A_23_P92903	C1QTNF2	0.28326	3.31605e-19
A_23_P121095	TOP2B	1.18576	0.03204		FALSE	FALSE	FALSE	FALSE		A_23_P122067	C1QTNF3	0.97836	0.84384
A_23_P121102	HESX1	0.34399	0.03633		FALSE	FALSE	FALSE	FALSE		A_24_P211565	C1QTNF6	0.62953	2.85165e-07
A_23_P121106	HESX1	0.59491	0.00039		A_23_P121106	HESX1	0.59491	0.00039		A_23_P363968	C1RL	0.50136	0.02769
A_23_P121106					FALSE	FALSE	FALSE	FALSE		A_23_P40295	C20orf103	4.66447	0.00193
A_23_P121120	GPR87	1.8109	4e-05		A_23_P121120	GPR87	1.8109	4e-05		A_24_P323941	C20orf106	1.00649	0.93474
A_23_P121120					FALSE	FALSE	FALSE	FALSE		A_24_P305533	C20orf107	1.09178	0.76109
A_23_P121122	NAT13	0.9126	0.31855		FALSE	FALSE	FALSE	FALSE		A_23_P372096	C20orf112	0.9157	0.8449
A_23_P12113	FLVCR1	0.65342	1.88528e-06		FALSE	FALSE	FALSE	FALSE		A_23_P5936	C20orf117	0.69987	0.00038
A_23_P121141	ASTE1	0.92036	0.38723		FALSE	FALSE	FALSE	FALSE		A_23_P421811	C20orf132	1.28845	0.71085
A_23_P121144	LYZL4	0.70374	0.03385		FALSE	FALSE	FALSE	FALSE		A_23_P120513	C20orf141	1.28334	0.02809
A_23_P121182	HACL1	1.60192	3.01017e-08		FALSE	FALSE	FALSE	FALSE		A_23_P431638	C20orf142	0.88655	0.20256
A_23_P121196	TMEM43	1.09116	0.29522		FALSE	FALSE	FALSE	FALSE		A_32_P331052	C20orf151	1.24208	0.04865
A_23_P121215	CAMK1	0.87754	0.80148		FALSE	FALSE	FALSE	FALSE		A_23_P91414	C20orf160	0.50016	0.28647
A_23_P121222	RAD18	0.78201	0.00558		A_23_P121222	RAD18	0.78201	0.00558		A_23_P68505	C20orf177	1.40673	3e-05
A_23_P121222					FALSE	FALSE	FALSE	FALSE		A_23_P406122	C20orf194	0.71001	0.00011
A_23_P121234	A_23_P121234	0.78682	0.79524		FALSE	FALSE	FALSE	FALSE		A_23_P131754	C20orf195	1.33689	0.06802
A_23_P121250	EIF4A2	1.01088	0.90752		FALSE	FALSE	FALSE	FALSE		A_32_P157385	C20orf199	1.39934	0.0001
A_23_P121253	TNFSF10	0.48865	7.88978e-21		FALSE	FALSE	FALSE	FALSE		A_32_P4262	C20orf26	0.65081	0.61051
A_23_P121265	TWF2	1.17916	0.08487		FALSE	FALSE	FALSE	FALSE		A_23_P57110	C20orf54	0.91155	0.27283
A_23_P121276	NEK4	0.82896	0.04769		FALSE	FALSE	FALSE	FALSE		A_32_P111306	C21orf109	0.9326	0.61014
A_23_P12128	TSHB	1.52756	0.00016		FALSE	FALSE	FALSE	FALSE		A_23_P143514	C21orf122	1.35573	0.00244
[truncated: 47,276 more rows]

## Sheet: ALL not Zadd from UNTvsZadd2
Data from "grl_Unt 1_Unt 2_ Unt 3_vs_Zadd 2.txt" sorted against the sequence codes from 'ALL not Zadd' (derived in the Excel workbook "Extracting ALL responders that are not Zadd responders.xlsx").					Conditional formulae extract values from the gene ratio list that correspond with only chip elements from the set 'ALL not Zadd'					FALSE values removed. This set contains normalized ratio and P-value data, from UNTvsZadd 2, for ALL chip elements that were not significant 3 replicate responders in the Zadd treatment.
Sequence Code	Sequence Name	Ratio	P-value		Sequence Code	Sequence Name	Ratio	P-value		Sequence Code	Sequence Name	Ratio	P-value
A_23_P100001	FAM174B	1.14489	0.09724		A_23_P100001	FAM174B	1.14489	0.09724		A_23_P10605	A_23_P10605	0.80744	0.051
A_23_P100001					FALSE	FALSE	FALSE	FALSE		A_23_P106814	A_23_P106814	1.06101	0.522
A_23_P100011	AP3S2	1.05468	0.60972		FALSE	FALSE	FALSE	FALSE		A_23_P113263	A_23_P113263	0.75545	0.00337
A_23_P100022	SV2B	0.2715	3.28463e-16		FALSE	FALSE	FALSE	FALSE		A_23_P115902	A_23_P115902	0.9455	0.517
A_23_P100056	RBPMS2	1.04434	0.95517		FALSE	FALSE	FALSE	FALSE		A_23_P117943	A_23_P117943	1.01652	0.837
A_23_P100074	AVEN	1.4035	0.00011		FALSE	FALSE	FALSE	FALSE		A_23_P125109	A_23_P125109	1.7615	1.24e-07
A_23_P100092	ZSCAN29	1.38051	0.00017		FALSE	FALSE	FALSE	FALSE		A_23_P136013	A_23_P136013	0.87149	0.164
A_23_P100103	VPS39	1.69282	1.4304e-07		A_23_P100103	VPS39	1.69282	1.4304e-07		A_23_P144317	A_23_P144317	0.61203	0.198
A_23_P100103					FALSE	FALSE	FALSE	FALSE		A_23_P14432	A_23_P14432	0.69809	0.0009
A_23_P100111	CHP	1.08977	0.32278		A_23_P100111	CHP	1.08977	0.32278		A_23_P151376	A_23_P151376	0.8617	0.181
A_23_P100111					FALSE	FALSE	FALSE	FALSE		A_23_P165819	A_23_P165819	0.78316	0.00566
A_23_P100127	CASC5	0.30609	7.70624e-22		FALSE	FALSE	FALSE	FALSE		A_23_P170713	A_23_P170713	1.63008	7.66e-06
A_23_P100133	ATMIN	0.95577	0.61468		FALSE	FALSE	FALSE	FALSE		A_23_P17152	A_23_P17152	1.38138	0.00017
A_23_P100141	UNKL	2.70296	1.08963e-20		FALSE	FALSE	FALSE	FALSE		A_23_P213350	A_23_P213350	1.07793	0.421
A_23_P100156	TMEM127	0.92809	0.41356		FALSE	FALSE	FALSE	FALSE		A_23_P213468	A_23_P213468	1.54572	9e-05
A_23_P100177	MMP15	0.74487	0.0025		FALSE	FALSE	FALSE	FALSE		A_23_P216581	A_23_P216581	0.68082	0.276
A_23_P100189	PRM1	0.82157	0.41854		FALSE	FALSE	FALSE	FALSE		A_23_P21804	A_23_P21804	1.13205	0.135
A_23_P100196	USP10	0.84926	0.07622		FALSE	FALSE	FALSE	FALSE		A_23_P254384	A_23_P254384	1.52443	2.69e-06
A_23_P100203	HSBP1	0.67798	0.00016		FALSE	FALSE	FALSE	FALSE		A_23_P28397	A_23_P28397	1.02988	0.773
A_23_P100220	RBM35B	1.25462	0.0065		A_23_P100220	RBM35B	1.25462	0.0065		A_23_P28743	A_23_P28743	0.82304	0.028
A_23_P100220					FALSE	FALSE	FALSE	FALSE		A_23_P28927	A_23_P28927	0.83668	0.858
A_23_P100240	CDH16	3.03207	0.0159		A_23_P100240	CDH16	3.03207	0.0159		A_23_P347100	A_23_P347100	0.7938	0.0114
A_23_P100240					FALSE	FALSE	FALSE	FALSE		A_23_P369758	A_23_P369758	0.88446	0.188
A_23_P10025	NELL2	1.19031	0.2742		FALSE	FALSE	FALSE	FALSE		A_23_P399579	A_23_P399579	1.51667	5.35e-07
A_23_P100263	CMIP	2.99165	3.10801e-13		FALSE	FALSE	FALSE	FALSE		A_23_P41824	A_23_P41824	0.89865	0.23
A_23_P100278	GRIN2A	0.68609	0.68639		FALSE	FALSE	FALSE	FALSE		A_23_P4462	A_23_P4462	1.33053	0.00307
A_23_P100292	ZNF598	1.09495	0.31202		A_23_P100292	ZNF598	1.09495	0.31202		A_23_P47546	A_23_P47546	0.46568	5.55e-11
A_23_P100292					FALSE	FALSE	FALSE	FALSE		A_23_P83991	A_23_P83991	1.08065	0.525
A_23_P100315	DECR2	0.82454	0.01833		FALSE	FALSE	FALSE	FALSE		A_23_P91130	A_23_P91130	0.72217	0.00988
A_23_P100326	C16orf35	0.8693	0.09355		FALSE	FALSE	FALSE	FALSE		A_23_P9997	A_23_P9997	1.11809	0.797
A_23_P100341	ORC6L	1.40503	0.00068		FALSE	FALSE	FALSE	FALSE		A_24_P101480	A_24_P101480	1.97387	2.67e-06
A_23_P100344	ORC6L	0.79838	0.01882		A_23_P100344	ORC6L	0.79838	0.01882		A_24_P101742	A_24_P101742	0.92513	0.43
A_23_P100344					FALSE	FALSE	FALSE	FALSE		A_24_P109711	A_24_P109711	1.0783	0.922
A_23_P100355	PPP4C	0.72278	6e-05		FALSE	FALSE	FALSE	FALSE		A_24_P110239	A_24_P110239	0.95801	0.961
A_23_P100386	IL34	1.66961	0.41481		FALSE	FALSE	FALSE	FALSE		A_24_P110591	A_24_P110591	0.80685	0.0167
A_23_P100392	TCEB2	0.60901	3.12803e-08		A_23_P100392	TCEB2	0.60901	3.12803e-08		A_24_P118271	A_24_P118271	1.23371	0.0404
A_23_P100392					FALSE	FALSE	FALSE	FALSE		A_24_P118391	A_24_P118391	1.38508	0.00055
A_23_P100408	NTN3	1.22557	0.14831		FALSE	FALSE	FALSE	FALSE		A_24_P126851	A_24_P126851	0.78433	0.00311
A_23_P100413	EXOSC6	1.35577	0.00365		FALSE	FALSE	FALSE	FALSE		A_24_P126931	A_24_P126931	1.16843	0.119
A_23_P100420	ZCCHC14	0.85525	0.06434		A_23_P100420	ZCCHC14	0.85525	0.06434		A_24_P127462	A_24_P127462	0.69692	0.00034
A_23_P100420					FALSE	FALSE	FALSE	FALSE		A_24_P135551	A_24_P135551	1.90591	1.23e-08
A_23_P100441	NIP30	0.73226	0.00032		FALSE	FALSE	FALSE	FALSE		A_24_P136155	A_24_P136155	1.02847	0.783
A_23_P100455	MTHFSD	1.63155	4.87068e-07		A_23_P100455	MTHFSD	1.63155	4.87068e-07		A_24_P143785	A_24_P143785	1.04304	0.633
A_23_P100455					FALSE	FALSE	FALSE	FALSE		A_24_P144054	A_24_P144054	1.68002	2.13e-09
A_23_P100469	TXNL4B	0.90309	0.2316		FALSE	FALSE	FALSE	FALSE		A_24_P144487	A_24_P144487	1.50582	2e-05
A_23_P100478	MYST1	0.8906	0.15644		FALSE	FALSE	FALSE	FALSE		A_24_P152315	A_24_P152315	1.0128	0.9
A_23_P100486	VKORC1	0.51529	4.73175e-11		FALSE	FALSE	FALSE	FALSE		A_24_P152345	A_24_P152345	1.48006	5.73e-06
A_23_P100499	ROGDI	0.70023	0.00246		FALSE	FALSE	FALSE	FALSE		A_24_P152775	A_24_P152775	1.46899	0.0005
A_23_P100501	HMOX2	0.84212	0.06058		FALSE	FALSE	FALSE	FALSE		A_24_P153002	A_24_P153002	1.98461	3.32e-07
A_23_P100517	TMEM170A	0.99961	0.99618		FALSE	FALSE	FALSE	FALSE		A_24_P158193	A_24_P158193	0.97873	0.978
A_23_P100522	AK027211	1.6612	4.23999e-08		FALSE	FALSE	FALSE	FALSE		A_24_P16090	A_24_P16090	0.80226	0.0165
A_23_P100539	ABCC6	0.55886	4.04804e-07		FALSE	FALSE	FALSE	FALSE		A_24_P16361	A_24_P16361	1.50108	2e-05
A_23_P100556	EXOC7	1.45633	1e-05		A_23_P100556	EXOC7	1.45633	1e-05		A_24_P169645	A_24_P169645	1.1538	0.149
A_23_P100556					FALSE	FALSE	FALSE	FALSE		A_24_P170309	A_24_P170309	0.92337	0.452
A_23_P100576	PSMB3	1.50437	1.32464e-06		FALSE	FALSE	FALSE	FALSE		A_24_P174063	A_24_P174063	1.30344	0.00217
A_23_P100583	LPO	0.53911	0.18668		FALSE	FALSE	FALSE	FALSE		A_24_P178167	A_24_P178167	1.24954	0.0286
A_23_P100595	BC005072	6.08524	7.25458e-08		FALSE	FALSE	FALSE	FALSE		A_24_P178475	A_24_P178475	1.04945	0.654
A_23_P10060	A_23_P10060	1.08883	0.85541		FALSE	FALSE	FALSE	FALSE		A_24_P187154	A_24_P187154	0.70309	6e-05
A_23_P100602	TBCD	0.81924	0.03617		FALSE	FALSE	FALSE	FALSE		A_24_P187304	A_24_P187304	1.31277	0.00886
A_23_P10062	MGAT4C	0.94405	0.95123		FALSE	FALSE	FALSE	FALSE		A_24_P187365	A_24_P187365	2.26902	7.73e-10
A_23_P100632	HN1	0.77478	0.00375		FALSE	FALSE	FALSE	FALSE		A_24_P195454	A_24_P195454	0.73326	0.00032
A_23_P100642	PNMT	0.29695	8.54186e-24		FALSE	FALSE	FALSE	FALSE		A_24_P200962	A_24_P200962	0.90829	0.235
A_23_P100654	ZBTB4	1.25467	0.00368		A_23_P100654	ZBTB4	1.25467	0.00368		A_24_P204135	A_24_P204135	0.72463	0.00975
A_23_P100654					FALSE	FALSE	FALSE	FALSE		A_24_P204257	A_24_P204257	0.79295	0.113
A_23_P100660	SERPINF1	0.45822	5.04773e-13		FALSE	FALSE	FALSE	FALSE		A_24_P204334	A_24_P204334	0.80234	0.0413
A_23_P100676	SMG6	1.02221	0.80733		FALSE	FALSE	FALSE	FALSE		A_24_P204414	A_24_P204414	1.37776	0.00291
A_23_P100693	HELZ	1.12738	0.2206		A_23_P100693	HELZ	1.12738	0.2206		A_24_P204574	A_24_P204574	0.99232	0.99
A_23_P100693					FALSE	FALSE	FALSE	FALSE		A_24_P204664	A_24_P204664	1.77459	5.77e-07
A_23_P100704	MAPK7	0.95801	0.65233		FALSE	FALSE	FALSE	FALSE		A_24_P205307	A_24_P205307	0.81071	0.0496
A_23_P100711	PMP22	1.60056	0.00068		A_23_P100711	PMP22	1.60056	0.00068		A_24_P229304	A_24_P229304	1.467	0.00146
A_23_P100711					FALSE	FALSE	FALSE	FALSE		A_24_P229438	A_24_P229438	1.02108	0.845
A_23_P100730	SKAP1	1.38923	0.41704		FALSE	FALSE	FALSE	FALSE		A_24_P229911	A_24_P229911	1.96439	1.27e-10
A_23_P100754	SMURF2	1.07728	0.4743		A_23_P100754	SMURF2	1.07728	0.4743		A_24_P230388	A_24_P230388	2.0356	4.42e-08
A_23_P100754					FALSE	FALSE	FALSE	FALSE		A_24_P233560	A_24_P233560	0.6094	1.84e-06
A_23_P100764	SLC25A39	0.72611	0.00131		FALSE	FALSE	FALSE	FALSE		A_24_P238427	A_24_P238427	1.42211	0.00026
A_23_P10077	PNPLA2	0.75396	0.00556		FALSE	FALSE	FALSE	FALSE		A_24_P238868	A_24_P238868	1.71815	2.73e-09
A_23_P100779	UBTF	0.96951	0.71585		FALSE	FALSE	FALSE	FALSE		A_24_P24415	A_24_P24415	2.02503	2.81e-07
A_23_P100788	STAT5B	0.80547	0.03256		FALSE	FALSE	FALSE	FALSE		A_24_P24453	A_24_P24453	1.0554	0.6
A_23_P100795	STAT3	0.81983	0.02852		FALSE	FALSE	FALSE	FALSE		A_24_P246863	A_24_P246863	1.27784	0.0409
A_23_P100802	CCDC56	1.01358	0.87342		FALSE	FALSE	FALSE	FALSE		A_24_P247169	A_24_P247169	2.13452	1.61e-07
A_23_P10081	ARL13B	0.53729	1e-05		FALSE	FALSE	FALSE	FALSE		A_24_P24806	A_24_P24806	0.99192	0.926
A_23_P100868	MYO19	0.62121	1.0861e-08		FALSE	FALSE	FALSE	FALSE		A_24_P255123	A_24_P255123	1.10802	0.366
A_23_P100872	HOXB3	0.58038	0.05366		FALSE	FALSE	FALSE	FALSE		A_24_P255324	A_24_P255324	2.05307	0.00051
A_23_P100883	SUZ12	1.07675	0.3788		A_23_P100883	SUZ12	1.07675	0.3788		A_24_P255763	A_24_P255763	1.63933	6.29e-06
A_23_P100883					FALSE	FALSE	FALSE	FALSE		A_24_P256093	A_24_P256093	1.69004	1.59e-07
A_23_P10091	A_23_P10091	0.97741	0.97884		FALSE	FALSE	FALSE	FALSE		A_24_P268474	A_24_P268474	1.37368	0.0149
A_23_P100912	GIT1	0.96872	0.79376		FALSE	FALSE	FALSE	FALSE		A_24_P272381	A_24_P272381	2.77108	0.0748
A_23_P100931	AIPL1	1.06371	0.93623		FALSE	FALSE	FALSE	FALSE		A_24_P273214	A_24_P273214	2.13528	2.24e-07
A_23_P100935	AIPL1	1.04305	0.95649		FALSE	FALSE	FALSE	FALSE		A_24_P280953	A_24_P280953	1.59248	6e-05
A_23_P100959	ZFP3	1.29377	0.19919		FALSE	FALSE	FALSE	FALSE		A_24_P281025	A_24_P281025	2.18923	1.13e-07
A_23_P100963	SPNS3	0.70833	0.00178		A_23_P100963	SPNS3	0.70833	0.00178		A_24_P289573	A_24_P289573	1.84075	1.46e-06
A_23_P100963					FALSE	FALSE	FALSE	FALSE		A_24_P289753	A_24_P289753	1.59228	3e-05
A_23_P100990	KRT38	1.65605	0.10042		FALSE	FALSE	FALSE	FALSE		A_24_P289834	A_24_P289834	1.10214	0.238
A_23_P100991	KRT38	1.01964	0.97992		FALSE	FALSE	FALSE	FALSE		A_24_P289984	A_24_P289984	1.34393	0.00762
A_23_P101007	NOTUM	1.44834	5e-05		FALSE	FALSE	FALSE	FALSE		A_24_P290087	A_24_P290087	1.3259	0.0289
A_23_P101013	TMC6	1.04562	0.59741		FALSE	FALSE	FALSE	FALSE		A_24_P298616	A_24_P298616	1.86975	2.4e-08
A_23_P101025	LGALS9C	0.90085	0.29775		FALSE	FALSE	FALSE	FALSE		A_24_P298928	A_24_P298928	1.28774	0.0711
A_23_P101038	KRTAP9-3	1.00433	0.99565		FALSE	FALSE	FALSE	FALSE		A_24_P306644	A_24_P306644	1.293	0.00833
A_23_P101048	KRTAP3-2	1.0506	0.949		FALSE	FALSE	FALSE	FALSE		A_24_P315581	A_24_P315581	1.99613	8.49e-08
A_23_P101054	KRT34	0.85589	0.75828		A_23_P101054	KRT34	0.85589	0.75828		A_24_P315674	A_24_P315674	1.19166	0.38
A_23_P101054					FALSE	FALSE	FALSE	FALSE		A_24_P322908	A_24_P322908	1.07219	0.439
A_23_P101073	OR1E1	1.12595	0.78094		FALSE	FALSE	FALSE	FALSE		A_24_P32708	A_24_P32708	2.03095	4.58e-11
A_23_P101084	SPATA22	0.8606	0.87966		FALSE	FALSE	FALSE	FALSE		A_24_P33055	A_24_P33055	0.90446	0.297
A_23_P101093	COPZ2	0.2423	0.00062		A_23_P101093	COPZ2	0.2423	0.00062		A_24_P33105	A_24_P33105	1.0132	0.913
A_23_P101093					FALSE	FALSE	FALSE	FALSE		A_24_P332263	A_24_P332263	1.46859	2.8e-06
A_23_P101111	CTDP1	1.30016	0.00372		A_23_P101111	CTDP1	1.30016	0.00372		A_24_P332953	A_24_P332953	0.92238	0.464
A_23_P101111					FALSE	FALSE	FALSE	FALSE		A_24_P33385	A_24_P33385	1.97209	3.18e-08
A_23_P101121	THC2656479	1.31645	0.04532		A_23_P101121	THC2656479	1.31645	0.04532		A_24_P33525	A_24_P33525	1.72809	1.69e-06
A_23_P101121					FALSE	FALSE	FALSE	FALSE		A_24_P349596	A_24_P349596	1.41968	0.00036
A_23_P101131	GRP	0.99329	0.98957		A_23_P101131	GRP	0.99329	0.98957		A_24_P349869	A_24_P349869	0.83884	0.114
A_23_P101131					FALSE	FALSE	FALSE	FALSE		A_24_P358215	A_24_P358215	0.98112	0.816
A_23_P101141	RNF125	0.59123	0.37044		A_23_P101141	RNF125	0.59123	0.37044		A_24_P358390	A_24_P358390	1.69827	8.72e-07
A_23_P101141					FALSE	FALSE	FALSE	FALSE		A_24_P358606	A_24_P358606	0.95723	0.643
A_23_P101185	NARS	1.07981	0.39242		FALSE	FALSE	FALSE	FALSE		A_24_P358857	A_24_P358857	0.946	0.581
A_23_P101193	MYO5B	1.29453	0.00196		FALSE	FALSE	FALSE	FALSE		A_24_P366768	A_24_P366768	1.58506	2.8e-06
A_23_P101208	CYB5A	0.77108	0.0042		FALSE	FALSE	FALSE	FALSE		A_24_P367100	A_24_P367100	0.91419	0.365
A_23_P10121	SFRP1	0.96301	0.80772		A_23_P10121	SFRP1	0.96301	0.80772		A_24_P367259	A_24_P367259	0.9024	0.234
A_23_P10121					FALSE	FALSE	FALSE	FALSE		A_24_P367282	A_24_P367282	1.36788	0.132
A_23_P101237	C18orf21	1.09712	0.27403		FALSE	FALSE	FALSE	FALSE		A_24_P367326	A_24_P367326	1.24151	0.0184
A_23_P101240	LOC147645	1.40655	0.00394		FALSE	FALSE	FALSE	FALSE		A_24_P368748	A_24_P368748	1.28574	0.0243
A_23_P101246	LOC147645	0.81483	0.0594		FALSE	FALSE	FALSE	FALSE		A_24_P375573	A_24_P375573	1.39739	0.00066
A_23_P101253	ZNF614	1.54215	8.41569e-06		FALSE	FALSE	FALSE	FALSE		A_24_P375870	A_24_P375870	0.87878	0.148
A_23_P101258	ZNF614	1.91881	1.07077e-10		FALSE	FALSE	FALSE	FALSE		A_24_P375962	A_24_P375962	0.77936	0.0289
A_23_P10127	SFRP1	1.03172	0.96784		FALSE	FALSE	FALSE	FALSE		A_24_P383569	A_24_P383569	1.57111	0.00015
A_23_P101272	ZNF446	1.08314	0.33238		FALSE	FALSE	FALSE	FALSE		A_24_P383680	A_24_P383680	0.73016	0.00155
A_23_P101281	ZNF587	1.03689	0.69912		FALSE	FALSE	FALSE	FALSE		A_24_P391748	A_24_P391748	0.88088	0.29
A_23_P101297	EML2	1.75721	5.61087e-09		FALSE	FALSE	FALSE	FALSE		A_24_P392731	A_24_P392731	0.65657	0.00013
A_23_P101303	LRRC68	0.80939	0.0141		FALSE	FALSE	FALSE	FALSE		A_24_P392842	A_24_P392842	1.26321	0.0109
A_23_P101308	LRRC68	0.71858	0.00117		FALSE	FALSE	FALSE	FALSE		A_24_P399341	A_24_P399341	1.01249	0.987
A_23_P101319	ZNF285A	2.5331	1.04133e-08		A_23_P101319	ZNF285A	2.5331	1.04133e-08		A_24_P400751	A_24_P400751	1.97283	1.02e-08
A_23_P101319					FALSE	FALSE	FALSE	FALSE		A_24_P400970	A_24_P400970	0.82093	0.0194
A_23_P101321	ARHGEF1	0.96312	0.68459		FALSE	FALSE	FALSE	FALSE		A_24_P401321	A_24_P401321	1.29833	0.00374
A_23_P101332	KRI1	0.71107	3e-05		FALSE	FALSE	FALSE	FALSE		A_24_P401663	A_24_P401663	3.0325	5.15e-17
A_23_P101342	ATG4D	1.23347	0.0153		FALSE	FALSE	FALSE	FALSE		A_24_P409361	A_24_P409361	1.852	1.87e-09
A_23_P10135	NKIRAS2	0.99259	0.93297		FALSE	FALSE	FALSE	FALSE		A_24_P409560	A_24_P409560	2.04759	1.22e-10
A_23_P101351	ZNF426	1.46978	0.00253		A_23_P101351	ZNF426	1.46978	0.00253		A_24_P41540	A_24_P41540	1.49908	0.00045
A_23_P101351					FALSE	FALSE	FALSE	FALSE		A_24_P417922	A_24_P417922	1.362	0.00601
A_23_P101374	CYP2S1	0.46553	0.26215		FALSE	FALSE	FALSE	FALSE		A_24_P418019	A_24_P418019	1.01612	0.851
A_23_P101380	B3GNT8	1.85104	1.37201e-07		FALSE	FALSE	FALSE	FALSE		A_24_P41890	A_24_P41890	0.5833	7.88e-07
A_23_P101392	TMEM38A	0.94332	0.66592		A_23_P101392	TMEM38A	0.94332	0.66592		A_24_P42107	A_24_P42107	1.61001	3e-05
A_23_P101392					FALSE	FALSE	FALSE	FALSE		A_24_P461664	A_24_P461664	1.89117	2.2e-08
A_23_P1014	C1orf97	1.21648	0.04549		FALSE	FALSE	FALSE	FALSE		A_24_P467805	A_24_P467805	1.04166	0.667
A_23_P101407	C3	1.82056	2.5841e-07		FALSE	FALSE	FALSE	FALSE		A_24_P470782	A_24_P470782	1.64378	3.92e-08
A_23_P101427	EVI5L	0.70247	0.00118		FALSE	FALSE	FALSE	FALSE		A_24_P471099	A_24_P471099	1.87581	3e-05
A_23_P101434	NLRP12	0.79243	0.44703		FALSE	FALSE	FALSE	FALSE		A_24_P477353	A_24_P477353	1.83347	3.92e-08
A_23_P101461	CCDC130	1.21134	0.02649		FALSE	FALSE	FALSE	FALSE		A_24_P477610	A_24_P477610	1.28413	0.0386
A_23_P101476	ZNF442	1.35704	0.01383		FALSE	FALSE	FALSE	FALSE		A_24_P480206	A_24_P480206	2.1169	2.74e-08
A_23_P101480	MAST1	0.94944	0.67275		FALSE	FALSE	FALSE	FALSE		A_24_P483871	A_24_P483871	2.11817	3.66e-06
A_23_P101505	KLK11	0.74221	0.75957		FALSE	FALSE	FALSE	FALSE		A_24_P486544	A_24_P486544	7.44467	6.22e-11
A_23_P101516	KCNC3	0.9425	0.64379		FALSE	FALSE	FALSE	FALSE		A_24_P486924	A_24_P486924	1.38687	0.494
A_23_P101521	C19orf41	1.38389	0.63253		FALSE	FALSE	FALSE	FALSE		A_24_P487766	A_24_P487766	1.01143	0.894
A_23_P101532	RPS11	1.00648	0.9425		FALSE	FALSE	FALSE	FALSE		A_24_P488510	A_24_P488510	0.69651	0.0104
A_23_P101551	BCAT2	0.46756	6.64815e-17		FALSE	FALSE	FALSE	FALSE		A_24_P490109	A_24_P490109	0.88262	0.812
A_23_P10156	CHMP6	1.21941	0.03213		FALSE	FALSE	FALSE	FALSE		A_24_P493005	A_24_P493005	1.40881	0.00054
A_23_P101564	FGF21	0.60792	0.54999		FALSE	FALSE	FALSE	FALSE		A_24_P494658	A_24_P494658	1.43942	0.00015
A_23_P101573	SPACA4	2.40472	0.01286		FALSE	FALSE	FALSE	FALSE		A_24_P50139	A_24_P50139	0.71735	0.244
A_23_P101615	ZNF565	0.97514	0.77458		FALSE	FALSE	FALSE	FALSE		A_24_P50509	A_24_P50509	0.67228	2e-05
A_23_P101623	ZNF667	1.64043	0.01296		FALSE	FALSE	FALSE	FALSE		A_24_P50601	A_24_P50601	1.8206	3e-05
A_23_P101636	KIR3DL2	0.98714	0.9866		FALSE	FALSE	FALSE	FALSE		A_24_P511776	A_24_P511776	0.72836	0.0837
A_23_P101642	PTPRH	1.01795	0.84233		FALSE	FALSE	FALSE	FALSE		A_24_P514814	A_24_P514814	0.89937	0.298
A_23_P101655	ACTN4	0.86922	0.11215		FALSE	FALSE	FALSE	FALSE		A_24_P525144	A_24_P525144	1.14893	0.184
A_23_P101671	ATCAY	1.02142	0.978		FALSE	FALSE	FALSE	FALSE		A_24_P533990	A_24_P533990	1.96613	6e-07
A_23_P101683	CLC	1.03861	0.96097		A_23_P101683	CLC	1.03861	0.96097		A_24_P551530	A_24_P551530	1.89276	5.3e-06
A_23_P101683					FALSE	FALSE	FALSE	FALSE		A_24_P556049	A_24_P556049	0.68292	0.0174
A_23_P101699	HDGF2	0.93457	0.48525		FALSE	FALSE	FALSE	FALSE		A_24_P562242	A_24_P562242	0.99547	0.958
A_23_P101707	M6PRBP1	1.1248	0.2074		FALSE	FALSE	FALSE	FALSE		A_24_P566027	A_24_P566027	0.47483	0.00124
A_23_P10172	TSP50	1.06023	0.93972		FALSE	FALSE	FALSE	FALSE		A_24_P571824	A_24_P571824	1.11981	0.258
A_23_P101737	DOT1L	0.58714	3.91759e-06		A_23_P101737	DOT1L	0.58714	3.91759e-06		A_24_P581311	A_24_P581311	2.91014	0.0292
A_23_P101737					FALSE	FALSE	FALSE	FALSE		A_24_P638453	A_24_P638453	0.51211	1.2e-10
A_23_P101742	MRPL54	0.74587	0.00049		FALSE	FALSE	FALSE	FALSE		A_24_P654066	A_24_P654066	0.59533	2e-05
A_23_P101759	FUT5	1.97409	1.05259e-09		FALSE	FALSE	FALSE	FALSE		A_24_P655888	A_24_P655888	0.85816	0.073
A_23_P101761	KISS1R	1.78066	9.25045e-06		A_23_P101761	KISS1R	1.78066	9.25045e-06		A_24_P666795	A_24_P666795	1.32859	0.00872
A_23_P101761					FALSE	FALSE	FALSE	FALSE		A_24_P670342	A_24_P670342	1.76885	5.98e-09
A_23_P101774	SLC5A5	0.78639	0.26005		FALSE	FALSE	FALSE	FALSE		A_24_P67574	A_24_P67574	0.82026	0.0998
A_23_P101783	IL12RB1	0.87566	0.40641		FALSE	FALSE	FALSE	FALSE		A_24_P676200	A_24_P676200	0.73094	0.733
A_23_P101796	SYDE1	0.59787	2.96171e-07		A_23_P101796	SYDE1	0.59787	2.96171e-07		A_24_P676216	A_24_P676216	1.99422	3.97e-09
A_23_P101796					FALSE	FALSE	FALSE	FALSE		A_24_P676566	A_24_P676566	0.58732	0.0111
A_23_P101806	HPN	1.03909	0.89461		FALSE	FALSE	FALSE	FALSE		A_24_P681266	A_24_P681266	0.53974	4e-05
A_23_P101811	ZNF14	1.17308	0.10552		FALSE	FALSE	FALSE	FALSE		A_24_P681563	A_24_P681563	1.45284	4e-05
A_23_P10182	ACOX2	0.59748	2.60609e-06		FALSE	FALSE	FALSE	FALSE		A_24_P682550	A_24_P682550	1.09582	0.32
A_23_P101829	LPAR2	1.17358	0.17152		FALSE	FALSE	FALSE	FALSE		A_24_P692600	A_24_P692600	1.15925	0.188
A_23_P101871	FBXO17	1.00651	0.99334		FALSE	FALSE	FALSE	FALSE		A_24_P695223	A_24_P695223	1.25693	0.0398
A_23_P101893	FBN3	1.51951	0.00247		FALSE	FALSE	FALSE	FALSE		A_24_P7021	A_24_P7021	1.22463	0.0376
A_23_P101905	APC2	1.04148	0.82572		A_23_P101905	APC2	1.04148	0.82572		A_24_P714316	A_24_P714316	1.72817	8.83e-07
A_23_P101905					FALSE	FALSE	FALSE	FALSE		A_24_P724807	A_24_P724807	1.56577	6e-05
A_23_P101908	APC2	1.22476	0.20861		FALSE	FALSE	FALSE	FALSE		A_24_P745960	A_24_P745960	2.01476	6.99e-08
A_23_P10194	SEZ6L2	1.15148	0.07441		FALSE	FALSE	FALSE	FALSE		A_24_P7470	A_24_P7470	0.84004	0.0287
A_23_P101943	ARL5A	0.83504	0.09482		FALSE	FALSE	FALSE	FALSE		A_24_P760324	A_24_P760324	0.96261	0.961
A_23_P101950	MDH1	0.84256	0.03729		FALSE	FALSE	FALSE	FALSE		A_24_P761386	A_24_P761386	1.27032	0.00493
A_23_P101960	ZFP36L2	1.01418	0.86132		FALSE	FALSE	FALSE	FALSE		A_24_P76319	A_24_P76319	1.18389	0.102
A_23_P101972	CAPN13	0.70237	7e-05		FALSE	FALSE	FALSE	FALSE		A_24_P7785	A_24_P7785	2.02514	1.67e-08
A_23_P101992	MARCO	0.59726	0.04611		FALSE	FALSE	FALSE	FALSE		A_24_P780709	A_24_P780709	1.16143	0.166
A_23_P102000	CXCR4	0.34066	0		FALSE	FALSE	FALSE	FALSE		A_24_P782102	A_24_P782102	0.73042	0.243
A_23_P102017	ERMN	0.68753	0.50865		FALSE	FALSE	FALSE	FALSE		A_24_P783656	A_24_P783656	1.82994	0.0805
A_23_P102037	COQ10B	0.90514	0.31943		FALSE	FALSE	FALSE	FALSE		A_24_P792748	A_24_P792748	0.89395	0.336
A_23_P102058	MATN3	0.8139	0.27021		FALSE	FALSE	FALSE	FALSE		A_24_P798431	A_24_P798431	0.80994	0.0319
A_23_P10206	HAS2	0.66476	0.25631		A_23_P10206	HAS2	0.66476	0.25631		A_24_P812265	A_24_P812265	0.98421	0.867
A_23_P10206					FALSE	FALSE	FALSE	FALSE		A_24_P815570	A_24_P815570	0.45069	0.0562
A_23_P102060	SSFA2	0.95077	0.5841		FALSE	FALSE	FALSE	FALSE		A_24_P821146	A_24_P821146	1.47552	9.91e-06
A_23_P102071	AK027315	0.45977	9.92065e-13		FALSE	FALSE	FALSE	FALSE		A_24_P827738	A_24_P827738	1.14058	0.108
A_23_P102083	BOLL	0.98205	0.98157		FALSE	FALSE	FALSE	FALSE		A_24_P828125	A_24_P828125	1.6094	0.00021
A_23_P102109	TUBA4A	1.35807	0.00274		FALSE	FALSE	FALSE	FALSE		A_24_P84268	A_24_P84268	1.05627	0.652
A_23_P10211	SLC2A13	0.87595	0.20178		FALSE	FALSE	FALSE	FALSE		A_24_P844470	A_24_P844470	1.90782	4.89e-06
A_23_P102113	WNT10A	1.0634	0.60084		FALSE	FALSE	FALSE	FALSE		A_24_P84482	A_24_P84482	1.31537	0.00409
A_23_P102117	WNT10A	0.66945	0.3777		FALSE	FALSE	FALSE	FALSE		A_24_P84558	A_24_P84558	1.21521	0.0449
A_23_P102122	ARPC2	0.92803	0.39415		FALSE	FALSE	FALSE	FALSE		A_24_P845649	A_24_P845649	1.75951	1.74e-06
A_23_P102160	FAM82A1	1.21631	0.06156		FALSE	FALSE	FALSE	FALSE		A_24_P846810	A_24_P846810	1.80745	3.57e-08
A_23_P102172	CPO	0.8265	0.84645		FALSE	FALSE	FALSE	FALSE		A_24_P84711	A_24_P84711	0.5638	6.65e-11
A_23_P102183	L48692	0.91997	0.32077		FALSE	FALSE	FALSE	FALSE		A_24_P84738	A_24_P84738	0.58249	0.027
A_23_P102192	MAP4K4	0.50774	0.25217		FALSE	FALSE	FALSE	FALSE		A_24_P852983	A_24_P852983	0.911	0.518
A_23_P102202	MSH6	0.86429	0.08188		A_23_P102202	MSH6	0.86429	0.08188		A_24_P853410	A_24_P853410	1.76924	2.27e-06
A_23_P102202					FALSE	FALSE	FALSE	FALSE		A_24_P856176	A_24_P856176	1.44069	0.00042
A_23_P102235	SNRPG	0.71874	0.0005		FALSE	FALSE	FALSE	FALSE		A_24_P868905	A_24_P868905	0.70116	0.0002
A_23_P102242	MARCH7	1.16034	0.12942		A_23_P102242	MARCH7	1.16034	0.12942		A_24_P872359	A_24_P872359	0.93609	0.497
A_23_P102242					FALSE	FALSE	FALSE	FALSE		A_24_P874007	A_24_P874007	1.02558	0.822
A_23_P102258	MRPL53	1.1066	0.24231		FALSE	FALSE	FALSE	FALSE		A_24_P881562	A_24_P881562	1.04555	0.954
A_23_P102262	MRPL19	0.94863	0.50246		FALSE	FALSE	FALSE	FALSE		A_24_P887695	A_24_P887695	0.73578	0.494
A_23_P102278	DPP10	1.07449	0.92601		FALSE	FALSE	FALSE	FALSE		A_24_P891265	A_24_P891265	1.30955	0.00223
A_23_P102286	LHCGR	1.07951	0.92136		FALSE	FALSE	FALSE	FALSE		A_24_P900555	A_24_P900555	0.98027	0.85
A_23_P10232	BANK1	0.83666	0.10943		FALSE	FALSE	FALSE	FALSE		A_24_P901836	A_24_P901836	0.29131	0.00115
A_23_P102320	NUP35	0.99563	0.95835		A_23_P102320	NUP35	0.99563	0.95835		A_24_P911442	A_24_P911442	0.77713	0.532
A_23_P102320					FALSE	FALSE	FALSE	FALSE		A_24_P912404	A_24_P912404	0.7879	0.0411
A_23_P102331	SCN7A	2.68864	0.04572		FALSE	FALSE	FALSE	FALSE		A_24_P912985	A_24_P912985	0.96414	0.704
A_23_P102351	CHST10	1.34783	0.09037		FALSE	FALSE	FALSE	FALSE		A_24_P913198	A_24_P913198	0.78514	0.555
A_23_P102364	NGEF	1.22225	0.01367		FALSE	FALSE	FALSE	FALSE		A_24_P913620	A_24_P913620	2.02206	2.25e-07
A_23_P102391	SLC40A1	1.32913	0.00178		A_23_P102391	SLC40A1	1.32913	0.00178		A_24_P915079	A_24_P915079	0.28548	0.00018
A_23_P102391					FALSE	FALSE	FALSE	FALSE		A_24_P916338	A_24_P916338	1.39892	0.00535
A_23_P102404	CCT7	0.77051	0.00214		FALSE	FALSE	FALSE	FALSE		A_24_P916979	A_24_P916979	0.63736	0.0625
A_23_P102412	PLEKHA3	1.35579	0.00079		FALSE	FALSE	FALSE	FALSE		A_24_P918007	A_24_P918007	0.15784	0.00406
A_23_P102420	CCT4	0.86124	0.06223		FALSE	FALSE	FALSE	FALSE		A_24_P918364	A_24_P918364	1.00084	0.999
A_23_P102439	ASTL	1.44177	0.00014		FALSE	FALSE	FALSE	FALSE		A_24_P919178	A_24_P919178	1.17216	0.827
A_23_P102454	INSIG2	0.94747	0.54968		FALSE	FALSE	FALSE	FALSE		A_24_P919256	A_24_P919256	0.66352	0.0707
A_23_P102462	FBLN7	1.13862	0.75351		FALSE	FALSE	FALSE	FALSE		A_24_P919283	A_24_P919283	0.80354	0.0117
A_23_P102471	MSH2	0.79585	4.57654e-10		A_23_P102471	MSH2	0.79585	4.57654e-10		A_24_P919403	A_24_P919403	0.73857	0.757
A_23_P102471					FALSE	FALSE	FALSE	FALSE		A_24_P920664	A_24_P920664	0.81994	0.025
A_23_P102481	CTLA4	1.12698	0.88779		FALSE	FALSE	FALSE	FALSE		A_24_P921062	A_24_P921062	1.29157	0.138
A_23_P102494	C2orf18	1.34296	0.00199		FALSE	FALSE	FALSE	FALSE		A_24_P921390	A_24_P921390	2.8358	0.00463
A_23_P102508	SLC5A6	0.82398	0.02351		FALSE	FALSE	FALSE	FALSE		A_24_P921871	A_24_P921871	1.01419	0.986
A_23_P102517	PDE6D	0.85331	0.0558		FALSE	FALSE	FALSE	FALSE		A_24_P922387	A_24_P922387	1.54808	0.57
A_23_P102523	SPTBN1	0.72777	0.00019		FALSE	FALSE	FALSE	FALSE		A_24_P922624	A_24_P922624	0.56454	0.356
A_23_P102542	AFTPH	1.31341	0.00383		FALSE	FALSE	FALSE	FALSE		A_24_P923449	A_24_P923449	1.43631	0.036
A_23_P102551	MALL	0.36011	8.61573e-18		FALSE	FALSE	FALSE	FALSE		A_24_P923695	A_24_P923695	0.76588	0.795
A_23_P102571	SLC2A4RG	1.051	0.54827		FALSE	FALSE	FALSE	FALSE		A_24_P925222	A_24_P925222	0.49561	1.81e-09
A_23_P102575	SLC2A4RG	0.88845	0.16187		FALSE	FALSE	FALSE	FALSE		A_24_P927230	A_24_P927230	0.45775	0.0169
A_23_P102582	C20orf24	1.7066	1.68103e-09		FALSE	FALSE	FALSE	FALSE		A_24_P927245	A_24_P927245	1.83867	1.31e-06
A_23_P102607	ENST00000373222	1.02021	0.85443		A_23_P102607	ENST00000373222	1.02021	0.85443		A_24_P928250	A_24_P928250	1.81293	0.00072
A_23_P102607					FALSE	FALSE	FALSE	FALSE		A_24_P929051	A_24_P929051	1.07407	0.787
A_23_P102611	WISP2	0.74777	0.00199		FALSE	FALSE	FALSE	FALSE		A_24_P930469	A_24_P930469	1.90703	0.32
A_23_P102622	MATN4	1.45488	0.03058		A_23_P102622	MATN4	1.45488	0.03058		A_24_P930506	A_24_P930506	0.92514	0.867
A_23_P102622					FALSE	FALSE	FALSE	FALSE		A_24_P930596	A_24_P930596	0.93795	0.786
A_23_P102634	WFDC6	0.36274	0.14283		FALSE	FALSE	FALSE	FALSE		A_24_P93184	A_24_P93184	0.8014	0.0268
A_23_P102681	MGC4294	1.98281	0.06298		FALSE	FALSE	FALSE	FALSE		A_24_P932154	A_24_P932154	4.25354	0.00025
A_23_P102694	DEFB129	0.49136	0.15401		FALSE	FALSE	FALSE	FALSE		A_24_P932253	A_24_P932253	1.4628	0.00408
A_23_P102706	SNPH	0.83027	0.40611		FALSE	FALSE	FALSE	FALSE		A_24_P933372	A_24_P933372	1.02336	0.81
A_23_P102731	SMOX	2.50508	6.47137e-17		FALSE	FALSE	FALSE	FALSE		A_24_P933940	A_24_P933940	0.89633	0.617
A_23_P102743	TRMT6	0.85455	0.08451		FALSE	FALSE	FALSE	FALSE		A_24_P934434	A_24_P934434	0.16746	0.00845
A_23_P102759	BTBD3	1.04485	0.68329		A_23_P102759	BTBD3	1.04485	0.68329		A_24_P934704	A_24_P934704	0.76659	0.43
A_23_P102759					FALSE	FALSE	FALSE	FALSE		A_24_P935747	A_24_P935747	1.03751	0.962
A_23_P102769	C20orf72	0.66844	9e-05		FALSE	FALSE	FALSE	FALSE		A_24_P936057	A_24_P936057	0.78162	0.116
A_23_P102770	NAT5	1.58532	4.39664e-07		FALSE	FALSE	FALSE	FALSE		A_24_P940244	A_24_P940244	1.38893	0.633
A_23_P102816	BX647159	1.71434	0.0001		FALSE	FALSE	FALSE	FALSE		A_24_P943258	A_24_P943258	1.56963	0.0253
A_23_P102832	CEP250	0.86733	0.10429		A_23_P102832	CEP250	0.86733	0.10429		A_24_P943429	A_24_P943429	0.93011	0.466
A_23_P102832					FALSE	FALSE	FALSE	FALSE		A_24_P944478	A_24_P944478	1.28512	0.236
A_23_P102842	NFS1	0.73095	0.00016		FALSE	FALSE	FALSE	FALSE		A_24_P99005	A_24_P99005	0.6815	3e-05
A_23_P102864	PRSS7	0.68054	0.68436		FALSE	FALSE	FALSE	FALSE		A_32_P101073	A_32_P101073	1.59868	0.00017
A_23_P102876	CCT8	0.92147	0.3275		FALSE	FALSE	FALSE	FALSE		A_32_P101195	A_32_P101195	1.61721	0.00011
A_23_P102884	SYNJ1	0.75738	0.01905		A_23_P102884	SYNJ1	0.75738	0.01905		A_32_P101420	A_32_P101420	0.75503	0.00235
A_23_P102884					FALSE	FALSE	FALSE	FALSE		A_32_P105865	A_32_P105865	2.54912	7.91e-08
A_23_P102890	MRPS6	0.90018	0.23192		FALSE	FALSE	FALSE	FALSE		A_32_P105893	A_32_P105893	1.16089	0.0852
A_23_P1029	MFAP2	1.23919	0.01896		FALSE	FALSE	FALSE	FALSE		A_32_P105940	A_32_P105940	0.84564	0.0777
A_23_P10291	CTSE	1.75275	1.08621e-06		A_23_P10291	CTSE	1.75275	1.08621e-06		A_32_P112401	A_32_P112401	1.2587	0.0104
A_23_P10291					FALSE	FALSE	FALSE	FALSE		A_32_P113404	A_32_P113404	1.0823	0.43
A_23_P102917	B3GALT5	1.34895	0.66678		FALSE	FALSE	FALSE	FALSE		A_32_P11425	A_32_P11425	1.95765	1.22e-06
A_23_P102919	B3GALT5	2.38433	0.09641		FALSE	FALSE	FALSE	FALSE		A_32_P116088	A_32_P116088	0.70957	0.0753
A_23_P102925	PWP2	0.8035	0.01137		A_23_P102925	PWP2	0.8035	0.01137		A_32_P116219	A_32_P116219	2.6534	3.09e-08
A_23_P102925					FALSE	FALSE	FALSE	FALSE		A_32_P116303	A_32_P116303	0.8408	0.545
A_23_P102937	SUMO3	0.92722	0.41747		FALSE	FALSE	FALSE	FALSE		A_32_P11673	A_32_P11673	1.06738	0.501
A_23_P102950	RSPH1	1.0279	0.75828		FALSE	FALSE	FALSE	FALSE		A_32_P117908	A_32_P117908	0.50336	0.00134
A_23_P102965	BCL2L13	1.59718	2.70401e-07		FALSE	FALSE	FALSE	FALSE		A_32_P119949	A_32_P119949	1.34849	0.00269
A_23_P102973	DGCR14	0.85435	0.08529		FALSE	FALSE	FALSE	FALSE		A_32_P122089	A_32_P122089	0.54307	8e-05
A_23_P102988	TXNRD2	0.74956	0.00165		FALSE	FALSE	FALSE	FALSE		A_32_P124392	A_32_P124392	0.60358	2e-05
A_23_P102994	PI4KA	0.71029	0.0001		FALSE	FALSE	FALSE	FALSE		A_32_P128399	A_32_P128399	1.11683	0.188
A_23_P103011	RAB36	0.84483	0.06209		A_23_P103011	RAB36	0.84483	0.06209		A_32_P131870	A_32_P131870	0.76478	0.0584
A_23_P103011					FALSE	FALSE	FALSE	FALSE		A_32_P133926	A_32_P133926	0.37871	2.71e-14
A_23_P103034	CRYBA4	0.62229	0.33118		FALSE	FALSE	FALSE	FALSE		A_32_P134679	A_32_P134679	0.76274	0.333
A_23_P103041	GAS2L1	0.71056	0.00188		FALSE	FALSE	FALSE	FALSE		A_32_P136427	A_32_P136427	0.58637	1.06e-09
A_23_P10305	CTPS2	1.26483	0.216		FALSE	FALSE	FALSE	FALSE		A_32_P136477	A_32_P136477	1.27533	0.00607
A_23_P103062	RNF185	1.07683	0.44724		FALSE	FALSE	FALSE	FALSE		A_32_P139311	A_32_P139311	0.88755	0.172
A_23_P103070	YWHAH	0.81526	0.03214		FALSE	FALSE	FALSE	FALSE		A_32_P145159	A_32_P145159	0.95707	0.591
A_23_P103084	TOM1	1.34132	0.00076		FALSE	FALSE	FALSE	FALSE		A_32_P146326	A_32_P146326	1.26738	0.177
A_23_P103099	RBM9	0.73845	0.00459		FALSE	FALSE	FALSE	FALSE		A_32_P14737	A_32_P14737	0.97428	0.8
A_23_P103104	MFNG	1.05378	0.77612		FALSE	FALSE	FALSE	FALSE		A_32_P147395	A_32_P147395	0.69502	0.679
A_23_P103110	MAFF	1.99936	9.59496e-15		A_23_P103110	MAFF	1.99936	9.59496e-15		A_32_P147500	A_32_P147500	0.81115	0.0275
A_23_P103110					FALSE	FALSE	FALSE	FALSE		A_32_P148407	A_32_P148407	1.00277	0.973
A_23_P103120	GTPBP1	1.06285	0.45046		FALSE	FALSE	FALSE	FALSE		A_32_P156549	A_32_P156549	0.86873	0.116
A_23_P103131	SMCR7L	0.87563	0.16894		FALSE	FALSE	FALSE	FALSE		A_32_P162958	A_32_P162958	0.39081	0.0654
A_23_P103149	ACO2	0.99503	0.9523		FALSE	FALSE	FALSE	FALSE		A_32_P163472	A_32_P163472	1.00229	0.981
A_23_P103172	TYW3	1.42695	2e-05		FALSE	FALSE	FALSE	FALSE		A_32_P163594	A_32_P163594	0.71931	0.00072
A_23_P103180	TYW3	0.98515	0.8803		FALSE	FALSE	FALSE	FALSE		A_32_P166653	A_32_P166653	0.96512	0.964
A_23_P103201	PNRC2	0.71872	5e-05		FALSE	FALSE	FALSE	FALSE		A_32_P167212	A_32_P167212	1.11727	0.303
A_23_P103226	FAAH	0.58875	5.76572e-06		FALSE	FALSE	FALSE	FALSE		A_32_P169243	A_32_P169243	1.8107	0.00044
A_23_P103232	DUSP23	0.87655	0.10031		FALSE	FALSE	FALSE	FALSE		A_32_P169353	A_32_P169353	1.1632	0.333
A_23_P103248	PIGM	0.84469	0.04092		A_23_P103248	PIGM	0.84469	0.04092		A_32_P169696	A_32_P169696	0.78907	0.0626
A_23_P103248					FALSE	FALSE	FALSE	FALSE		A_32_P170814	A_32_P170814	0.49992	6.76e-06
A_23_P103256	CFHR3	0.96881	0.97128		FALSE	FALSE	FALSE	FALSE		A_32_P173122	A_32_P173122	0.78214	0.0234
A_23_P103269	LOC51336	0.93088	0.46384		FALSE	FALSE	FALSE	FALSE		A_32_P173955	A_32_P173955	0.376	0.0869
A_23_P103276	KTI12	1.3957	0.00037		FALSE	FALSE	FALSE	FALSE		A_32_P176902	A_32_P176902	0.65747	0.0541
A_23_P103282	TMEM59	1.22555	0.02231		FALSE	FALSE	FALSE	FALSE		A_32_P178724	A_32_P178724	1.02275	0.83
A_23_P103310	S100A7	0.30697	3.3155e-22		FALSE	FALSE	FALSE	FALSE		A_32_P17882	A_32_P17882	0.64911	1e-05
A_23_P103315	LCE1A	1.48518	0.00065		A_23_P103315	LCE1A	1.48518	0.00065		A_32_P179646	A_32_P179646	1.77539	2.36e-07
A_23_P103315					FALSE	FALSE	FALSE	FALSE		A_32_P181339	A_32_P181339	1.0207	0.814
A_23_P103328	PTGER3	0.22426	7.66604e-06		FALSE	FALSE	FALSE	FALSE		A_32_P183656	A_32_P183656	0.22971	0.0002
A_23_P103334	RC3H1	0.71971	0.0026		A_23_P103334	RC3H1	0.71971	0.0026		A_32_P184039	A_32_P184039	1.2569	0.16
A_23_P103334					FALSE	FALSE	FALSE	FALSE		A_32_P185718	A_32_P185718	0.47378	0.138
A_23_P103349	OCLM	0.35217	0.06072		FALSE	FALSE	FALSE	FALSE		A_32_P191141	A_32_P191141	0.60083	0.318
A_23_P103361	LCK	0.59938	0.00311		A_23_P103361	LCK	0.59938	0.00311		A_32_P196411	A_32_P196411	1.02371	0.829
A_23_P103361					FALSE	FALSE	FALSE	FALSE		A_32_P197393	A_32_P197393	1.09728	0.773
A_23_P103371	ADC	1.3737	0.6975		FALSE	FALSE	FALSE	FALSE		A_32_P205522	A_32_P205522	0.90342	0.305
A_23_P103398	PSEN2	1.1116	0.30875		FALSE	FALSE	FALSE	FALSE		A_32_P205792	A_32_P205792	1.11677	0.169
A_23_P103405	AK023086	0.74721	0.00312		FALSE	FALSE	FALSE	FALSE		A_32_P206917	A_32_P206917	0.31213	0.00011
A_23_P103414	YTHDF2	1.15206	0.09828		FALSE	FALSE	FALSE	FALSE		A_32_P20884	A_32_P20884	1.28996	0.0712
A_23_P103424	RGS8	1.14209	0.86617		FALSE	FALSE	FALSE	FALSE		A_32_P213946	A_32_P213946	0.82549	0.0286
A_23_P103433	C1orf102	1.49445	0.0001		A_23_P103433	C1orf102	1.49445	0.0001		A_32_P213948	A_32_P213948	0.69631	0.0574
A_23_P103433					FALSE	FALSE	FALSE	FALSE		A_32_P217271	A_32_P217271	0.54106	2.31e-08
A_23_P103442	C1orf149	1.0294	0.72947		FALSE	FALSE	FALSE	FALSE		A_32_P218436	A_32_P218436	1.40972	0.409
A_23_P103454	NBPF3	0.90545	0.24086		FALSE	FALSE	FALSE	FALSE		A_32_P221641	A_32_P221641	0.71107	0.0107
A_23_P103465	PLA2G5	0.6279	0.17653		FALSE	FALSE	FALSE	FALSE		A_32_P222872	A_32_P222872	1.44115	2e-05
A_23_P103476	UBIAD1	0.97215	0.73036		A_23_P103476	UBIAD1	0.97215	0.73036		A_32_P223616	A_32_P223616	1.37451	0.359
A_23_P103476					FALSE	FALSE	FALSE	FALSE		A_32_P223747	A_32_P223747	1.73114	1.09e-07
A_23_P103486	CYP2J2	0.71876	4e-05		FALSE	FALSE	FALSE	FALSE		A_32_P22578	A_32_P22578	1.01695	0.983
A_23_P103496	GBP4	0.52893	0.34266		FALSE	FALSE	FALSE	FALSE		A_32_P230059	A_32_P230059	1.58807	0.00015
A_23_P103503	MDM4	1.41819	0.00024		A_23_P103503	MDM4	1.41819	0.00024		A_32_P233211	A_32_P233211	1.50188	0.00018
A_23_P103503					FALSE	FALSE	FALSE	FALSE		A_32_P233713	A_32_P233713	1.59772	1.51e-07
A_23_P103511	C1orf226	1.03887	0.66489		FALSE	FALSE	FALSE	FALSE		A_32_P234913	A_32_P234913	2.0278	4.95e-07
A_23_P103522	SELL	1.47086	0.56289		A_23_P103522	SELL	1.47086	0.56289		A_32_P24431	A_32_P24431	1.10386	0.346
A_23_P103522					FALSE	FALSE	FALSE	FALSE		A_32_P25065	A_32_P25065	0.65039	2.24e-07
A_23_P103532	GPR161	1.45653	0.00564		FALSE	FALSE	FALSE	FALSE		A_32_P26721	A_32_P26721	1.32929	0.00094
A_23_P10356	ADAM28	1.04866	0.95104		FALSE	FALSE	FALSE	FALSE		A_32_P30014	A_32_P30014	1.23958	0.105
A_23_P103561	NAV1	1.08783	0.30962		A_23_P103561	NAV1	1.08783	0.30962		A_32_P30187	A_32_P30187	1.8785	7.06e-07
A_23_P103561					FALSE	FALSE	FALSE	FALSE		A_32_P306001	A_32_P306001	0.82446	0.851
A_23_P103571	MAN1A2	1.05585	0.6501		FALSE	FALSE	FALSE	FALSE		A_32_P31206	A_32_P31206	0.80791	0.0549
A_23_P103588	HMGCS2	1.0858	0.84456		A_23_P103588	HMGCS2	1.0858	0.84456		A_32_P32315	A_32_P32315	1.04336	0.956
A_23_P103588					FALSE	FALSE	FALSE	FALSE		A_32_P34064	A_32_P34064	1.00776	0.931
A_23_P103601	MAN1C1	0.51424	2.1912e-13		A_23_P103601	MAN1C1	0.51424	2.1912e-13		A_32_P36075	A_32_P36075	1.03172	0.769
A_23_P103601					FALSE	FALSE	FALSE	FALSE		A_32_P36481	A_32_P36481	0.94977	0.677
A_23_P103617	ANXA9	1.16262	0.07304		FALSE	FALSE	FALSE	FALSE		A_32_P38500	A_32_P38500	0.58988	9e-05
A_23_P103628	HEATR1	0.94356	0.47944		A_23_P103628	HEATR1	0.94356	0.47944		A_32_P404896	A_32_P404896	1.06758	0.933
A_23_P103628					FALSE	FALSE	FALSE	FALSE		A_32_P44699	A_32_P44699	0.57617	0.178
A_23_P103631	EBNA1BP2	0.71427	0.00018		FALSE	FALSE	FALSE	FALSE		A_32_P46544	A_32_P46544	1.3127	0.00118
A_23_P103661	YY1AP1	1.10592	0.26648		FALSE	FALSE	FALSE	FALSE		A_32_P51313	A_32_P51313	1.39025	0.00095
A_23_P103672	NES	0.84217	0.14073		FALSE	FALSE	FALSE	FALSE		A_32_P52268	A_32_P52268	1.07984	0.69
A_23_P103690	C1orf2	0.67209	1.74238e-06		FALSE	FALSE	FALSE	FALSE		A_32_P55438	A_32_P55438	1.69892	1.12e-07
A_23_P103698	ROBLD3	0.77692	0.00618		FALSE	FALSE	FALSE	FALSE		A_32_P57002	A_32_P57002	1.10318	0.238
A_23_P103703	HSPB7	2.5475	8.40645e-22		FALSE	FALSE	FALSE	FALSE		A_32_P57247	A_32_P57247	1.07484	0.534
A_23_P103720	AGMAT	0.86744	0.45233		A_23_P103720	AGMAT	0.86744	0.45233		A_32_P58029	A_32_P58029	1.36248	0.00193
A_23_P103720					FALSE	FALSE	FALSE	FALSE		A_32_P61074	A_32_P61074	1.54169	0.00047
A_23_P10374	R3HDM2	0.90252	0.2266		FALSE	FALSE	FALSE	FALSE		A_32_P64025	A_32_P64025	0.72856	0.00035
A_23_P103743	AF118066	0.62628	0.52223		A_23_P103743	AF118066	0.62628	0.52223		A_32_P6452	A_32_P6452	0.97197	0.753
A_23_P103743					FALSE	FALSE	FALSE	FALSE		A_32_P69653	A_32_P69653	1.39409	0.00177
A_23_P103756	OVGP1	0.86412	0.07204		FALSE	FALSE	FALSE	FALSE		A_32_P70027	A_32_P70027	0.68945	0.0257
A_23_P103765	FCER1A	0.49676	0.12486		FALSE	FALSE	FALSE	FALSE		A_32_P71016	A_32_P71016	0.95987	0.686
A_23_P103775	LRRC8C	1.18594	0.1363		FALSE	FALSE	FALSE	FALSE		A_32_P73039	A_32_P73039	0.43554	0.00062
A_23_P103787	HIPK1	1.00163	0.98765		A_23_P103787	HIPK1	1.00163	0.98765		A_32_P73184	A_32_P73184	0.67167	0.172
A_23_P103787					FALSE	FALSE	FALSE	FALSE		A_32_P74901	A_32_P74901	0.74964	0.00304
A_23_P103795	VANGL1	1.03252	0.70222		A_23_P103795	VANGL1	1.03252	0.70222		A_32_P77759	A_32_P77759	2.37031	9.06e-12
A_23_P103795					FALSE	FALSE	FALSE	FALSE		A_32_P78488	A_32_P78488	0.96296	0.713
A_23_P1038	JARID1B	1.28942	0.02621		A_23_P1038	JARID1B	1.28942	0.02621		A_32_P78876	A_32_P78876	0.73012	0.102
A_23_P1038					FALSE	FALSE	FALSE	FALSE		A_32_P79515	A_32_P79515	1.43164	0.0121
A_23_P103803	FCRL3	0.89453	0.90859		FALSE	FALSE	FALSE	FALSE		A_32_P83411	A_32_P83411	1.29396	0.53
A_23_P103812	FAM5C	0.34125	9.70347e-14		FALSE	FALSE	FALSE	FALSE		A_32_P83795	A_32_P83795	1.06752	0.555
A_23_P103824	THC2539706	1.0713	0.43812		FALSE	FALSE	FALSE	FALSE		A_32_P84119	A_32_P84119	0.96202	0.695
A_23_P103837	UBAP2L	0.78777	0.00918		A_23_P103837	UBAP2L	0.78777	0.00918		A_32_P8627	A_32_P8627	0.61086	0.00226
A_23_P103837					FALSE	FALSE	FALSE	FALSE		A_32_P88555	A_32_P88555	0.66784	0.00045
A_23_P10385	DTL	0.60404	0		A_23_P10385	DTL	0.60404	0		A_32_P8857	A_32_P8857	1.65841	7e-05
A_23_P10385					FALSE	FALSE	FALSE	FALSE		A_32_P89277	A_32_P89277	1.61908	0.0526
A_23_P103864	TTC13	0.65823	2e-05		A_23_P103864	TTC13	0.65823	2e-05		A_32_P8971	A_32_P8971	1.19818	0.143
A_23_P103864					FALSE	FALSE	FALSE	FALSE		A_32_P90178	A_32_P90178	1.91953	1.71e-06
A_23_P103877	LRRC38	6.72451	1.57095e-09		FALSE	FALSE	FALSE	FALSE		A_32_P90468	A_32_P90468	1.20293	0.0465
A_23_P103885	AURKAIP1	0.70659	0.00013		FALSE	FALSE	FALSE	FALSE		A_32_P90615	A_32_P90615	1.18926	0.147
A_23_P103897	SPATA1	0.77627	0.1969		A_23_P103897	SPATA1	0.77627	0.1969		A_32_P9146	A_32_P9146	0.37003	9.39e-17
A_23_P103897					FALSE	FALSE	FALSE	FALSE		A_32_P92922	A_32_P92922	1.20372	0.125
A_23_P103905	UFC1	0.96238	0.66419		FALSE	FALSE	FALSE	FALSE		A_32_P98574	A_32_P98574	1.26702	0.0363
A_23_P10391	COL5A2	0.44918	2.08518e-13		FALSE	FALSE	FALSE	FALSE		A_32_P9861	A_32_P9861	0.59109	0.118
A_23_P103919	B4GALT3	1.07107	0.42316		FALSE	FALSE	FALSE	FALSE		A_32_P99744	A_32_P99744	1.06838	0.749
A_23_P103923	FAM20B	1.14481	0.20049		FALSE	FALSE	FALSE	FALSE		A_23_P38816	A1BG	0.62969	3.09e-07
A_23_P103932	FGR	1.00858	0.95741		FALSE	FALSE	FALSE	FALSE		A_32_P98162	AA019203	1.22353	0.268
A_23_P103942	DNAJC11	0.89084	0.1593		FALSE	FALSE	FALSE	FALSE		A_32_P42426	AA126789	1.08788	0.906
A_23_P103951	A_23_P103951	1.80111	1.52126e-09		FALSE	FALSE	FALSE	FALSE		A_24_P732181	AA131571	0.96899	0.968
A_23_P103968	AKR7A3	0.5134	9.88946e-11		FALSE	FALSE	FALSE	FALSE		A_32_P209778	AA151106	0.7621	0.00966
A_23_P103971	CYP4Z1	0.52358	1.91905e-12		FALSE	FALSE	FALSE	FALSE		A_24_P899637	AA203154	0.69898	0.00692
A_23_P103981	HIST2H2AA4	2.06446	2.96391e-12		FALSE	FALSE	FALSE	FALSE		A_24_P629543	AA232904	0.67755	0.0714
A_23_P103996	GCLM	3.39268	1.39375e-23		FALSE	FALSE	FALSE	FALSE		A_24_P743486	AA278755	0.57021	0.00153
A_23_P10401	PPP2R3A	1.43068	0.00016		FALSE	FALSE	FALSE	FALSE		A_32_P57717	AA292106	0.98329	0.874
A_23_P104012	THC2478726	1.48866	0.39406		FALSE	FALSE	FALSE	FALSE		A_24_P925100	AA311568	0.8929	0.287
A_23_P104022	TSEN15	0.7285	0.001		A_23_P104022	TSEN15	0.7285	0.001		A_32_P125525	AA334114	1.2664	0.0296
A_23_P104022					FALSE	FALSE	FALSE	FALSE		A_24_P221668	AA359500	0.6552	0.00017
A_23_P104025	TSEN15	0.76848	0.00303		FALSE	FALSE	FALSE	FALSE		A_32_P15389	AA427821	0.70609	0.00364
A_23_P104046	BPNT1	1.07415	0.36482		FALSE	FALSE	FALSE	FALSE		A_32_P106980	AA428090	0.73407	0.00061
A_23_P104054	C1orf9	1.19212	0.03105		FALSE	FALSE	FALSE	FALSE		A_24_P809964	AA465699	1.17367	0.161
A_23_P104065	ICMT	0.79204	0.00731		A_23_P104065	ICMT	0.79204	0.00731		A_24_P860417	AA468898	0.5609	0.119
A_23_P104065					FALSE	FALSE	FALSE	FALSE		A_32_P193166	AA495894	1.06171	0.525
A_23_P104073	S100A3	0.63713	5.82365e-07		FALSE	FALSE	FALSE	FALSE		A_32_P81623	AA514833	1.1667	0.0895
A_23_P104086	CROCC	1.40483	0.01008		FALSE	FALSE	FALSE	FALSE		A_32_P117730	AA534873	0.69563	0.0215
A_23_P104098	SYT2	2.85739	1.1191e-17		FALSE	FALSE	FALSE	FALSE		A_32_P213543	AA573434	0.80132	0.454
A_23_P104109	RPS6KC1	1.70685	7.66822e-09		FALSE	FALSE	FALSE	FALSE		A_32_P76441	AA581571	1.13346	0.316
A_23_P104116	RBM8A	1.0052	0.95162		FALSE	FALSE	FALSE	FALSE		A_32_P30898	AA593970	1.05423	0.603
A_23_P104138	MGC15634	0.7418	0.00238		A_23_P104138	MGC15634	0.7418	0.00238		A_23_P218215	AA601902	1.19185	0.0706
A_23_P104138					FALSE	FALSE	FALSE	FALSE		A_32_P44139	AA627222	0.58727	0.0024
A_23_P104146	ZMYM4	1.28698	0.00494		FALSE	FALSE	FALSE	FALSE		A_32_P40424	AA630774	0.57242	2.16e-07
A_23_P104151	TMEM69	1.39072	6e-05		FALSE	FALSE	FALSE	FALSE		A_32_P173582	AA677001	0.60661	0.0201
A_23_P104188	ELF3	1.29159	0.0054		FALSE	FALSE	FALSE	FALSE		A_32_P88177	AA693701	0.82793	0.0994
A_23_P104193	ITGB1	0.86387	0.10315		FALSE	FALSE	FALSE	FALSE		A_24_P719081	AA704712	11.3393	7.83e-13
A_23_P104199	ITGB1	0.86176	3e-05		FALSE	FALSE	FALSE	FALSE		A_32_P29092	AA725860	0.63974	5e-05
A_23_P104201	YME1L1	1.07034	0.41397		FALSE	FALSE	FALSE	FALSE		A_24_P927377	AA747799	1.11018	0.659
A_23_P104224	A1CF	0.99114	0.99083		FALSE	FALSE	FALSE	FALSE		A_32_P123527	AA778430	0.88605	0.233
A_23_P104237	GPAM	0.78875	0.01018		FALSE	FALSE	FALSE	FALSE		A_24_P503492	AA805504	0.94467	0.541
A_23_P104252	ITIH5	1.02619	0.97332		FALSE	FALSE	FALSE	FALSE		A_32_P203585	AA807824	2.37828	3.33e-10
A_23_P104275	SLC16A12	0.79037	0.81935		FALSE	FALSE	FALSE	FALSE		A_23_P211468	AA837799	0.24273	0.0064
A_23_P104282	FAM178A	0.92331	0.41238		FALSE	FALSE	FALSE	FALSE		A_32_P105578	AA843546	0.5205	9.09e-06
A_23_P104295	FBXW4	0.85483	0.10825		FALSE	FALSE	FALSE	FALSE		A_32_P144769	AA885134	1.09039	0.66
A_23_P1043	C1orf106	1.27702	0.00281		A_23_P1043	C1orf106	1.27702	0.00281		A_32_P41327	AA910154	0.64475	0.0122
A_23_P1043					FALSE	FALSE	FALSE	FALSE		A_32_P118111	AA912913	0.80311	0.36
A_23_P104318	DDIT4	0.47349	1.02841e-14		FALSE	FALSE	FALSE	FALSE		A_32_P94976	AA968804	0.46064	1.55e-10
A_23_P104323	MGMT	0.90675	0.30486		A_23_P104323	MGMT	0.90675	0.30486		A_32_P225625	AA971667	1.21133	0.0336
A_23_P104323					FALSE	FALSE	FALSE	FALSE		A_32_P210390	AA991174	0.93739	0.758
A_23_P104335	FAM13C1	1.04197	0.95736		FALSE	FALSE	FALSE	FALSE		A_23_P132644	AADACL1	0.89005	0.172
A_23_P104346	PIP4K2A	0.88788	0.2956		FALSE	FALSE	FALSE	FALSE		A_23_P383688	AARS2	0.93818	0.448
A_23_P104351	FAM45A	1.28215	0.0023		FALSE	FALSE	FALSE	FALSE		A_24_P307195	AASDH	0.92024	0.377
A_23_P104362	ECHS1	0.79035	0.00512		FALSE	FALSE	FALSE	FALSE		A_24_P295620	AASDHPPT	1.2012	0.0317
A_23_P104372	DNAJC9	0.72512	0.00058		A_23_P104372	DNAJC9	0.72512	0.00058		A_23_P8754	AASS	1.8693	0.038
A_23_P104372					FALSE	FALSE	FALSE	FALSE		A_23_P10559	AATK	0.60637	0.00205
A_23_P104387	GHITM	1.47999	8.65115e-06		FALSE	FALSE	FALSE	FALSE		A_24_P941427	AB011119	1.19738	0.112
A_23_P104413	DUX4	1.33248	0.01699		FALSE	FALSE	FALSE	FALSE		A_24_P401949	AB051445	0.85809	0.291
A_23_P10442	OSBPL1A	1.45588	0.00035		FALSE	FALSE	FALSE	FALSE		A_24_P419053	AB051447	0.52947	0.00042
A_23_P104438	MYPN	0.45232	0.01051		FALSE	FALSE	FALSE	FALSE		A_23_P254967	AB058742	0.68928	0.0266
A_23_P104445	PIK3AP1	3.51638	0.00399		FALSE	FALSE	FALSE	FALSE		A_24_P239385	AB062480	0.99707	0.973
A_23_P104451	DDX50	1.04623	0.61353		FALSE	FALSE	FALSE	FALSE		A_23_P259561	AB362555	1.32835	0.102
A_23_P104464	ALOX5	0.29274	0.00043		FALSE	FALSE	FALSE	FALSE		A_24_P330684	ABAT	1.49745	0.0199
A_23_P104471	DUSP13	12.1425	0		FALSE	FALSE	FALSE	FALSE		A_24_P289265	ABCA1	0.85824	0.858
A_23_P104484	GPR120	0.97797	0.9772		FALSE	FALSE	FALSE	FALSE		A_23_P92602	ABCA11P	1.26524	0.0352
A_23_P104493	PAPSS2	0.72483	0.00044		FALSE	FALSE	FALSE	FALSE		A_32_P29703	ABCA17P	0.92594	0.518
A_23_P104509	FAM53B	1.12846	0.30079		A_23_P104509	FAM53B	1.12846	0.30079		A_24_P378581	ABCA6	1.02621	0.973
A_23_P104509					FALSE	FALSE	FALSE	FALSE		A_23_P118615	ABCA8	0.88165	0.897
A_23_P104522	NEBL	1.41374	0.00016		A_23_P104522	NEBL	1.41374	0.00016		A_24_P241672	ABCA9	1.0418	0.958
A_23_P104522					FALSE	FALSE	FALSE	FALSE		A_23_P82523	ABCB1	0.8309	0.551
A_23_P104555	ANKRD2	1.13134	0.42236		FALSE	FALSE	FALSE	FALSE		A_32_P23624	ABCB10	0.80661	0.0116
A_23_P104563	CPT1A	1.02008	0.82421		FALSE	FALSE	FALSE	FALSE		A_23_P258221	ABCC5	1.24694	0.00857
A_23_P104579	CDK2AP2	0.62656	2.20287e-06		FALSE	FALSE	FALSE	FALSE		A_24_P221154	ABCD3	0.8896	0.205
A_23_P10458	C22orf26	1.10086	0.73797		A_23_P10458	C22orf26	1.10086	0.73797		A_23_P41380	ABCE1	0.91928	0.298
A_23_P10458					FALSE	FALSE	FALSE	FALSE		A_23_P166297	ABCG1	0.60086	9.05e-07
A_23_P104583	CORO1B	0.51624	1.77247e-10		FALSE	FALSE	FALSE	FALSE		A_23_P119763	ABCG5	0.95115	0.908
A_23_P104594	SCT	1.18721	0.41026		FALSE	FALSE	FALSE	FALSE		A_24_P308590	ABHD10	0.90591	0.284
A_23_P104607	PSMC3	1.38276	0.00013		FALSE	FALSE	FALSE	FALSE		A_23_P205027	ABHD13	1.21486	0.0239
A_23_P104617	GYLTL1B	1.08862	0.39412		FALSE	FALSE	FALSE	FALSE		A_23_P395172	ABHD2	0.82853	0.0243
A_23_P104624	ENDOD1	0.81668	0.03206		FALSE	FALSE	FALSE	FALSE		A_23_P211850	ABHD6	1.46244	2e-05
A_23_P10463	NDUFS5	0.95439	0.5753		FALSE	FALSE	FALSE	FALSE		A_23_P60180	ABL1	0.89553	0.227
A_23_P104641	C11orf2	1.17327	0.06902		A_23_P104641	C11orf2	1.17327	0.06902		A_23_P138099	ABL2	1.47739	0.00032
A_23_P104641					FALSE	FALSE	FALSE	FALSE		A_32_P215318	ACACA	1.34075	0.0328
A_23_P104651	CDCA5	0.54309	2.9925e-12		FALSE	FALSE	FALSE	FALSE		A_23_P307310	ACAN	1.30598	0.209
A_23_P104676	SF3A1	1.09922	0.26653		FALSE	FALSE	FALSE	FALSE		A_24_P281497	ACAP3	0.91607	0.386
A_23_P104689	RELA	1.36624	1.64406e-16		FALSE	FALSE	FALSE	FALSE		A_23_P24586	ACCS	0.96002	0.715
A_23_P104692	PELI3	2.28649	6.09754e-17		FALSE	FALSE	FALSE	FALSE		A_24_P60845	ACHE	1.15815	0.2
A_23_P104705	SLC29A2	0.51178	2.28315e-08		FALSE	FALSE	FALSE	FALSE		A_24_P161036	ACOT1	0.63636	1.28e-07
A_23_P104734	STT3A	0.94074	0.45976		FALSE	FALSE	FALSE	FALSE		A_23_P44207	ACOT12	0.73047	0.705
A_23_P104741	KIRREL3	0.94838	0.87541		FALSE	FALSE	FALSE	FALSE		A_23_P3111	ACOT2	0.71548	4e-05
A_23_P104762	YAP1	1.45646	5e-05		A_23_P104762	YAP1	1.45646	5e-05		A_23_P143218	ACOT8	0.77476	0.00892
A_23_P104762					FALSE	FALSE	FALSE	FALSE		A_24_P935889	ACOX1	1.90939	9e-05
A_23_P104798	IL18	2.13433	0		FALSE	FALSE	FALSE	FALSE		A_24_P922919	ACP1	0.65105	0.26
A_23_P104804	ZBTB16	1.44351	1e-05		FALSE	FALSE	FALSE	FALSE		A_23_P57760	ACPL2	0.45606	1.14e-16
A_23_P104819	TREH	1.35778	0.62005		FALSE	FALSE	FALSE	FALSE		A_24_P46130	ACPP	1.72401	3.72e-06
A_23_P104845	CHRM4	0.5144	0.43272		FALSE	FALSE	FALSE	FALSE		A_32_P191262	ACR	1.83496	0.00018
A_23_P104853	TECTA	1.01208	0.9876		FALSE	FALSE	FALSE	FALSE		A_23_P151120	ACRBP	0.69065	0.314
A_23_P104865	ENST00000355343	0.6201	0.39444		FALSE	FALSE	FALSE	FALSE		A_23_P171237	ACRC	1.13256	0.171
A_23_P104876	SPA17	0.77149	0.00133		FALSE	FALSE	FALSE	FALSE		A_23_P110212	ACSL1	0.74593	0.00122
A_23_P10488	AK057704	1.63809	7.94499e-08		FALSE	FALSE	FALSE	FALSE		A_23_P106933	ACSM1	0.91619	0.361
A_23_P104881	ROBO4	1.5484	0.06418		FALSE	FALSE	FALSE	FALSE		A_23_P66328	ACSM2B	1.22112	0.496
A_23_P104892	EIF4G2	0.92035	0.32771		FALSE	FALSE	FALSE	FALSE		A_24_P940831	ACSS1	0.91486	0.735
A_23_P104942	TXNDC14	0.77553	0.00286		FALSE	FALSE	FALSE	FALSE		A_23_P1102	ACTA1	0.99784	0.98
A_23_P10497	ATP9B	0.83558	0.04155		FALSE	FALSE	FALSE	FALSE		A_23_P205894	ACTC1	1.1993	0.215
A_23_P104972	MS4A5	1.16467	0.74436		FALSE	FALSE	FALSE	FALSE		A_23_P115021	ACTN2	1.06449	0.807
A_23_P104996	BEST1	1.25238	0.58783		A_23_P104996	BEST1	1.25238	0.58783		A_24_P261326	ACTR1A	1.36648	0.00024
A_23_P104996					FALSE	FALSE	FALSE	FALSE		A_24_P276947	ACTR2	0.89932	0.221
A_23_P10500	ATP9B	0.73573	0.02988		A_23_P10500	ATP9B	0.73573	0.02988		A_23_P108785	ACTR3	0.78367	0.00622
A_23_P10500					FALSE	FALSE	FALSE	FALSE		A_23_P123193	ACTR3B	0.74434	0.00097
A_23_P105002	ROM1	2.37191	5.24743e-18		FALSE	FALSE	FALSE	FALSE		A_23_P165952	ACTR5	0.90411	0.289
A_23_P105012	HRASLS2	0.64733	2.89311e-07		FALSE	FALSE	FALSE	FALSE		A_23_P80694	ACTR8	1.10128	0.284
A_23_P105028	ATL3	1.39588	9e-05		FALSE	FALSE	FALSE	FALSE		A_23_P79221	ACVR1	1.34037	0.00207
A_23_P105044	MRPL23	0.65183	2.65178e-06		FALSE	FALSE	FALSE	FALSE		A_23_P397455	ACVR1C	2.36329	0.0289
A_23_P10506	PGDS	0.99918	0.99916		FALSE	FALSE	FALSE	FALSE		A_32_P134209	ACVR2B	1.59283	1.02e-06
A_23_P105066	ILK	0.92995	0.44053		FALSE	FALSE	FALSE	FALSE		A_23_P210482	ADA	1.30733	0.00758
A_23_P105088	ASCL2	0.88376	0.76857		FALSE	FALSE	FALSE	FALSE		A_23_P143120	ADAM17	1.31132	0.00583
A_23_P105118	OR51G1	0.54582	0.34188		FALSE	FALSE	FALSE	FALSE		A_23_P48698	ADAM20	1.02097	0.979
A_23_P105138	CAT	1.49872	5.53237e-06		FALSE	FALSE	FALSE	FALSE		A_23_P215625	ADAM22	0.88087	0.899
A_23_P105144	SCUBE2	1.70717	0.36892		A_23_P105144	SCUBE2	1.70717	0.36892		A_23_P44665	ADAM32	0.95844	0.963
A_23_P105144					FALSE	FALSE	FALSE	FALSE		A_32_P80678	ADAM9	1.01804	0.841
A_23_P10518	TFDP3	0.63111	2e-05		FALSE	FALSE	FALSE	FALSE		A_24_P334456	ADAMTS6	1.01044	0.989
A_23_P105184	ARAP1	1.25849	0.01068		A_23_P105184	ARAP1	1.25849	0.01068		A_23_P11005	ADAMTS7	1.5175	5e-05
A_23_P105184					FALSE	FALSE	FALSE	FALSE		A_23_P308974	ADAMTSL3	0.46001	4.34e-08
A_23_P105197	CAPN5	1.29162	0.03497		FALSE	FALSE	FALSE	FALSE		A_23_P115011	ADAMTSL4	0.65404	0.00383
A_23_P105212	THRSP	0.14261	5.60519e-45		FALSE	FALSE	FALSE	FALSE		A_23_P49816	ADAP2	1.09624	0.84
A_23_P105227	ME3	1.97324	0.32081		FALSE	FALSE	FALSE	FALSE		A_24_P936556	ADARB1	0.63348	0.2
A_23_P10525	A_23_P10525	1.10121	0.78983		FALSE	FALSE	FALSE	FALSE		A_24_P186204	ADAT2	0.92217	0.361
A_23_P105251	GLI1	0.46261	0.20058		A_23_P105251	GLI1	0.46261	0.20058		A_24_P16592	ADCK4	0.8045	0.0919
A_23_P105251					FALSE	FALSE	FALSE	FALSE		A_23_P126313	ADCY10	2.59653	0.0186
A_23_P105264	ETV6	1.16581	0.14704		FALSE	FALSE	FALSE	FALSE		A_23_P67864	ADCY3	0.7505	0.00177
A_23_P105276	ZNF84	1.40885	8e-05		A_23_P105276	ZNF84	1.40885	8e-05		A_23_P381261	ADCY4	0.50796	1e-05
A_23_P105276					FALSE	FALSE	FALSE	FALSE		A_24_P935103	ADCY9	0.74708	0.00025
A_23_P105307	DGKA	0.45445	0.00833		FALSE	FALSE	FALSE	FALSE		A_24_P117866	ADD1	1.34076	0.00329
A_23_P105313	EIF2B1	0.92004	0.37301		FALSE	FALSE	FALSE	FALSE		A_23_P81158	ADH1C	0.44263	6.77e-13
A_23_P105368	MGC16384	1.01254	0.88743		A_23_P105368	MGC16384	1.01254	0.88743		A_24_P13376	ADIPOR2	0.65497	1.66e-06
A_23_P105368					FALSE	FALSE	FALSE	FALSE		A_23_P254179	ADNP	1.1113	0.287
A_23_P105382	THAP2	0.86538	0.16031		FALSE	FALSE	FALSE	FALSE		A_23_P202345	ADO	1.27158	0.00727
A_23_P105392	CCT2	0.94589	0.48117		FALSE	FALSE	FALSE	FALSE		A_23_P109436	ADORA2A	0.66769	1.93e-06
A_23_P105409	MAP3K12	0.54802	5.90643e-07		FALSE	FALSE	FALSE	FALSE		A_23_P55477	ADORA2B	0.77425	0.00182
A_23_P10542	HTRA3	1.04107	0.95836		FALSE	FALSE	FALSE	FALSE		A_23_P371145	ADPRHL1	1.31065	0.0123
A_23_P105423	KIAA0748	0.90874	0.84069		FALSE	FALSE	FALSE	FALSE		A_23_P34568	ADPRHL2	1.08222	0.427
A_23_P105436	PTPN11	0.64662	0.00039		FALSE	FALSE	FALSE	FALSE		A_23_P138706	ADRA2A	1.1359	0.77
A_23_P105442	GRASP	1.05142	0.71189		FALSE	FALSE	FALSE	FALSE		A_24_P378928	ADRBK2	0.54042	0.342
A_23_P105453	KRT73	0.97605	0.97558		FALSE	FALSE	FALSE	FALSE		A_23_P157299	AEBP1	1.7502	5.54e-10
A_23_P105461	CMKLR1	3.23649	0.00509		FALSE	FALSE	FALSE	FALSE		A_24_P636390	AF009267	1.17407	0.141
A_23_P105465	CMKLR1	0.98999	0.98967		FALSE	FALSE	FALSE	FALSE		A_32_P45375	AF037219	0.96877	0.713
A_23_P105475	SLCO1B3	1.03568	0.96374		FALSE	FALSE	FALSE	FALSE		A_24_P849319	AF038194	1.01356	0.903
A_23_P105495	TAS2R14	4.26024	6.51829e-33		A_23_P105495	TAS2R14	4.26024	6.51829e-33		A_23_P92809	AF067801	1.28363	0.368
A_23_P105495					FALSE	FALSE	FALSE	FALSE		A_32_P160115	AF070565	1.01176	0.932
A_23_P105519	WBP11	0.77814	0.00241		FALSE	FALSE	FALSE	FALSE		A_32_P205303	AF070595	0.83147	0.0425
A_23_P105524	PLCZ1	0.7104	0.4733		FALSE	FALSE	FALSE	FALSE		A_32_P28223	AF074986	1.87952	4e-05
A_23_P105535	WDR51B	0.89935	0.18783		FALSE	FALSE	FALSE	FALSE		A_24_P646168	AF075008	1.09032	0.346
A_23_P105545	VAMP1	0.53437	5.72812e-09		A_23_P105545	VAMP1	0.53437	5.72812e-09		A_32_P16954	AF075028	0.77212	0.0241
A_23_P105545					FALSE	FALSE	FALSE	FALSE		A_24_P358667	AF075112	0.69817	0.00608
A_23_P105562	VWF	0.42543	0		FALSE	FALSE	FALSE	FALSE		A_24_P538459	AF076205	1.04461	0.815
A_23_P105571	CHPT1	0.82953	0.04218		FALSE	FALSE	FALSE	FALSE		A_24_P923934	AF085846	1.15522	0.2
A_23_P105583	C12orf32	0.70594	0.00172		FALSE	FALSE	FALSE	FALSE		A_24_P718947	AF085960	0.47324	0.00121
A_23_P10559	AATK	0.60637	0.00205		A_23_P10559	AATK	0.60637	0.00205		A_24_P401656	AF086102	0.39899	8.21e-11
A_23_P10559					FALSE	FALSE	FALSE	FALSE		A_32_P197060	AF086124	1.39097	0.0005
A_23_P105592	MVK	0.38933	2.5803e-24		A_23_P105592	MVK	0.38933	2.5803e-24		A_32_P97506	AF086126	1.15635	0.0899
A_23_P105592					FALSE	FALSE	FALSE	FALSE		A_32_P864453	AF086139	1.27754	0.00322
A_23_P1056	GPR89B	0.76789	0.00131		FALSE	FALSE	FALSE	FALSE		A_24_P548297	AF086154	2.38345	9.72e-09
A_23_P10561	AF090907	0.96547	0.96418		FALSE	FALSE	FALSE	FALSE		A_24_P302406	AF086286	0.91675	0.362
A_23_P105619	TMEM116	0.90552	0.23866		FALSE	FALSE	FALSE	FALSE		A_32_P889903	AF086288	0.9843	0.95
A_23_P105625	COQ5	0.97502	0.76		FALSE	FALSE	FALSE	FALSE		A_24_P453532	AF086337	0.54086	0.0203
A_23_P10564	AF090907	0.90707	0.91366		FALSE	FALSE	FALSE	FALSE		A_32_P134109	AF086375	1.0554	0.577
A_23_P105646	ATF1	0.90834	0.39403		FALSE	FALSE	FALSE	FALSE		A_24_P928272	AF086376	0.94312	0.502
A_23_P105651	PDZRN4	0.96121	0.9599		FALSE	FALSE	FALSE	FALSE		A_24_P573484	AF086448	1.21111	0.0341
A_23_P105664	CCDC59	1.14571	0.12688		FALSE	FALSE	FALSE	FALSE		A_24_P652510	AF086529	0.47648	1.61e-08
A_23_P105691	GPRC5D	0.76723	0.50459		FALSE	FALSE	FALSE	FALSE		A_24_P915361	AF086536	1.14134	0.135
A_23_P105705	FGF6	0.98057	0.97975		FALSE	FALSE	FALSE	FALSE		A_24_P740962	AF086551	0.93132	0.439
A_23_P105730	MDM1	0.32388	1.07061e-12		FALSE	FALSE	FALSE	FALSE		A_32_P230595	AF087985	0.90974	0.918
A_23_P105732	A_23_P105732	1.69132	3.91992e-08		FALSE	FALSE	FALSE	FALSE		A_24_P880000	AF088004	0.94422	0.561
A_23_P105747	APPL2	0.93158	0.40858		FALSE	FALSE	FALSE	FALSE		A_32_P307211	AF088026	0.90101	0.223
A_23_P105753	PWP1	1.06508	0.47404		A_23_P105753	PWP1	1.06508	0.47404		A_24_P828496	AF088076	0.70449	0.721
A_23_P105753					FALSE	FALSE	FALSE	FALSE		A_23_P16394	AF090927	0.7984	0.0128
A_23_P105794	EPSTI1	0.45787	0.33779		FALSE	FALSE	FALSE	FALSE		A_24_P333191	AF090933	1.03492	0.965
A_23_P105803	FGF9	0.83321	0.8523		A_23_P105803	FGF9	0.83321	0.8523		A_24_P341806	AF090940	0.58712	3e-05
A_23_P105803					FALSE	FALSE	FALSE	FALSE		A_32_P22571	AF093744	1.08324	0.76
A_23_P105815	BC008631	1.40521	9e-05		FALSE	FALSE	FALSE	FALSE		A_24_P609323	AF098968	0.87806	0.202
A_23_P105833	BIVM	0.71336	0.00011		FALSE	FALSE	FALSE	FALSE		A_24_P928662	AF113685	0.70507	0.537
A_23_P105856	SLC46A3	2.88173	6.94936e-21		FALSE	FALSE	FALSE	FALSE		A_24_P341646	AF113698	0.90982	0.567
A_23_P105862	FRY	1.46348	8e-05		FALSE	FALSE	FALSE	FALSE		A_24_P291044	AF116616	0.16309	3.12e-43
A_23_P105873	TRPC4	0.97854	0.97812		FALSE	FALSE	FALSE	FALSE		A_32_P209173	AF116620	0.96288	0.875
A_23_P105886	RP11-45B20.2	0.78388	0.50745		FALSE	FALSE	FALSE	FALSE		A_32_P327810	AF116624	0.44178	4.4e-08
A_23_P105900	ENST00000237763	1.01509	0.86016		FALSE	FALSE	FALSE	FALSE		A_23_P325862	AF116661	0.6031	0.394
A_23_P10591	METRNL	1.23076	0.0158		A_23_P10591	METRNL	1.23076	0.0158		A_24_P42768	AF116667	1.59224	0.0997
A_23_P10591					FALSE	FALSE	FALSE	FALSE		A_24_P927090	AF116678	0.95912	0.882
A_23_P105923	DIO3	0.30961	3.41536e-07		FALSE	FALSE	FALSE	FALSE		A_32_P465526	AF116702	1.26926	0.0114
A_23_P105939	C14orf73	0.30416	1.0061e-06		FALSE	FALSE	FALSE	FALSE		A_23_P103743	AF118066	0.62628	0.522
A_23_P105957	ACTN1	0.84354	0.05917		FALSE	FALSE	FALSE	FALSE		A_24_P299565	AF118079	0.81748	0.13
A_23_P105963	AK7	0.71581	0.74768		A_23_P105963	AK7	0.71581	0.74768		A_24_P188246	AF118081	0.56627	1.3e-07
A_23_P105963					FALSE	FALSE	FALSE	FALSE		A_23_P427334	AF119843	1.12294	0.185
A_23_P105973	SERPINA11	1.04569	0.95368		FALSE	FALSE	FALSE	FALSE		A_23_P391485	AF119888	0.55575	0.0822
A_23_P106	USP33	0.8809	0.19864		FALSE	FALSE	FALSE	FALSE		A_23_P86741	AF119906	0.40747	9.3e-11
A_23_P106002	NFKBIA	1.04325	0.60965		FALSE	FALSE	FALSE	FALSE		A_24_P8524	AF119913	1.09201	0.307
A_23_P106016	PRKD1	1.00985	0.99016		FALSE	FALSE	FALSE	FALSE		A_32_P99171	AF131762	1.28213	0.00205
A_23_P106024	JAG2	0.94714	0.61765		A_23_P106024	JAG2	0.94714	0.61765		A_32_P130962	AF131777	0.65655	0.0169
A_23_P106024					FALSE	FALSE	FALSE	FALSE		A_32_P5542	AF131782	1.04723	0.952
A_23_P106042	CMTM5	0.47499	0.33229		FALSE	FALSE	FALSE	FALSE		A_32_P4626	AF143325	1.28867	0.0242
A_23_P10605	A_23_P10605	0.80744	0.051		A_23_P10605	A_23_P10605	0.80744	0.051		A_32_P95573	AF143879	0.76841	0.00147
A_23_P10605					FALSE	FALSE	FALSE	FALSE		A_24_P221914	AF144054	1.5538	4e-05
A_23_P106056	DAD1	0.99942	0.99473		FALSE	FALSE	FALSE	FALSE		A_32_P155721	AF146694	0.98091	0.845
A_23_P106069	ENST00000390428	2.44204	0.08681		FALSE	FALSE	FALSE	FALSE		A_23_P37317	AF147723	1.0782	0.432
A_23_P106080	RNASE7	1.67067	0.24891		FALSE	FALSE	FALSE	FALSE		A_24_P324396	AF161351	2.02233	8.27e-08
A_23_P106103	AKAP5	1.01507	0.98456		FALSE	FALSE	FALSE	FALSE		A_24_P255415	AF161365	0.67534	0.0296
A_23_P106117	SIX6	1.01698	0.98271		FALSE	FALSE	FALSE	FALSE		A_24_P357936	AF161442	1.10011	0.85
A_23_P106127	KIAA0586	0.6066	8.32175e-08		FALSE	FALSE	FALSE	FALSE		A_23_P144677	AF178574	0.86923	0.0954
A_23_P106131	KTN1	1.14955	0.12847		FALSE	FALSE	FALSE	FALSE		A_24_P299007	AF187554	1.49139	0.0174
A_23_P10614	PDK1	0.42725	1.1724e-12		FALSE	FALSE	FALSE	FALSE		A_32_P814853	AF217983	0.8643	0.539
A_23_P106145	ERO1L	1.20761	0.0209		FALSE	FALSE	FALSE	FALSE		A_24_P67881	AF221846	0.924	0.831
A_23_P106158	L2HGDH	0.7168	8e-05		FALSE	FALSE	FALSE	FALSE		A_24_P264833	AF233648	0.70485	0.238
A_23_P106162	C14orf106	0.53391	4.43002e-08		FALSE	FALSE	FALSE	FALSE		A_24_P273360	AF234262	1.23679	0.0887
A_23_P106174	PSEN1	1.24662	0.0308		A_23_P106174	PSEN1	1.24662	0.0308		A_24_P918507	AF237700	0.88355	0.523
A_23_P106174					FALSE	FALSE	FALSE	FALSE		A_24_P926931	AF244570	1.08334	0.733
A_23_P106194	FOS	0.74147	0.00839		A_23_P106194	FOS	0.74147	0.00839		A_23_P84246	AF257098	1.5283	5.97e-06
A_23_P106194					FALSE	FALSE	FALSE	FALSE		A_24_P102119	AF264623	0.50063	0.091
A_23_P106204	GSTZ1	0.75444	0.00328		FALSE	FALSE	FALSE	FALSE		A_24_P136379	AF269286	1.17122	0.517
A_23_P106226	CHMP4A	0.89865	0.23608		FALSE	FALSE	FALSE	FALSE		A_24_P715469	AF277188	0.98996	0.923
A_23_P106236	PRO1768	0.68851	0.46782		FALSE	FALSE	FALSE	FALSE		A_24_P506857	AF279782	1.04859	0.951
A_23_P106241	TRIP11	1.28107	0.00334		FALSE	FALSE	FALSE	FALSE		A_24_P692566	AF283771	1.66603	0.0046
A_23_P106258	C14orf68	1.04594	0.75742		FALSE	FALSE	FALSE	FALSE		A_24_P102125	AF285120	0.67629	0.00393
A_23_P106280	FLJ10038	0.92259	0.32793		A_23_P106280	FLJ10038	0.92259	0.32793		A_24_P196878	AF289567	1.14129	0.26
A_23_P106280					FALSE	FALSE	FALSE	FALSE		A_24_P922182	AF289600	0.44656	1.68e-10
A_23_P106299	SERF2	0.87184	0.08098		FALSE	FALSE	FALSE	FALSE		A_24_P118211	AF289610	1.07193	0.489
A_23_P106322	CPEB1	1.22054	0.03057		A_23_P106322	CPEB1	1.22054	0.03057		A_24_P325287	AF305825	0.83838	0.259
A_23_P106322					FALSE	FALSE	FALSE	FALSE		A_24_P67148	AF318328	1.01696	0.875
A_23_P106362	AQP9	0.69819	0.50975		FALSE	FALSE	FALSE	FALSE		A_24_P664918	AF339799	1.45595	0.082
A_23_P106371	GOLGA6	1.27201	0.019		FALSE	FALSE	FALSE	FALSE		A_24_P395415	AF343666	2.82157	0.0187
A_23_P106389	SEMA7A	1.2552	0.08702		A_23_P106389	SEMA7A	1.2552	0.08702		A_23_P117302	AF354444	1.39899	0.00082
A_23_P106389					FALSE	FALSE	FALSE	FALSE		A_23_P72387	AFAP1	0.59153	2.33e-07
A_23_P106391	THAP10	1.01817	0.853		FALSE	FALSE	FALSE	FALSE		A_23_P218977	AFF4	1.5393	4.52e-06
A_23_P10640	ENPP7	1.18084	0.67584		FALSE	FALSE	FALSE	FALSE		A_23_P135454	AFG3L2	0.75684	0.00049
A_23_P106405	NDN	2.34256	2.43745e-08		FALSE	FALSE	FALSE	FALSE		A_23_P428382	AFTPH	1.16996	0.088
A_23_P106412	AK130644	0.94612	0.54416		A_23_P106412	AK130644	0.94612	0.54416		A_23_P108404	AGAP1	0.96028	0.666
A_23_P106412					FALSE	FALSE	FALSE	FALSE		A_32_P19382	AGAP10	0.57398	3e-05
A_23_P106425	C15orf38	0.88606	0.24011		FALSE	FALSE	FALSE	FALSE		A_24_P244495	AGAP2	1.04567	0.632
A_23_P106433	RCCD1	0.65798	1e-05		FALSE	FALSE	FALSE	FALSE		A_24_P333364	AGAP3	1.82789	1.7e-06
A_23_P106439	RCCD1	0.64514	2e-05		FALSE	FALSE	FALSE	FALSE		A_23_P309930	AGBL1	1.02288	0.977
A_23_P106463	OAZ2	1.31075	0.00411		FALSE	FALSE	FALSE	FALSE		A_32_P167705	AGBL2	1.382	0.558
A_23_P10647	CYTL1	0.99143	0.99113		FALSE	FALSE	FALSE	FALSE		A_32_P82623	AGBL3	1.94072	1.11e-07
A_23_P106472	DNM1P35	1.26208	0.05483		FALSE	FALSE	FALSE	FALSE		A_24_P45767	AGBL5	0.99888	0.991
A_23_P106481	TMEM85	1.20552	0.04318		FALSE	FALSE	FALSE	FALSE		A_23_P250554	AGGF1	0.94909	0.577
A_23_P106497	IREB2	1.15557	0.12002		FALSE	FALSE	FALSE	FALSE		A_23_P309224	AGK	0.86237	0.0844
A_23_P106505	LCMT2	0.94117	0.45075		A_23_P106505	LCMT2	0.94117	0.45075		A_23_P103720	AGMAT	0.86744	0.452
A_23_P106505					FALSE	FALSE	FALSE	FALSE		A_23_P356466	AGPAT3	1.07456	0.406
A_23_P106522	INO80	1.17121	0.0592		A_23_P106522	INO80	1.17121	0.0592		A_32_P141768	AGPAT4	1.12764	0.236
A_23_P106522					FALSE	FALSE	FALSE	FALSE		A_24_P29876	AGPAT5	0.69938	0.0002
A_23_P106532	CHST14	0.53355	7.77828e-13		A_23_P106532	CHST14	0.53355	7.77828e-13		A_23_P69810	AGPAT9	1.77611	2.82e-11
A_23_P106532					FALSE	FALSE	FALSE	FALSE		A_24_P902100	AGPS	1.68394	3.13e-07
A_23_P106544	C16orf61	0.69808	8e-05		FALSE	FALSE	FALSE	FALSE		A_23_P115261	AGT	1.31893	0.156
A_23_P106559	ENST00000382757	1.26643	0.05529		A_23_P106559	ENST00000382757	1.26643	0.05529		A_23_P83514	AGXT	1.24776	0.0345
A_23_P106559					FALSE	FALSE	FALSE	FALSE		A_23_P63584	AHCTF1	0.94272	0.49
A_23_P106562	GALNS	1.03807	0.67539		FALSE	FALSE	FALSE	FALSE		A_24_P943393	AHNAK	1.38573	0.00015
A_23_P106575	GOT2	0.89159	0.2116		FALSE	FALSE	FALSE	FALSE		A_23_P155509	AHSG	1.17481	0.185
A_23_P106602	CRISPLD2	0.44286	3.02884e-11		FALSE	FALSE	FALSE	FALSE		A_24_P684799	AI015919	0.62119	5.17e-06
A_23_P106617	WFDC1	0.23829	0.02312		FALSE	FALSE	FALSE	FALSE		A_24_P817128	AI085037	1.20924	0.394
A_23_P106629	IGSF6	3.76306	0.00147		FALSE	FALSE	FALSE	FALSE		A_24_P916866	AI090310	0.53582	2e-05
A_23_P106633	DDX28	1.22527	0.01615		A_23_P106633	DDX28	1.22527	0.01615		A_24_P740022	AI140519	1.26819	0.00562
A_23_P106633					FALSE	FALSE	FALSE	FALSE		A_32_P145443	AI161396	2.04411	1.44e-08
A_23_P106656	CA7	1.00374	0.9962		FALSE	FALSE	FALSE	FALSE		A_32_P106669	AI192327	1.12333	0.45
A_23_P106661	CMTM1	1.07618	0.58583		FALSE	FALSE	FALSE	FALSE		A_24_P881430	AI216457	1.1451	0.199
A_23_P106663	CMTM1	0.55131	0.02354		A_23_P106663	CMTM1	0.55131	0.02354		A_32_P209104	AI267321	0.72618	0.0156
A_23_P106663					FALSE	FALSE	FALSE	FALSE		A_32_P131401	AI276257	0.78581	0.0257
A_23_P106675	PLCG2	2.05091	3.48252e-13		FALSE	FALSE	FALSE	FALSE		A_32_P153456	AI285760	1.0239	0.822
A_23_P106682	EMP2	1.05906	0.5098		FALSE	FALSE	FALSE	FALSE		A_32_P139302	AI287491	0.73686	0.109
A_23_P106694	CHMP1A	1.11481	0.21644		FALSE	FALSE	FALSE	FALSE		A_32_P92714	AI355706	1.10186	0.417
A_23_P106708	RPS2	1.083	0.47554		FALSE	FALSE	FALSE	FALSE		A_32_P123204	AI381562	0.66096	0.00178
A_23_P106720	TBL3	0.68642	5.87063e-06		FALSE	FALSE	FALSE	FALSE		A_32_P199321	AI433842	0.60432	0.00059
A_23_P106727	RAB11FIP3	1.07312	0.42403		FALSE	FALSE	FALSE	FALSE		A_32_P126846	AI435603	1.05111	0.652
A_23_P106737	LUC7L	0.92475	0.36493		FALSE	FALSE	FALSE	FALSE		A_24_P583472	AI452448	0.70604	0.245
A_23_P106741	PSMD7	1.34767	0.00057		FALSE	FALSE	FALSE	FALSE		A_32_P50508	AI472054	0.58608	3.93e-08
A_23_P106761	CORO1A	0.34461	6.65987e-17		FALSE	FALSE	FALSE	FALSE		A_32_P174805	AI492422	0.75838	0.592
A_23_P106773	SULT1A2	1.22578	0.01569		FALSE	FALSE	FALSE	FALSE		A_32_P227265	AI525856	0.2201	0.00166
A_23_P106798	SIAH1	0.92813	0.37093		FALSE	FALSE	FALSE	FALSE		A_32_P146394	AI537201	0.52664	1.76e-10
A_23_P106806	PRSS27	0.78962	0.01904		FALSE	FALSE	FALSE	FALSE		A_32_P100365	AI570240	0.89592	0.393
A_23_P106814	A_23_P106814	1.06101	0.52236		A_23_P106814	A_23_P106814	1.06101	0.52236		A_32_P118522	AI571129	0.72975	0.00262
A_23_P106814					FALSE	FALSE	FALSE	FALSE		A_24_P911857	AI627917	1.07229	0.841
A_23_P106822	NOB1	1.23518	0.01777		FALSE	FALSE	FALSE	FALSE		A_32_P207231	AI630435	1.07932	0.508
A_23_P106835	BBS2	0.98788	0.88181		FALSE	FALSE	FALSE	FALSE		A_32_P86517	AI669361	0.79719	0.556
A_23_P106844	MT2A	0.95383	0.5945		A_23_P106844	MT2A	0.95383	0.5945		A_24_P765540	AI676010	0.88902	0.498
A_23_P106844					FALSE	FALSE	FALSE	FALSE		A_32_P89551	AI676130	0.29482	0.00109
A_23_P10685	HSPBP1	0.87601	0.11505		FALSE	FALSE	FALSE	FALSE		A_32_P123027	AI718865	0.51173	0.0378
A_23_P106859	COX4NB	1.00621	0.93929		FALSE	FALSE	FALSE	FALSE		A_32_P146552	AI801539	1.35705	0.0191
A_23_P106874	PMFBP1	1.30843	0.69787		FALSE	FALSE	FALSE	FALSE		A_24_P765448	AI814116	0.98564	0.986
A_23_P106887	FUS	0.94782	0.50806		FALSE	FALSE	FALSE	FALSE		A_24_P932909	AI823874	0.95504	0.953
A_23_P106898	ORAI3	1.07012	0.56542		A_23_P106898	ORAI3	1.07012	0.56542		A_32_P201976	AI860683	0.73959	0.0152
A_23_P106898					FALSE	FALSE	FALSE	FALSE		A_32_P235727	AI887037	1.05595	0.657
A_23_P106906	PPL	1.21671	0.02942		FALSE	FALSE	FALSE	FALSE		A_32_P178537	AI910722	0.71475	0.00099
A_23_P106922	CHST6	0.70843	0.23315		A_23_P106922	CHST6	0.70843	0.23315		A_32_P157304	AI919230	0.74907	0.0251
A_23_P106922					FALSE	FALSE	FALSE	FALSE		A_24_P459299	AI933337	0.93435	0.574
A_23_P106933	ACSM1	0.91619	0.36084		A_23_P106933	ACSM1	0.91619	0.36084		A_32_P19917	AI989625	1.68001	2.68e-07
A_23_P106933					FALSE	FALSE	FALSE	FALSE		A_32_P182662	AIDA	0.78347	0.0237
A_23_P106945	ADCY7	0.87576	0.68747		FALSE	FALSE	FALSE	FALSE		A_23_P70785	AIM1	1.44099	3e-05
A_23_P106973	SEPT9	0.94986	0.52472		FALSE	FALSE	FALSE	FALSE		A_24_P68358	AIM1L	1.52449	3.11e-06
A_23_P10699	SNX12	0.88109	0.18963		FALSE	FALSE	FALSE	FALSE		A_24_P38865	AIP	0.84926	0.0715
A_23_P106998	MRPS23	1.04304	0.64854		FALSE	FALSE	FALSE	FALSE		A_32_P179572	AJ001827	0.93583	0.559
A_23_P10701	APBB2	1.04823	0.60311		FALSE	FALSE	FALSE	FALSE		A_24_P935621	AJ001874	0.59569	0.0434
A_23_P107036	TMEM11	0.98392	0.84127		FALSE	FALSE	FALSE	FALSE		A_32_P108516	AJ293393	0.72858	0.00113
A_23_P107048	BC002811	1.87426	2e-05		FALSE	FALSE	FALSE	FALSE		A_24_P758010	AJ318805	1.05459	0.945
A_23_P107051	TCAP	0.93535	0.42364		FALSE	FALSE	FALSE	FALSE		A_32_P97739	AJ420487	0.54448	8.81e-10
A_23_P107064	TNK1	0.82213	0.05611		FALSE	FALSE	FALSE	FALSE		A_24_P582889	AJ420536	0.41016	3.23e-09
A_23_P107073	RPA1	0.79924	0.00964		FALSE	FALSE	FALSE	FALSE		A_24_P346181	AJ420589	1.1221	0.187
A_23_P107087	TSR1	0.96874	0.69727		FALSE	FALSE	FALSE	FALSE		A_24_P791169	AK000115	0.59951	7.54e-07
A_23_P107102	KIF2B	1.0189	0.98221		FALSE	FALSE	FALSE	FALSE		A_24_P54188	AK000146	0.64101	0.194
A_23_P107116	RNF112	2.0948	3.77325e-07		FALSE	FALSE	FALSE	FALSE		A_23_P70069	AK000420	1.28893	0.00298
A_23_P107132	RCVRN	1.02437	0.97507		FALSE	FALSE	FALSE	FALSE		A_24_P925241	AK000422	1.0867	0.412
A_23_P107154	USP32	1.44411	1e-05		A_23_P107154	USP32	1.44411	1e-05		A_23_P143285	AK000809	1.14477	0.122
A_23_P107154					FALSE	FALSE	FALSE	FALSE		A_23_P376752	AK000815	0.95557	0.819
A_23_P107166	ACBD4	0.49883	2.95755e-11		FALSE	FALSE	FALSE	FALSE		A_24_P926666	AK000925	0.86937	0.0838
A_23_P107173	MEOX1	1.01694	0.98268		FALSE	FALSE	FALSE	FALSE		A_24_P611114	AK000995	0.8607	0.158
A_23_P1072	ATP1A1	0.80462	0.02171		FALSE	FALSE	FALSE	FALSE		A_24_P652174	AK001007	0.55285	0.12
A_23_P107206	STAT3	0.73727	3.96222e-12		FALSE	FALSE	FALSE	FALSE		A_32_P145385	AK001118	1.04712	0.636
A_23_P10721	HAP1	0.99981	0.9998		FALSE	FALSE	FALSE	FALSE		A_32_P430996	AK001120	1.01833	0.862
A_23_P107211	RAB5C	1.0769	0.43782		FALSE	FALSE	FALSE	FALSE		A_24_P206603	AK001176	0.83566	0.685
A_23_P107214	RAB5C	1.13703	0.17109		FALSE	FALSE	FALSE	FALSE		A_24_P115287	AK001533	0.85727	0.122
A_23_P107238	MBTD1	0.61252	0.00019		A_23_P107238	MBTD1	0.61252	0.00019		A_24_P724984	AK001846	0.36768	1.61e-15
A_23_P107238					FALSE	FALSE	FALSE	FALSE		A_24_P839239	AK002036	1.22495	0.0186
A_23_P107247	CACNA1G	1.29806	0.58202		A_23_P107247	CACNA1G	1.29806	0.58202		A_24_P468950	AK021439	1.47074	0.00925
A_23_P107247					FALSE	FALSE	FALSE	FALSE		A_24_P484699	AK021467	1.09918	0.326
A_23_P107257	SPOP	0.62012	3.0373e-06		FALSE	FALSE	FALSE	FALSE		A_24_P928357	AK021561	1.39856	0.13
A_23_P107283	HOXB2	0.97154	0.97059		FALSE	FALSE	FALSE	FALSE		A_32_P58201	AK021570	0.94923	0.608
A_23_P107295	LRRC37B	1.07322	0.4138		FALSE	FALSE	FALSE	FALSE		A_24_P735073	AK021576	0.89639	0.593
A_23_P107307	SLC13A2	0.86664	0.11446		FALSE	FALSE	FALSE	FALSE		A_24_P456367	AK021614	0.77515	0.292
A_23_P107313	SDF2	0.98466	0.84567		FALSE	FALSE	FALSE	FALSE		A_32_P31744	AK021664	0.8376	0.209
A_23_P107322	CORO6	1.40188	0.00013		FALSE	FALSE	FALSE	FALSE		A_24_P481375	AK021668	1.48246	5e-05
A_23_P107336	ACAP1	0.97831	0.97769		FALSE	FALSE	FALSE	FALSE		A_32_P167459	AK021744	0.72889	0.00045
A_23_P107350	SLC2A4	0.6345	0.08585		FALSE	FALSE	FALSE	FALSE		A_24_P699733	AK021745	1.09845	0.273
A_23_P107351	NLRP1	1.77284	2.23934e-08		FALSE	FALSE	FALSE	FALSE		A_24_P418908	AK021798	1.1102	0.276
A_23_P107369	KIF1C	0.94491	0.50044		FALSE	FALSE	FALSE	FALSE		A_32_P220233	AK021824	1.15635	0.135
A_23_P107373	NMT1	1.16676	0.10002		FALSE	FALSE	FALSE	FALSE		A_24_P307665	AK021848	1.0136	0.871
A_23_P107394	HES7	1.23181	0.07278		FALSE	FALSE	FALSE	FALSE		A_24_P784846	AK021906	0.79535	0.0283
A_23_P107401	TIMP2	1.42662	6e-05		FALSE	FALSE	FALSE	FALSE		A_32_P99461	AK022020	1.10069	0.237
A_23_P107412	P4HB	0.95047	0.56328		FALSE	FALSE	FALSE	FALSE		A_24_P921260	AK022030	0.98919	0.894
A_23_P107421	TK1	0.57852	1.34526e-07		FALSE	FALSE	FALSE	FALSE		A_24_P662427	AK022109	1.01254	0.884
A_23_P10743	PDE6B	1.70076	0.39921		FALSE	FALSE	FALSE	FALSE		A_24_P636441	AK022223	1.18208	0.0945
A_23_P107432	ENST00000407600	0.5466	0.33927		FALSE	FALSE	FALSE	FALSE		A_24_P253713	AK022252	0.85177	0.141
A_23_P107443	KRTAP9-8	11.4399	2.53863e-18		FALSE	FALSE	FALSE	FALSE		A_32_P151244	AK022268	0.89237	0.366
A_23_P107454	KRTAP3-1	1.09141	0.38468		FALSE	FALSE	FALSE	FALSE		A_24_P913216	AK022299	1.00737	0.944
A_23_P107465	KRT31	0.97762	0.83862		FALSE	FALSE	FALSE	FALSE		A_24_P825969	AK022337	1.14117	0.178
A_23_P107483	OR3A3	1.23907	0.33234		FALSE	FALSE	FALSE	FALSE		A_24_P693433	AK022364	0.73662	0.00383
A_23_P107507	CBX1	0.47873	1.61583e-08		FALSE	FALSE	FALSE	FALSE		A_23_P95070	AK022407	1.23419	0.0151
A_23_P107513	CEP76	1.12832	0.1775		FALSE	FALSE	FALSE	FALSE		A_24_P460763	AK022443	1.2572	0.00656
A_23_P10753	BX093444	1.05342	0.94658		FALSE	FALSE	FALSE	FALSE		A_24_P642758	AK022479	1.2936	0.00156
A_23_P107531	LOXHD1	0.6692	0.60978		FALSE	FALSE	FALSE	FALSE		A_32_P149753	AK022848	0.23982	8e-05
A_23_P107552	KIAA1012	1.33562	0.00561		FALSE	FALSE	FALSE	FALSE		A_24_P892353	AK022892	0.88421	0.152
A_23_P107565	AQP4	0.45885	0.24908		FALSE	FALSE	FALSE	FALSE		A_24_P715518	AK023072	0.78403	0.325
A_23_P107578	FLJ11996	0.9927	0.99243		FALSE	FALSE	FALSE	FALSE		A_24_P917650	AK023076	1.11592	0.291
A_23_P107587	NPC1	1.39827	0.0002		FALSE	FALSE	FALSE	FALSE		A_23_P207736	AK023077	1.09602	0.308
A_23_P107597	ATP8B1	1.03814	0.7361		FALSE	FALSE	FALSE	FALSE		A_24_P355246	AK023096	0.46088	8e-05
A_23_P107612	RAB27B	0.92542	0.47756		FALSE	FALSE	FALSE	FALSE		A_32_P72028	AK023112	0.86983	0.318
A_23_P107623	SERPINB12	1.05362	0.94587		FALSE	FALSE	FALSE	FALSE		A_24_P136441	AK023121	0.63846	2e-05
A_23_P107644	SNRPD1	0.86045	0.07056		A_23_P107644	SNRPD1	0.86045	0.07056		A_32_P196520	AK023159	0.85398	0.0779
A_23_P107644					FALSE	FALSE	FALSE	FALSE		A_24_P503588	AK023380	0.66685	0.00034
A_23_P107653	ETFB	0.93645	0.04715		FALSE	FALSE	FALSE	FALSE		A_32_P66788	AK023394	0.53601	5.39e-06
A_23_P107661	PPP2R1A	0.95537	0.61604		FALSE	FALSE	FALSE	FALSE		A_24_P928574	AK023400	1.08523	0.325
A_23_P107673	ZFP28	3.03554	0.02253		A_23_P107673	ZFP28	3.03554	0.02253		A_32_P206989	AK023412	0.80736	0.02
A_23_P107673					FALSE	FALSE	FALSE	FALSE		A_32_P108738	AK023472	1.40221	0.00049
A_23_P107684	ZNF324	0.78245	0.02333		FALSE	FALSE	FALSE	FALSE		A_24_P911259	AK023557	0.83941	0.0694
A_23_P107693	ZNF586	0.86799	0.11412		FALSE	FALSE	FALSE	FALSE		A_24_P636451	AK023559	0.93892	0.473
A_23_P107701	ERCC1	1.27676	0.00461		FALSE	FALSE	FALSE	FALSE		A_24_P920366	AK023574	1.54145	1e-05
A_23_P107714	MARK4	1.38168	0.00048		FALSE	FALSE	FALSE	FALSE		A_24_P132019	AK023633	1.08795	0.343
A_23_P107724	ZFP112	1.95507	2.71217e-10		FALSE	FALSE	FALSE	FALSE		A_24_P889070	AK023647	0.59603	1.57e-07
A_23_P107735	CD79A	1.79902	2.52277e-06		A_23_P107735	CD79A	1.79902	2.52277e-06		A_32_P217261	AK023660	0.92968	0.381
A_23_P107735					FALSE	FALSE	FALSE	FALSE		A_24_P333306	AK023737	0.61939	6.53e-06
A_23_P107744	S1PR5	2.46006	0.08821		FALSE	FALSE	FALSE	FALSE		A_24_P611139	AK023757	1.4922	6.85e-06
A_23_P107750	S1PR5	0.98402	0.98347		FALSE	FALSE	FALSE	FALSE		A_24_P930822	AK023862	0.85772	0.0971
A_23_P107763	ZNF266	1.52364	7.09364e-07		FALSE	FALSE	FALSE	FALSE		A_24_P703674	AK023907	0.84942	0.294
A_23_P107775	TMEM190	0.29382	0.01402		FALSE	FALSE	FALSE	FALSE		A_24_P781846	AK024092	1.22616	0.0305
A_23_P107795	ATP5SL	1.26541	0.00715		FALSE	FALSE	FALSE	FALSE		A_23_P391382	AK024110	1.19565	0.514
A_23_P107801	C19orf44	1.04631	0.58143		FALSE	FALSE	FALSE	FALSE		A_24_P639581	AK024127	0.37376	0.00903
A_23_P107847	LILRA5	0.96163	0.96622		FALSE	FALSE	FALSE	FALSE		A_24_P718672	AK024173	1.1506	0.157
A_23_P10785	VTI1A	0.84335	0.06696		FALSE	FALSE	FALSE	FALSE		A_24_P800734	AK024184	1.04105	0.861
A_23_P107855	FIZ1	1.06317	0.62275		A_23_P107855	FIZ1	1.06317	0.62275		A_32_P3131	AK024243	0.83255	0.0501
A_23_P107855					FALSE	FALSE	FALSE	FALSE		A_24_P923984	AK024292	0.80907	0.119
A_23_P107881	ZNF563	1.51237	0.00308		FALSE	FALSE	FALSE	FALSE		A_23_P395194	AK024372	0.9971	0.978
A_23_P107894	YIPF2	1.09654	0.34852		FALSE	FALSE	FALSE	FALSE		A_24_P367543	AK024382	1.2122	0.123
A_23_P107903	RGL3	1.4397	5e-05		FALSE	FALSE	FALSE	FALSE		A_24_P84370	AK024470	1.1721	0.0941
A_23_P107911	KLK10	1.01088	0.98887		FALSE	FALSE	FALSE	FALSE		A_32_P218806	AK024516	0.9431	0.534
A_23_P107933	VRK3	0.94725	0.53185		FALSE	FALSE	FALSE	FALSE		A_32_P210516	AK024566	1.07456	0.504
A_23_P107942	ZNF473	0.86769	0.11072		A_23_P107942	ZNF473	0.86769	0.11072		A_24_P629900	AK024602	0.86944	0.122
A_23_P107942					FALSE	FALSE	FALSE	FALSE		A_24_P153542	AK024684	0.60576	1.91e-07
A_23_P107959	NOSIP	1.05387	0.5518		FALSE	FALSE	FALSE	FALSE		A_24_P46927	AK024824	1.06549	0.75
A_23_P107963	FUT1	0.93108	0.39656		FALSE	FALSE	FALSE	FALSE		A_24_P690273	AK024900	1.14115	0.143
A_23_P107974	FUT2	0.70117	0.17722		FALSE	FALSE	FALSE	FALSE		A_24_P324479	AK024930	1.87446	5.26e-06
A_23_P10798	CNP	0.72318	0.00084		FALSE	FALSE	FALSE	FALSE		A_24_P728115	AK024937	0.99262	0.951
A_23_P107981	SULT2B1	1.3682	0.06287		FALSE	FALSE	FALSE	FALSE		A_24_P642771	AK024956	1.89582	9.42e-11
A_23_P107994	TMEM160	0.74314	0.00139		FALSE	FALSE	FALSE	FALSE		A_24_P158298	AK025116	0.18777	0.00584
A_23_P108028	ZNF146	1.00561	0.95189		FALSE	FALSE	FALSE	FALSE		A_24_P544872	AK025156	0.92221	0.739
A_23_P108042	NCR1	0.87714	0.88857		FALSE	FALSE	FALSE	FALSE		A_24_P453259	AK025316	0.70032	0.00039
A_23_P108054	TMEM86B	0.89019	0.23847		FALSE	FALSE	FALSE	FALSE		A_24_P674443	AK025360	1.00738	0.943
A_23_P108062	LGALS7B	1.1206	0.65837		FALSE	FALSE	FALSE	FALSE		A_24_P916364	AK025613	0.86686	0.131
A_23_P108075	SLC7A10	1.01063	0.98912		FALSE	FALSE	FALSE	FALSE		A_24_P923113	AK025704	1.23331	0.0511
A_23_P108082	CREB3L3	0.90873	0.92233		FALSE	FALSE	FALSE	FALSE		A_32_P202438	AK025716	0.91829	0.392
A_23_P108103	AK000707	2.45074	9.03271e-17		FALSE	FALSE	FALSE	FALSE		A_24_P525917	AK025758	1.11601	0.423
A_23_P108129	ZNF223	1.92295	5.1997e-10		FALSE	FALSE	FALSE	FALSE		A_32_P213822	AK025762	0.79641	0.291
A_23_P108135	AP3D1	0.88529	0.23939		FALSE	FALSE	FALSE	FALSE		A_24_P731255	AK025797	0.93971	0.589
A_23_P108143	GAMT	0.36391	2.1684e-17		FALSE	FALSE	FALSE	FALSE		A_23_P395111	AK025947	0.97952	0.806
A_23_P10815	PUM1	1.07992	0.36008		FALSE	FALSE	FALSE	FALSE		A_24_P133171	AK026078	1.31882	0.00699
A_23_P108157	TJP3	0.66279	4e-05		FALSE	FALSE	FALSE	FALSE		A_24_P870101	AK026209	0.67001	0.00322
A_23_P108170	PSG6	2.57153	2.3282e-20		FALSE	FALSE	FALSE	FALSE		A_32_P112331	AK026225	1.36074	0.00865
A_23_P108180	GRIN3B	0.72808	0.70982		FALSE	FALSE	FALSE	FALSE		A_24_P759647	AK026387	1.45917	3e-05
A_23_P108200	RAB3A	0.98168	0.8822		FALSE	FALSE	FALSE	FALSE		A_24_P93316	AK026408	0.79078	0.0914
A_23_P108216	FXYD1	1.0007	0.99928		FALSE	FALSE	FALSE	FALSE		A_24_P481582	AK026429	1.27757	0.381
A_23_P108221	TSSK6	0.93029	0.8831		FALSE	FALSE	FALSE	FALSE		A_32_P76576	AK026459	0.973	0.778
A_23_P108244	COX6B1	0.83223	0.04326		FALSE	FALSE	FALSE	FALSE		A_24_P465879	AK026466	0.83169	0.0437
A_23_P108265	OR7C2	3.51802	4.64186e-21		FALSE	FALSE	FALSE	FALSE		A_24_P782337	AK026477	1.11619	0.334
A_23_P108280	CYP4F12	33.4832	9.59184e-21		FALSE	FALSE	FALSE	FALSE		A_24_P513262	AK026485	0.78617	0.0135
A_23_P108294	PPAP2C	2.39939	1.15156e-17		FALSE	FALSE	FALSE	FALSE		A_24_P64442	AK026517	1.14295	0.0898
A_23_P1083	GJA4	1.85438	0.10919		A_23_P1083	GJA4	1.85438	0.10919		A_32_P84389	AK026668	1.04531	0.587
A_23_P1083					FALSE	FALSE	FALSE	FALSE		A_23_P26746	AK026675	1.18756	0.116
A_23_P108303	NDUFA7	0.78017	0.00293		FALSE	FALSE	FALSE	FALSE		A_24_P290333	AK026836	0.67203	0.00688
A_23_P108314	ADAMTS10	0.96841	0.95324		FALSE	FALSE	FALSE	FALSE		A_24_P664992	AK026869	1.11408	0.281
A_23_P108326	NR2F6	0.83715	0.07135		A_23_P108326	NR2F6	0.83715	0.07135		A_32_P378821	AK026965	1.26584	0.483
A_23_P108326					FALSE	FALSE	FALSE	FALSE		A_23_P129754	AK027069	1.1474	0.249
A_23_P108331	SGTA	0.96187	0.65793		FALSE	FALSE	FALSE	FALSE		A_23_P399292	AK027091	1.5083	0.00017
A_23_P108342	ZNF571	1.37292	0.03535		A_23_P108342	ZNF571	1.37292	0.03535		A_24_P740692	AK027173	0.69813	0.0243
A_23_P108342					FALSE	FALSE	FALSE	FALSE		A_24_P772276	AK027225	1.31997	0.0018
A_23_P108376	THADA	0.76134	0.00374		FALSE	FALSE	FALSE	FALSE		A_24_P372189	AK027294	1.23713	0.158
A_23_P10839	SEPT2	0.93736	0.46034		A_23_P10839	SEPT2	0.93736	0.46034		A_23_P84749	AK027383	1.23568	0.0449
A_23_P10839					FALSE	FALSE	FALSE	FALSE		A_24_P937582	AK027610	0.83238	0.0443
A_23_P108394	THC2783023	0.69937	0.00055		FALSE	FALSE	FALSE	FALSE		A_23_P415532	AK054879	0.57403	5.36e-06
A_23_P108404	AGAP1	0.96028	0.66586		A_23_P108404	AGAP1	0.96028	0.66586		A_32_P224888	AK054895	1.72614	0.379
A_23_P108404					FALSE	FALSE	FALSE	FALSE		A_24_P941597	AK055067	1.22178	0.0666
A_23_P108415	DARS	1.05416	0.51147		FALSE	FALSE	FALSE	FALSE		A_24_P778741	AK055214	1.28477	0.00226
A_23_P108427	THC2604598	1.01439	0.98517		FALSE	FALSE	FALSE	FALSE		A_24_P35935	AK055438	0.58116	4e-05
A_23_P108437	FZD5	1.77687	7.11421e-07		FALSE	FALSE	FALSE	FALSE		A_24_P538567	AK055501	0.89792	0.213
A_23_P108463	WDR35	0.72469	0.00081		FALSE	FALSE	FALSE	FALSE		A_24_P303852	AK055619	0.83697	0.0552
A_23_P108492	MARS2	0.75666	0.00401		A_23_P108492	MARS2	0.75666	0.00401		A_32_P88776	AK055647	1.09648	0.396
A_23_P108492					FALSE	FALSE	FALSE	FALSE		A_24_P487901	AK055795	0.41675	0.0376
A_23_P108501	EPHA4	0.42727	6.32795e-12		FALSE	FALSE	FALSE	FALSE		A_24_P611182	AK055821	1.13794	0.109
A_23_P108514	STK16	0.92951	0.39629		FALSE	FALSE	FALSE	FALSE		A_24_P924697	AK055915	1.01717	0.859
A_23_P108522	FAM134A	1.60838	3.25182e-08		FALSE	FALSE	FALSE	FALSE		A_32_P104617	AK055960	0.95848	0.602
A_23_P108534	A_23_P108534	2.01601	0.04527		FALSE	FALSE	FALSE	FALSE		A_24_P765795	AK055981	0.81752	0.0218
A_23_P108546	REG1P	0.99347	0.99321		FALSE	FALSE	FALSE	FALSE		A_24_P606239	AK056073	0.7853	0.0114
A_23_P108554	DDX1	1.17037	0.04992		FALSE	FALSE	FALSE	FALSE		A_24_P639629	AK056245	1.0179	0.846
A_23_P108564	B3GALT1	4.16202	0.00297		FALSE	FALSE	FALSE	FALSE		A_24_P42308	AK056449	1.4593	0.00316
A_23_P108574	PRKD3	0.54405	1.17383e-10		FALSE	FALSE	FALSE	FALSE		A_23_P258048	AK056630	1.35628	0.00049
A_23_P10858	ANKLE2	1.07833	0.41498		A_23_P10858	ANKLE2	1.07833	0.41498		A_24_P239309	AK056664	1.23908	0.222
A_23_P10858					FALSE	FALSE	FALSE	FALSE		A_24_P927650	AK056744	1.12505	0.246
A_23_P108592	PPP3R1	0.88681	0.33147		FALSE	FALSE	FALSE	FALSE		A_24_P633349	AK056973	0.98968	0.919
A_23_P108604	MAP4K4	0.98561	0.98515		FALSE	FALSE	FALSE	FALSE		A_24_P350200	AK057071	0.98972	0.903
A_23_P108641	FAM136A	0.91606	0.3894		FALSE	FALSE	FALSE	FALSE		A_32_P105110	AK057196	1.55892	0.0182
A_23_P108657	WDSUB1	1.55081	5.52655e-06		A_23_P108657	WDSUB1	1.55081	5.52655e-06		A_32_P121716	AK057443	0.79326	0.0113
A_23_P108657					FALSE	FALSE	FALSE	FALSE		A_24_P921103	AK057576	1.09104	0.489
A_23_P108662	GCS1	1.0938	0.2636		A_23_P108662	GCS1	1.0938	0.2636		A_24_P892402	AK057652	1.46671	5e-05
A_23_P108662					FALSE	FALSE	FALSE	FALSE		A_24_P376139	AK057798	1.07694	0.444
A_23_P108673	FAM176A	0.91143	0.43262		FALSE	FALSE	FALSE	FALSE		A_24_P33785	AK057830	1.43883	0.0002
A_23_P108699	FSHR	1.47257	0.39897		FALSE	FALSE	FALSE	FALSE		A_32_P196918	AK057956	0.6087	1e-05
A_23_P10870	DOLK	1.08248	0.34965		A_23_P10870	DOLK	1.08248	0.34965		A_24_P510116	AK057970	0.5973	9.8e-06
A_23_P10870					FALSE	FALSE	FALSE	FALSE		A_24_P920861	AK057971	1.2415	0.128
A_23_P108708	RNF181	1.38984	0.00028		FALSE	FALSE	FALSE	FALSE		A_32_P112655	AK058000	1.28465	0.00727
A_23_P10873	TLR1	3.21865	0.02418		FALSE	FALSE	FALSE	FALSE		A_32_P102653	AK058169	1.015	0.985
A_23_P108734	ALLC	1.01946	0.98011		FALSE	FALSE	FALSE	FALSE		A_24_P162145	AK074181	1.04119	0.643
A_23_P108743	XIRP2	0.95542	0.95929		FALSE	FALSE	FALSE	FALSE		A_24_P931974	AK074670	0.76563	0.00269
A_23_P108751	FHL2	1.44883	1e-05		FALSE	FALSE	FALSE	FALSE		A_32_P105469	AK074696	1.99275	5.3e-10
A_23_P108761	C2orf29	1.02359	0.78459		FALSE	FALSE	FALSE	FALSE		A_32_P91186	AK074776	1.07089	0.622
A_23_P108785	ACTR3	0.78367	0.00622		A_23_P108785	ACTR3	0.78367	0.00622		A_24_P726399	AK075052	0.7654	0.00121
A_23_P108785					FALSE	FALSE	FALSE	FALSE		A_24_P738859	AK075186	0.88367	0.111
A_23_P108819	SFXN5	0.67302	0.14713		FALSE	FALSE	FALSE	FALSE		A_24_P136484	AK090397	0.99067	0.92
A_23_P108823	OSBPL6	0.58516	1.45113e-08		FALSE	FALSE	FALSE	FALSE		A_24_P940615	AK090407	0.90464	0.297
A_23_P108835	YPEL5	2.17341	2.31696e-16		FALSE	FALSE	FALSE	FALSE		A_24_P333357	AK090463	1.06513	0.481
A_23_P108842	DUSP2	0.75207	0.03134		FALSE	FALSE	FALSE	FALSE		A_24_P341972	AK090466	0.86043	0.174
A_23_P10885	ZNF224	1.48028	0.00013		FALSE	FALSE	FALSE	FALSE		A_32_P136033	AK090477	1.11088	0.386
A_23_P108871	ZC3H8	1.0523	0.51215		A_23_P108871	ZC3H8	1.0523	0.51215		A_32_P125639	AK090499	0.97327	0.972
A_23_P108871					FALSE	FALSE	FALSE	FALSE		A_24_P376159	AK090720	0.7151	0.0309
A_23_P108883	KCNK12	0.21013	0.00448		FALSE	FALSE	FALSE	FALSE		A_32_P201958	AK090739	0.65397	3.04e-07
A_23_P108911	TRIM54	1.81825	0.3165		FALSE	FALSE	FALSE	FALSE		A_32_P430743	AK090766	1.79301	4.57e-06
A_23_P108922	MOBKL1B	0.67041	7e-05		FALSE	FALSE	FALSE	FALSE		A_24_P50918	AK090830	1.77274	0.369
A_23_P108932	RPL23AP13	0.82203	0.8343		A_23_P108932	RPL23AP13	0.82203	0.8343		A_24_P170707	AK091192	0.77567	0.0146
A_23_P108932					FALSE	FALSE	FALSE	FALSE		A_32_P118220	AK091308	0.96151	0.691
A_23_P108948	MREG	0.87205	0.13256		A_23_P108948	MREG	0.87205	0.13256		A_32_P105976	AK091337	1.02857	0.736
A_23_P108948					FALSE	FALSE	FALSE	FALSE		A_24_P509948	AK091348	1.0214	0.837
A_23_P108970	NPHP1	1.66704	0.17174		FALSE	FALSE	FALSE	FALSE		A_32_P1144	AK091357	0.56406	5.11e-06
A_23_P108990	BC002534	0.97565	0.97662		FALSE	FALSE	FALSE	FALSE		A_24_P5026	AK091569	0.7535	0.00142
A_23_P108994	RPN2	0.96542	0.70767		FALSE	FALSE	FALSE	FALSE		A_32_P55045	AK091722	0.8551	0.102
A_23_P109001	KIAA0406	0.77392	0.01157		A_23_P109001	KIAA0406	0.77392	0.01157		A_32_P62769	AK091784	1.01059	0.915
A_23_P109001					FALSE	FALSE	FALSE	FALSE		A_32_P157465	AK091904	1.27287	0.734
A_23_P109017	SFRS6	0.75229	0.00637		FALSE	FALSE	FALSE	FALSE		A_32_P13417	AK091942	0.84984	0.0433
A_23_P10902	FRZB	1.32747	0.27037		FALSE	FALSE	FALSE	FALSE		A_23_P384825	AK092094	1.00875	0.949
A_23_P109026	KCNK15	1.50059	0.00183		FALSE	FALSE	FALSE	FALSE		A_24_P392407	AK092271	1.75199	3e-05
A_23_P109034	SDC4	1.82396	4.75671e-11		FALSE	FALSE	FALSE	FALSE		A_32_P148075	AK092349	1.85364	0.00038
A_23_P109055	TP53RK	0.76806	0.00296		A_23_P109055	TP53RK	0.76806	0.00296		A_32_P429876	AK092378	0.60543	1e-05
A_23_P109055					FALSE	FALSE	FALSE	FALSE		A_24_P119381	AK092379	1.07834	0.468
A_23_P109072	SALL4	0.78477	0.07918		A_23_P109072	SALL4	0.78477	0.07918		A_24_P696507	AK092810	0.84025	0.0447
A_23_P109072					FALSE	FALSE	FALSE	FALSE		A_24_P823514	AK092875	0.70351	0.00118
A_23_P10911	P76	1.06586	0.47289		FALSE	FALSE	FALSE	FALSE		A_32_P213637	AK092942	1.40817	0.0001
A_23_P109122	EBF4	0.84596	0.15628		FALSE	FALSE	FALSE	FALSE		A_24_P456468	AK093429	0.98751	0.987
A_23_P109133	AVP	1.62676	0.00044		A_23_P109133	AVP	1.62676	0.00044		A_24_P932680	AK093521	0.90868	0.554
A_23_P109133					FALSE	FALSE	FALSE	FALSE		A_32_P71310	AK093532	1.07017	0.624
A_23_P109143	PRNP	1.32499	1.16419e-11		FALSE	FALSE	FALSE	FALSE		A_24_P503669	AK093628	0.72135	0.00017
A_23_P109171	BFSP1	1.8792	1.64924e-10		A_23_P109171	BFSP1	1.8792	1.64924e-10		A_24_P479645	AK093640	0.99894	0.991
A_23_P109171					FALSE	FALSE	FALSE	FALSE		A_24_P566968	AK093869	0.69392	0.0211
A_23_P109184	INSM1	0.25882	0.05738		FALSE	FALSE	FALSE	FALSE		A_32_P191941	AK093872	3.30526	3.34e-09
A_23_P109193	NAPB	1.52392	0.00716		A_23_P109193	NAPB	1.52392	0.00716		A_32_P204330	AK093982	1.00856	0.923
A_23_P109193					FALSE	FALSE	FALSE	FALSE		A_32_P185140	AK094175	0.63262	4e-05
A_23_P109201	C20orf3	1.26838	0.00561		FALSE	FALSE	FALSE	FALSE		A_24_P923190	AK094415	0.88872	0.272
A_23_P109224	THC2655417	1.41799	0.00243		FALSE	FALSE	FALSE	FALSE		A_24_P127954	AK094571	1.04524	0.787
A_23_P109229	SPAG4L	0.599	0.43387		FALSE	FALSE	FALSE	FALSE		A_32_P152255	AK094623	0.88144	0.213
A_23_P109235	RALY	0.68784	0.0002		FALSE	FALSE	FALSE	FALSE		A_32_P103558	AK094799	0.72328	0.21
A_23_P109254	RBM39	1.20323	0.04332		FALSE	FALSE	FALSE	FALSE		A_32_P225806	AK094950	1.18358	0.329
A_23_P109269	LAMA5	0.70383	0.00045		FALSE	FALSE	FALSE	FALSE		A_23_P54983	AK095097	0.39564	0.00475
A_23_P10927	TM2D2	1.31274	0.00304		A_23_P10927	TM2D2	1.31274	0.00304		A_24_P450172	AK095151	1.56463	2e-05
A_23_P10927					FALSE	FALSE	FALSE	FALSE		A_32_P179590	AK095225	0.59441	8.48e-09
A_23_P109286	GRIK1	1.05127	0.94838		FALSE	FALSE	FALSE	FALSE		A_24_P289625	AK095583	2.06869	6.12e-08
A_23_P109304	SLC5A3	0.64886	2e-05		A_23_P109304	SLC5A3	0.64886	2e-05		A_32_P24651	AK095707	0.87324	0.118
A_23_P109304					FALSE	FALSE	FALSE	FALSE		A_32_P425876	AK095904	1.08682	0.473
A_23_P109320	DSCR6	0.42086	0.00043		FALSE	FALSE	FALSE	FALSE		A_24_P221385	AK095945	1.55482	0.00035
A_23_P109322	PCP4	0.31362	4.29064e-27		FALSE	FALSE	FALSE	FALSE		A_24_P415928	AK096020	1.12867	0.702
A_23_P109333	C21orf33	0.69235	3e-05		FALSE	FALSE	FALSE	FALSE		A_24_P247872	AK096129	0.19692	0.00017
A_23_P109345	PTTG1IP	1.17237	0.06094		FALSE	FALSE	FALSE	FALSE		A_24_P519638	AK096250	1.17312	0.0931
A_23_P10936	KRTAP4-1	1.78302	1.10605e-07		FALSE	FALSE	FALSE	FALSE		A_32_P32043	AK096405	0.8091	0.0324
A_23_P109382	GSC2	0.43018	0.17594		FALSE	FALSE	FALSE	FALSE		A_32_P155035	AK096500	0.80484	0.024
A_23_P109393	ARVCF	0.90106	0.33176		FALSE	FALSE	FALSE	FALSE		A_32_P199420	AK096537	0.99773	0.985
A_23_P109410	THAP7	0.93106	0.41698		A_23_P109410	THAP7	0.93106	0.41698		A_23_P147578	AK096677	1.92928	0.0001
A_23_P109410					FALSE	FALSE	FALSE	FALSE		A_24_P230767	AK096974	1.02171	0.883
A_23_P109420	BMS1	0.9064	0.23793		FALSE	FALSE	FALSE	FALSE		A_23_P395670	AK096991	0.48358	0.00391
A_23_P109427	GSTT2	0.68847	0.17979		A_23_P109427	GSTT2	0.68847	0.17979		A_24_P761130	AK097080	1.3518	0.00019
A_23_P109427					FALSE	FALSE	FALSE	FALSE		A_24_P282083	AK097085	1.28653	0.00378
A_23_P109436	ADORA2A	0.66769	1.9273e-06		A_23_P109436	ADORA2A	0.66769	1.9273e-06		A_24_P933400	AK097112	0.61692	4.36e-07
A_23_P109436					FALSE	FALSE	FALSE	FALSE		A_24_P342020	AK097166	0.92134	0.41
A_23_P109442	HPS4	1.34079	0.00084		FALSE	FALSE	FALSE	FALSE		A_24_P359105	AK097222	0.71608	0.0209
A_23_P109446	HPS4	1.1946	0.03758		FALSE	FALSE	FALSE	FALSE		A_32_P37089	AK097700	0.81155	0.0106
A_23_P109452	CHEK2	0.62919	2.51755e-06		FALSE	FALSE	FALSE	FALSE		A_24_P273523	AK097965	1.16464	0.0898
A_23_P10947	STAC3	0.94122	0.60532		FALSE	FALSE	FALSE	FALSE		A_24_P841704	AK098126	0.9522	0.921
A_23_P109470	THOC5	0.91307	0.29154		FALSE	FALSE	FALSE	FALSE		A_32_P88603	AK098129	0.8466	0.112
A_23_P109488	PIK3IP1	0.71993	0.00156		FALSE	FALSE	FALSE	FALSE		A_32_P214817	AK098210	0.50417	1.94e-08
A_23_P109508	NCF4	3.52951	0.00425		FALSE	FALSE	FALSE	FALSE		A_32_P51518	AK098220	0.8872	0.204
A_23_P109547	SMCR7L	0.75918	0.00216		FALSE	FALSE	FALSE	FALSE		A_24_P247892	AK098257	0.78934	0.286
A_23_P10956	PGM5	1.1893	0.05966		FALSE	FALSE	FALSE	FALSE		A_24_P652318	AK098360	0.73843	0.00432
A_23_P109593	TBC1D22A	1.30329	0.00131		FALSE	FALSE	FALSE	FALSE		A_24_P238649	AK098372	0.97964	0.87
A_23_P109606	SBF1	0.97679	0.79695		FALSE	FALSE	FALSE	FALSE		A_24_P740774	AK098417	0.80557	0.0173
A_23_P109614	MOBP	0.22363	0.01762		A_23_P109614	MOBP	0.22363	0.01762		A_23_P119500	AK098427	0.47972	1.34e-09
A_23_P109614					FALSE	FALSE	FALSE	FALSE		A_24_P419017	AK098478	1.26876	0.00688
A_23_P109636	LRIG1	0.73573	0.00227		A_23_P109636	LRIG1	0.73573	0.00227		A_24_P307785	AK098491	0.8208	0.0353
A_23_P109636					FALSE	FALSE	FALSE	FALSE		A_32_P153833	AK098597	1.73977	2.71e-07
A_23_P109643	ABTB1	2.42829	2.23935e-18		FALSE	FALSE	FALSE	FALSE		A_24_P358063	AK098637	0.64959	0.452
A_23_P109655	TMEM22	2.69946	0.08194		FALSE	FALSE	FALSE	FALSE		A_32_P220762	AK123248	0.48657	6.5e-14
A_23_P10966	GABRB3	0.93524	0.9439		FALSE	FALSE	FALSE	FALSE		A_32_P53234	AK123333	1.10906	0.608
A_23_P109677	LOC131691	0.84396	0.04075		FALSE	FALSE	FALSE	FALSE		A_32_P44620	AK123438	0.69741	0.0002
A_23_P109682	AZI2	1.3434	0.00157		FALSE	FALSE	FALSE	FALSE		A_24_P456944	AK123446	1.68759	8.86e-08
A_23_P109720	AF116706	0.99252	0.99244		FALSE	FALSE	FALSE	FALSE		A_32_P193218	AK123506	0.91968	0.359
A_23_P109733	CCDC52	1.00952	0.91075		A_23_P109733	CCDC52	1.00952	0.91075		A_32_P159254	AK123584	1.56441	0.00971
A_23_P109733					FALSE	FALSE	FALSE	FALSE		A_32_P160537	AK123610	0.95927	0.962
A_23_P109768	RNF7	1.1061	0.238		FALSE	FALSE	FALSE	FALSE		A_32_P78208	AK123627	0.66276	8.63e-07
A_23_P109774	ZBTB11	1.16327	0.12722		FALSE	FALSE	FALSE	FALSE		A_32_P36582	AK123649	1.14139	0.194
A_23_P109785	NR1I2	1.00084	0.99914		FALSE	FALSE	FALSE	FALSE		A_24_P494230	AK123750	0.84496	0.101
A_23_P109794	ANKRD28	0.8495	0.0673		FALSE	FALSE	FALSE	FALSE		A_32_P158723	AK123861	0.80478	0.0112
A_23_P10980	LPHN3	1.07171	0.92849		FALSE	FALSE	FALSE	FALSE		A_32_P74206	AK124070	1.15498	0.724
A_23_P109812	SYN2	1.04348	0.95612		FALSE	FALSE	FALSE	FALSE		A_24_P8140	AK124166	1.05248	0.548
A_23_P109821	TADA3L	0.4942	6.38236e-14		FALSE	FALSE	FALSE	FALSE		A_32_P154731	AK124192	0.95103	0.571
A_23_P109843	IL5RA	1.05793	0.9419		FALSE	FALSE	FALSE	FALSE		A_24_P538708	AK124263	1.40297	4e-05
A_23_P109864	GHSR	1.73009	3e-05		FALSE	FALSE	FALSE	FALSE		A_32_P23525	AK124281	1.15425	0.111
A_23_P10987	A_23_P10987	1.02217	0.79409		FALSE	FALSE	FALSE	FALSE		A_24_P911112	AK124344	1.34752	0.0145
A_23_P109877	WDR82	0.77358	0.00194		FALSE	FALSE	FALSE	FALSE		A_32_P220580	AK124352	1.16957	0.218
A_23_P109881	ITIH4	1.03623	0.8385		A_23_P109881	ITIH4	1.03623	0.8385		A_24_P943843	AK124515	0.93376	0.404
A_23_P109881					FALSE	FALSE	FALSE	FALSE		A_23_P430528	AK124598	2.09681	2.73e-09
A_23_P109895	SLC26A6	0.51513	7.83735e-12		FALSE	FALSE	FALSE	FALSE		A_32_P44808	AK124941	1.6295	6e-05
A_23_P109907	ILDR1	1.33529	0.00241		FALSE	FALSE	FALSE	FALSE		A_32_P201041	AK124956	1.82323	5.2e-08
A_23_P109913	CXCR6	1.25408	0.04659		A_23_P109913	CXCR6	1.25408	0.04659		A_32_P190461	AK125099	1.09471	0.39
A_23_P109913					FALSE	FALSE	FALSE	FALSE		A_24_P925211	AK125129	1.60697	2.89e-06
A_23_P109928	PSMD6	1.5088	4.00436e-06		FALSE	FALSE	FALSE	FALSE		A_32_P37461	AK125269	0.84724	0.0763
A_23_P109934	HEMK1	1.18607	0.05218		A_23_P109934	HEMK1	1.18607	0.05218		A_24_P350708	AK125313	1.23848	0.0276
A_23_P109934					FALSE	FALSE	FALSE	FALSE		A_32_P220372	AK125452	0.52077	0.0822
A_23_P10995	RBMS3	3.36907	0.01048		FALSE	FALSE	FALSE	FALSE		A_32_P98059	AK126329	1.06362	0.475
A_23_P109950	ACVR2B	1.34808	0.01237		FALSE	FALSE	FALSE	FALSE		A_32_P222362	AK127132	1.01613	0.867
A_23_P109964	CCDC54	0.88819	0.90233		FALSE	FALSE	FALSE	FALSE		A_24_P497437	AK127309	0.90774	0.394
A_23_P109974	RAB6B	1.34906	0.00086		FALSE	FALSE	FALSE	FALSE		A_24_P887615	AK128103	1.03599	0.963
A_23_P109988	CD86	6.37943	1.20343e-08		FALSE	FALSE	FALSE	FALSE		A_32_P192984	AK128396	1.15411	0.0884
A_23_P110005	NICN1	0.82788	0.03319		FALSE	FALSE	FALSE	FALSE		A_24_P934162	AK128413	0.77853	0.121
A_23_P110022	GATA2	1.25929	0.01419		FALSE	FALSE	FALSE	FALSE		A_24_P735072	AK128436	1.45446	0.227
A_23_P110031	ZNF589	0.99273	0.92962		FALSE	FALSE	FALSE	FALSE		A_32_P18357	AK128559	1.72076	2.66e-06
A_23_P11005	ADAMTS7	1.5175	5e-05		A_23_P11005	ADAMTS7	1.5175	5e-05		A_24_P196568	AK128751	1.08061	0.39
A_23_P11005					FALSE	FALSE	FALSE	FALSE		A_32_P146579	AK128756	0.76919	0.0398
A_23_P110052	FOXL2	0.65587	0.45614		FALSE	FALSE	FALSE	FALSE		A_32_P194372	AK129547	1.36927	0.00098
A_23_P110062	EIF2B5	0.85769	0.05999		FALSE	FALSE	FALSE	FALSE		A_24_P923300	AK129724	0.31818	0.0208
A_23_P110076	WDR53	0.99309	0.93771		FALSE	FALSE	FALSE	FALSE		A_24_P356830	AK129956	0.97789	0.813
A_23_P110090	WDR52	0.5021	9.50016e-07		FALSE	FALSE	FALSE	FALSE		A_24_P110306	AK130207	1.74694	6.79e-08
A_23_P110108	SLC12A8	0.93781	0.49519		FALSE	FALSE	FALSE	FALSE		A_32_P84580	AK130486	1.1507	0.116
A_23_P110116	SH3BP2	0.82776	0.09056		FALSE	FALSE	FALSE	FALSE		A_23_P106412	AK130644	0.94612	0.544
A_23_P110122	CCNG2	1.48103	3e-05		A_23_P110122	CCNG2	1.48103	3e-05		A_32_P66674	AK130716	0.81712	0.368
A_23_P110122					FALSE	FALSE	FALSE	FALSE		A_32_P30330	AK130878	0.68252	0.679
A_23_P110135	WDR19	0.91381	0.47811		FALSE	FALSE	FALSE	FALSE		A_32_P216122	AK130891	0.82003	0.0567
A_23_P110151	ARHGAP24	0.38457	2.4006e-10		FALSE	FALSE	FALSE	FALSE		A_23_P72372	AK131430	0.79246	0.0094
A_23_P110167	MGST2	1.16628	0.06218		FALSE	FALSE	FALSE	FALSE		A_32_P223551	AK308671	0.85262	0.0558
A_23_P11017	AK021866	0.39995	2.94161e-11		FALSE	FALSE	FALSE	FALSE		A_23_P105963	AK7	0.71581	0.748
A_23_P110175	CTSO	0.8746	0.16761		A_23_P110175	CTSO	0.8746	0.16761		A_32_P132438	AKAP1	0.94548	0.496
A_23_P110175					FALSE	FALSE	FALSE	FALSE		A_23_P317105	AKAP10	1.0611	0.497
A_23_P110184	SC4MOL	0.38261	3.68963e-21		FALSE	FALSE	FALSE	FALSE		A_23_P418477	AKAP11	0.82898	0.0445
A_23_P110196	HERC5	0.47536	0.2574		A_23_P110196	HERC5	0.47536	0.2574		A_23_P214897	AKAP12	0.70676	0.604
A_23_P110196					FALSE	FALSE	FALSE	FALSE		A_24_P142095	AKAP13	1.25745	0.00875
A_23_P1102	ACTA1	0.99784	0.97996		A_23_P1102	ACTA1	0.99784	0.97996		A_23_P313652	AKAP14	1.70484	0.245
A_23_P1102					FALSE	FALSE	FALSE	FALSE		A_23_P359043	AKAP2	0.83292	0.237
A_23_P110204	CXCL5	1.00072	0.9979		FALSE	FALSE	FALSE	FALSE		A_23_P259594	AKAP7	0.58003	0.0033
A_23_P110212	ACSL1	0.74593	0.00122		A_23_P110212	ACSL1	0.74593	0.00122		A_23_P309261	AKAP9	1.07885	0.394
A_23_P110212					FALSE	FALSE	FALSE	FALSE		A_23_P256148	AKIRIN1	0.97125	0.739
A_23_P110234	CSN1S1	0.83525	0.69515		FALSE	FALSE	FALSE	FALSE		A_23_P428819	AKIRIN2	1.19351	0.0365
A_23_P110243	KIAA1627	1.03705	0.6949		A_23_P110243	KIAA1627	1.03705	0.6949		A_24_P912439	AKNA	0.71992	0.277
A_23_P110243					FALSE	FALSE	FALSE	FALSE		A_24_P220947	AKR1C1	1.02898	0.817
A_23_P11025	ZNF185	1.09526	0.28654		FALSE	FALSE	FALSE	FALSE		A_24_P944472	AKT1S1	2.18067	0.167
A_23_P110253	KIT	1.01921	0.94175		FALSE	FALSE	FALSE	FALSE		A_32_P145335	AL049387	0.7832	0.00528
A_23_P110266	C4orf31	0.63048	0.41904		FALSE	FALSE	FALSE	FALSE		A_32_P208039	AL049390	1.2199	0.043
A_23_P110276	MGC10981	0.68207	0.46412		FALSE	FALSE	FALSE	FALSE		A_24_P722068	AL050013	1.24162	0.024
A_23_P110288	GSTCD	0.62045	2.24413e-06		FALSE	FALSE	FALSE	FALSE		A_24_P873598	AL050122	0.7366	0.0007
A_23_P110299	TACR3	0.58722	0.35118		FALSE	FALSE	FALSE	FALSE		A_24_P937691	AL050204	0.96561	0.698
A_23_P110304	CNOT6L	0.68344	0.0012		FALSE	FALSE	FALSE	FALSE		A_24_P195821	AL050285	0.67839	0.644
A_23_P110319	FLJ21511	1.03568	0.96368		A_23_P110319	FLJ21511	1.03568	0.96368		A_32_P93045	AL080082	0.4531	7.58e-13
A_23_P110319					FALSE	FALSE	FALSE	FALSE		A_32_P147969	AL080232	1.4383	0.00025
A_23_P11032	SLC9A7	1.29639	0.00294		FALSE	FALSE	FALSE	FALSE		A_24_P823096	AL109708	1.96823	0.246
A_23_P110345	CHIC2	1.36808	0.0067		A_23_P110345	CHIC2	1.36808	0.0067		A_32_P135007	AL110237	0.81242	0.016
A_23_P110345					FALSE	FALSE	FALSE	FALSE		A_24_P848352	AL117571	0.39822	5.55e-06
A_23_P110362	MAPKSP1	0.87492	0.12529		FALSE	FALSE	FALSE	FALSE		A_24_P114671	AL117599	1.26872	0.0105
A_23_P110386	USP46	2.20217	0.01163		FALSE	FALSE	FALSE	FALSE		A_24_P355006	AL133090	0.98029	0.98
A_23_P110403	PDLIM3	1.01427	0.98538		FALSE	FALSE	FALSE	FALSE		A_32_P89087	AL134462	0.87959	0.257
A_23_P110412	FLJ12993	1.01455	0.98515		FALSE	FALSE	FALSE	FALSE		A_23_P355965	AL136830	0.82901	0.0486
A_23_P110430	MSX1	1.00366	0.99622		FALSE	FALSE	FALSE	FALSE		A_24_P545091	AL137292	0.95693	0.956
A_23_P110433	PPWD1	0.96073	0.64882		FALSE	FALSE	FALSE	FALSE		A_24_P942589	AL137342	0.36676	7.13e-18
A_23_P110445	APBB3	0.74531	0.00095		FALSE	FALSE	FALSE	FALSE		A_23_P140780	AL137668	1.32874	0.251
A_23_P110462	PCDHB1	1.04983	0.94969		FALSE	FALSE	FALSE	FALSE		A_24_P916031	AL138396	0.55523	0.00431
A_23_P110473	NAIP	0.7282	0.00192		A_23_P110473	NAIP	0.7282	0.00192		A_24_P687372	AL360201	1.08627	0.507
A_23_P110473					FALSE	FALSE	FALSE	FALSE		A_24_P255543	AL390214	1.51424	2e-05
A_23_P110492	MARCH6	1.20546	0.05792		FALSE	FALSE	FALSE	FALSE		A_32_P56497	AL536879	0.85809	0.193
A_23_P110504	CLPTM1L	0.99496	0.95821		FALSE	FALSE	FALSE	FALSE		A_24_P516728	AL547890	1.76725	9.42e-10
A_23_P11051	THOC2	0.79546	0.01786		FALSE	FALSE	FALSE	FALSE		A_24_P928319	AL573187	0.3014	0.00111
A_23_P110531	FST	8.97336	3.76373e-06		A_23_P110531	FST	8.97336	3.76373e-06		A_24_P937158	AL713623	1.3369	0.0328
A_23_P110531					FALSE	FALSE	FALSE	FALSE		A_32_P161455	AL831999	0.53645	8.03e-09
A_23_P110557	UNC5A	0.73026	0.00847		FALSE	FALSE	FALSE	FALSE		A_24_P665185	AL832142	1.15764	0.114
A_23_P110569	TRIM36	0.5712	0.0006		A_23_P110569	TRIM36	0.5712	0.0006		A_24_P668351	AL832146	0.93635	0.516
A_23_P110569					FALSE	FALSE	FALSE	FALSE		A_32_P1657	AL832253	1.62518	0.00024
A_23_P110571	MAST4	1.20344	0.01991		A_23_P110571	MAST4	1.20344	0.01991		A_32_P137487	AL832255	0.85018	0.079
A_23_P110571					FALSE	FALSE	FALSE	FALSE		A_24_P419323	AL832319	0.84919	0.502
A_23_P110585	PRELID2	0.91707	0.4103		FALSE	FALSE	FALSE	FALSE		A_24_P924631	AL832806	0.85733	0.0969
A_23_P110598	WDR36	1.0872	0.32563		FALSE	FALSE	FALSE	FALSE		A_32_P164916	AL833005	0.95452	0.662
A_23_P110606	MAML1	1.00193	0.98256		FALSE	FALSE	FALSE	FALSE		A_24_P854643	AL833114	1.09676	0.408
A_23_P110611	GIN1	1.11268	0.23066		A_23_P110611	GIN1	1.11268	0.23066		A_32_P34926	AL833696	0.96647	0.739
A_23_P110611					FALSE	FALSE	FALSE	FALSE		A_24_P51279	AL833832	0.96868	0.721
A_23_P110624	CTNND2	0.45771	1.93414e-16		FALSE	FALSE	FALSE	FALSE		A_24_P85524	AL833884	0.97878	0.978
A_23_P110643	CDKL3	1.05279	0.69196		A_23_P110643	CDKL3	1.05279	0.69196		A_23_P357504	AL834280	0.40222	3.58e-08
A_23_P110643					FALSE	FALSE	FALSE	FALSE		A_23_P257834	ALB	1.90715	0.00288
A_23_P110655	AF116688	1.6302	2.43123e-07		FALSE	FALSE	FALSE	FALSE		A_32_P74643	ALCAM	0.6905	0.00636
A_23_P110661	SKIV2L2	1.11164	0.21447		FALSE	FALSE	FALSE	FALSE		A_23_P83098	ALDH1A1	1.01832	0.852
A_23_P110686	STC2	1.167	0.82082		FALSE	FALSE	FALSE	FALSE		A_23_P135294	ALDH1B1	0.78001	0.00719
A_23_P110699	ZNF300	1.08024	0.36814		FALSE	FALSE	FALSE	FALSE		A_23_P258887	ALDH1L1	1.25975	0.0102
A_23_P11070	GPR174	0.96702	0.96572		FALSE	FALSE	FALSE	FALSE		A_23_P214944	ALDH8A1	3.39267	0.0106
A_23_P110704	SLU7	1.46174	6e-05		A_23_P110704	SLU7	1.46174	6e-05		A_24_P921584	ALDOA	1.79177	1.34e-06
A_23_P110704					FALSE	FALSE	FALSE	FALSE		A_23_P204333	ALG10	0.93722	0.488
A_23_P11071	PORCN	0.99219	0.92811		FALSE	FALSE	FALSE	FALSE		A_32_P89679	ALG10B	0.81413	0.0179
A_23_P110712	DUSP1	1.5939	2.94975e-06		A_23_P110712	DUSP1	1.5939	2.94975e-06		A_23_P257423	ALG14	1.21713	0.0231
A_23_P110712					FALSE	FALSE	FALSE	FALSE		A_23_P35168	ALG6	0.81377	0.00882
A_23_P110725	PRKAA1	1.02398	0.77103		FALSE	FALSE	FALSE	FALSE		A_24_P795594	ALG9	0.94024	0.472
A_23_P110764	MYOT	0.93358	0.93687		FALSE	FALSE	FALSE	FALSE		A_24_P628384	ALKBH2	0.79518	0.00516
A_23_P110777	LECT2	0.71552	0.74737		FALSE	FALSE	FALSE	FALSE		A_23_P255523	ALKBH4	0.91091	0.253
A_23_P110787	SCAMP1	0.51823	2.46157e-08		FALSE	FALSE	FALSE	FALSE		A_24_P91472	ALKBH7	0.89456	0.209
A_23_P110791	CSF1R	0.68685	7.71101e-06		FALSE	FALSE	FALSE	FALSE		A_23_P312174	ALMS1	1.02669	0.76
A_23_P110802	CENPH	0.72551	0.00062		FALSE	FALSE	FALSE	FALSE		A_23_P435657	ALMS1P	0.70672	0.00134
A_23_P11081	AKAP4	1.06332	0.93647		FALSE	FALSE	FALSE	FALSE		A_23_P2793	ALOX5AP	0.73465	0.00314
A_23_P110811	COX7C	1.07025	0.43657		FALSE	FALSE	FALSE	FALSE		A_24_P347880	ALOXE3	1.07398	0.682
A_23_P110837	IRX4	2.24831	0.07112		FALSE	FALSE	FALSE	FALSE		A_23_P133142	ALPK1	1.46552	3e-05
A_23_P110846	CNOT8	0.95749	0.62596		FALSE	FALSE	FALSE	FALSE		A_23_P377664	ALS2	1.1528	0.121
A_23_P110851	TERT	0.77457	4.48275e-10		FALSE	FALSE	FALSE	FALSE		A_32_P420009	ALS2CL	1.35992	0.00067
A_23_P110879	TRAF3IP2	1.29757	0.00114		FALSE	FALSE	FALSE	FALSE		A_23_P328642	ALS2CR11	1.52602	0.519
A_23_P110882	TSPYL4	0.79262	0.00502		FALSE	FALSE	FALSE	FALSE		A_23_P349343	ALS2CR12	1.04923	0.95
A_23_P110896	SLC17A5	0.929	0.4514		FALSE	FALSE	FALSE	FALSE		A_24_P911896	ALS2CR8	0.44393	0.103
A_23_P110903	SRrp35	1.12812	0.8071		FALSE	FALSE	FALSE	FALSE		A_23_P59988	AMAC1L2	0.90957	0.392
A_23_P110941	GSTA4	1.48523	5e-05		FALSE	FALSE	FALSE	FALSE		A_23_P256504	AMBP	1.84446	1.33e-07
A_23_P110957	FOXF2	1.02226	0.97714		FALSE	FALSE	FALSE	FALSE		A_24_P371962	AMD1	0.75535	0.00051
A_23_P110961	BRP44L	0.57728	1.21336e-08		FALSE	FALSE	FALSE	FALSE		A_32_P122226	AMDHD1	0.93347	0.898
A_23_P111000	PSMB9	1.83258	2.89582e-10		FALSE	FALSE	FALSE	FALSE		A_24_P115990	AMHR2	0.4499	3.26e-06
A_23_P111005	YIPF3	0.90672	0.22298		FALSE	FALSE	FALSE	FALSE		A_23_P1759	AMICA1	1.02346	0.976
A_23_P111020	SRF	0.97217	0.82078		FALSE	FALSE	FALSE	FALSE		A_24_P302506	AMIGO1	0.9637	0.687
A_23_P11103	BMP15	1.78499	0.41406		FALSE	FALSE	FALSE	FALSE		A_23_P14083	AMIGO2	1.29	0.0109
A_23_P111037	HIST1H3A	0.88351	0.19978		FALSE	FALSE	FALSE	FALSE		A_23_P306655	AMIGO3	0.67551	6e-05
A_23_P111041	HIST1H2BI	1.54906	7.30864e-07		A_23_P111041	HIST1H2BI	1.54906	7.30864e-07		A_23_P137116	AMMECR1	0.52031	3.23e-06
A_23_P111041					FALSE	FALSE	FALSE	FALSE		A_23_P209760	AMMECR1L	0.75951	0.00336
A_23_P111054	HIST1H2BB	1.26402	0.00933		A_23_P111054	HIST1H2BB	1.26402	0.00933		A_23_P48455	AMN	2.02591	1.67e-06
A_23_P111054					FALSE	FALSE	FALSE	FALSE		A_23_P166686	AMOTL2	1.57547	1.01e-07
A_23_P111088	OR2B2	1.04094	0.91219		FALSE	FALSE	FALSE	FALSE		A_23_P51787	AMPD1	1.05403	0.946
A_23_P111092	OR2H1	1.56771	0.00123		FALSE	FALSE	FALSE	FALSE		A_24_P174503	AMT	1.27777	0.0327
A_23_P111112	VARS2	0.78778	0.00942		FALSE	FALSE	FALSE	FALSE		A_23_P23611	AMY1C	1.03558	0.719
A_23_P111126	HCP5	3.0459	0.01612		FALSE	FALSE	FALSE	FALSE		A_24_P344890	AMY2B	0.76716	0.0038
A_23_P111132	HSPA1A	0.46035	8.4635e-16		FALSE	FALSE	FALSE	FALSE		A_24_P383649	AMZ1	0.9619	0.672
A_23_P111141	BAT3	1.02984	0.74143		FALSE	FALSE	FALSE	FALSE		A_24_P186346	ANAPC1	1.51452	5.08e-06
A_23_P111155	ZBTB12	0.91712	0.82672		FALSE	FALSE	FALSE	FALSE		A_23_P317800	ANAPC4	1.01732	0.827
A_23_P111171	B3GALT4	1.56031	2.05841e-07		A_23_P111171	B3GALT4	1.56031	2.05841e-07		A_23_P363406	ANGEL1	1.20912	0.0225
A_23_P111171					FALSE	FALSE	FALSE	FALSE		A_24_P28619	ANGEL2	0.95275	0.55
A_23_P111188	ZBTB22	1.05625	0.58231		FALSE	FALSE	FALSE	FALSE		A_23_P216023	ANGPT1	0.83249	0.0975
A_23_P11119	A_23_P11119	0.44097	0.00066		FALSE	FALSE	FALSE	FALSE		A_23_P60079	ANGPT2	0.61393	0.0531
A_23_P111194	SPDEF	0.62834	2.58414e-06		FALSE	FALSE	FALSE	FALSE		A_23_P126706	ANGPTL1	1.0713	0.929
A_23_P111206	FKBP5	0.42088	5.47136e-18		FALSE	FALSE	FALSE	FALSE		A_24_P162485	ANK1	0.71656	0.00122
A_23_P111228	COQ3	0.814	0.01581		FALSE	FALSE	FALSE	FALSE		A_23_P202269	ANK3	1.20959	0.0274
A_23_P111240	PHACTR2	1.48398	2e-05		FALSE	FALSE	FALSE	FALSE		A_23_P370544	ANKAR	1.73608	0.133
A_23_P111260	NT5E	0.86269	0.10731		FALSE	FALSE	FALSE	FALSE		A_23_P207620	ANKFY1	0.84427	0.047
A_23_P111267	SH3BGRL2	1.17064	0.33839		FALSE	FALSE	FALSE	FALSE		A_24_P303145	ANKH	0.52076	5.17e-07
A_23_P111273	TBC1D7	0.8497	0.04157		FALSE	FALSE	FALSE	FALSE		A_23_P10858	ANKLE2	1.07833	0.415
A_23_P111288	TMEM14C	0.93139	0.39828		FALSE	FALSE	FALSE	FALSE		A_24_P940863	ANKMY1	0.99343	0.947
A_23_P111297	RPP40	1.05802	0.53115		FALSE	FALSE	FALSE	FALSE		A_32_P82403	ANKRD11	1.18075	0.0461
A_23_P111303	RBM16	1.02259	0.79055		A_23_P111303	RBM16	1.02259	0.79055		A_23_P130293	ANKRD12	0.97932	0.861
A_23_P111303					FALSE	FALSE	FALSE	FALSE		A_23_P114616	ANKRD13C	1.02285	0.795
A_23_P111306	RBM16	0.90305	0.23548		FALSE	FALSE	FALSE	FALSE		A_24_P188116	ANKRD2	1.41163	0.00238
A_23_P111311	AKAP12	0.98821	0.98784		FALSE	FALSE	FALSE	FALSE		A_32_P66222	ANKRD20A2	0.23781	8.08e-27
A_23_P111321	ARG1	0.93652	0.93921		FALSE	FALSE	FALSE	FALSE		A_23_P305120	ANKRD23	1.11675	0.268
A_23_P111343	BCLAF1	0.58504	3.24487e-06		FALSE	FALSE	FALSE	FALSE		A_23_P115597	ANKRD26	0.65289	7.34e-06
A_23_P111360	HSF2	1.04313	0.63		FALSE	FALSE	FALSE	FALSE		A_23_P97123	ANKRD26L1	0.84505	0.105
A_23_P111361	PPIL6	0.74724	0.41129		A_23_P111361	PPIL6	0.74724	0.41129		A_23_P144684	ANKRD32	0.74813	0.00158
A_23_P111361					FALSE	FALSE	FALSE	FALSE		A_23_P325690	ANKRD35	0.47777	0.26
A_23_P111373	MRS2	0.95032	0.54092		A_23_P111373	MRS2	0.95032	0.54092		A_23_P253622	ANKRD36B	0.50508	5.96e-09
A_23_P111373					FALSE	FALSE	FALSE	FALSE		A_24_P357572	ANKRD42	1.0843	0.325
A_23_P111381	ATG5	1.35331	0.00131		FALSE	FALSE	FALSE	FALSE		A_23_P209347	ANKRD44	0.58206	3.77e-06
A_23_P111395	SLC22A2	0.69261	0.69869		FALSE	FALSE	FALSE	FALSE		A_24_P307498	ANKRD45	15.4876	0
A_23_P111402	RSPO3	0.97734	0.97648		FALSE	FALSE	FALSE	FALSE		A_23_P94095	ANKRD46	1.20288	0.0963
A_23_P111413	TSGA14	1.06876	0.48702		FALSE	FALSE	FALSE	FALSE		A_23_P24365	ANKRD49	0.99898	0.991
A_23_P11144	CHM	0.74361	0.05127		A_23_P11144	CHM	0.74361	0.05127		A_23_P156748	ANKS1A	1.20267	0.0342
A_23_P11144					FALSE	FALSE	FALSE	FALSE		A_24_P358400	ANKS6	0.87386	0.113
A_23_P111452	AGAP3	1.24977	0.01101		FALSE	FALSE	FALSE	FALSE		A_23_P356684	ANLN	0.55372	2.74e-12
A_23_P111480	STAG3L4	0.96011	0.67347		FALSE	FALSE	FALSE	FALSE		A_23_P409093	ANO4	0.85364	0.859
A_23_P111481	ARS2	0.89702	0.27323		FALSE	FALSE	FALSE	FALSE		A_23_P3242	ANP32A	1.04563	0.618
A_23_P111487	ARS2	0.82158	0.0317		FALSE	FALSE	FALSE	FALSE		A_23_P170733	ANTXR2	1.97607	0.0002
A_23_P111492	MOSPD3	0.85478	0.0803		FALSE	FALSE	FALSE	FALSE		A_23_P1170	ANUBL1	0.99584	0.977
A_23_P111506	ENST00000342773	1.20358	0.10802		FALSE	FALSE	FALSE	FALSE		A_23_P60009	ANXA13	0.75139	0.754
A_23_P111517	WBSCR17	0.44401	4.30595e-13		FALSE	FALSE	FALSE	FALSE		A_23_P426305	AOC3	1.18301	0.708
A_23_P111525	BX648200	1.19006	0.06067		FALSE	FALSE	FALSE	FALSE		A_23_P318208	AP1G1	1.31246	0.00143
A_23_P111531	GLI3	0.71454	0.00028		FALSE	FALSE	FALSE	FALSE		A_23_P351695	AP1GBP1	1.05317	0.622
A_23_P111571	HOXA3	1.23474	0.0652		FALSE	FALSE	FALSE	FALSE		A_23_P385295	AP1S3	0.54196	3.47e-07
A_23_P111583	CD36	0.23517	0.00056		A_23_P111583	CD36	0.23517	0.00056		A_24_P64039	AP3M2	0.90714	0.311
A_23_P111583					FALSE	FALSE	FALSE	FALSE		A_24_P367749	AP3S2	1.04374	0.677
A_23_P111593	CYTH3	1.02722	0.80684		FALSE	FALSE	FALSE	FALSE		A_23_P160729	AP4B1	1.59166	1.79e-08
A_23_P11160	MAP7D3	0.90903	0.39487		A_23_P11160	MAP7D3	0.90903	0.39487		A_24_P401645	AP4S1	1.68919	8.62e-07
A_23_P11160					FALSE	FALSE	FALSE	FALSE		A_23_P1998	APBB1	1.41029	0.00556
A_23_P111604	NXPH1	0.97235	0.97121		FALSE	FALSE	FALSE	FALSE		A_24_P234701	APBB2	0.75465	0.0198
A_23_P111621	GTF2IRD1	1.26149	0.00496		FALSE	FALSE	FALSE	FALSE		A_23_P70213	APC	0.78665	2.74e-14
A_23_P111635	STYXL1	1.1387	0.10341		FALSE	FALSE	FALSE	FALSE		A_23_P101905	APC2	1.04148	0.826
A_23_P111657	SHH	1.53694	0.2524		FALSE	FALSE	FALSE	FALSE		A_23_P203255	API5	1.08661	0.389
A_23_P111662	ABCB5	0.98738	0.98699		FALSE	FALSE	FALSE	FALSE		A_23_P27983	APLP1	0.63705	2.87e-06
A_23_P111672	TES	1.0171	0.84347		FALSE	FALSE	FALSE	FALSE		A_23_P54770	APOB48R	0.74201	0.00118
A_23_P111698	MAFK	0.90183	0.29184		FALSE	FALSE	FALSE	FALSE		A_24_P942933	APOBEC3G	0.20167	0.00103
A_23_P1117	ST7L	0.89813	0.26155		FALSE	FALSE	FALSE	FALSE		A_23_P164650	APOE	1.42593	1.25e-09
A_23_P111701	GNG11	1.77072	9e-05		FALSE	FALSE	FALSE	FALSE		A_23_P29237	APOL3	1.30931	0.0158
A_23_P111712	MTERF	0.9704	0.73708		A_23_P111712	MTERF	0.9704	0.73708		A_24_P7594	APOL6	0.82429	0.0629
A_23_P111712					FALSE	FALSE	FALSE	FALSE		A_23_P136986	APOOL	1.88506	4.43e-11
A_23_P111724	RUNDC3B	0.35803	0.0271		A_23_P111724	RUNDC3B	0.35803	0.0271		A_23_P207280	APPBP2	1.28476	0.0175
A_23_P111724					FALSE	FALSE	FALSE	FALSE		A_23_P372834	AQP1	0.80203	0.0116
A_23_P111737	RAMP3	1.02293	0.9766		FALSE	FALSE	FALSE	FALSE		A_23_P417974	AQP11	0.94516	0.651
A_23_P111745	ZMIZ2	0.86314	0.0883		FALSE	FALSE	FALSE	FALSE		A_23_P105184	ARAP1	1.25849	0.0107
A_23_P111753	MRPL32	1.00057	0.9945		FALSE	FALSE	FALSE	FALSE		A_23_P365738	ARC	0.72573	0.739
A_23_P111766	A_23_P111766	1.03026	0.95922		FALSE	FALSE	FALSE	FALSE		A_23_P203103	ARCN1	1.02548	0.758
A_23_P111797	DKFZp434F142	1.57295	1.67113e-06		A_23_P111797	DKFZp434F142	1.57295	1.67113e-06		A_23_P148546	ARD1A	0.85585	0.0949
A_23_P111797					FALSE	FALSE	FALSE	FALSE		A_23_P155890	ARD1B	0.8635	0.192
A_23_P111804	PARP12	1.29364	0.00597		FALSE	FALSE	FALSE	FALSE		A_23_P259071	AREG	0.59784	2e-05
A_23_P111811	ING3	0.94486	0.49243		FALSE	FALSE	FALSE	FALSE		A_24_P566891	ARF1	1.08901	0.349
A_23_P111826	SPAM1	1.02884	0.97064		A_23_P111826	SPAM1	1.02884	0.97064		A_23_P48691	ARF6	1.09684	0.31
A_23_P111826					FALSE	FALSE	FALSE	FALSE		A_24_P166094	ARFIP1	1.00895	0.912
A_23_P111835	DLD	0.96698	0.69387		A_23_P111835	DLD	0.96698	0.69387		A_23_P314070	ARHGAP1	0.74401	0.00056
A_23_P111835					FALSE	FALSE	FALSE	FALSE		A_23_P136805	ARHGAP11A	0.57473	7.09e-11
A_23_P111843	ZNHIT1	0.8719	0.07969		FALSE	FALSE	FALSE	FALSE		A_32_P162250	ARHGAP18	0.81195	0.017
A_23_P111860	RADIL	0.88782	0.29071		A_23_P111860	RADIL	0.88782	0.29071		A_23_P75310	ARHGAP22	1.82441	0.00012
A_23_P111860					FALSE	FALSE	FALSE	FALSE		A_32_P72067	ARHGAP24	0.6777	0.00022
A_23_P111865	ZSCAN21	1.03604	0.68451		A_23_P111865	ZSCAN21	1.03604	0.68451		A_23_P142974	ARHGAP25	2.26982	1.18e-07
A_23_P111865					FALSE	FALSE	FALSE	FALSE		A_24_P28165	ARHGAP26	0.89649	0.195
A_23_P111888	CTHRC1	0.67693	0.03368		A_23_P111888	CTHRC1	0.67693	0.03368		A_23_P141335	ARHGAP27	1.13409	0.163
A_23_P111888					FALSE	FALSE	FALSE	FALSE		A_24_P579356	ARHGAP28	0.6744	0.00057
A_23_P111919	PURG	1.0732	0.9272		A_23_P111919	PURG	1.0732	0.9272		A_24_P333571	ARHGAP29	0.50797	6.44e-07
A_23_P111919					FALSE	FALSE	FALSE	FALSE		A_23_P48535	ARHGAP5	0.91463	0.4
A_23_P11192	UBE2E3	1.14604	0.09206		FALSE	FALSE	FALSE	FALSE		A_23_P64661	ARHGAP9	0.97692	0.976
A_23_P111929	OTUD6B	0.85078	0.13		A_23_P111929	OTUD6B	0.85078	0.13		A_24_P366994	ARHGDIA	0.88419	0.266
A_23_P111929					FALSE	FALSE	FALSE	FALSE		A_23_P216282	ARHGEF10	0.71488	0.00311
A_23_P111947	CDH17	0.98528	0.98474		FALSE	FALSE	FALSE	FALSE		A_23_P386	ARHGEF10L	2.03698	1.18e-10
A_23_P111961	MAK16	0.96323	0.64386		FALSE	FALSE	FALSE	FALSE		A_23_P426809	ARHGEF11	1.20106	0.0541
A_23_P111978	KCNK9	0.92583	0.76836		FALSE	FALSE	FALSE	FALSE		A_23_P76015	ARHGEF17	0.83408	0.0579
A_23_P111981	LYNX1	1.01101	0.91013		FALSE	FALSE	FALSE	FALSE		A_23_P143885	ARHGEF3	1.0373	0.645
A_23_P111995	LOXL2	0.62201	7.09396e-39		A_23_P111995	LOXL2	0.62201	7.09396e-39		A_23_P253221	ARHGEF4	0.99135	0.926
A_23_P111995					FALSE	FALSE	FALSE	FALSE		A_23_P85024	ARHGEF6	0.95918	0.961
A_23_P112004	LRRC6	7.60383	4.06924e-10		FALSE	FALSE	FALSE	FALSE		A_23_P217872	ARID1A	1.2051	0.0771
A_23_P11201	GPR34	0.96085	0.96365		FALSE	FALSE	FALSE	FALSE		A_23_P70701	ARID1B	1.37622	0.00053
A_23_P112016	DLC1	1.0295	0.9701		FALSE	FALSE	FALSE	FALSE		A_32_P74955	ARID2	1.01007	0.902
A_23_P112026	IDO1	1.01712	0.98248		FALSE	FALSE	FALSE	FALSE		A_23_P117515	ARID4A	0.84155	0.0585
A_23_P112061	HGSNAT	1.26909	0.00228		FALSE	FALSE	FALSE	FALSE		A_23_P97871	ARID5B	1.40474	6e-05
A_23_P112078	MFHAS1	1.02515	0.78716		FALSE	FALSE	FALSE	FALSE		A_24_P378202	ARL11	1.48229	1e-05
A_23_P112086	DEFA5	0.96124	0.95991		FALSE	FALSE	FALSE	FALSE		A_23_P92161	ARL14	1.98329	0.00258
A_23_P112100	SNTG1	0.99646	0.99633		FALSE	FALSE	FALSE	FALSE		A_24_P303199	ARL15	0.52634	0.00023
A_23_P112103	GSDMD	0.3997	4.73365e-13		FALSE	FALSE	FALSE	FALSE		A_24_P579826	ARL17	0.90539	0.29
A_23_P112113	KIAA0196	0.9478	0.52859		FALSE	FALSE	FALSE	FALSE		A_23_P98252	ARL2	0.62774	1.47e-06
A_23_P112135	TRAM1	1.27793	0.00485		A_23_P112135	TRAM1	1.27793	0.00485		A_23_P63711	ARL3	1.0235	0.769
A_23_P112135					FALSE	FALSE	FALSE	FALSE		A_23_P317620	ARL4C	1.55362	3e-05
A_23_P11214	NKRF	0.70534	7e-05		A_23_P11214	NKRF	0.70534	7e-05		A_24_P165595	ARL5A	0.84226	0.0699
A_23_P11214					FALSE	FALSE	FALSE	FALSE		A_23_P378588	ARL5B	1.16994	0.0828
A_23_P112159	EIF2C2	1.14961	0.1177		A_23_P112159	EIF2C2	1.14961	0.1177		A_24_P257348	ARL6IP5	0.87031	0.0865
A_23_P112159					FALSE	FALSE	FALSE	FALSE		A_23_P28169	ARL6IP6	0.69412	0.00011
A_23_P112162	DGAT1	0.59338	1.52255e-08		FALSE	FALSE	FALSE	FALSE		A_23_P385217	ARL8B	1.20628	0.0245
A_23_P112173	SLC24A2	1.41425	0.61024		FALSE	FALSE	FALSE	FALSE		A_23_P15375	ARMC7	1.10679	0.246
A_23_P112187	FIBCD1	1.19075	0.28177		FALSE	FALSE	FALSE	FALSE		A_23_P29784	ARMC8	0.8784	0.154
A_23_P112201	JMJD2C	1.06928	0.51015		A_23_P112201	JMJD2C	1.06928	0.51015		A_23_P22682	ARMCX1	1.57561	0.0129
A_23_P112201					FALSE	FALSE	FALSE	FALSE		A_24_P23411	ARMCX3	1.99149	0.137
A_23_P112220	INSL4	0.33035	3.79944e-25		FALSE	FALSE	FALSE	FALSE		A_24_P374375	ARMCX4	1.03547	0.964
A_23_P11224	MMGT1	0.93082	0.37573		FALSE	FALSE	FALSE	FALSE		A_23_P85188	ARMCX5	1.50574	6e-07
A_23_P112241	DNAJB5	0.27377	2.66171e-27		FALSE	FALSE	FALSE	FALSE		A_23_P62351	ARMCX6	1.08561	0.632
A_23_P112251	GNG10	1.11622	0.17662		FALSE	FALSE	FALSE	FALSE		A_24_P93309	ARMETL1	0.99884	0.996
A_23_P112260	GNG10	1.14032	0.19852		FALSE	FALSE	FALSE	FALSE		A_24_P391568	ARNT	1.08701	0.349
A_23_P112275	GABBR2	0.15118	3.76149e-16		FALSE	FALSE	FALSE	FALSE		A_23_P53345	ARNTL2	0.59147	0.00032
A_23_P112289	TMOD1	0.95947	0.95799		FALSE	FALSE	FALSE	FALSE		A_23_P121447	ARPM1	1.58666	0.00014
A_23_P112296	DBH	1.07285	0.9274		FALSE	FALSE	FALSE	FALSE		A_24_P274615	ARRDC3	2.06271	3.29e-11
A_23_P112311	TRIM32	1.17337	0.08236		A_23_P112311	TRIM32	1.17337	0.08236		A_23_P255436	ARSA	1.05705	0.615
A_23_P112311					FALSE	FALSE	FALSE	FALSE		A_23_P4161	ARSG	0.82693	0.0611
A_23_P112327	OBP2A	1.00635	0.9935		FALSE	FALSE	FALSE	FALSE		A_23_P213298	ARSJ	0.66639	5.3e-06
A_23_P112341	RMI1	0.94212	0.50361		A_23_P112341	RMI1	0.94212	0.50361		A_24_P251040	ARTN	1.66134	0.00159
A_23_P112341					FALSE	FALSE	FALSE	FALSE		A_24_P919920	ARV1	0.95592	0.628
A_23_P11237	TAF1	0.66571	2e-05		FALSE	FALSE	FALSE	FALSE		A_24_P416961	ARVCF	1.20366	0.0403
A_23_P112397	FBXW5	0.726	0.00027		FALSE	FALSE	FALSE	FALSE		A_24_P928637	ASAH1	1.17531	0.157
A_23_P112406	GTF3C5	1.13397	0.18046		FALSE	FALSE	FALSE	FALSE		A_23_P71526	ASAP1	0.91525	0.394
A_23_P112412	TEX10	1.32325	0.0006		FALSE	FALSE	FALSE	FALSE		A_23_P202510	ASB13	1.46766	5e-05
A_23_P112429	RPL35	0.80499	0.02151		FALSE	FALSE	FALSE	FALSE		A_23_P155265	ASB14	1.04206	0.958
A_23_P11244	PJA1	1.30532	0.00362		FALSE	FALSE	FALSE	FALSE		A_24_P56837	ASB16	1.96936	4.44e-09
A_23_P112452	GGTA1	2.7403	0.00951		FALSE	FALSE	FALSE	FALSE		A_23_P205370	ASB2	6.09156	5.12e-07
A_23_P112470	CCL21	1.11392	0.44511		FALSE	FALSE	FALSE	FALSE		A_23_P144326	ASB5	0.86048	0.882
A_23_P112478	NUDT2	0.81871	0.0168		FALSE	FALSE	FALSE	FALSE		A_23_P158059	ASB6	1.14574	0.148
A_23_P112481	AQP3	0.43559	3.97577e-18		FALSE	FALSE	FALSE	FALSE		A_24_P155791	ASB7	1.2421	0.0253
A_23_P112482	AQP3	0.40874	4.77748e-19		FALSE	FALSE	FALSE	FALSE		A_24_P643587	ASB8	0.9474	0.591
A_23_P112512	MCART1	1.14446	0.15159		A_23_P112512	MCART1	1.14446	0.15159		A_23_P382654	ASCC3	0.72975	0.00077
A_23_P112512					FALSE	FALSE	FALSE	FALSE		A_32_P171061	ASCL2	0.59663	1.31e-06
A_23_P112531	FAM102A	1.8669	3.45718e-12		A_23_P112531	FAM102A	1.8669	3.45718e-12		A_23_P2083	ASCL3	0.77744	0.807
A_23_P112531					FALSE	FALSE	FALSE	FALSE		A_24_P112087	ASF1A	1.47482	0.00089
A_23_P112548	HDHD3	1.20525	0.09668		A_23_P112548	HDHD3	1.20525	0.09668		A_23_P118722	ASGR1	1.33884	0.204
A_23_P112548					FALSE	FALSE	FALSE	FALSE		A_23_P255535	ASMT	0.37338	0.148
A_23_P112554	COL15A1	0.33636	1.71278e-20		FALSE	FALSE	FALSE	FALSE		A_32_P232747	ASNS	0.93422	0.628
A_23_P11256	MAGEE2	1.03824	0.96129		FALSE	FALSE	FALSE	FALSE		A_24_P295245	ASPH	1.59898	6e-05
A_23_P112564	KCND2	1.01364	0.98595		FALSE	FALSE	FALSE	FALSE		A_23_P52017	ASPM	0.66401	1.03e-06
A_23_P112596	ADK	0.81867	0.01272		FALSE	FALSE	FALSE	FALSE		A_23_P216429	ASPN	1.06532	0.935
A_23_P1126	LEPROT	0.97341	0.73615		FALSE	FALSE	FALSE	FALSE		A_24_P359771	ASXL2	1.15293	0.0817
A_23_P112602	TRIM62	1.21287	0.02602		FALSE	FALSE	FALSE	FALSE		A_23_P71213	ASZ1	0.87083	0.89
A_23_P112613	AK095141	1.38537	0.0004		FALSE	FALSE	FALSE	FALSE		A_23_P75288	ATAD1	1.00854	0.933
A_23_P11262	F8A1	1.2802	0.00856		A_23_P11262	F8A1	1.2802	0.00856		A_23_P216068	ATAD2	0.68122	2.78e-19
A_23_P11262					FALSE	FALSE	FALSE	FALSE		A_32_P191004	ATAD2B	1.11677	0.217
A_23_P112634	C4orf34	0.99353	0.9427		FALSE	FALSE	FALSE	FALSE		A_23_P302750	ATAD3B	0.6318	8e-05
A_23_P112646	ABO	0.77895	0.80951		FALSE	FALSE	FALSE	FALSE		A_23_P318486	ATAD3C	1.47566	0.00133
A_23_P112652	CNOT10	1.08996	0.3033		FALSE	FALSE	FALSE	FALSE		A_23_P118894	ATAD4	0.81785	0.0204
A_23_P112666	FOXE3	1.27067	0.02543		A_23_P112666	FOXE3	1.27067	0.02543		A_24_P128145	ATF2	0.60875	8.79e-08
A_23_P112666					FALSE	FALSE	FALSE	FALSE		A_23_P34915	ATF3	1.78066	1.11e-10
A_23_P112673	ZWILCH	0.47619	3.96744e-13		FALSE	FALSE	FALSE	FALSE		A_24_P307065	ATF4C	1.44767	0.00012
A_23_P112698	PNMA2	0.5378	0.4744		FALSE	FALSE	FALSE	FALSE		A_23_P129466	ATF7IP2	0.92781	0.387
A_23_P112726	SCN9A	0.98377	0.98324		FALSE	FALSE	FALSE	FALSE		A_23_P18901	ATG12	1.00903	0.918
A_23_P112774	PTP4A3	0.90847	0.46845		FALSE	FALSE	FALSE	FALSE		A_23_P36305	ATG16L2	0.52371	2.83e-11
A_23_P11279	ALG13	1.05578	0.51386		FALSE	FALSE	FALSE	FALSE		A_23_P88163	ATG2B	1.21537	0.07
A_23_P112798	CRIP2	0.59078	2.92459e-08		FALSE	FALSE	FALSE	FALSE		A_23_P502488	ATG4C	0.88503	0.203
A_23_P112801	CHP	1.23468	0.01198		FALSE	FALSE	FALSE	FALSE		A_24_P175059	ATG5	1.10713	0.287
A_23_P112820	S1PR3	1.21243	0.09405		FALSE	FALSE	FALSE	FALSE		A_23_P143987	ATG7	0.9198	0.329
A_23_P112825	LCMT1	1.10721	0.22186		FALSE	FALSE	FALSE	FALSE		A_32_P379379	ATG9B	0.92593	0.833
A_23_P112846	MTHFD2L	0.73938	0.06745		FALSE	FALSE	FALSE	FALSE		A_23_P88351	ATL1	1.47458	5e-05
A_23_P112859	CST1	0.87562	0.88615		FALSE	FALSE	FALSE	FALSE		A_23_P209619	ATL2	1.10889	0.207
A_23_P11286	HNRNPH2	1.30453	0.0069		FALSE	FALSE	FALSE	FALSE		A_32_P78295	ATOH7	1.07179	0.929
A_23_P112874	GPC5	0.28699	4.04769e-32		FALSE	FALSE	FALSE	FALSE		A_23_P142878	ATOH8	0.9211	0.532
A_23_P112883	NRBP2	0.49302	8.95307e-12		FALSE	FALSE	FALSE	FALSE		A_23_P170280	ATP10D	1.64271	0.0004
A_23_P112916	ADAMTS17	0.48154	0.10621		FALSE	FALSE	FALSE	FALSE		A_24_P161973	ATP11A	1.01736	0.836
A_23_P112921	STARD5	0.34577	7.69445e-14		A_23_P112921	STARD5	0.34577	7.69445e-14		A_23_P155185	ATP13A3	0.72258	0.00372
A_23_P112921					FALSE	FALSE	FALSE	FALSE		A_23_P62932	ATP1B1	1.01457	0.856
A_23_P11295	MTCP1	0.48967	2.89583e-13		FALSE	FALSE	FALSE	FALSE		A_24_P174346	ATP5G3	0.53596	2.62e-09
A_23_P112950	ATF7IP	1.0912	0.34644		FALSE	FALSE	FALSE	FALSE		A_23_P146058	ATP6V1C1	1.67423	1.38e-08
A_23_P112957	A_23_P112957	1.31897	0.03781		FALSE	FALSE	FALSE	FALSE		A_23_P143047	ATP6V1E2	1.10912	0.245
A_23_P112982	SVOP	0.7323	0.76226		FALSE	FALSE	FALSE	FALSE		A_23_P217737	ATP7A	1.59625	2e-05
A_23_P113005	EFNA1	1.62392	2.95276e-08		FALSE	FALSE	FALSE	FALSE		A_23_P380614	ATP9A	1.08529	0.334
A_23_P113019	HCN1	0.72261	0.7522		FALSE	FALSE	FALSE	FALSE		A_23_P10500	ATP9B	0.73573	0.0299
A_23_P113026	PARN	1.09108	0.35767		FALSE	FALSE	FALSE	FALSE		A_24_P919899	ATPAF1	0.75082	0.00646
A_23_P113034	C10orf11	1.04573	0.95376		FALSE	FALSE	FALSE	FALSE		A_23_P344884	ATPGD1	0.93632	0.606
A_23_P113056	A_23_P113056	0.79222	0.79413		FALSE	FALSE	FALSE	FALSE		A_23_P136058	ATR	0.84628	0.0378
A_23_P11309	PLXNA3	0.57519	9.11951e-06		FALSE	FALSE	FALSE	FALSE		A_24_P53600	ATRN	1.286	0.00511
A_23_P113101	A_23_P113101	1.16603	0.72157		FALSE	FALSE	FALSE	FALSE		A_24_P294842	ATXN1	1.23005	0.0324
A_23_P113111	AR	0.5344	0		FALSE	FALSE	FALSE	FALSE		A_24_P930507	ATXN2	1.17037	0.388
A_23_P113161	C1orf21	0.33714	4.33777e-13		A_23_P113161	C1orf21	0.33714	4.33777e-13		A_24_P13595	ATXN3	0.93744	0.716
A_23_P113161					FALSE	FALSE	FALSE	FALSE		A_24_P25074	ATXN7	1.02902	0.765
A_23_P113184	FTO	0.91879	0.31139		FALSE	FALSE	FALSE	FALSE		A_32_P179740	ATXN7L1	1.15941	0.0625
A_23_P113204	FGF3	1.68876	4e-05		FALSE	FALSE	FALSE	FALSE		A_23_P317200	ATXN7L2	0.96301	0.715
A_23_P113212	TMEM45A	0.96885	0.71852		FALSE	FALSE	FALSE	FALSE		A_32_P80295	AU147416	0.99033	0.907
A_23_P113237	CRLF2	1.08176	0.84208		FALSE	FALSE	FALSE	FALSE		A_24_P604496	AU148207	0.56348	0.238
A_23_P113245	RBPJ	1.11268	0.22127		A_23_P113245	RBPJ	1.11268	0.22127		A_32_P33802	AU158345	1.06611	0.899
A_23_P113245					FALSE	FALSE	FALSE	FALSE		A_32_P97798	AU184995	1.50601	0.00266
A_23_P113258	RASGRP1	1.04444	0.95519		FALSE	FALSE	FALSE	FALSE		A_23_P131866	AURKA	0.72112	0.00023
A_23_P113263	A_23_P113263	0.75545	0.00337		A_23_P113263	A_23_P113263	0.75545	0.00337		A_23_P130182	AURKB	0.49586	6.02e-12
A_23_P113263					FALSE	FALSE	FALSE	FALSE		A_23_P122906	AUTS2	0.89011	0.163
A_23_P113283	ZMAT3	0.81664	0.02885		FALSE	FALSE	FALSE	FALSE		A_32_P98776	AV698803	1.65353	0.00392
A_23_P11331	TCEAL8	1.31113	0.00146		FALSE	FALSE	FALSE	FALSE		A_32_P34750	AV702101	1.46902	0.221
A_23_P113311	P4HTM	0.99215	0.92121		FALSE	FALSE	FALSE	FALSE		A_32_P36709	AV707615	1.08597	0.4
A_23_P113317	P4HTM	0.98328	0.84639		FALSE	FALSE	FALSE	FALSE		A_32_P214969	AV722457	0.94006	0.492
A_23_P113328	ZBTB41	0.74311	0.00555		FALSE	FALSE	FALSE	FALSE		A_32_P123279	AV723427	0.4589	0.00478
A_23_P113351	SPARCL1	1.71075	0.00373		A_23_P113351	SPARCL1	1.71075	0.00373		A_24_P673968	AV741130	4.12345	0.00053
A_23_P113351					FALSE	FALSE	FALSE	FALSE		A_32_P16625	AV749257	0.42429	6.73e-10
A_23_P113367	PARD3B	0.72317	0.0214		FALSE	FALSE	FALSE	FALSE		A_32_P127501	AV753543	0.97257	0.73
A_23_P113380	USP47	0.61372	2e-05		FALSE	FALSE	FALSE	FALSE		A_32_P2605	AV756170	0.53165	0.153
A_23_P113382	BF667121	0.82948	0.06204		FALSE	FALSE	FALSE	FALSE		A_23_P53257	AVIL	1.34193	0.0139
A_23_P113393	APLN	1.28184	0.02663		FALSE	FALSE	FALSE	FALSE		A_23_P109133	AVP	1.62676	0.00044
A_23_P113405	CNNM3	0.74825	0.00033		FALSE	FALSE	FALSE	FALSE		A_32_P174374	AW002417	1.10187	0.363
A_23_P11341	FAM104B	0.73269	0.00142		FALSE	FALSE	FALSE	FALSE		A_24_P942528	AW089125	0.29359	0.00033
A_23_P113417	C17orf70	0.69409	2e-05		FALSE	FALSE	FALSE	FALSE		A_32_P26956	AW090036	1.14937	0.175
A_23_P113441	SHQ1	0.681	1e-05		FALSE	FALSE	FALSE	FALSE		A_24_P920484	AW169007	0.85404	0.223
A_23_P113453	A_23_P113453	0.54825	0.10046		FALSE	FALSE	FALSE	FALSE		A_24_P893130	AW204925	1.30203	0.00636
A_23_P113462	KIF21A	0.84525	0.13208		FALSE	FALSE	FALSE	FALSE		A_24_P577289	AW292854	0.71527	0.0123
A_23_P113471	FAAH2	1.13183	0.28217		FALSE	FALSE	FALSE	FALSE		A_24_P937936	AW301937	1.01789	0.982
A_23_P113523	GTPBP6	0.82628	0.02173		FALSE	FALSE	FALSE	FALSE		A_32_P126222	AW302758	1.40528	0.0002
A_23_P11353	ATP6AP2	1.07342	0.42218		FALSE	FALSE	FALSE	FALSE		A_24_P475689	AW361634	0.87203	0.307
A_23_P113549	D26528	1.01126	0.98845		FALSE	FALSE	FALSE	FALSE		A_32_P7783	AW377662	0.5595	2.84e-08
A_23_P113553	MAGEA11	1.08543	0.74145		FALSE	FALSE	FALSE	FALSE		A_32_P111658	AW378392	1.06335	0.594
A_23_P113570	PDX1	1.12748	0.70167		FALSE	FALSE	FALSE	FALSE		A_32_P98914	AW389821	0.27267	0.00308
A_23_P113572	CD19	0.56775	4.40216e-07		FALSE	FALSE	FALSE	FALSE		A_24_P478745	AW411241	1.7776	0.0289
A_23_P113613	CDCP1	1.12973	0.20636		A_23_P113613	CDCP1	1.12973	0.20636		A_24_P943709	AW444553	0.89976	0.285
A_23_P113613					FALSE	FALSE	FALSE	FALSE		A_32_P93597	AW445156	1.01978	0.882
A_23_P11362	PHF16	0.77966	0.02721		FALSE	FALSE	FALSE	FALSE		A_32_P201020	AW579481	0.99276	0.966
A_23_P113623	MRPL45	1.30275	0.00075		FALSE	FALSE	FALSE	FALSE		A_24_P798218	AW582601	0.83984	0.608
A_23_P113634	CBFB	0.88371	0.14064		FALSE	FALSE	FALSE	FALSE		A_24_P911612	AW609040	0.9524	0.666
A_23_P113645	X83127	1.10063	0.73369		FALSE	FALSE	FALSE	FALSE		A_24_P465481	AW612629	0.39534	0.00224
A_23_P113656	TUBB4	0.85559	0.39259		FALSE	FALSE	FALSE	FALSE		A_32_P170104	AW751974	0.80388	0.027
A_23_P113682	SLC34A3	1.65027	0.00033		A_23_P113682	SLC34A3	1.65027	0.00033		A_32_P139414	AW804491	0.82613	0.0795
A_23_P113682					FALSE	FALSE	FALSE	FALSE		A_32_P128588	AW851396	0.46583	3e-05
A_23_P113692	A_23_P113692	1.00699	0.99285		FALSE	FALSE	FALSE	FALSE		A_32_P38436	AW856073	1.05643	0.506
A_23_P113701	PDGFA	1.49438	0.03781		FALSE	FALSE	FALSE	FALSE		A_32_P230174	AW874684	1.60886	2e-05
A_23_P113716	HLA-C	1.95322	0		A_23_P113716	HLA-C	1.95322	0		A_32_P95672	AW875618	0.51912	2e-05
A_23_P113716					FALSE	FALSE	FALSE	FALSE		A_32_P146450	AW948903	1.4724	0.00046
A_23_P11372	HPRT1	0.64312	4.34403e-44		FALSE	FALSE	FALSE	FALSE		A_32_P170206	AW966840	0.98263	0.888
A_23_P113728	MTG1	1.02103	0.81793		FALSE	FALSE	FALSE	FALSE		A_24_P937265	AW975013	1.62179	0.445
A_23_P113738	AB025028	1.08137	0.91948		FALSE	FALSE	FALSE	FALSE		A_32_P169550	AW977527	1.28004	0.317
A_23_P113748	ZNF385D	0.97432	0.97336		FALSE	FALSE	FALSE	FALSE		A_24_P924114	AW978428	0.46718	0.00014
A_23_P113762	A_23_P113762	0.48537	0.16489		FALSE	FALSE	FALSE	FALSE		A_32_P199923	AX229882	0.9104	0.512
A_23_P113777	ITGBL1	0.96459	0.96318		FALSE	FALSE	FALSE	FALSE		A_23_P33511	AX721087	0.90544	0.295
A_23_P113789	USP19	0.96069	0.66235		FALSE	FALSE	FALSE	FALSE		A_24_P810735	AX721128	1.62899	2e-05
A_23_P113793	ZBED2	1.0268	0.97272		FALSE	FALSE	FALSE	FALSE		A_23_P148015	AXIN2	2.15625	0.0118
A_23_P113803	KATNA1	0.95964	0.6372		FALSE	FALSE	FALSE	FALSE		A_23_P121011	AXUD1	1.00967	0.913
A_23_P113811	A_23_P113811	1.98094	1.54422e-09		FALSE	FALSE	FALSE	FALSE		A_24_P731352	AY010112	1.68276	0.49
A_23_P113825	NACC2	1.45525	2e-05		FALSE	FALSE	FALSE	FALSE		A_24_P205074	AY033611	0.89337	0.215
A_23_P113841	HUMBINDC	4.50239	4e-05		FALSE	FALSE	FALSE	FALSE		A_24_P845082	AY090769	1.15813	0.117
A_23_P113888	DIS3L2	0.95544	0.61949		FALSE	FALSE	FALSE	FALSE		A_24_P205427	AY129023	0.79603	0.00634
A_23_P11390	VCY	1.45755	9.54784e-06		A_23_P11390	VCY	1.45755	9.54784e-06		A_24_P801079	AY239294	1.20086	0.113
A_23_P11390					FALSE	FALSE	FALSE	FALSE		A_23_P152753	AY358101	1.04061	0.684
A_23_P113952	AY227436	0.97676	0.97608		FALSE	FALSE	FALSE	FALSE		A_24_P934455	AY358103	0.90262	0.295
A_23_P113966	EXOC1	1.31536	0.0008		FALSE	FALSE	FALSE	FALSE		A_24_P934345	AY358728	0.58008	2e-05
A_23_P11397	TTTY13	0.50898	3.59008e-12		A_23_P11397	TTTY13	0.50898	3.59008e-12		A_32_P24794	AY562498	1.22987	0.101
A_23_P11397					FALSE	FALSE	FALSE	FALSE		A_32_P162862	AY831680	1.00123	0.994
A_23_P113972	EXOC1	1.25852	0.01141		FALSE	FALSE	FALSE	FALSE		A_24_P51805	AZI2	1.14371	0.202
A_23_P113994	KIRREL	1.5262	0.03135		FALSE	FALSE	FALSE	FALSE		A_24_P88870	B3GALNT1	1.07246	0.478
A_23_P114008	TM4SF20	0.96332	0.96214		FALSE	FALSE	FALSE	FALSE		A_23_P111171	B3GALT4	1.56031	2.06e-07
A_23_P114048	AF123320	0.98794	0.98128		FALSE	FALSE	FALSE	FALSE		A_23_P35021	B3GALT6	1.01642	0.844
A_23_P114057	SEMA4C	1.22745	0.0148		A_23_P114057	SEMA4C	1.22745	0.0148		A_23_P86900	B3GNT1	0.8409	0.0414
A_23_P114057					FALSE	FALSE	FALSE	FALSE		A_23_P500956	B3GNT2	1.05392	0.544
A_23_P114061	TRPM3	1.59692	0.53393		FALSE	FALSE	FALSE	FALSE		A_23_P78980	B3GNT3	0.62545	9.16e-08
A_23_P114075	BPTF	0.75996	0.00111		FALSE	FALSE	FALSE	FALSE		A_23_P127978	B3GNT6	0.53295	0.209
A_23_P11408	PRY2	0.80804	0.76544		FALSE	FALSE	FALSE	FALSE		A_23_P331211	B4GALNT2	1.43641	0.151
A_23_P114084	PHEX	1.71708	3.65609e-10		FALSE	FALSE	FALSE	FALSE		A_32_P103945	B4GALT4	1.40843	0.00019
A_23_P114095	MBTPS2	1.32461	0.00726		FALSE	FALSE	FALSE	FALSE		A_24_P365469	B4GALT5	1.60483	4.49e-08
A_23_P114105	LDOC1	1.08896	0.52167		FALSE	FALSE	FALSE	FALSE		A_24_P273063	BAALC	1.71118	3e-05
A_23_P114118	SCML2	0.53058	6.12712e-06		FALSE	FALSE	FALSE	FALSE		A_23_P71810	BAAT	0.98638	0.986
A_23_P114134	SSX3	3.5464	0.00012		FALSE	FALSE	FALSE	FALSE		A_24_P299034	BACH1	2.39371	5.49e-06
A_23_P114144	CCDC22	0.96072	0.64309		FALSE	FALSE	FALSE	FALSE		A_23_P356554	BAG2	1.27099	0.0118
A_23_P114155	GPKOW	1.12619	0.14553		FALSE	FALSE	FALSE	FALSE		A_23_P47077	BAG3	1.19754	0.0441
A_23_P114164	UBQLN2	1.25116	0.01162		FALSE	FALSE	FALSE	FALSE		A_23_P117928	BAHD1	1.02299	0.785
A_23_P114172	TBC1D8B	0.52356	1.4671e-12		FALSE	FALSE	FALSE	FALSE		A_23_P125056	BAI1	1.70913	0.00024
A_23_P114185	TSPAN7	0.99548	0.99535		FALSE	FALSE	FALSE	FALSE		A_23_P61810	BAIAP2	1.00091	0.992
A_23_P114210	POU3F4	0.7388	0.32404		FALSE	FALSE	FALSE	FALSE		A_23_P166467	BAIAP2L2	1.46087	0.568
A_23_P114221	RBBP7	0.80856	0.00888		FALSE	FALSE	FALSE	FALSE		A_23_P52207	BAMBI	1.16806	0.0994
A_23_P114232	PRDX4	0.95463	0.56006		FALSE	FALSE	FALSE	FALSE		A_23_P22263	BANP	1.70015	2.58e-09
A_23_P114259	ASB11	1.0377	0.96187		FALSE	FALSE	FALSE	FALSE		A_23_P32279	BARX1	1.07776	0.923
A_23_P114275	PGRMC1	0.78923	0.03778		FALSE	FALSE	FALSE	FALSE		A_23_P13083	BARX2	0.86774	0.127
A_23_P114282	MCTS1	0.88627	0.19039		FALSE	FALSE	FALSE	FALSE		A_24_P641130	BAT2	0.71184	0.00078
A_23_P114299	CXCR3	1.52535	0.00059		A_23_P114299	CXCR3	1.52535	0.00059		A_24_P95198	BAT2L	0.87549	0.133
A_23_P114299					FALSE	FALSE	FALSE	FALSE		A_23_P370682	BATF2	1.25474	0.112
A_23_P114307	P2RY4	1.20799	0.53462		FALSE	FALSE	FALSE	FALSE		A_23_P160720	BATF3	0.87114	0.71
A_23_P114314	CDX4	1.02428	0.97573		FALSE	FALSE	FALSE	FALSE		A_23_P346309	BAX	1.13547	0.194
A_23_P114349	XAGE3	1.04931	0.70437		FALSE	FALSE	FALSE	FALSE		A_23_P120048	BAZ2B	1.83125	4.96e-08
A_23_P114353	NXF5	1.52521	0.34783		A_23_P114353	NXF5	1.52521	0.34783		A_32_P235796	BBS12	2.1733	1.76e-13
A_23_P114353					FALSE	FALSE	FALSE	FALSE		A_24_P208452	BBS5	1.43512	1e-05
A_23_P114361	MECP2	0.95459	0.5862		FALSE	FALSE	FALSE	FALSE		A_24_P366555	BBS9	1.16059	0.233
A_23_P114374	OPN1LW	0.94076	0.63964		FALSE	FALSE	FALSE	FALSE		A_24_P614579	BC000206	0.8684	0.136
A_23_P114381	SRPK3	1.17889	0.29553		FALSE	FALSE	FALSE	FALSE		A_32_P150324	BC000604	0.715	0.00012
A_23_P114405	MORF4L2	0.86796	0.08045		FALSE	FALSE	FALSE	FALSE		A_24_P145103	BC001335	0.89327	0.252
A_23_P114414	LONRF3	0.70794	0.00554		FALSE	FALSE	FALSE	FALSE		A_23_P310295	BC002811	0.79608	0.0192
A_23_P114423	RGN	0.87922	0.6567		A_23_P114423	RGN	0.87922	0.6567		A_23_P35656	BC003519	0.77963	0.00548
A_23_P114423					FALSE	FALSE	FALSE	FALSE		A_32_P229493	BC004287	1.07165	0.449
A_23_P114445	MAGEE1	1.32106	0.03288		FALSE	FALSE	FALSE	FALSE		A_32_P19952	BC005095	0.78087	0.00955
A_23_P114466	TBL1Y	1.41025	0.00039		FALSE	FALSE	FALSE	FALSE		A_24_P680606	BC006530	0.55531	0.0563
A_23_P1145	MTPAP	0.90004	0.23359		A_23_P1145	MTPAP	0.90004	0.23359		A_32_P142149	BC007784	0.69239	0.00025
A_23_P1145					FALSE	FALSE	FALSE	FALSE		A_32_P22735	BC007809	0.82839	0.0343
A_23_P114582	THC2532155	1.07091	0.4754		FALSE	FALSE	FALSE	FALSE		A_23_P36392	BC007968	0.90346	0.358
A_23_P114585	PCNXL2	0.58959	0.38223		FALSE	FALSE	FALSE	FALSE		A_23_P370782	BC008001	0.72489	0.0175
A_23_P114597	SPRR2G	0.69131	0.1659		FALSE	FALSE	FALSE	FALSE		A_24_P33953	BC008618	0.93908	0.602
A_23_P11461	UBE2V1	1.35346	0.00168		FALSE	FALSE	FALSE	FALSE		A_24_P203882	BC008846	0.7438	0.0356
A_23_P114616	ANKRD13C	1.02285	0.79512		A_23_P114616	ANKRD13C	1.02285	0.79512		A_24_P8257	BC009036	1.2258	0.0652
A_23_P114616					FALSE	FALSE	FALSE	FALSE		A_24_P592318	BC009749	1.71546	0.00035
A_23_P114626	SERPINC1	1.77833	0.00641		A_23_P114626	SERPINC1	1.77833	0.00641		A_24_P918891	BC011455	0.9911	0.991
A_23_P114626					FALSE	FALSE	FALSE	FALSE		A_24_P714618	BC011779	0.65589	2.27e-06
A_23_P114649	RP5-1077B9.4	1.04927	0.6371		FALSE	FALSE	FALSE	FALSE		A_32_P42104	BC011998	1.08127	0.53
A_23_P114656	HDAC1	0.98156	0.50471		FALSE	FALSE	FALSE	FALSE		A_23_P400041	BC012036	1.42646	0.00203
A_23_P114662	CRYZ	1.12021	0.17123		FALSE	FALSE	FALSE	FALSE		A_32_P794894	BC012185	0.55009	1.74e-08
A_23_P114670	ARHGEF16	1.00504	0.9517		FALSE	FALSE	FALSE	FALSE		A_24_P631594	BC012360	0.89414	0.344
A_23_P114689	ASAP3	1.23401	0.01233		FALSE	FALSE	FALSE	FALSE		A_32_P91821	BC013025	1.20346	0.217
A_23_P114707	H6PD	1.40728	0.00922		FALSE	FALSE	FALSE	FALSE		A_32_P137336	BC013077	0.998	0.983
A_23_P114713	CYP4B1	0.78622	0.00604		FALSE	FALSE	FALSE	FALSE		A_24_P101651	BC013171	0.84873	0.0812
A_23_P114736	KCNJ10	0.87925	0.79236		FALSE	FALSE	FALSE	FALSE		A_24_P170874	BC013295	1.0071	0.935
A_23_P114740	CFH	1.31087	0.54209		FALSE	FALSE	FALSE	FALSE		A_23_P333802	BC013792	1.00429	0.966
A_23_P114774	PMVK	0.82209	0.03737		FALSE	FALSE	FALSE	FALSE		A_24_P196774	BC014395	1.01095	0.896
A_23_P114783	PARP1	0.70029	4.66248e-39		A_23_P114783	PARP1	0.70029	4.66248e-39		A_23_P345445	BC014452	1.23728	0.0957
A_23_P114783					FALSE	FALSE	FALSE	FALSE		A_24_P102406	BC014871	0.91218	0.454
A_23_P114808	MECR	0.74792	0.00439		FALSE	FALSE	FALSE	FALSE		A_24_P205154	BC015370	0.89287	0.248
A_23_P114814	RHOU	1.8145	3.08698e-08		A_23_P114814	RHOU	1.8145	3.08698e-08		A_32_P48086	BC015434	0.71458	0.109
A_23_P114814					FALSE	FALSE	FALSE	FALSE		A_32_P127036	BC015588	1.27856	0.0403
A_23_P114826	MRPS15	0.89299	0.23575		FALSE	FALSE	FALSE	FALSE		A_24_P914282	BC015783	1.275	0.00939
A_23_P114839	FHL3	0.63346	0.00019		FALSE	FALSE	FALSE	FALSE		A_32_P167017	BC015836	0	1
A_23_P114857	PLA2G2E	1.07106	0.92919		FALSE	FALSE	FALSE	FALSE		A_24_P895836	BC016022	0.61258	0.00062
A_23_P114862	ANGPTL7	0.99389	0.99373		FALSE	FALSE	FALSE	FALSE		A_24_P281084	BC016751	1.05326	0.946
A_23_P114879	HOOK1	0.56172	7.45213e-08		FALSE	FALSE	FALSE	FALSE		A_32_P31300	BC017350	0.83093	0.114
A_23_P114883	FMOD	0.75794	0.0083		FALSE	FALSE	FALSE	FALSE		A_24_P485012	BC017563	0.77464	0.457
A_23_P114903	HSPA6	3.17536	1.22551e-14		FALSE	FALSE	FALSE	FALSE		A_24_P325025	BC017893	0.67153	0.035
A_23_P114929	BRP44	0.87781	0.13668		FALSE	FALSE	FALSE	FALSE		A_32_P156006	BC018099	0.68108	0.00181
A_23_P114934	MAEL	0.61466	0.40657		A_23_P114934	MAEL	0.61466	0.40657		A_24_P753592	BC018589	1.19631	0.128
A_23_P114934					FALSE	FALSE	FALSE	FALSE		A_32_P137604	BC018597	1.0861	0.625
A_23_P114947	RGS2	0.64371	2e-05		A_23_P114947	RGS2	0.64371	2e-05		A_32_P120534	BC019044	1.02718	0.797
A_23_P114947					FALSE	FALSE	FALSE	FALSE		A_24_P76757	BC019583	0.63924	0.146
A_23_P114952	TMEM9	1.46577	5e-05		FALSE	FALSE	FALSE	FALSE		A_23_P157838	BC020163	0.68992	6.1e-06
A_23_P114968	PTGFRN	0.9598	0.63076		FALSE	FALSE	FALSE	FALSE		A_24_P922684	BC020539	0.90243	0.314
A_23_P114983	TRIM63	0.52137	0.15355		FALSE	FALSE	FALSE	FALSE		A_32_P118686	BC021035	0.97961	0.822
A_23_P115011	ADAMTSL4	0.65404	0.00383		A_23_P115011	ADAMTSL4	0.65404	0.00383		A_24_P671561	BC021738	1.07326	0.927
A_23_P115011					FALSE	FALSE	FALSE	FALSE		A_23_P258666	BC021996	1.01353	0.986
A_23_P115021	ACTN2	1.06449	0.80692		A_23_P115021	ACTN2	1.06449	0.80692		A_32_P74075	BC023330	0.5587	5.51e-09
A_23_P115021					FALSE	FALSE	FALSE	FALSE		A_32_P5432	BC024155	1.13752	0.207
A_23_P115022	TMEM125	1.03035	0.76945		A_23_P115022	TMEM125	1.03035	0.76945		A_24_P367804	BC024651	0.96076	0.756
A_23_P115022					FALSE	FALSE	FALSE	FALSE		A_24_P557351	BC025324	0.6993	0.0513
A_23_P115036	IPO13	0.8643	0.10768		FALSE	FALSE	FALSE	FALSE		A_32_P780623	BC026109	1.00182	0.998
A_23_P115046	EIF2B3	0.81422	0.035		FALSE	FALSE	FALSE	FALSE		A_24_P359279	BC027347	0.75821	0.0269
A_23_P115052	RIT1	1.8022	1.36613e-11		FALSE	FALSE	FALSE	FALSE		A_24_P25470	BC027922	0.87342	0.306
A_23_P115064	CRABP2	0.92127	0.36764		A_23_P115064	CRABP2	0.92127	0.36764		A_32_P159574	BC028022	0.89849	0.211
A_23_P115064					FALSE	FALSE	FALSE	FALSE		A_32_P85593	BC028039	0.96965	0.968
A_23_P11507	ZZZ3	1.15186	0.00302		FALSE	FALSE	FALSE	FALSE		A_24_P102456	BC028232	2.44793	1.57e-08
A_23_P115091	RAB25	0.78666	0.01755		FALSE	FALSE	FALSE	FALSE		A_24_P111019	BC028243	0.91586	0.378
A_23_P115105	C1orf144	1.08363	0.33056		FALSE	FALSE	FALSE	FALSE		A_24_P68249	BC028842	2.26871	0.152
A_23_P115118	BMP8B	1.33824	0.01486		FALSE	FALSE	FALSE	FALSE		A_32_P123293	BC029473	0.68282	8e-05
A_23_P115124	TRIM11	1.00239	0.97905		FALSE	FALSE	FALSE	FALSE		A_24_P886336	BC029907	1.2631	0.00714
A_23_P115137	HBXIP	1.10419	0.22255		FALSE	FALSE	FALSE	FALSE		A_32_P11670	BC030083	1.0034	0.986
A_23_P115149	WDR77	0.78703	0.00813		FALSE	FALSE	FALSE	FALSE		A_24_P25484	BC030118	1.07939	0.474
A_23_P115161	DARC	0.98914	0.98875		FALSE	FALSE	FALSE	FALSE		A_32_P215556	BC030122	0.54214	1.97e-08
A_23_P115167	LRRC8B	1.11286	0.18328		FALSE	FALSE	FALSE	FALSE		A_24_P42569	BC030138	1.14154	0.132
A_23_P115190	NGF	0.84427	0.68401		FALSE	FALSE	FALSE	FALSE		A_24_P230972	BC030772	0.88017	0.627
A_23_P115192	FCRL4	0.28292	0.01205		FALSE	FALSE	FALSE	FALSE		A_32_P198029	BC031013	0.35704	0.00219
A_23_P115200	FCRL4	0.97941	0.97852		FALSE	FALSE	FALSE	FALSE		A_24_P510377	BC031250	1.05992	0.533
A_23_P115201	FCRL4	1.00086	0.99911		FALSE	FALSE	FALSE	FALSE		A_32_P36973	BC031274	0.6508	0.451
A_23_P115202	CRNN	1.67655	0.38817		FALSE	FALSE	FALSE	FALSE		A_32_P804063	BC031304	1.01599	0.984
A_23_P115215	VPS72	1.17802	0.05609		FALSE	FALSE	FALSE	FALSE		A_32_P186364	BC031314	0.73672	0.761
A_23_P115223	HAX1	1.03161	0.73095		FALSE	FALSE	FALSE	FALSE		A_24_P248079	BC031319	0.82645	0.433
A_23_P115246	FCN3	1.87087	1.46637e-10		FALSE	FALSE	FALSE	FALSE		A_23_P305321	BC031867	0.81118	0.451
A_23_P115261	AGT	1.31893	0.15551		A_23_P115261	AGT	1.31893	0.15551		A_32_P82869	BC031919	0.5876	5.97e-09
A_23_P115261					FALSE	FALSE	FALSE	FALSE		A_24_P490877	BC031939	0.89608	0.912
A_23_P115286	BCL10	0.66954	0.00013		FALSE	FALSE	FALSE	FALSE		A_24_P222432	BC032585	0.73049	0.00048
A_23_P115313	TOR3A	1.07971	0.35202		A_23_P115313	TOR3A	1.07971	0.35202		A_24_P928765	BC032716	0.88982	0.183
A_23_P115313					FALSE	FALSE	FALSE	FALSE		A_24_P870362	BC032907	1.94869	9.27e-07
A_23_P115316	TOR3A	1.00488	0.95238		FALSE	FALSE	FALSE	FALSE		A_24_P316495	BC033250	0.96669	0.747
A_23_P115331	AHDC1	0.89448	0.29102		FALSE	FALSE	FALSE	FALSE		A_32_P227910	BC033359	0.96431	0.963
A_23_P115346	LGTN	0.83417	0.02818		FALSE	FALSE	FALSE	FALSE		A_24_P7807	BC033513	1.23123	0.807
A_23_P115356	AKR7A2	0.60914	3.41769e-09		FALSE	FALSE	FALSE	FALSE		A_24_P573514	BC033528	0.81784	0.0343
A_23_P115366	CMPK1	1.09112	0.28646		FALSE	FALSE	FALSE	FALSE		A_24_P810084	BC033983	0.84463	0.0638
A_23_P115375	HIST2H3D	0.75257	0.00166		FALSE	FALSE	FALSE	FALSE		A_24_P652537	BC034006	1.2557	0.163
A_23_P115407	GSTM1	1.15499	6e-05		FALSE	FALSE	FALSE	FALSE		A_32_P38153	BC034285	0.76076	0.0201
A_23_P115417	RGL1	0.92348	0.39847		FALSE	FALSE	FALSE	FALSE		A_32_P92101	BC034623	1.06022	0.63
A_23_P11543	FUCA1	1.09544	0.28887		FALSE	FALSE	FALSE	FALSE		A_32_P125803	BC034812	0.89304	0.399
A_23_P115444	TNFSF18	0.37789	0.03245		FALSE	FALSE	FALSE	FALSE		A_32_P206549	BC035156	0.73739	0.00357
A_23_P115460	RPL22	1.09002	0.32913		FALSE	FALSE	FALSE	FALSE		A_32_P45485	BC035180	1.22266	0.604
A_23_P115467	S100A5	0.66257	0.00011		A_23_P115467	S100A5	0.66257	0.00011		A_32_P130968	BC035377	0.6373	2e-05
A_23_P115467					FALSE	FALSE	FALSE	FALSE		A_32_P197053	BC035417	1.04791	0.718
A_23_P115478	PADI1	0.46098	0.21478		FALSE	FALSE	FALSE	FALSE		A_32_P200947	BC035518	0.47732	0.266
A_23_P115482	UBE2T	0.62869	4.73702e-07		A_23_P115482	UBE2T	0.62869	4.73702e-07		A_24_P255693	BC035740	1.55717	0.0011
A_23_P115482					FALSE	FALSE	FALSE	FALSE		A_24_P560663	BC035751	1.82515	6.41e-08
A_23_P115492	VASH2	0.73569	0.16171		FALSE	FALSE	FALSE	FALSE		A_24_P497524	BC036236	1.11843	0.882
A_23_P115519	LCE3D	1.10401	0.79043		FALSE	FALSE	FALSE	FALSE		A_32_P22549	BC036361	1.04902	0.671
A_23_P115523	JMJD4	1.05763	0.54123		FALSE	FALSE	FALSE	FALSE		A_32_P76992	BC036424	0.61615	3.54e-08
A_23_P115534	KIAA0319L	0.84075	0.04362		FALSE	FALSE	FALSE	FALSE		A_32_P127105	BC037740	1.11885	0.199
A_23_P115563	OR2C3	0.97718	0.97623		FALSE	FALSE	FALSE	FALSE		A_32_P183983	BC037838	0.77602	0.0272
A_23_P115573	SHISA4	2.71019	9.22499e-14		FALSE	FALSE	FALSE	FALSE		A_24_P588471	BC037882	1.08755	0.607
A_23_P115597	ANKRD26	0.65289	7.34005e-06		A_23_P115597	ANKRD26	0.65289	7.34005e-06		A_32_P96579	BC037893	1.1279	0.488
A_23_P115597					FALSE	FALSE	FALSE	FALSE		A_32_P147324	BC038355	0.71054	0.00017
A_23_P115608	ARHGAP21	1.01948	0.82602		FALSE	FALSE	FALSE	FALSE		A_32_P171530	BC038371	1.1031	0.64
A_23_P115616	AF090890	1.17951	0.10968		FALSE	FALSE	FALSE	FALSE		A_24_P551302	BC038432	0.9111	0.257
A_23_P115636	TRDMT1	1.23452	0.13148		FALSE	FALSE	FALSE	FALSE		A_32_P95147	BC038559	1.14401	0.139
A_23_P11564	KIAA0494	0.65804	4e-05		FALSE	FALSE	FALSE	FALSE		A_32_P139367	BC038749	0.91489	0.786
A_23_P115645	CUGBP2	1.00252	0.99739		FALSE	FALSE	FALSE	FALSE		A_24_P557274	BC038757	0.96082	0.96
A_23_P115652	SFTPA1B	1.27114	0.49587		FALSE	FALSE	FALSE	FALSE		A_32_P39384	BC039097	0.93824	0.417
A_23_P115683	HPS6	1.17277	0.05697		A_23_P115683	HPS6	1.17277	0.05697		A_32_P123168	BC039397	0.88153	0.235
A_23_P115683					FALSE	FALSE	FALSE	FALSE		A_24_P368023	BC039457	1.21956	0.0193
A_23_P115699	PSD	1.49583	0.53819		FALSE	FALSE	FALSE	FALSE		A_24_P839298	BC039524	1.08367	0.573
A_23_P115703	PCGF6	1.21007	0.02035		A_23_P115703	PCGF6	1.21007	0.02035		A_24_P623989	BC040064	0.51266	5e-05
A_23_P115703					FALSE	FALSE	FALSE	FALSE		A_32_P2844	BC040195	0.96499	0.963
A_23_P115726	SLC16A9	0.68897	0.00363		FALSE	FALSE	FALSE	FALSE		A_32_P10083	BC040293	0.97134	0.974
A_23_P115732	BMI1	0.99064	0.91109		FALSE	FALSE	FALSE	FALSE		A_32_P149288	BC040307	0.71759	0.00012
A_23_P115743	C10orf84	0.98454	0.84783		FALSE	FALSE	FALSE	FALSE		A_23_P23705	BC040655	0.70731	0.0248
A_23_P115762	ECD	1.20576	0.01961		FALSE	FALSE	FALSE	FALSE		A_24_P288116	BC040982	1.0882	0.479
A_23_P115780	LRIT1	0.89459	0.86215		FALSE	FALSE	FALSE	FALSE		A_24_P414169	BC040991	1.34818	0.00146
A_23_P115785	FANK1	1.18481	0.08653		FALSE	FALSE	FALSE	FALSE		A_32_P223370	BC041401	0.96927	0.728
A_23_P115792	PLEKHA1	0.77679	0.03164		FALSE	FALSE	FALSE	FALSE		A_32_P182186	BC041955	0.80937	0.0241
A_23_P115805	SYCE1	0.99897	0.99893		FALSE	FALSE	FALSE	FALSE		A_24_P85418	BC041996	1.1561	0.177
A_23_P115824	HNRNPH3	1.11003	0.21591		FALSE	FALSE	FALSE	FALSE		A_32_P94685	BC042589	1.26814	0.00923
A_23_P115838	C10orf12	0.85157	0.06797		FALSE	FALSE	FALSE	FALSE		A_24_P20996	BC043173	0.81455	0.0231
A_23_P115842	CCAR1	1.03302	0.76518		FALSE	FALSE	FALSE	FALSE		A_32_P97385	BC043279	0.84588	0.197
A_23_P115861	ZNF485	1.39706	6e-05		A_23_P115861	ZNF485	1.39706	6e-05		A_24_P816664	BC044608	1.07352	0.454
A_23_P115861					FALSE	FALSE	FALSE	FALSE		A_32_P532738	BC045168	1.28697	0.638
A_23_P115862	COMTD1	0.49208	4.76269e-16		FALSE	FALSE	FALSE	FALSE		A_24_P691604	BC045562	0.53417	0.00272
A_23_P115872	CEP55	0.6431	3e-05		A_23_P115872	CEP55	0.6431	3e-05		A_32_P41106	BC047014	1.5769	2.25e-06
A_23_P115872					FALSE	FALSE	FALSE	FALSE		A_24_P166794	BC047111	1.6933	2.44e-08
A_23_P115885	MINPP1	1.09634	0.34539		FALSE	FALSE	FALSE	FALSE		A_24_P889980	BC047753	0.67875	0.00153
A_23_P115902	A_23_P115902	0.9455	0.51734		A_23_P115902	A_23_P115902	0.9455	0.51734		A_23_P2895	BC047939	1.03774	0.891
A_23_P115902					FALSE	FALSE	FALSE	FALSE		A_24_P456884	BC047952	1.53742	7.59e-06
A_23_P115919	PHYH	1.21568	0.16635		A_23_P115919	PHYH	1.21568	0.16635		A_32_P134427	BC048201	0.22453	6.88e-12
A_23_P115919					FALSE	FALSE	FALSE	FALSE		A_32_P40615	BC049371	1.07117	0.424
A_23_P115922	EIF4EBP2	0.79426	0.00563		FALSE	FALSE	FALSE	FALSE		A_23_P436266	BC051879	1.18862	0.175
A_23_P115932	KCNK18	0.98837	0.98802		FALSE	FALSE	FALSE	FALSE		A_32_P94161	BC053353	0.80004	0.00858
A_23_P115955	MRPL21	0.69008	6e-05		FALSE	FALSE	FALSE	FALSE		A_32_P211621	BC053880	1.00426	0.976
A_23_P11598	ZNF684	0.59406	2.16938e-07		FALSE	FALSE	FALSE	FALSE		A_24_P246767	BC059397	0.99329	0.946
A_23_P115998	SPI1	1.07673	0.92388		FALSE	FALSE	FALSE	FALSE		A_24_P594721	BC062753	0.80213	0.0141
A_23_P116007	MAPK8IP1	0.92672	0.50109		FALSE	FALSE	FALSE	FALSE		A_23_P5051	BC063426	0.96904	0.687
A_23_P116013	SFRS2B	0.90864	0.41138		FALSE	FALSE	FALSE	FALSE		A_24_P47329	BC063641	0.54167	8.41e-09
A_23_P116016	SFRS2B	0.98918	0.90449		FALSE	FALSE	FALSE	FALSE		A_23_P26004	BC063881	0.91486	0.429
A_23_P116025	MED17	1.09787	0.31806		FALSE	FALSE	FALSE	FALSE		A_32_P52101	BC064139	0.78372	0.0249
A_23_P116037	TM7SF2	0.84872	0.08949		FALSE	FALSE	FALSE	FALSE		A_32_P46594	BC064586	0.65396	1.69e-06
A_23_P116081	RNASEH2C	0.6928	0.00026		FALSE	FALSE	FALSE	FALSE		A_24_P287613	BC066984	1.43186	9e-05
A_23_P116091	DPP3	0.84239	0.05142		FALSE	FALSE	FALSE	FALSE		A_24_P920922	BC067077	0.58549	8.46e-08
A_23_P116114	PDE3B	0.32478	3.93176e-24		FALSE	FALSE	FALSE	FALSE		A_23_P123315	BC067244	0.81203	2.52e-10
A_23_P116123	CHEK1	0.56782	3.25876e-09		A_23_P116123	CHEK1	0.56782	3.25876e-09		A_23_P92583	BC067526	0.41558	7.53e-10
A_23_P116123					FALSE	FALSE	FALSE	FALSE		A_24_P544661	BC068044	1.49574	3e-05
A_23_P116145	DDI1	1.02615	0.97567		FALSE	FALSE	FALSE	FALSE		A_32_P80901	BC068045	0.95857	0.623
A_23_P116168	KIAA1826	1.10372	0.2565		A_23_P116168	KIAA1826	1.10372	0.2565		A_23_P334271	BC069781	1.0338	0.746
A_23_P116168					FALSE	FALSE	FALSE	FALSE		A_24_P180830	BC070091	2.60577	2.72e-10
A_23_P116173	LOC120376	1.13728	0.13483		A_23_P116173	LOC120376	1.13728	0.13483		A_32_P7516	BC071773	1.35822	0.00209
A_23_P116173					FALSE	FALSE	FALSE	FALSE		A_32_P91107	BC089156	0.98459	0.872
A_23_P116187	BCO2	0.92322	0.51165		FALSE	FALSE	FALSE	FALSE		A_32_P95034	BC091525	1.19395	0.369
A_23_P116195	BQ706262	1.62784	0.44479		FALSE	FALSE	FALSE	FALSE		A_24_P592544	BC107568	0.52766	1.69e-11
A_23_P116207	C11orf60	0.6816	0.00021		FALSE	FALSE	FALSE	FALSE		A_32_P146777	BC108268	1.05479	0.592
A_23_P116235	MDK	1.06037	0.55553		FALSE	FALSE	FALSE	FALSE		A_32_P144326	BC110864	0.79284	0.00376
A_23_P116249	GRIK4	0.66045	0.47857		FALSE	FALSE	FALSE	FALSE		A_24_P204695	BC111482	0.1866	0.00433
A_23_P116259	SCN3B	1.6707	0.40868		FALSE	FALSE	FALSE	FALSE		A_24_P826046	BC112296	1.10688	0.255
A_23_P116264	NRGN	0.50539	2.36372e-13		FALSE	FALSE	FALSE	FALSE		A_24_P854556	BC122546	0.13226	6.24e-07
A_23_P116280	WT1	0.70062	0.48444		FALSE	FALSE	FALSE	FALSE		A_32_P65530	BC127746	0.86352	0.145
A_23_P116286	AMPD3	4.10925	7.73099e-21		FALSE	FALSE	FALSE	FALSE		A_23_P66319	BCAR1	1.22596	0.0311
A_23_P11629	TMEM61	0.81799	0.07764		FALSE	FALSE	FALSE	FALSE		A_23_P97394	BCAR3	1.58857	7.67e-07
A_23_P116371	MS4A1	0.93337	0.93047		FALSE	FALSE	FALSE	FALSE		A_32_P106933	BCAR4	0.68005	0.0962
A_23_P116376	FLJ12529	0.90225	0.31023		FALSE	FALSE	FALSE	FALSE		A_23_P212050	BCHE	1.02968	0.931
A_23_P116387	INCENP	0.64547	3.6813e-06		A_23_P116387	INCENP	0.64547	3.6813e-06		A_23_P352266	BCL2	0.32837	1.24e-12
A_23_P116387					FALSE	FALSE	FALSE	FALSE		A_23_P425954	BCL2L11	0.67727	7e-05
A_23_P116414	PLA2G16	0.9105	0.30626		FALSE	FALSE	FALSE	FALSE		A_24_P924932	BCL2L15	0.52826	0.0737
A_23_P116430	USH1C	1.28433	0.38197		FALSE	FALSE	FALSE	FALSE		A_23_P418373	BCL2L2	0.99252	0.925
A_23_P116435	IGF2AS	1.38699	0.0029		FALSE	FALSE	FALSE	FALSE		A_23_P4662	BCL3	0.67305	2e-05
A_23_P11644	SPRR2D	1.33285	0.11096		FALSE	FALSE	FALSE	FALSE		A_23_P57856	BCL6	1.03102	0.696
A_23_P116473	AF116611	2.02594	0.21698		FALSE	FALSE	FALSE	FALSE		A_24_P134816	BCL9L	1.34544	0.00334
A_23_P116512	FLJ14213	0.55346	0.48523		FALSE	FALSE	FALSE	FALSE		A_24_P89512	BCLAF1	0.78579	0.00663
A_23_P11652	USP1	0.83365	0.04795		A_23_P11652	USP1	0.83365	0.04795		A_24_P341985	BCO2	1.17319	0.167
A_23_P11652					FALSE	FALSE	FALSE	FALSE		A_24_P940776	BDP1	1.16837	0.05
A_23_P116523	AF116668	1.85505	0.27247		FALSE	FALSE	FALSE	FALSE		A_32_P145355	BE156557	1.03739	0.651
A_23_P116533	SWAP70	1.36178	0.00025		FALSE	FALSE	FALSE	FALSE		A_24_P923395	BE167316	0.64312	0.0064
A_23_P116557	LGALS9	1.03797	0.84384		FALSE	FALSE	FALSE	FALSE		A_32_P134493	BE184907	0.72089	0.00188
A_23_P116578	PCF11	0.89091	0.14819		A_23_P116578	PCF11	0.89091	0.14819		A_32_P49999	BE379139	1.54841	0.0017
A_23_P116578					FALSE	FALSE	FALSE	FALSE		A_24_P406591	BE388027	0.88015	0.131
A_23_P116587	OMP	1.56173	0.00296		A_23_P116587	OMP	1.56173	0.00296		A_32_P98979	BE467780	0.72079	0.00031
A_23_P116587					FALSE	FALSE	FALSE	FALSE		A_32_P98496	BE564275	0.66016	0.0565
A_23_P116602	USP35	1.19033	0.04197		A_23_P116602	USP35	1.19033	0.04197		A_32_P209909	BE614051	1.14885	0.135
A_23_P116602					FALSE	FALSE	FALSE	FALSE		A_23_P208393	BE671182	2.08728	4.56e-08
A_23_P116614	ME3	0.43283	0.28625		FALSE	FALSE	FALSE	FALSE		A_32_P133821	BE696323	1.10022	0.513
A_23_P116624	SLC6A5	1.53357	0.01581		FALSE	FALSE	FALSE	FALSE		A_32_P91906	BE702235	1.00245	0.997
A_23_P11664	SFRS11	1.01758	0.85979		FALSE	FALSE	FALSE	FALSE		A_32_P4647	BE703462	0.77678	0.136
A_23_P116640	OR51B2	1.01298	0.98688		FALSE	FALSE	FALSE	FALSE		A_32_P158053	BE708118	1.03943	0.725
A_23_P116642	SLC26A10	2.25627	0.02885		FALSE	FALSE	FALSE	FALSE		A_24_P592871	BE735175	0.49914	6.36e-09
A_23_P116653	BCL2L14	0.68195	0.49894		FALSE	FALSE	FALSE	FALSE		A_24_P919020	BE736499	0.64685	0.0207
A_23_P116679	PA2G4	0.59779	1.42182e-07		FALSE	FALSE	FALSE	FALSE		A_32_P213389	BE739632	0.88841	0.198
A_23_P116682	SMARCC2	0.73536	0.00047		FALSE	FALSE	FALSE	FALSE		A_32_P193240	BE795374	1.67087	0.00286
A_23_P116694	RPS26	0.91518	0.31544		FALSE	FALSE	FALSE	FALSE		A_32_P138178	BE835321	0.70527	0.00029
A_23_P116712	RASSF8	1.05096	0.94855		FALSE	FALSE	FALSE	FALSE		A_32_P108567	BE839843	1.65052	0.494
A_23_P11674	PTGFR	0.98839	0.98801		FALSE	FALSE	FALSE	FALSE		A_32_P125687	BE877371	1.48722	0.00116
A_23_P116741	PIWIL1	1.03359	0.96627		FALSE	FALSE	FALSE	FALSE		A_32_P54987	BE881987	1.13335	0.266
A_23_P116743	LOC338799	0.5118	7.82552e-11		FALSE	FALSE	FALSE	FALSE		A_32_P71437	BE890041	1.31618	0.0006
A_23_P116765	LALBA	0.99263	0.9924		A_23_P116765	LALBA	0.99263	0.9924		A_32_P131797	BE970058	1.12483	0.306
A_23_P116765					FALSE	FALSE	FALSE	FALSE		A_23_P359854	BEND3	0.9507	0.547
A_23_P116797	C12orf10	1.01884	0.84938		FALSE	FALSE	FALSE	FALSE		A_23_P310086	BEND6	2.18317	9e-05
A_23_P116809	COPZ1	0.79009	0.00473		FALSE	FALSE	FALSE	FALSE		A_23_P104996	BEST1	1.25238	0.588
A_23_P116829	UBE2N	0.86284	0.0967		FALSE	FALSE	FALSE	FALSE		A_23_P16225	BEST2	1.1077	0.315
A_23_P116840	C12orf44	0.97023	0.74225		FALSE	FALSE	FALSE	FALSE		A_23_P97242	BEST4	1.56578	0.00139
A_23_P11685	PLA2G4A	0.49442	2.78566e-31		FALSE	FALSE	FALSE	FALSE		A_23_P59700	BET1	1.00679	0.934
A_23_P116850	KRT2	0.41867	4.77373e-11		FALSE	FALSE	FALSE	FALSE		A_32_P25639	BET3L	1.07199	0.928
A_23_P116868	SLCO1C1	1.02599	0.97353		FALSE	FALSE	FALSE	FALSE		A_24_P40551	BEX4	1.05242	0.825
A_23_P116872	PRB4	1.68576	0.00201		FALSE	FALSE	FALSE	FALSE		A_32_P83305	BF083139	0.69331	0.0051
A_23_P116890	PRB3	1.53246	0.00036		A_23_P116890	PRB3	1.53246	0.00036		A_32_P192804	BF195626	0.64767	0.0191
A_23_P116890					FALSE	FALSE	FALSE	FALSE		A_32_P48498	BF197320	0.5081	0.0146
A_23_P116898	A2M	0.74783	0.4096		FALSE	FALSE	FALSE	FALSE		A_32_P58755	BF207040	0.54589	1.03e-07
A_23_P116902	ART4	4.87773	2e-05		FALSE	FALSE	FALSE	FALSE		A_23_P76480	BF213738	1.02578	0.974
A_23_P116913	AEBP2	0.80424	0.03513		FALSE	FALSE	FALSE	FALSE		A_32_P60561	BF312639	0.75933	0.767
A_23_P116942	LAG3	0.27068	6.42793e-06		FALSE	FALSE	FALSE	FALSE		A_24_P57324	BF344611	0.55664	0.00316
A_23_P11697	HMGB4	0.96929	0.91514		FALSE	FALSE	FALSE	FALSE		A_24_P878992	BF436529	1.99424	3.39e-07
A_23_P116980	TULP3	0.7089	0.00238		FALSE	FALSE	FALSE	FALSE		A_32_P38821	BF475893	1.48288	0.116
A_23_P116999	GPN3	0.8669	0.12293		FALSE	FALSE	FALSE	FALSE		A_32_P136800	BF514006	0.71222	0.0002
A_23_P1170	ANUBL1	0.99584	0.9772		A_23_P1170	ANUBL1	0.99584	0.9772		A_32_P187715	BF677084	1.0374	0.737
A_23_P1170					FALSE	FALSE	FALSE	FALSE		A_24_P744259	BF692226	1.33728	0.0262
A_23_P117037	LETMD1	0.97919	0.80703		FALSE	FALSE	FALSE	FALSE		A_32_P226073	BF803156	0.65251	0.00019
A_23_P11705	BSDC1	1.76343	2.00766e-09		FALSE	FALSE	FALSE	FALSE		A_32_P113007	BF831953	1.32241	0.0124
A_23_P117059	SLC16A7	0.99401	0.99447		FALSE	FALSE	FALSE	FALSE		A_32_P223918	BF858887	0.74839	0.075
A_23_P117068	SNRPF	0.71649	6e-05		FALSE	FALSE	FALSE	FALSE		A_32_P136588	BF928446	0.87788	0.16
A_23_P117082	HEBP1	0.97093	0.72918		FALSE	FALSE	FALSE	FALSE		A_32_P121908	BF984502	0.82926	0.0278
A_23_P117095	FGF23	0.84555	0.86833		FALSE	FALSE	FALSE	FALSE		A_23_P109171	BFSP1	1.8792	1.65e-10
A_23_P117104	AQP5	0.30148	8.21169e-13		FALSE	FALSE	FALSE	FALSE		A_32_P72203	BG105662	0.77585	0.304
A_23_P117125	RARG	0.90786	0.35895		FALSE	FALSE	FALSE	FALSE		A_32_P193262	BG115931	0.70282	0.139
A_23_P11713	PTP4A2	0.83588	0.05459		FALSE	FALSE	FALSE	FALSE		A_24_P827096	BG118529	1.38595	0.00088
A_23_P117146	PRDM4	0.94297	0.495		A_23_P117146	PRDM4	0.94297	0.495		A_32_P179289	BG181200	0.83421	0.0703
A_23_P117146					FALSE	FALSE	FALSE	FALSE		A_24_P911648	BG181677	0.73551	0.0055
A_23_P117157	SUCLA2	0.83485	0.08218		FALSE	FALSE	FALSE	FALSE		A_24_P204515	BG187898	1.13704	0.143
A_23_P117163	RCBTB1	0.93872	0.47274		FALSE	FALSE	FALSE	FALSE		A_24_P532864	BG188151	0.99531	0.995
A_23_P117175	PARP4	2.39238	1.53274e-18		FALSE	FALSE	FALSE	FALSE		A_24_P101455	BG190831	0.95803	0.621
A_23_P117190	DNAJC15	0.94629	0.53507		FALSE	FALSE	FALSE	FALSE		A_24_P479167	BG201859	0.732	0.732
A_23_P117198	MRP63	1.09883	0.31122		FALSE	FALSE	FALSE	FALSE		A_32_P117760	BG208131	1.08008	0.532
A_23_P117225	ERCC5	1.06939	0.40175		A_23_P117225	ERCC5	1.06939	0.40175		A_23_P135123	BG216229	1.58867	0.0001
A_23_P117225					FALSE	FALSE	FALSE	FALSE		A_32_P42725	BG218865	0.60142	0.372
A_23_P117238	CARS2	0.65946	3.51189e-06		FALSE	FALSE	FALSE	FALSE		A_32_P172114	BG260069	1.1436	0.104
A_23_P117242	SLC7A1	1.07203	0.50208		A_23_P117242	SLC7A1	1.07203	0.50208		A_32_P13202	BG427399	0.95015	0.685
A_23_P117242					FALSE	FALSE	FALSE	FALSE		A_23_P35546	BG428517	0.66286	0.478
A_23_P117261	RXFP2	1.01408	0.98562		FALSE	FALSE	FALSE	FALSE		A_32_P56874	BG502322	0.77896	0.00305
A_23_P117274	MIPEP	0.39391	3.20394e-22		FALSE	FALSE	FALSE	FALSE		A_23_P8123	BG534208	0.879	0.169
A_23_P117286	CLN5	1.10093	0.25475		FALSE	FALSE	FALSE	FALSE		A_32_P187817	BG536553	0.84531	0.0484
A_23_P11729	ZBTB7B	1.58268	5.08959e-07		FALSE	FALSE	FALSE	FALSE		A_23_P149938	BG571904	1.12881	0.178
A_23_P117298	F7	0.99963	0.99877		FALSE	FALSE	FALSE	FALSE		A_32_P186348	BG576864	0.70851	0.00455
A_23_P1173	HABP2	1.00143	0.99853		FALSE	FALSE	FALSE	FALSE		A_23_P17444	BG680979	1.08721	0.35
A_23_P117302	AF354444	1.39899	0.00082		A_23_P117302	AF354444	1.39899	0.00082		A_32_P175979	BG686022	1.05851	0.548
A_23_P117302					FALSE	FALSE	FALSE	FALSE		A_24_P919567	BG743700	1.34386	0.185
A_23_P117346	WDR22	0.85862	0.09202		FALSE	FALSE	FALSE	FALSE		A_24_P638073	BG759225	0.79569	0.0942
A_23_P117363	SERPINA6	1.26085	0.05902		FALSE	FALSE	FALSE	FALSE		A_32_P150950	BG775850	1.09447	0.375
A_23_P117380	FAM181A	1.74137	3.30089e-06		FALSE	FALSE	FALSE	FALSE		A_23_P169319	BG928645	0.89068	0.167
A_23_P117387	MIA2	0.98984	0.99044		A_23_P117387	MIA2	0.98984	0.99044		A_32_P171488	BG950086	1.52069	0.124
A_23_P117387					FALSE	FALSE	FALSE	FALSE		A_24_P928017	BG952851	1.48637	0.00016
A_23_P11739	MIXL1	0.70382	0.55094		FALSE	FALSE	FALSE	FALSE		A_32_P30320	BG980953	0.6725	0.00336
A_23_P117411	FOXG1	1.15259	0.82903		FALSE	FALSE	FALSE	FALSE		A_24_P336551	BGLAP	1.37505	0.00227
A_23_P117416	BRF1	1.05858	0.53569		FALSE	FALSE	FALSE	FALSE		A_24_P57898	BHLHE23	1.68697	5e-05
A_23_P11742	WASH2P	1.32309	0.00139		FALSE	FALSE	FALSE	FALSE		A_32_P198497	BI017499	0.94694	0.81
A_23_P117424	WDR23	0.73133	0.00013		FALSE	FALSE	FALSE	FALSE		A_32_P74942	BI024548	0.84912	0.869
A_23_P117437	IL25	0.96343	0.96219		FALSE	FALSE	FALSE	FALSE		A_32_P54594	BI050742	0.77759	0.00479
A_23_P11744	WASH1	1.35618	0.00066		FALSE	FALSE	FALSE	FALSE		A_32_P37971	BI256572	1.41509	0.00024
A_23_P117447	C14orf119	1.01577	0.84819		A_23_P117447	C14orf119	1.01577	0.84819		A_32_P50973	BI836406	1.30134	0.00083
A_23_P117447					FALSE	FALSE	FALSE	FALSE		A_32_P35595	BI913527	0.87625	0.195
A_23_P117464	TPPP2	0.76077	0.60013		FALSE	FALSE	FALSE	FALSE		A_32_P228759	BI966004	0.93145	0.723
A_23_P117480	NP389850	1.01262	0.98705		FALSE	FALSE	FALSE	FALSE		A_24_P419120	BICD2	1.04521	0.628
A_23_P117494	MTHFD1	0.60044	3.45809e-09		FALSE	FALSE	FALSE	FALSE		A_23_P98350	BIRC3	0.96482	0.693
A_23_P117506	DHRS7	1.41403	0.00014		FALSE	FALSE	FALSE	FALSE		A_23_P419624	BLCAP	0.9324	0.445
A_23_P117515	ARID4A	0.84155	0.05851		A_23_P117515	ARID4A	0.84155	0.05851		A_23_P88630	BLM	0.61882	1.4e-07
A_23_P117515					FALSE	FALSE	FALSE	FALSE		A_23_P23266	BLZF1	0.9081	0.298
A_23_P11752	OPRD1	1.28195	0.08172		FALSE	FALSE	FALSE	FALSE		A_24_P795215	BM007841	1.50381	0.00031
A_23_P117527	FBXO34	1.15958	0.07819		A_23_P117527	FBXO34	1.15958	0.07819		A_32_P40456	BM475547	0.71173	0.00013
A_23_P117527					FALSE	FALSE	FALSE	FALSE		A_32_P56154	BM475608	0.28592	0.00616
A_23_P117540	STYX	0.81987	0.01213		FALSE	FALSE	FALSE	FALSE		A_32_P203959	BM547196	1.83518	4.28e-07
A_23_P117546	SOS2	1.30395	0.00083		A_23_P117546	SOS2	1.30395	0.00083		A_24_P485271	BM552308	1.0301	0.785
A_23_P117546					FALSE	FALSE	FALSE	FALSE		A_24_P607195	BM678681	0.92645	0.476
A_23_P117558	FKBP3	1.06711	0.41819		FALSE	FALSE	FALSE	FALSE		A_32_P50	BM678897	1.05562	0.944
A_23_P117580	ENTPD5	0.74587	0.00505		FALSE	FALSE	FALSE	FALSE		A_32_P158496	BM683477	1.24396	0.0233
A_23_P117582	JDP2	0.91242	0.24806		A_23_P117582	JDP2	0.91242	0.24806		A_32_P91005	BM697215	0.9833	0.955
A_23_P117582					FALSE	FALSE	FALSE	FALSE		A_32_P160216	BM702130	0.82865	0.0802
A_23_P117599	AHSA1	0.74367	0.00083		FALSE	FALSE	FALSE	FALSE		A_24_P110471	BM702886	1.26763	0.00551
A_23_P117602	GZMB	1.30173	0.08284		FALSE	FALSE	FALSE	FALSE		A_24_P799858	BM768581	2.11814	2.43e-14
A_23_P117623	TDP1	0.89141	0.18306		A_23_P117623	TDP1	0.89141	0.18306		A_32_P33294	BM808621	1.94724	1.6e-07
A_23_P117623					FALSE	FALSE	FALSE	FALSE		A_32_P165504	BM819787	1.0103	0.989
A_23_P117635	ATXN3	1.77942	1.678e-09		FALSE	FALSE	FALSE	FALSE		A_32_P131294	BM854107	1.42347	0.00013
A_23_P11764	EIF2C1	1.10194	0.23301		FALSE	FALSE	FALSE	FALSE		A_24_P770746	BM972609	0.99642	0.996
A_23_P117654	MYO5A	1.62768	7.00266e-07		FALSE	FALSE	FALSE	FALSE		A_32_P43084	BM980974	1.43725	0.00158
A_23_P117662	HDC	0.76486	0.08335		A_23_P117662	HDC	0.76486	0.08335		A_32_P64820	BM981574	0.8127	0.0559
A_23_P117662					FALSE	FALSE	FALSE	FALSE		A_32_P169831	BM982349	0.87739	0.31
A_23_P117679	SLC30A4	0.96662	0.73957		A_23_P117679	SLC30A4	0.96662	0.73957		A_32_P87849	BM982777	0.45568	3.93e-09
A_23_P117679					FALSE	FALSE	FALSE	FALSE		A_32_P3021	BM989848	1.18327	0.0557
A_23_P117683	HYPK	0.75598	0.00243		FALSE	FALSE	FALSE	FALSE		A_24_P303688	BM999256	1.09063	0.34
A_23_P117694	CORO2B	0.7056	0.53624		FALSE	FALSE	FALSE	FALSE		A_23_P334282	BMP2K	0.84904	0.0932
A_23_P117721	RPS17	0.91466	0.28566		FALSE	FALSE	FALSE	FALSE		A_23_P81058	BMP3	0.58624	0.00116
A_23_P117727	MTFMT	1.02156	0.80695		FALSE	FALSE	FALSE	FALSE		A_23_P154643	BMP7	0.58119	4.11e-09
A_23_P117734	LYSMD4	1.04736	0.63928		A_23_P117734	LYSMD4	1.04736	0.63928		A_32_P24939	BMPR1B	0.44884	3.57e-09
A_23_P117734					FALSE	FALSE	FALSE	FALSE		A_24_P615822	BMS1	1.06671	0.465
A_23_P11774	UTP11L	1.12384	0.1674		FALSE	FALSE	FALSE	FALSE		A_32_P142128	BMS1P5	1.12793	0.174
A_23_P117743	ASB7	1.27763	0.00534		FALSE	FALSE	FALSE	FALSE		A_23_P317001	BNIP2	1.23868	0.0165
A_23_P117759	GCOM1	0.94833	0.51678		FALSE	FALSE	FALSE	FALSE		A_23_P408708	BNIP3L	1.52886	0.0001
A_23_P117767	COMMD4	0.70747	0.00015		FALSE	FALSE	FALSE	FALSE		A_24_P85850	BNIPL	1.03882	0.947
A_23_P117778	UBL7	1.0854	0.32575		FALSE	FALSE	FALSE	FALSE		A_23_P46507	BOLA1	1.08528	0.339
A_23_P117782	LARP6	2.44379	2.7263e-13		FALSE	FALSE	FALSE	FALSE		A_23_P428548	BPTF	1.40383	0.00095
A_23_P117797	CLN6	0.55342	1.10977e-07		FALSE	FALSE	FALSE	FALSE		A_32_P143689	BQ008507	0.07714	0.00027
A_23_P117805	ST8SIA2	1.86121	0.00041		FALSE	FALSE	FALSE	FALSE		A_32_P207789	BQ017638	1.2101	0.267
A_23_P117828	AF161558	1.02127	0.97848		FALSE	FALSE	FALSE	FALSE		A_32_P114475	BQ045216	0.98965	0.989
A_23_P117833	MTMR10	1.05726	0.88725		FALSE	FALSE	FALSE	FALSE		A_32_P233457	BQ050540	0.48414	0.0213
A_23_P117851	CPLX3	0.39548	5.71435e-12		FALSE	FALSE	FALSE	FALSE		A_32_P163937	BQ064481	1.18508	0.136
A_23_P117852	KIAA0101	0.50545	9.18174e-15		FALSE	FALSE	FALSE	FALSE		A_24_P697437	BQ069859	0.71765	0.00118
A_23_P117862	NDNL2	1.30461	0.00253		A_23_P117862	NDNL2	1.30461	0.00253		A_32_P65157	BQ071182	1.00852	0.927
A_23_P117862					FALSE	FALSE	FALSE	FALSE		A_32_P226700	BQ189189	1.08379	0.417
A_23_P11787	WNT4	0.95304	0.60899		FALSE	FALSE	FALSE	FALSE		A_32_P187458	BQ233242	0.80449	0.00866
A_23_P117873	CHRM5	0.71746	0.53418		FALSE	FALSE	FALSE	FALSE		A_32_P215462	BQ272125	0.47368	3.93e-09
A_23_P117882	CRABP1	1.46026	0.00039		FALSE	FALSE	FALSE	FALSE		A_32_P62469	BQ307884	0.65279	0.00163
A_23_P117896	TGM7	1.13356	0.79703		A_23_P117896	TGM7	1.13356	0.79703		A_24_P944898	BQ329909	1.12742	0.554
A_23_P117896					FALSE	FALSE	FALSE	FALSE		A_32_P44073	BQ333643	1.45991	0.00048
A_23_P117912	RHOV	1.58288	3.13044e-07		A_23_P117912	RHOV	1.58288	3.13044e-07		A_32_P100076	BQ374929	1.18686	0.172
A_23_P117912					FALSE	FALSE	FALSE	FALSE		A_32_P156628	BQ379494	0.7035	0.00986
A_23_P117928	BAHD1	1.02299	0.78462		A_23_P117928	BAHD1	1.02299	0.78462		A_32_P111873	BQ432543	0.97323	0.945
A_23_P117928					FALSE	FALSE	FALSE	FALSE		A_32_P107859	BQ638334	1.03899	0.734
A_23_P117933	GCSH	0.795	0.00443		A_23_P117933	GCSH	0.795	0.00443		A_24_P734764	BQ639603	1.23251	0.195
A_23_P117933					FALSE	FALSE	FALSE	FALSE		A_32_P227496	BQ684512	0.99543	0.973
A_23_P117943	A_23_P117943	1.01652	0.83654		A_23_P117943	A_23_P117943	1.01652	0.83654		A_24_P739785	BQ706916	0.93074	0.53
A_23_P117943					FALSE	FALSE	FALSE	FALSE		A_24_P97257	BQ772694	1.20719	0.0348
A_23_P117955	APRT	0.67949	7.20775e-06		FALSE	FALSE	FALSE	FALSE		A_32_P6682	BQ926066	1.31348	0.00173
A_23_P117971	M15530	1.59707	1.80556e-07		FALSE	FALSE	FALSE	FALSE		A_24_P854758	BQ932957	1.05282	0.522
A_23_P117980	KATNB1	0.76512	0.00916		FALSE	FALSE	FALSE	FALSE		A_32_P205478	BQ948285	1.13536	0.148
A_23_P117992	ATP2C2	0.36395	6.97634e-23		FALSE	FALSE	FALSE	FALSE		A_23_P53614	BRAP	1.34512	0.00356
A_23_P118	EXTL2	0.88813	0.27582		A_23_P118	EXTL2	0.88813	0.27582		A_23_P207400	BRCA1	0.74805	5.53e-12
A_23_P118					FALSE	FALSE	FALSE	FALSE		A_23_P99452	BRCA2	0.52946	0
A_23_P11800	CAMK2N1	0.49539	2.20578e-11		A_23_P11800	CAMK2N1	0.49539	2.20578e-11		A_23_P166536	BRD1	1.24679	0.0161
A_23_P11800					FALSE	FALSE	FALSE	FALSE		A_23_P256898	BRD2	0.91411	0.42
A_23_P118002	UQCRC2	0.91473	0.26281		FALSE	FALSE	FALSE	FALSE		A_24_P344100	BRF1	0.9487	0.565
A_23_P118018	C16orf54	0.61609	0.39222		FALSE	FALSE	FALSE	FALSE		A_23_P20480	BRF2	2.02997	1.75e-12
A_23_P118025	DPEP2	0.84755	0.86763		FALSE	FALSE	FALSE	FALSE		A_24_P56484	BRMS1L	0.74319	0.00139
A_23_P118038	NUTF2	0.82624	0.03908		FALSE	FALSE	FALSE	FALSE		A_23_P250948	BRPF1	0.9988	0.989
A_23_P118042	LRRC36	0.65309	0.4609		FALSE	FALSE	FALSE	FALSE		A_24_P414712	BRPF3	1.14187	0.165
A_23_P11806	COL11A1	1.05911	0.94076		FALSE	FALSE	FALSE	FALSE		A_23_P96249	BRUNOL4	1.18689	0.0577
A_23_P118061	CKLF	0.5949	1.55935e-06		FALSE	FALSE	FALSE	FALSE		A_23_P140490	BRUNOL6	2.5324	0.0691
A_23_P118065	HSD17B2	0.43012	2.77015e-13		FALSE	FALSE	FALSE	FALSE		A_23_P211136	BRWD1	1.14188	0.126
A_23_P118086	SPATA2L	1.63369	3e-05		FALSE	FALSE	FALSE	FALSE		A_23_P23029	BSND	0.64511	0.446
A_23_P118095	RPL3L	0.95015	0.62477		FALSE	FALSE	FALSE	FALSE		A_23_P7325	BST1	5.3805	7e-05
A_23_P118105	NDUFB10	0.52792	1.62994e-13		FALSE	FALSE	FALSE	FALSE		A_23_P39465	BST2	1.30129	0.00969
A_23_P118113	SOLH	0.44656	3e-05		FALSE	FALSE	FALSE	FALSE		A_23_P408675	BTAF1	0.88412	0.153
A_23_P118122	RGS11	1.12377	0.66353		FALSE	FALSE	FALSE	FALSE		A_23_P13438	BTBD10	0.82318	0.0291
A_23_P118135	THC2308359	1.48443	6e-05		FALSE	FALSE	FALSE	FALSE		A_23_P419714	BTBD11	1.36176	0.262
A_23_P118150	ARL6IP1	0.71644	9e-05		FALSE	FALSE	FALSE	FALSE		A_23_P371129	BTBD12	0.64512	5e-05
A_23_P118158	HS3ST2	0.99645	0.99632		FALSE	FALSE	FALSE	FALSE		A_23_P102759	BTBD3	1.04485	0.683
A_23_P118174	PLK1	0.61942	2e-05		FALSE	FALSE	FALSE	FALSE		A_23_P88184	BTBD7	1.3068	0.0104
A_23_P118185	LONP2	0.91036	0.23606		FALSE	FALSE	FALSE	FALSE		A_23_P155351	BTD	1.03045	0.772
A_23_P118195	A_23_P118195	0.5837	0.09472		FALSE	FALSE	FALSE	FALSE		A_23_P62901	BTG2	0.7677	0.0088
A_23_P118203	LOC124220	0.5857	9.66547e-08		FALSE	FALSE	FALSE	FALSE		A_32_P33723	BTG3	0.67678	0.0499
A_23_P118234	CES7	0.98044	0.97957		FALSE	FALSE	FALSE	FALSE		A_23_P80883	BTLA	0.86768	0.872
A_23_P118246	GINS2	0.42116	5.38027e-19		FALSE	FALSE	FALSE	FALSE		A_23_P7985	BTN1A1	1.02248	0.977
A_23_P118254	FOXF1	1.0055	0.9861		FALSE	FALSE	FALSE	FALSE		A_24_P934528	BTN2A1	0.77837	0.0242
A_23_P118266	ZFHX3	1.59006	2.06666e-07		FALSE	FALSE	FALSE	FALSE		A_24_P346210	BTN2A2	0.84138	0.175
A_23_P118289	BCL7C	0.68231	0.00011		FALSE	FALSE	FALSE	FALSE		A_24_P136470	BTN2A3	1.03	0.824
A_23_P118300	FAHD1	0.81744	0.01543		A_23_P118300	FAHD1	0.81744	0.01543		A_23_P46819	BTRC	0.90649	0.413
A_23_P118300					FALSE	FALSE	FALSE	FALSE		A_32_P155563	BU153693	0.77064	0.00657
A_23_P118306	DNAJA3	0.96994	0.69988		FALSE	FALSE	FALSE	FALSE		A_24_P915904	BU164445	1.15767	0.25
A_23_P118313	GABARAPL2	1.41663	0.00013		FALSE	FALSE	FALSE	FALSE		A_32_P57013	BU540282	0.83618	0.83
A_23_P118327	THUMPD1	1.03098	0.71628		FALSE	FALSE	FALSE	FALSE		A_32_P89152	BU561429	0.67107	0.00036
A_23_P118334	PAPD5	0.71731	0.00098		A_23_P118334	PAPD5	0.71731	0.00098		A_32_P118325	BU567832	0.94133	0.599
A_23_P118334					FALSE	FALSE	FALSE	FALSE		A_32_P201292	BU587941	0.40364	0.00037
A_23_P118353	SRP68	0.98369	0.85773		FALSE	FALSE	FALSE	FALSE		A_32_P171200	BU607658	1.19384	0.151
A_23_P118370	AK022252	0.91246	0.37906		FALSE	FALSE	FALSE	FALSE		A_32_P212654	BU616488	0.94559	0.508
A_23_P118392	RASD1	0.93629	0.46644		A_23_P118392	RASD1	0.93629	0.46644		A_24_P278653	BU625797	1.40387	0.00081
A_23_P118392					FALSE	FALSE	FALSE	FALSE		A_32_P16699	BU629094	0.93326	0.81
A_23_P118406	C17orf62	0.86862	0.11323		FALSE	FALSE	FALSE	FALSE		A_32_P218030	BU633383	0.93476	0.415
A_23_P11841	ATP2B4	1.18534	0.18133		FALSE	FALSE	FALSE	FALSE		A_32_P10623	BU684362	0.79791	0.00753
A_23_P118412	C17orf28	0.8081	0.0318		FALSE	FALSE	FALSE	FALSE		A_32_P135450	BU685299	0.94771	0.711
A_23_P118427	MAP2K3	1.05206	0.57002		FALSE	FALSE	FALSE	FALSE		A_32_P166733	BU686948	1.5546	0.00027
A_23_P11843	LRRN2	1.66815	4e-05		FALSE	FALSE	FALSE	FALSE		A_32_P67209	BU726029	1.11928	0.244
A_23_P118435	SUMO2	0.82085	0.01534		FALSE	FALSE	FALSE	FALSE		A_32_P99715	BU731317	0.92727	0.512
A_23_P118451	STARD3	0.76468	0.00321		FALSE	FALSE	FALSE	FALSE		A_24_P584992	BU732811	0.82289	0.0371
A_23_P118462	OVCA2	1.04969	0.5592		FALSE	FALSE	FALSE	FALSE		A_32_P23517	BU753102	0.62172	0.00262
A_23_P118493	TOM1L1	0.9413	0.47369		FALSE	FALSE	FALSE	FALSE		A_32_P214565	BU928689	1.04341	0.956
A_23_P118516	FAM18B	1.03757	0.66783		FALSE	FALSE	FALSE	FALSE		A_32_P28712	BU930679	1.00845	0.922
A_23_P118536	SLFN12	0.93811	0.43056		A_23_P118536	SLFN12	0.93811	0.43056		A_23_P163481	BUB1B	0.53745	5.31e-12
A_23_P118536					FALSE	FALSE	FALSE	FALSE		A_23_P52826	BUD13	0.83947	0.0258
A_23_P118544	CLTC	1.3291	0.00081		FALSE	FALSE	FALSE	FALSE		A_23_P31602	BUD31	1.0006	0.994
A_23_P118552	HEXIM1	0.83447	0.03862		A_23_P118552	HEXIM1	0.83447	0.03862		A_24_P574071	BX089650	2.42054	3.29e-08
A_23_P118552					FALSE	FALSE	FALSE	FALSE		A_32_P46495	BX090412	1.06419	0.555
A_23_P118571	SOST	0.71523	0.55098		A_23_P118571	SOST	0.71523	0.55098		A_24_P634911	BX090755	0.40874	0.0864
A_23_P118571					FALSE	FALSE	FALSE	FALSE		A_32_P79345	BX090929	0.68079	4e-05
A_23_P118581	ASB16	1.53006	0.01279		FALSE	FALSE	FALSE	FALSE		A_32_P230192	BX091213	3.22444	1.24e-09
A_23_P11859	HSD17B7	0.39977	4.57581e-18		FALSE	FALSE	FALSE	FALSE		A_32_P170879	BX091993	0.76384	0.424
A_23_P1186	C1QL3	1.01306	0.98662		FALSE	FALSE	FALSE	FALSE		A_32_P139815	BX094072	0.54201	0.00053
A_23_P118607	AARSD1	0.63287	7.3735e-07		FALSE	FALSE	FALSE	FALSE		A_32_P109901	BX094364	1.36725	0.121
A_23_P118615	ABCA8	0.88165	0.89705		A_23_P118615	ABCA8	0.88165	0.89705		A_32_P46146	BX094982	0.57958	0.0195
A_23_P118615					FALSE	FALSE	FALSE	FALSE		A_32_P179351	BX095281	1.28432	0.015
A_23_P11862	C1orf112	0.67543	3e-05		A_23_P11862	C1orf112	0.67543	3e-05		A_32_P71796	BX097783	1.33412	0.0006
A_23_P11862					FALSE	FALSE	FALSE	FALSE		A_32_P159884	BX098411	0.734	0.00877
A_23_P118633	SPATA20	0.84392	0.04002		FALSE	FALSE	FALSE	FALSE		A_24_P885303	BX099493	0.85516	0.757
A_23_P118643	EIF4E	0.82627	0.02795		FALSE	FALSE	FALSE	FALSE		A_24_P450560	BX100298	0.72704	0.00113
A_23_P118649	EIF4E	0.76527	0.00507		FALSE	FALSE	FALSE	FALSE		A_24_P476913	BX100717	1.02979	0.739
A_23_P118660	DDX52	1.41789	0.00036		A_23_P118660	DDX52	1.41789	0.00036		A_32_P56463	BX101252	1.18222	0.118
A_23_P118660					FALSE	FALSE	FALSE	FALSE		A_32_P7308	BX101927	0.83615	0.129
A_23_P118675	HOXB1	0.85415	0.8741		FALSE	FALSE	FALSE	FALSE		A_32_P143389	BX102076	0.8859	0.901
A_23_P118690	ZNF207	1.17153	0.05579		FALSE	FALSE	FALSE	FALSE		A_32_P185766	BX103476	0.99418	0.994
A_23_P118693	FOXN1	0.97045	0.89175		FALSE	FALSE	FALSE	FALSE		A_32_P91468	BX104057	0.43437	0.16
A_23_P118705	SDF2	1.13165	0.13448		FALSE	FALSE	FALSE	FALSE		A_24_P699252	BX104490	0.97062	0.972
A_23_P118712	ENST00000324677	2.26052	8.43965e-18		FALSE	FALSE	FALSE	FALSE		A_24_P476215	BX104493	0.93732	0.432
A_23_P118722	ASGR1	1.33884	0.20367		A_23_P118722	ASGR1	1.33884	0.20367		A_32_P195788	BX104999	1.04467	0.955
A_23_P118722					FALSE	FALSE	FALSE	FALSE		A_32_P228806	BX106115	0.67005	0.0406
A_23_P11874	MPZL1	1.84549	2.24855e-10		FALSE	FALSE	FALSE	FALSE		A_24_P697345	BX106478	1.00903	0.932
A_23_P118741	SLC16A13	0.85117	0.36508		FALSE	FALSE	FALSE	FALSE		A_24_P710681	BX106493	0.88277	0.451
A_23_P118749	DERL2	1.14039	0.15417		FALSE	FALSE	FALSE	FALSE		A_24_P669329	BX108510	0.4316	0.00124
A_23_P118774	KPNB1	0.69878	3e-05		FALSE	FALSE	FALSE	FALSE		A_24_P782437	BX109472	0.94609	0.651
A_23_P118791	TMEM107	0.26016	5.23246e-21		FALSE	FALSE	FALSE	FALSE		A_32_P232837	BX110656	1.97161	0.257
A_23_P118815	BIRC5	0.48918	0		FALSE	FALSE	FALSE	FALSE		A_32_P4172	BX110908	0.72003	0.0063
A_23_P118834	TOP2A	0.55711	1.47766e-10		A_23_P118834	TOP2A	0.55711	1.47766e-10		A_32_P210284	BX111338	0.379	9.52e-09
A_23_P118834					FALSE	FALSE	FALSE	FALSE		A_32_P49959	BX111592	1.50664	2e-05
A_23_P118842	KRTAP1-5	1.53455	0.01169		A_23_P118842	KRTAP1-5	1.53455	0.01169		A_24_P617818	BX111761	0.45862	0.00663
A_23_P118842					FALSE	FALSE	FALSE	FALSE		A_24_P455579	BX112273	0.96664	0.678
A_23_P118854	KRT37	0.22066	1.38676e-13		FALSE	FALSE	FALSE	FALSE		A_32_P69076	BX113895	0.82599	0.0163
A_23_P118888	PAFAH1B1	1.51606	1.43122e-06		FALSE	FALSE	FALSE	FALSE		A_24_P408842	BX114023	0.53643	3.73e-09
A_23_P118894	ATAD4	0.81785	0.02038		A_23_P118894	ATAD4	0.81785	0.02038		A_32_P227657	BX114900	0.55261	1.92e-07
A_23_P118894					FALSE	FALSE	FALSE	FALSE		A_32_P144981	BX114970	0.73487	0.667
A_23_P118909	PSMG2	0.86267	0.05978		FALSE	FALSE	FALSE	FALSE		A_32_P223327	BX116014	0.88432	0.206
A_23_P118916	PQLC1	0.96768	0.70575		FALSE	FALSE	FALSE	FALSE		A_32_P82218	BX116653	0.6052	0.00437
A_23_P118946	B4GALT6	1.04202	0.95737		FALSE	FALSE	FALSE	FALSE		A_32_P94132	BX116997	1.32423	0.00252
A_23_P118967	LAMA1	0.99823	0.99819		FALSE	FALSE	FALSE	FALSE		A_24_P929558	BX117524	0.85181	0.199
A_23_P119006	THC2614203	1.03426	0.77768		FALSE	FALSE	FALSE	FALSE		A_32_P73903	BX119435	0.85099	0.123
A_23_P119015	SERPINB13	1.02208	0.97756		FALSE	FALSE	FALSE	FALSE		A_32_P137075	BX281073	1.34019	0.00287
A_23_P11902	A_23_P11902	1.06972	0.7545		FALSE	FALSE	FALSE	FALSE		A_32_P74680	BX332393	0.69225	0.03
A_23_P119023	RAB12	0.85957	0.06896		FALSE	FALSE	FALSE	FALSE		A_32_P29408	BX337332	0.97912	0.978
A_23_P119040	KIAA1772	0.61322	0.04438		FALSE	FALSE	FALSE	FALSE		A_32_P9368	BX375060	1.20523	0.0568
A_23_P119042	NKG7	1.50318	0.17031		FALSE	FALSE	FALSE	FALSE		A_24_P481301	BX400400	0.40476	0.00268
A_23_P119084	ZNF551	1.12495	0.21683		A_23_P119084	ZNF551	1.12495	0.21683		A_32_P138666	BX414807	0.66853	3e-05
A_23_P119084					FALSE	FALSE	FALSE	FALSE		A_24_P488352	BX440400	0.84749	0.0683
A_23_P119095	PPP1R13L	0.8179	0.01902		FALSE	FALSE	FALSE	FALSE		A_32_P62773	BX444658	0.51346	0.303
A_23_P119102	VASP	0.85138	0.08577		FALSE	FALSE	FALSE	FALSE		A_32_P200586	BX460543	0.87261	0.231
A_23_P119130	RPS19	1.03907	0.62556		FALSE	FALSE	FALSE	FALSE		A_32_P55144	BX537816	1.33005	0.00686
A_23_P119141	KEAP1	1.51544	2e-05		A_23_P119141	KEAP1	1.51544	2e-05		A_24_P913301	BX537819	0.5873	0.00221
A_23_P119141					FALSE	FALSE	FALSE	FALSE		A_32_P24489	BX538250	0.60814	1.64e-07
A_23_P119143	ICAM5	0.89909	0.67595		A_23_P119143	ICAM5	0.89909	0.67595		A_32_P10123	BX538256	0.75258	0.00062
A_23_P119143					FALSE	FALSE	FALSE	FALSE		A_24_P413791	BX538272	0.6085	2.14e-06
A_23_P11915	GDAP2	1.00727	0.93689		FALSE	FALSE	FALSE	FALSE		A_32_P106315	BX641009	0.95407	0.583
A_23_P119152	A_23_P119152	1.98123	8.32122e-07		FALSE	FALSE	FALSE	FALSE		A_32_P66934	BX641014	1.05037	0.653
A_23_P119168	A_23_P119168	1.4368	0.14939		FALSE	FALSE	FALSE	FALSE		A_32_P179686	BX641027	0.94883	0.572
A_23_P119196	KLF2	0.72837	0.00168		FALSE	FALSE	FALSE	FALSE		A_32_P46722	BX647614	0.58418	0.272
A_23_P119202	CD70	0.74485	0.44669		FALSE	FALSE	FALSE	FALSE		A_32_P92751	BX647792	1.45015	1e-05
A_23_P119214	TIMM44	0.89946	0.21484		FALSE	FALSE	FALSE	FALSE		A_32_P29149	BX647987	4.20246	4e-05
A_23_P11922	FLJ21272	1.20945	0.04044		FALSE	FALSE	FALSE	FALSE		A_32_P15156	BX648207	0.73141	0.00044
A_23_P119222	RETN	0.25297	0.00537		FALSE	FALSE	FALSE	FALSE		A_32_P65571	BX648855	0.97065	0.973
A_23_P119254	ASF1B	0.48568	2.97358e-11		FALSE	FALSE	FALSE	FALSE		A_24_P226700	BX648950	1.02367	0.779
A_23_P11926	FLJ21272	1.17791	0.05148		FALSE	FALSE	FALSE	FALSE		A_32_P222521	BX955634	1.03044	0.729
A_23_P119266	DNASE2	1.15039	0.13177		FALSE	FALSE	FALSE	FALSE		A_24_P113131	BZRAP1	0.55454	0.33
A_23_P119295	ECSIT	1.0144	0.8628		A_23_P119295	ECSIT	1.0144	0.8628		A_24_P924389	BZW1	0.64704	3e-05
A_23_P119295					FALSE	FALSE	FALSE	FALSE		A_24_P67378	BZW1P1	1.33636	0.0579
A_23_P119311	KLK9	2.04027	2.95198e-07		FALSE	FALSE	FALSE	FALSE		A_24_P329795	C10orf10	1.70578	7.12e-08
A_23_P119322	SIGLEC11	0.25909	0.00041		FALSE	FALSE	FALSE	FALSE		A_23_P24275	C10orf110	0.522	2.12e-07
A_23_P119337	ATF5	1.05496	0.54622		FALSE	FALSE	FALSE	FALSE		A_32_P86739	C10orf114	0.84826	0.0439
A_23_P119344	TEAD2	1.1735	0.1608		FALSE	FALSE	FALSE	FALSE		A_24_P335048	C10orf118	0.82334	0.0633
A_23_P119353	RASIP1	0.86334	0.17043		A_23_P119353	RASIP1	0.86334	0.17043		A_23_P202594	C10orf119	0.75243	0.00182
A_23_P119353					FALSE	FALSE	FALSE	FALSE		A_32_P475642	C10orf12	0.91292	0.342
A_23_P11936	UBXN11	0.53165	5.49602e-08		FALSE	FALSE	FALSE	FALSE		A_23_P325700	C10orf126	1.00927	0.991
A_23_P119362	EMP3	0.59331	0.01186		A_23_P119362	EMP3	0.59331	0.01186		A_23_P435697	C10orf137	0.93553	0.409
A_23_P119362					FALSE	FALSE	FALSE	FALSE		A_32_P152767	C10orf140	0.83964	0.0712
A_23_P119377	CYTH2	1.1554	0.11513		A_23_P119377	CYTH2	1.1554	0.11513		A_32_P202013	C10orf141	0.97721	0.976
A_23_P119377					FALSE	FALSE	FALSE	FALSE		A_24_P286868	C10orf18	0.70789	0.00022
A_23_P119390	EHD2	0.83829	0.10088		FALSE	FALSE	FALSE	FALSE		A_24_P64362	C10orf26	1.14844	0.117
A_23_P119395	GIPR	1.61362	9e-05		FALSE	FALSE	FALSE	FALSE		A_23_P301336	C10orf28	1.01869	0.845
A_23_P119407	A_23_P119407	1.12925	0.15303		FALSE	FALSE	FALSE	FALSE		A_23_P369328	C10orf35	2.07043	6.6e-15
A_23_P119418	C19orf2	0.82792	0.03064		FALSE	FALSE	FALSE	FALSE		A_24_P882914	C10orf46	1.17528	0.064
A_23_P119448	SAPS1	1.18304	0.05659		FALSE	FALSE	FALSE	FALSE		A_24_P389608	C10orf47	1.09124	0.281
A_23_P119458	DPF1	0.32531	3.33471e-08		A_23_P119458	DPF1	0.32531	3.33471e-08		A_24_P215240	C10orf63	0.7197	0.542
A_23_P119458					FALSE	FALSE	FALSE	FALSE		A_23_P364613	C10orf65	0.92959	0.778
A_23_P119464	RHPN2	1.15803	0.11296		FALSE	FALSE	FALSE	FALSE		A_23_P413193	C10orf78	0.69034	2e-05
A_23_P119478	EBI3	1.10974	0.76949		FALSE	FALSE	FALSE	FALSE		A_23_P23980	C10orf81	0.2942	3.42e-08
A_23_P119500	AK098427	0.47972	1.33761e-09		A_23_P119500	AK098427	0.47972	1.33761e-09		A_23_P23983	C10orf97	1.05313	0.554
A_23_P119500					FALSE	FALSE	FALSE	FALSE		A_23_P104641	C11orf2	1.17327	0.069
A_23_P119502	S1PR4	1.23261	0.13291		FALSE	FALSE	FALSE	FALSE		A_23_P345778	C11orf46	0.76417	0.0041
A_23_P119526	AP3D1	0.9737	0.7798		FALSE	FALSE	FALSE	FALSE		A_24_P201404	C11orf54	1.14481	0.12
A_23_P119535	EFNA2	0.29198	0.00823		FALSE	FALSE	FALSE	FALSE		A_23_P24529	C11orf57	1.00871	0.926
A_23_P119543	HMG20B	0.46366	5.41153e-11		FALSE	FALSE	FALSE	FALSE		A_23_P52885	C11orf61	0.6947	0.00197
A_23_P119562	CFD	0.46049	1.51833e-17		FALSE	FALSE	FALSE	FALSE		A_23_P396917	C11orf63	0.95715	0.588
A_23_P119573	KCNN1	0.97501	0.97437		FALSE	FALSE	FALSE	FALSE		A_24_P49383	C11orf67	1.06391	0.455
A_23_P119583	PDE4C	1.69258	0		FALSE	FALSE	FALSE	FALSE		A_23_P429491	C11orf82	0.75044	0.00141
A_23_P119593	ABHD9	1.88721	1.56439e-07		FALSE	FALSE	FALSE	FALSE		A_23_P313223	C11orf84	0.60791	6.04e-08
A_23_P119611	FXYD7	1.30379	0.25102		FALSE	FALSE	FALSE	FALSE		A_32_P524904	C11orf86	0.64202	3e-05
A_23_P119617	SF4	1.04133	0.65446		FALSE	FALSE	FALSE	FALSE		A_23_P36464	C12orf11	0.80276	0.0191
A_23_P119627	NDUFA13	0.88344	0.11392		FALSE	FALSE	FALSE	FALSE		A_23_P410613	C12orf23	0.87712	0.111
A_23_P119634	UPK1A	0.84391	0.55668		A_23_P119634	UPK1A	0.84391	0.55668		A_24_P359020	C12orf26	1.11972	0.498
A_23_P119634					FALSE	FALSE	FALSE	FALSE		A_23_P98930	C12orf35	1.11569	0.228
A_23_P119677	HNRNPL	1.05962	0.51007		FALSE	FALSE	FALSE	FALSE		A_23_P2414	C12orf39	0.99947	0.999
A_23_P11968	GUCA2A	0.97859	0.97773		A_23_P11968	GUCA2A	0.97859	0.97773		A_24_P107528	C12orf49	1.28196	0.012
A_23_P11968					FALSE	FALSE	FALSE	FALSE		A_24_P564462	C12orf5	0.87428	0.148
A_23_P119683	MIER2	1.12176	0.24191		A_23_P119683	MIER2	1.12176	0.24191		A_32_P228167	C12orf50	0.98547	0.985
A_23_P119683					FALSE	FALSE	FALSE	FALSE		A_23_P162702	C12orf51	1.16162	0.137
A_23_P119698	CD320	0.61865	5.99227e-07		A_23_P119698	CD320	0.61865	5.99227e-07		A_23_P318938	C12orf59	0.9826	0.881
A_23_P119698					FALSE	FALSE	FALSE	FALSE		A_32_P11899	C12orf65	0.77951	0.00413
A_23_P119714	C19orf62	1.30704	0.00144		FALSE	FALSE	FALSE	FALSE		A_23_P370569	C12orf66	1.15994	0.124
A_23_P119732	ZFP30	2.47124	0.00257		FALSE	FALSE	FALSE	FALSE		A_23_P404120	C12orf72	0.75934	0.0397
A_23_P119735	ZFP30	0.88291	0.63712		A_23_P119735	ZFP30	0.88291	0.63712		A_23_P368718	C13orf1	1.02645	0.778
A_23_P119735					FALSE	FALSE	FALSE	FALSE		A_23_P204937	C13orf15	0.7074	0.438
A_23_P119753	EHBP1	1.00855	0.92251		FALSE	FALSE	FALSE	FALSE		A_24_P56330	C13orf16	0.92107	0.734
A_23_P119763	ABCG5	0.95115	0.90775		A_23_P119763	ABCG5	0.95115	0.90775		A_32_P70135	C13orf23	1.15677	0.0938
A_23_P119763					FALSE	FALSE	FALSE	FALSE		A_23_P340909	C13orf3	0.65677	1e-05
A_23_P119778	SLC39A10	0.51835	5.69559e-11		FALSE	FALSE	FALSE	FALSE		A_23_P99515	C13orf33	0.92443	0.93
A_23_P119789	TMEM185B	0.78322	0.00499		A_23_P119789	TMEM185B	0.78322	0.00499		A_23_P25626	C13orf34	0.5383	2.05e-11
A_23_P119789					FALSE	FALSE	FALSE	FALSE		A_23_P14216	C13orf38	0.79203	0.655
A_23_P119794	CR608907	0.92116	0.33826		A_23_P119794	CR608907	0.92116	0.33826		A_23_P380965	C14orf100	1.34953	0.00047
A_23_P119794					FALSE	FALSE	FALSE	FALSE		A_23_P205724	C14orf102	1.30281	0.00247
A_23_P11980	ENST00000372492	1.00717	0.99262		FALSE	FALSE	FALSE	FALSE		A_23_P14493	C14orf104	1.00432	0.964
A_23_P119812	GPD2	0.904	0.27333		FALSE	FALSE	FALSE	FALSE		A_23_P140154	C14orf109	0.73649	0.00045
A_23_P119835	NLRC4	0.9634	0.96173		FALSE	FALSE	FALSE	FALSE		A_23_P2901	C14orf113	0.99489	0.995
A_23_P11984	SLC6A9	0.71378	0.00232		FALSE	FALSE	FALSE	FALSE		A_23_P140362	C14orf115	0.29263	0.0171
A_23_P119850	FLJ14126	0.82876	0.722		FALSE	FALSE	FALSE	FALSE		A_23_P117447	C14orf119	1.01577	0.848
A_23_P119857	TTC32	0.77277	0.00463		FALSE	FALSE	FALSE	FALSE		A_23_P332871	C14orf126	1.46048	0.0191
A_23_P119886	GCKR	2.42437	0.09187		A_23_P119886	GCKR	2.42437	0.09187		A_23_P163059	C14orf135	0.70886	0.00011
A_23_P119886					FALSE	FALSE	FALSE	FALSE		A_32_P126698	C14orf143	0.57137	0.0076
A_23_P119899	EPHA4	0.38015	4e-05		FALSE	FALSE	FALSE	FALSE		A_23_P430201	C14orf145	0.54868	1.38e-09
A_23_P1199	NUDT5	0.79952	0.00693		FALSE	FALSE	FALSE	FALSE		A_23_P311150	C14orf147	0.68799	5.88e-06
A_23_P119907	ANKZF1	1.52167	2e-05		FALSE	FALSE	FALSE	FALSE		A_23_P382682	C14orf148	0.70169	0.442
A_23_P119916	WNT6	0.84106	0.45051		FALSE	FALSE	FALSE	FALSE		A_32_P118250	C14orf167	0.89343	0.207
A_23_P119923	CNNM4	1.06158	0.4826		A_23_P119923	CNNM4	1.06158	0.4826		A_23_P163117	C14orf169	1.12175	0.177
A_23_P119923					FALSE	FALSE	FALSE	FALSE		A_23_P379692	C14orf178	0.83872	0.14
A_23_P119936	REG3A	1.40769	0.49653		FALSE	FALSE	FALSE	FALSE		A_23_P406071	C14orf181	0.99828	0.986
A_23_P119943	IGFBP2	0.62645	3.1739e-07		A_23_P119943	IGFBP2	0.62645	3.1739e-07		A_24_P393596	C14orf25	0.81944	0.215
A_23_P119943					FALSE	FALSE	FALSE	FALSE		A_24_P33048	C14orf28	1.07315	0.405
A_23_P11995	PRDX1	1.56337	2.58808e-07		A_23_P11995	PRDX1	1.56337	2.58808e-07		A_24_P181295	C14orf37	0.98568	0.985
A_23_P11995					FALSE	FALSE	FALSE	FALSE		A_24_P85200	C14orf43	1.221	0.0148
A_23_P119964	CEBPZ	1.11213	0.18898		FALSE	FALSE	FALSE	FALSE		A_23_P411851	C14orf49	1.04924	0.95
A_23_P119992	VRK2	1.44693	2e-05		FALSE	FALSE	FALSE	FALSE		A_23_P309973	C14orf50	0.65275	0.293
A_23_P120002	SP110	1.18641	0.07248		FALSE	FALSE	FALSE	FALSE		A_23_P413991	C14orf56	1.01697	0.983
A_23_P120048	BAZ2B	1.83125	4.95782e-08		A_23_P120048	BAZ2B	1.83125	4.95782e-08		A_23_P37391	C14orf65	0.94188	0.489
A_23_P120048					FALSE	FALSE	FALSE	FALSE		A_23_P420981	C14orf79	0.86748	0.139
A_23_P120056	RTKN	0.90057	0.24678		A_23_P120056	RTKN	0.90057	0.24678		A_23_P431381	C14orf80	0.60897	8.55e-06
A_23_P120056					FALSE	FALSE	FALSE	FALSE		A_23_P48581	C14orf93	1.00851	0.925
A_23_P120062	C2orf3	1.38468	0.00036		FALSE	FALSE	FALSE	FALSE		A_23_P372771	C15orf17	1.00253	0.981
A_23_P12010	C1orf66	1.02872	0.75423		FALSE	FALSE	FALSE	FALSE		A_23_P140705	C15orf23	0.77289	0.00187
A_23_P120103	KCNS3	1.20071	0.02921		A_23_P120103	KCNS3	1.20071	0.02921		A_24_P378302	C15orf28	1.1949	0.0551
A_23_P120103					FALSE	FALSE	FALSE	FALSE		A_23_P77286	C15orf29	0.9779	0.821
A_23_P120125	COLEC11	0.9321	0.45618		FALSE	FALSE	FALSE	FALSE		A_23_P37455	C15orf34	1.43425	0.01
A_23_P120146	TGFBRAP1	0.88512	0.15798		FALSE	FALSE	FALSE	FALSE		A_32_P85330	C15orf37	0.81009	0.0426
A_23_P120153	RNF149	1.39702	0.00017		A_23_P120153	RNF149	1.39702	0.00017		A_24_P404033	C15orf38	0.96372	0.737
A_23_P120153					FALSE	FALSE	FALSE	FALSE		A_23_P37514	C15orf39	1.29205	0.00113
A_23_P120170	TIGD1	1.06974	0.48397		FALSE	FALSE	FALSE	FALSE		A_23_P312252	C15orf40	1.18534	0.183
A_23_P12018	SYT11	0.98883	0.98865		FALSE	FALSE	FALSE	FALSE		A_23_P345707	C15orf42	0.51667	1.88e-12
A_23_P120182	NDUFA10	0.73416	0.00033		FALSE	FALSE	FALSE	FALSE		A_23_P37475	C15orf44	1.16273	0.0735
A_23_P120194	ORMDL1	0.89775	0.17303		FALSE	FALSE	FALSE	FALSE		A_24_P239302	C15orf45	0.67524	0.0866
A_23_P120227	LBH	1.37373	0.01273		A_23_P120227	LBH	1.37373	0.01273		A_24_P110141	C15orf51	0.73565	0.25
A_23_P120227					FALSE	FALSE	FALSE	FALSE		A_23_P163467	C15orf52	1.1756	0.0545
A_23_P120237	STARD7	1.039	0.67802		FALSE	FALSE	FALSE	FALSE		A_32_P189211	C15orf56	1.45049	0.00101
A_23_P120243	HOXD1	1.52129	0.54574		A_23_P120243	HOXD1	1.52129	0.54574		A_23_P344515	C16orf3	1.82649	2e-05
A_23_P120243					FALSE	FALSE	FALSE	FALSE		A_23_P410700	C16orf46	0.98978	0.989
A_23_P120254	DUSP22	0.74736	0.00079		FALSE	FALSE	FALSE	FALSE		A_23_P339053	C16orf52	1.65827	3.35e-07
A_23_P120270	MCFD2	1.79086	3.25846e-09		A_23_P120270	MCFD2	1.79086	3.25846e-09		A_23_P77422	C16orf53	0.71723	7e-05
A_23_P120270					FALSE	FALSE	FALSE	FALSE		A_23_P353717	C16orf75	0.84355	0.0467
A_23_P120281	EDAR	1.04001	0.95932		FALSE	FALSE	FALSE	FALSE		A_23_P3514	C16orf80	0.78884	0.00381
A_23_P120316	MTHFD2	0.88922	0.18088		FALSE	FALSE	FALSE	FALSE		A_24_P90923	C16orf81	2.27673	2.59e-09
A_23_P120325	KIF3C	2.28018	1.00441e-13		FALSE	FALSE	FALSE	FALSE		A_23_P66158	C16orf88	1.03613	0.686
A_23_P120335	MTX2	1.14191	0.14492		FALSE	FALSE	FALSE	FALSE		A_24_P940790	C17orf101	1.22895	0.0275
A_23_P120345	PELI1	0.89907	0.21665		FALSE	FALSE	FALSE	FALSE		A_24_P365048	C17orf42	1.00844	0.924
A_23_P120354	ANKRD57	0.77901	0.00327		FALSE	FALSE	FALSE	FALSE		A_24_P339272	C17orf45	1.15625	0.0794
A_23_P120364	C20orf149	1.13996	0.09199		FALSE	FALSE	FALSE	FALSE		A_24_P59607	C17orf51	1.0235	0.835
A_23_P120378	AK000832	0.98775	0.98737		FALSE	FALSE	FALSE	FALSE		A_23_P129967	C17orf53	0.73885	0.00523
A_23_P120414	YWHAB	0.96299	0.6448		A_23_P120414	YWHAB	0.96299	0.6448		A_23_P301340	C17orf56	1.06658	0.462
A_23_P120414					FALSE	FALSE	FALSE	FALSE		A_24_P49190	C17orf58	0.63658	1e-05
A_23_P120428	TP53TG5	0.85024	0.84347		FALSE	FALSE	FALSE	FALSE		A_24_P712562	C17orf67	0.26399	0.0235
A_23_P120435	WFDC3	1.53323	0.00167		FALSE	FALSE	FALSE	FALSE		A_23_P368484	C17orf76	0.68469	0.00146
A_23_P12044	TMEM51	1.39768	0.00057		A_23_P12044	TMEM51	1.39768	0.00057		A_24_P253723	C17orf91	1.54914	2e-05
A_23_P12044					FALSE	FALSE	FALSE	FALSE		A_24_P921477	C17orf95	0.8187	0.03
A_23_P120442	NCOA3	0.77197	0.01576		FALSE	FALSE	FALSE	FALSE		A_24_P349788	C17orf96	1.5724	5e-05
A_23_P120458	RNF114	1.80081	2.01627e-09		FALSE	FALSE	FALSE	FALSE		A_24_P624439	C17orf97	1.06682	0.513
A_23_P120467	ZFP64	1.56371	1e-05		FALSE	FALSE	FALSE	FALSE		A_24_P130363	C18orf1	0.50856	1.21e-09
A_23_P120472	TFAP2C	1.35227	0.00283		A_23_P120472	TFAP2C	1.35227	0.00283		A_24_P898945	C18orf19	0.8678	0.0975
A_23_P120472					FALSE	FALSE	FALSE	FALSE		A_24_P348083	C18orf23	1.60877	8e-05
A_23_P120488	NPEPL1	0.98763	0.88742		FALSE	FALSE	FALSE	FALSE		A_24_P322354	C18orf24	0.56608	9.44e-09
A_23_P120504	C20orf46	0.95245	0.84422		FALSE	FALSE	FALSE	FALSE		A_23_P78410	C18orf55	0.62398	2.73e-08
A_23_P120513	C20orf141	1.32469	0.01434		A_23_P120513	C20orf141	1.32469	0.01434		A_23_P209195	C19orf12	1.19297	0.0282
A_23_P120513					FALSE	FALSE	FALSE	FALSE		A_24_P229084	C19orf15	0.64441	0.0272
A_23_P12053	SPEN	1.10818	0.2757		FALSE	FALSE	FALSE	FALSE		A_23_P303803	C19orf18	1.01336	0.986
A_23_P120545	LRRN4	1.01727	0.98237		FALSE	FALSE	FALSE	FALSE		A_23_P332937	C19orf23	1.45101	6e-05
A_23_P120557	TASP1	0.95221	0.56518		FALSE	FALSE	FALSE	FALSE		A_24_P153448	C19orf28	1.07158	0.503
A_23_P120566	RRBP1	0.8743	0.15293		FALSE	FALSE	FALSE	FALSE		A_23_P353667	C19orf30	1.66102	0.0609
A_23_P120572	RIN2	1.12194	0.26268		FALSE	FALSE	FALSE	FALSE		A_24_P15640	C19orf31	2.01742	3.68e-07
A_23_P120588	CST11	1.00612	0.99371		FALSE	FALSE	FALSE	FALSE		A_23_P39202	C19orf33	1.07378	0.387
A_23_P120594	ACSS1	1.30468	0.00084		FALSE	FALSE	FALSE	FALSE		A_23_P142055	C19orf38	1.23564	0.0624
A_23_P1206	RPS24	1.03559	0.67825		FALSE	FALSE	FALSE	FALSE		A_23_P353085	C19orf39	0.84445	0.0617
A_23_P120606	A_23_P120606	1.04807	0.58438		FALSE	FALSE	FALSE	FALSE		A_23_P338505	C19orf40	0.59653	4.61e-07
A_23_P12062	TRIT1	1.07727	0.35047		FALSE	FALSE	FALSE	FALSE		A_24_P902653	C19orf42	0.9428	0.491
A_23_P120629	ASIP	3.0981	0.00642		FALSE	FALSE	FALSE	FALSE		A_32_P505133	C19orf47	0.88799	0.314
A_23_P120644	A_23_P120644	1.0559	0.53548		FALSE	FALSE	FALSE	FALSE		A_23_P310532	C19orf52	1.07209	0.425
A_23_P120660	RPS21	1.03086	0.72764		FALSE	FALSE	FALSE	FALSE		A_32_P66843	C19orf69	0.53031	0.466
A_23_P120667	JAM2	0.6217	4.39243e-08		FALSE	FALSE	FALSE	FALSE		A_23_P252145	C1GALT1	1.30723	0.00318
A_23_P120694	KCNE2	2.9351	2e-05		A_23_P120694	KCNE2	2.9351	2e-05		A_23_P159839	C1GALT1C1	0.85686	0.0568
A_23_P120694					FALSE	FALSE	FALSE	FALSE		A_23_P103433	C1orf102	1.49445	0.0001
A_23_P120710	TTC3	0.72394	0.00027		FALSE	FALSE	FALSE	FALSE		A_23_P343977	C1orf104	0.58755	7.14e-09
A_23_P120744	MCM3AP	1.05948	0.51007		FALSE	FALSE	FALSE	FALSE		A_23_P1043	C1orf106	1.27702	0.00281
A_23_P120776	SLC25A1	0.42777	2.15115e-14		FALSE	FALSE	FALSE	FALSE		A_23_P46337	C1orf107	1.30484	0.00355
A_23_P120784	TRMT2A	0.99339	0.94489		FALSE	FALSE	FALSE	FALSE		A_23_P11862	C1orf112	0.67543	3e-05
A_23_P12079	KCNC4	0.72913	0.00126		FALSE	FALSE	FALSE	FALSE		A_23_P307536	C1orf113	1.02633	0.787
A_23_P120794	SLC7A4	0.6592	0.28633		FALSE	FALSE	FALSE	FALSE		A_24_P222397	C1orf114	0.69461	0.588
A_23_P120809	GGT1	0.71826	0.00434		FALSE	FALSE	FALSE	FALSE		A_23_P160433	C1orf115	1.36321	0.00063
A_23_P120812	IGLL1	1.20306	0.05755		A_23_P120812	IGLL1	1.20306	0.05755		A_23_P897	C1orf116	0.8781	0.128
A_23_P120812					FALSE	FALSE	FALSE	FALSE		A_24_P110780	C1orf118	1.73941	0.431
A_23_P12082	CHI3L2	0.90876	0.83172		A_23_P12082	CHI3L2	0.90876	0.83172		A_32_P39855	C1orf125	1.54607	0.102
A_23_P12082					FALSE	FALSE	FALSE	FALSE		A_23_P46095	C1orf131	0.92939	0.407
A_23_P120822	UPB1	1.22826	0.05755		A_23_P120822	UPB1	1.22826	0.05755		A_32_P207169	C1orf133	1.00883	0.93
A_23_P120822					FALSE	FALSE	FALSE	FALSE		A_23_P160537	C1orf135	0.93701	0.417
A_23_P120839	TFIP11	1.12452	0.24949		FALSE	FALSE	FALSE	FALSE		A_24_P396489	C1orf144	0.63342	8e-05
A_23_P120845	XBP1	0.91989	0.34328		A_23_P120845	XBP1	0.91989	0.34328		A_24_P15898	C1orf145	0.90381	0.616
A_23_P120845					FALSE	FALSE	FALSE	FALSE		A_23_P85726	C1orf156	1.20309	0.0364
A_23_P120860	NIPSNAP1	0.95083	0.54755		FALSE	FALSE	FALSE	FALSE		A_32_P181166	C1orf162	1.42468	0.00285
A_23_P120863	GAL3ST1	0.66446	0.58314		A_23_P120863	GAL3ST1	0.66446	0.58314		A_23_P347508	C1orf163	0.93582	0.458
A_23_P120863					FALSE	FALSE	FALSE	FALSE		A_23_P393051	C1orf172	1.14452	0.141
A_23_P120883	HMOX1	7.86814	0		FALSE	FALSE	FALSE	FALSE		A_24_P522998	C1orf173	1.04963	0.95
A_23_P120899	CSF2RB	1.0768	0.54574		FALSE	FALSE	FALSE	FALSE		A_24_P298877	C1orf174	0.74872	0.00072
A_23_P120902	LGALS2	0.86028	0.79706		A_23_P120902	LGALS2	0.86028	0.79706		A_32_P41553	C1orf182	0.80694	0.0173
A_23_P120902					FALSE	FALSE	FALSE	FALSE		A_23_P149695	C1orf203	1.55267	1e-05
A_23_P120915	ANKRD54	0.74719	0.00067		FALSE	FALSE	FALSE	FALSE		A_24_P456490	C1orf204	2.83606	0.0315
A_23_P120921	ANKRD54	0.6543	3.95773e-06		FALSE	FALSE	FALSE	FALSE		A_23_P113161	C1orf21	0.33714	4.34e-13
A_23_P120931	APOBEC3C	1.01673	0.98281		FALSE	FALSE	FALSE	FALSE		A_23_P314666	C1orf212	0.95979	0.611
A_23_P120933	ATF4	1.21542	0.02506		FALSE	FALSE	FALSE	FALSE		A_23_P362228	C1orf213	0.64765	8e-05
A_23_P120941	ATF4	1.39257	0.00055		FALSE	FALSE	FALSE	FALSE		A_23_P321377	C1orf216	1.5196	0.00094
A_23_P120942	XRCC6	0.97519	0.74644		FALSE	FALSE	FALSE	FALSE		A_23_P23234	C1orf217	0.62578	1e-05
A_23_P120947	XRCC6	0.90058	0.23488		FALSE	FALSE	FALSE	FALSE		A_24_P734953	C1orf225	0.87179	0.129
A_23_P120953	SERHL2	0.39072	3.92186e-21		FALSE	FALSE	FALSE	FALSE		A_24_P190877	C1orf25	1.33872	0.00047
A_23_P120970	TTLL1	0.73586	0.00341		FALSE	FALSE	FALSE	FALSE		A_23_P96936	C1orf26	1.66883	1.81e-07
A_23_P120973	FAM118A	1.15808	0.13553		FALSE	FALSE	FALSE	FALSE		A_23_P97328	C1orf35	0.93626	0.492
A_23_P120982	PKDREJ	0.71049	0.50357		FALSE	FALSE	FALSE	FALSE		A_24_P114103	C1orf51	0.65683	0.108
A_23_P121	FLJ14100	1.24611	0.58671		FALSE	FALSE	FALSE	FALSE		A_24_P195037	C1orf52	0.96168	0.633
A_23_P121011	AXUD1	1.00967	0.91311		A_23_P121011	AXUD1	1.00967	0.91311		A_23_P74778	C1orf54	1.14081	0.101
A_23_P121011					FALSE	FALSE	FALSE	FALSE		A_32_P64475	C1orf55	1.54733	5e-05
A_23_P121013	FBXO40	1.97154	0.09541		FALSE	FALSE	FALSE	FALSE		A_24_P94351	C1orf56	2.05827	2.27e-10
A_23_P121030	CPN2	1.34604	0.01312		A_23_P121030	CPN2	1.34604	0.01312		A_23_P359636	C1orf58	1.51845	0.0001
A_23_P121030					FALSE	FALSE	FALSE	FALSE		A_32_P138032	C1orf61	0.99888	0.999
A_23_P121037	PODXL2	0.44784	2.12437e-16		FALSE	FALSE	FALSE	FALSE		A_23_P34396	C1orf63	0.74114	0.00236
A_23_P121051	PCCB	0.8632	0.09587		FALSE	FALSE	FALSE	FALSE		A_23_P405175	C1orf71	1.25281	0.0515
A_23_P121061	STAC	0.58477	2.91174e-06		FALSE	FALSE	FALSE	FALSE		A_24_P265539	C1orf77	1.09788	0.241
A_23_P121064	PTX3	1.0541	0.8358		A_23_P121064	PTX3	1.0541	0.8358		A_24_P400161	C1orf84	0.55466	1.42e-07
A_23_P121064					FALSE	FALSE	FALSE	FALSE		A_24_P73862	C1QTNF1	0.59402	0.389
A_23_P121082	GBE1	1.50206	2.03437e-06		FALSE	FALSE	FALSE	FALSE		A_23_P92903	C1QTNF2	0.254	1.14e-27
A_23_P121095	TOP2B	1.20189	0.02064		FALSE	FALSE	FALSE	FALSE		A_23_P122067	C1QTNF3	1.0271	0.783
A_23_P121102	HESX1	0.79489	0.48639		FALSE	FALSE	FALSE	FALSE		A_24_P211565	C1QTNF6	0.64502	1.1e-06
A_23_P121106	HESX1	0.60073	4e-05		A_23_P121106	HESX1	0.60073	4e-05		A_23_P363968	C1RL	0.68088	0.0319
A_23_P121106					FALSE	FALSE	FALSE	FALSE		A_23_P40295	C20orf103	0.61057	0.413
A_23_P121120	GPR87	1.50301	0.00039		A_23_P121120	GPR87	1.50301	0.00039		A_24_P323941	C20orf106	1.00824	0.918
A_23_P121120					FALSE	FALSE	FALSE	FALSE		A_24_P305533	C20orf107	1.37304	0.084
A_23_P121122	NAT13	0.83215	0.04526		FALSE	FALSE	FALSE	FALSE		A_23_P372096	C20orf112	0.72812	0.417
A_23_P12113	FLVCR1	0.65606	1.75079e-06		FALSE	FALSE	FALSE	FALSE		A_23_P5936	C20orf117	0.62455	2.44e-06
A_23_P121141	ASTE1	0.97222	0.76418		FALSE	FALSE	FALSE	FALSE		A_23_P421811	C20orf132	1.31151	0.614
A_23_P121144	LYZL4	0.73159	0.00849		FALSE	FALSE	FALSE	FALSE		A_23_P120513	C20orf141	1.32469	0.0143
A_23_P121182	HACL1	1.56798	1.06512e-07		FALSE	FALSE	FALSE	FALSE		A_23_P431638	C20orf142	0.90287	0.281
A_23_P121196	TMEM43	1.08305	0.34132		FALSE	FALSE	FALSE	FALSE		A_32_P331052	C20orf151	1.37834	0.00281
A_23_P121215	CAMK1	1.72213	0.42174		FALSE	FALSE	FALSE	FALSE		A_23_P91414	C20orf160	0.34704	0.112
A_23_P121222	RAD18	0.75894	0.0015		A_23_P121222	RAD18	0.75894	0.0015		A_23_P68505	C20orf177	1.4051	3e-05
A_23_P121222					FALSE	FALSE	FALSE	FALSE		A_23_P406122	C20orf194	0.71201	0.00018
A_23_P121234	A_23_P121234	1.23274	0.73589		FALSE	FALSE	FALSE	FALSE		A_23_P131754	C20orf195	1.22681	0.132
A_23_P121250	EIF4A2	1.01926	0.83839		FALSE	FALSE	FALSE	FALSE		A_32_P157385	C20orf199	1.40877	7e-05
A_23_P121253	TNFSF10	0.63917	1.25754e-19		FALSE	FALSE	FALSE	FALSE		A_32_P4262	C20orf26	0.51735	0.432
A_23_P121265	TWF2	1.21504	0.0449		FALSE	FALSE	FALSE	FALSE		A_23_P57110	C20orf54	0.94542	0.505
A_23_P121276	NEK4	0.80265	0.0174		FALSE	FALSE	FALSE	FALSE		A_32_P111306	C21orf109	0.94957	0.663
A_23_P12128	TSHB	1.57937	7.09292e-06		FALSE	FALSE	FALSE	FALSE		A_23_P143514	C21orf122	1.26895	0.0128
[truncated: 47,276 more rows]

## Sheet: ALL not Zadd from UNTvsZadd3
Data from "grl_Unt 1_Unt 2_ Unt 3_vs_Zadd 3.txt" sorted against the sequence codes from 'ALL not Zadd' (derived in the Excel workbook "Extracting ALL responders that are not Zadd responders.xlsx").					Conditional formulae extract values from the gene ratio list that correspond with only chip elements from the set 'ALL not Zadd'					FALSE values removed. This set contains normalized ratio and P-value data, from UNTvsZadd 3, for ALL chip elements that were not significant 3 replicate responders in the Zadd treatment.
Sequence Code	Sequence Name	Ratio	P-value		Sequence Code	Sequence Name	Ratio	P-value		Sequence Code	Sequence Name	Ratio	P-value
A_23_P100001	FAM174B	1.13815	0.11182		A_23_P100001	FAM174B	1.13815	0.11182		A_23_P10605	A_23_P10605	0.81904	0.06774
A_23_P100001					FALSE	FALSE	FALSE	FALSE		A_23_P106814	A_23_P106814	1.06878	0.48519
A_23_P100011	AP3S2	1.01755	0.8642		FALSE	FALSE	FALSE	FALSE		A_23_P113263	A_23_P113263	0.68555	9e-05
A_23_P100022	SV2B	0.34628	4.0998e-12		FALSE	FALSE	FALSE	FALSE		A_23_P115902	A_23_P115902	0.93831	0.46188
A_23_P100056	RBPMS2	1.03226	0.96702		FALSE	FALSE	FALSE	FALSE		A_23_P117943	A_23_P117943	1.04601	0.56854
A_23_P100074	AVEN	1.41064	9e-05		FALSE	FALSE	FALSE	FALSE		A_23_P125109	A_23_P125109	1.66967	1.32477e-06
A_23_P100092	ZSCAN29	1.33686	0.00091		FALSE	FALSE	FALSE	FALSE		A_23_P136013	A_23_P136013	0.80909	0.03336
A_23_P100103	VPS39	1.64141	4.93442e-07		A_23_P100103	VPS39	1.64141	4.93442e-07		A_23_P144317	A_23_P144317	0.38749	0.02796
A_23_P100103					FALSE	FALSE	FALSE	FALSE		A_23_P14432	A_23_P14432	0.69685	0.001
A_23_P100111	CHP	1.15628	0.097		A_23_P100111	CHP	1.15628	0.097		A_23_P151376	A_23_P151376	0.88496	0.26945
A_23_P100111					FALSE	FALSE	FALSE	FALSE		A_23_P165819	A_23_P165819	0.78338	0.00562
A_23_P100127	CASC5	0.30099	2.18174e-22		FALSE	FALSE	FALSE	FALSE		A_23_P170713	A_23_P170713	1.67475	2.91031e-06
A_23_P100133	ATMIN	0.97387	0.76949		FALSE	FALSE	FALSE	FALSE		A_23_P17152	A_23_P17152	1.39101	0.00014
A_23_P100141	UNKL	2.60422	1.23864e-19		FALSE	FALSE	FALSE	FALSE		A_23_P213350	A_23_P213350	1.07602	0.42409
A_23_P100156	TMEM127	0.95587	0.63155		FALSE	FALSE	FALSE	FALSE		A_23_P213468	A_23_P213468	1.90642	2.17429e-08
A_23_P100177	MMP15	0.76923	0.00645		FALSE	FALSE	FALSE	FALSE		A_23_P216581	A_23_P216581	0.96165	0.90553
A_23_P100189	PRM1	0.94941	0.82161		FALSE	FALSE	FALSE	FALSE		A_23_P21804	A_23_P21804	1.14587	0.1037
A_23_P100196	USP10	0.85144	0.08236		FALSE	FALSE	FALSE	FALSE		A_23_P254384	A_23_P254384	1.53959	1.44364e-06
A_23_P100203	HSBP1	0.73782	0.00295		FALSE	FALSE	FALSE	FALSE		A_23_P28397	A_23_P28397	1.0107	0.91678
A_23_P100220	RBM35B	1.23628	0.00988		A_23_P100220	RBM35B	1.23628	0.00988		A_23_P28743	A_23_P28743	0.89434	0.20772
A_23_P100220					FALSE	FALSE	FALSE	FALSE		A_23_P28927	A_23_P28927	0.84333	0.8637
A_23_P100240	CDH16	4.68681	2e-05		A_23_P100240	CDH16	4.68681	2e-05		A_23_P347100	A_23_P347100	0.83643	0.05165
A_23_P100240					FALSE	FALSE	FALSE	FALSE		A_23_P369758	A_23_P369758	0.87241	0.13682
A_23_P10025	NELL2	1.35861	0.06048		FALSE	FALSE	FALSE	FALSE		A_23_P399579	A_23_P399579	1.51445	6.23641e-07
A_23_P100263	CMIP	2.51517	1.724e-10		FALSE	FALSE	FALSE	FALSE		A_23_P41824	A_23_P41824	0.91471	0.3028
A_23_P100278	GRIN2A	0.66328	0.66122		FALSE	FALSE	FALSE	FALSE		A_23_P4462	A_23_P4462	1.3942	0.00055
A_23_P100292	ZNF598	1.0305	0.73741		A_23_P100292	ZNF598	1.0305	0.73741		A_23_P47546	A_23_P47546	0.54184	6.99926e-08
A_23_P100292					FALSE	FALSE	FALSE	FALSE		A_23_P83991	A_23_P83991	1.00569	0.96314
A_23_P100315	DECR2	0.8459	0.04142		FALSE	FALSE	FALSE	FALSE		A_23_P91130	A_23_P91130	0.78287	0.04951
A_23_P100326	C16orf35	0.84518	0.04132		FALSE	FALSE	FALSE	FALSE		A_23_P9997	A_23_P9997	0.13691	8e-05
A_23_P100341	ORC6L	1.36124	0.00183		FALSE	FALSE	FALSE	FALSE		A_24_P101480	A_24_P101480	1.83939	2e-05
A_23_P100344	ORC6L	0.84504	0.07587		A_23_P100344	ORC6L	0.84504	0.07587		A_24_P101742	A_24_P101742	0.9019	0.29947
A_23_P100344					FALSE	FALSE	FALSE	FALSE		A_24_P109711	A_24_P109711	1.0742	0.92614
A_23_P100355	PPP4C	0.7691	0.00105		FALSE	FALSE	FALSE	FALSE		A_24_P110239	A_24_P110239	0.95681	0.96055
A_23_P100386	IL34	1.81194	0.32998		FALSE	FALSE	FALSE	FALSE		A_24_P110591	A_24_P110591	0.86506	0.10668
A_23_P100392	TCEB2	0.61532	6.06034e-08		A_23_P100392	TCEB2	0.61532	6.06034e-08		A_24_P118271	A_24_P118271	1.29775	0.01125
A_23_P100392					FALSE	FALSE	FALSE	FALSE		A_24_P118391	A_24_P118391	1.42508	0.0002
A_23_P100408	NTN3	1.40271	0.01502		FALSE	FALSE	FALSE	FALSE		A_24_P126851	A_24_P126851	0.8313	0.02326
[truncated: 49,236 more rows]

## Sheet: combining ALL not Zadd grl1-3
These are data from the gene ratio list files for replicates 1-3 of UNTvsZadd. They are replicate values for all chip elements that showed ≥2-fold response, P < 0.01 in all three replicates of the DHA and CCM treatments but not in CCM+DHA (Zadd). These will be used to calculate mean ratio, fold change and P-value for each element. When the means of these elements are combined with Zadd 3 replicat…
[truncated: 24,823 more rows]
