# Supplementary material for: A synergistic antiproliferation effect of curcumin and docosahexaenoic acid in SK-BR-3 breast cancer cells: unique signaling not explained by the effects of either compound alone
Source: BMC Cancer. 2011 Apr 21;11:149. doi: 10.1186/1471-2407-11-149 (PMC3111403; doi:10.1186/1471-2407-11-149)
Supplement: Additional file 4 — Mean ratio, fold-change and P values for "ALL not Zadd" microarray element list, checked against three-replicate responders for Zadd. In the Excel file "Supplementary Data 1.4.xlsx", mean ratio, mean fold-change and mean P values are calculated for all microarray elements compiled in Supplementary Data-1.2. These are then sorted by gene ID, and each gene is represented by the microarray element returning the lowest mean P value. This list of genes is then checked against Zadd three-replicate responders in order to catch disagreement among microarray elements. [file 1471-2407-11-149-S4.XLSX]

## Sheet: Calculate ALL not Zadd means
Ratio and P-value values from the gene ratio lists for the three replicates of the Zadd treatment. Only values for chip elements in the set 'ALL not Zadd' are used. These were extracted in the Excel workbook "Extracting ALL not Zadd values from Zadd grl replicates1-3.xlsx"					Conditional formulae return the AVERAGE value for ratio and P-value. Mean fold change is calculated directly from mean ratio.						FALSE values removed. Mean ratio, mean fold change, mean P-value reported, across three replicates of Zadd treatment, for all chip elements in the set 'ALL not Zadd". On the sheet "Extracting min P responders", genes represented by more than one chip element are filtered conditionally to report the mean ratio, mean fold change, and P-value for the chip element with the lowest P-value.
Sequence code	Sequence name	ratio	P-value		Sequence code	Sequence name	mean ratio	mean fold change	mean P-value		Sequence code	Sequence name	mean ratio	mean fold change	mean P-value
A_23_P100001	FAM174B	1.12697	0.14099		A_23_P100001	FAM174B	1.13667	1.13667	0.11667		A_23_P10605	A_23_P10605	0.801463	-1.24772	0.0486167
A_23_P100001	FAM174B	1.14489	0.0972		FALSE	FALSE	FALSE	FALSE	FALSE		A_23_P106814	A_23_P106814	1.03624	1.03624	0.60919
A_23_P100001	FAM174B	1.13815	0.11182		FALSE	FALSE	FALSE	FALSE	FALSE		A_23_P113263	A_23_P113263	0.744023	-1.34404	0.00786333
A_23_P100103	VPS39	1.77961	1.33605e-08		A_23_P100103	VPS39	1.70461	1.70461	2.16601e-07		A_23_P115902	A_23_P115902	0.974537	-1.02613	0.542033
A_23_P100103	VPS39	1.69282	1.43e-07		FALSE	FALSE	FALSE	FALSE	FALSE		A_23_P117943	A_23_P117943	1.01757	1.01757	0.76918
A_23_P100103	VPS39	1.64141	4.93442e-07		FALSE	FALSE	FALSE	FALSE	FALSE		A_23_P125109	A_23_P125109	1.71156	1.71156	6.39466e-07
A_23_P100111	CHP	1.11644	0.20878		A_23_P100111	CHP	1.12083	1.12083	0.209593		A_23_P136013	A_23_P136013	0.882917	-1.13261	0.313537
A_23_P100111	CHP	1.08977	0.323		FALSE	FALSE	FALSE	FALSE	FALSE		A_23_P144317	A_23_P144317	0.80518	-1.24196	0.194077
A_23_P100111	CHP	1.15628	0.097		FALSE	FALSE	FALSE	FALSE	FALSE		A_23_P14432	A_23_P14432	0.70273	-1.42302	0.00117667
A_23_P100220	RBM35B	1.25924	0.00514		A_23_P100220	RBM35B	1.25005	1.25005	0.00717333		A_23_P151376	A_23_P151376	0.878093	-1.13883	0.24501
A_23_P100220	RBM35B	1.25462	0.0065		FALSE	FALSE	FALSE	FALSE	FALSE		A_23_P165819	A_23_P165819	0.77721	-1.28665	0.00462333
A_23_P100220	RBM35B	1.23628	0.00988		FALSE	FALSE	FALSE	FALSE	FALSE		A_23_P170713	A_23_P170713	1.64446	1.64446	6.18803e-06
A_23_P100240	CDH16	2.25216	0.24359		A_23_P100240	CDH16	3.32368	3.32368	0.0865033		A_23_P17152	A_23_P17152	1.39447	1.39447	0.000123333
A_23_P100240	CDH16	3.03207	0.0159		FALSE	FALSE	FALSE	FALSE	FALSE		A_23_P213350	A_23_P213350	1.0431	1.0431	0.546293
A_23_P100240	CDH16	4.68681	2e-05		FALSE	FALSE	FALSE	FALSE	FALSE		A_23_P213468	A_23_P213468	1.68307	1.68307	0.000113341
A_23_P100292	ZNF598	1.03516	0.69369		A_23_P100292	ZNF598	1.05354	1.05354	0.581033		A_23_P216581	A_23_P216581	1.38768	1.38768	0.3953
A_23_P100292	ZNF598	1.09495	0.312		FALSE	FALSE	FALSE	FALSE	FALSE		A_23_P21804	A_23_P21804	1.13295	1.13295	0.1373
A_23_P100292	ZNF598	1.0305	0.73741		FALSE	FALSE	FALSE	FALSE	FALSE		A_23_P254384	A_23_P254384	1.53743	1.53743	1.69746e-06
A_23_P100344	ORC6L	0.86247	0.12067		A_23_P100344	ORC6L	0.835297	-1.19718	0.07178		A_23_P28397	A_23_P28397	1.03573	1.03573	0.745713
A_23_P100344	ORC6L	0.79838	0.0188		FALSE	FALSE	FALSE	FALSE	FALSE		A_23_P28743	A_23_P28743	0.867013	-1.15338	0.1334
A_23_P100344	ORC6L	0.84504	0.07587		FALSE	FALSE	FALSE	FALSE	FALSE		A_23_P28927	A_23_P28927	0.90496	-1.10502	0.898357
A_23_P100392	TCEB2	0.5928	8.38074e-09		A_23_P100392	TCEB2	0.60571	-1.65096	3.3428e-08		A_23_P347100	A_23_P347100	0.816713	-1.22442	0.0309533
A_23_P100392	TCEB2	0.60901	3.13e-08		FALSE	FALSE	FALSE	FALSE	FALSE		A_23_P369758	A_23_P369758	0.897167	-1.11462	0.264307
A_23_P100392	TCEB2	0.61532	6.06034e-08		FALSE	FALSE	FALSE	FALSE	FALSE		A_23_P399579	A_23_P399579	1.53565	1.53565	4.08036e-07
A_23_P100420	ZCCHC14	0.84594	0.05208		A_23_P100420	ZCCHC14	0.843863	-1.18503	0.0485333		A_23_P41824	A_23_P41824	0.906407	-1.10326	0.263673
A_23_P100420	ZCCHC14	0.85525	0.0643		FALSE	FALSE	FALSE	FALSE	FALSE		A_23_P4462	A_23_P4462	1.34819	1.34819	0.00261667
A_23_P100420	ZCCHC14	0.8304	0.02922		FALSE	FALSE	FALSE	FALSE	FALSE		A_23_P47546	A_23_P47546	0.509037	-1.9645	3.6703e-08
A_23_P100455	MTHFSD	1.78035	7.66242e-09		A_23_P100455	MTHFSD	1.74114	1.74114	1.65592e-07		A_23_P83991	A_23_P83991	0.989297	-1.01082	0.614913
A_23_P100455	MTHFSD	1.63155	4.87e-07		FALSE	FALSE	FALSE	FALSE	FALSE		A_23_P91130	A_23_P91130	0.709347	-1.40975	0.0205067
A_23_P100455	MTHFSD	1.81151	2.11464e-09		FALSE	FALSE	FALSE	FALSE	FALSE		A_23_P9997	A_23_P9997	0.540073	-1.8516	0.27721
A_23_P100556	EXOC7	1.4694	9.41961e-06		A_23_P100556	EXOC7	1.49087	1.49087	6.72522e-06		A_24_P101480	A_24_P101480	1.84414	1.84414	6.089e-05
A_23_P100556	EXOC7	1.45633	1e-05		FALSE	FALSE	FALSE	FALSE	FALSE		A_24_P101742	A_24_P101742	0.90371	-1.10655	0.313987
A_23_P100556	EXOC7	1.54688	7.56051e-07		FALSE	FALSE	FALSE	FALSE	FALSE		A_24_P109711	A_24_P109711	1.15221	1.15221	0.863827
A_23_P100654	ZBTB4	1.20641	0.01658		A_23_P100654	ZBTB4	1.23152	1.23152	0.00914		A_24_P110239	A_24_P110239	1.03055	1.03055	0.926107
A_23_P100654	ZBTB4	1.25467	0.00368		FALSE	FALSE	FALSE	FALSE	FALSE		A_24_P110591	A_24_P110591	0.836517	-1.19543	0.05734
A_23_P100654	ZBTB4	1.23347	0.00716		FALSE	FALSE	FALSE	FALSE	FALSE		A_24_P118271	A_24_P118271	1.25724	1.25724	0.0288167
A_23_P100693	HELZ	1.07694	0.4497		A_23_P100693	HELZ	1.10524	1.10524	0.31512		A_24_P118391	A_24_P118391	1.41812	1.41812	0.000293333
A_23_P100693	HELZ	1.12738	0.221		FALSE	FALSE	FALSE	FALSE	FALSE		A_24_P126851	A_24_P126851	0.804247	-1.2434	0.0103933
A_23_P100693	HELZ	1.11139	0.27466		FALSE	FALSE	FALSE	FALSE	FALSE		A_24_P126931	A_24_P126931	1.16996	1.16996	0.115653
A_23_P100711	PMP22	1.43626	0.0501		A_23_P100711	PMP22	1.53278	1.53278	0.0172733		A_24_P127462	A_24_P127462	0.70125	-1.42602	0.000876667
A_23_P100711	PMP22	1.60056	0.00068		FALSE	FALSE	FALSE	FALSE	FALSE		A_24_P135551	A_24_P135551	1.88524	1.88524	3.2504e-08
A_23_P100711	PMP22	1.56151	0.00104		FALSE	FALSE	FALSE	FALSE	FALSE		A_24_P136155	A_24_P136155	1.06019	1.06019	0.587563
A_23_P100754	SMURF2	1.01098	0.92008		A_23_P100754	SMURF2	1.07626	1.07626	0.532727		A_24_P143785	A_24_P143785	1.06164	1.06164	0.505133
A_23_P100754	SMURF2	1.07728	0.474		FALSE	FALSE	FALSE	FALSE	FALSE		A_24_P144054	A_24_P144054	1.80144	1.80144	7.13034e-10
A_23_P100754	SMURF2	1.14052	0.2041		FALSE	FALSE	FALSE	FALSE	FALSE		A_24_P144487	A_24_P144487	1.4837	1.4837	4.33333e-05
A_23_P100883	SUZ12	1.03397	0.68809		A_23_P100883	SUZ12	1.06592	1.06592	0.461953		A_24_P152315	A_24_P152315	0.978417	-1.02206	0.773907
A_23_P100883	SUZ12	1.07675	0.379		FALSE	FALSE	FALSE	FALSE	FALSE		A_24_P152345	A_24_P152345	1.52105	1.52105	8.58827e-06
A_23_P100883	SUZ12	1.08705	0.31877		FALSE	FALSE	FALSE	FALSE	FALSE		A_24_P152775	A_24_P152775	1.47367	1.47367	0.000463333
A_23_P100963	SPNS3	0.6502	0.00015		A_23_P100963	SPNS3	0.673243	-1.48535	0.000703333		A_24_P153002	A_24_P153002	1.8513	1.8513	5.70449e-05
A_23_P100963	SPNS3	0.70833	0.00178		FALSE	FALSE	FALSE	FALSE	FALSE		A_24_P158193	A_24_P158193	1.10281	1.10281	0.901213
A_23_P100963	SPNS3	0.6612	0.00018		FALSE	FALSE	FALSE	FALSE	FALSE		A_24_P16090	A_24_P16090	0.82547	-1.21143	0.123647
A_23_P101054	KRT34	0.58076	0.40182		A_23_P101054	KRT34	1.63493	1.63493	0.38661		A_24_P16361	A_24_P16361	1.52068	1.52068	3.05613e-05
A_23_P101054	KRT34	0.85589	0.758		FALSE	FALSE	FALSE	FALSE	FALSE		A_24_P169645	A_24_P169645	1.15063	1.15063	0.157173
A_23_P101054	KRT34	3.46813	1e-05		FALSE	FALSE	FALSE	FALSE	FALSE		A_24_P170309	A_24_P170309	0.907863	-1.10149	0.374447
A_23_P101093	COPZ2	0.41062	0.05083		A_23_P101093	COPZ2	0.289763	-3.45109	0.01727		A_24_P174063	A_24_P174063	1.30232	1.30232	0.00261333
A_23_P101093	COPZ2	0.2423	0.00062		FALSE	FALSE	FALSE	FALSE	FALSE		A_24_P178167	A_24_P178167	1.18226	1.18226	0.123163
A_23_P101093	COPZ2	0.21637	0.00036		FALSE	FALSE	FALSE	FALSE	FALSE		A_24_P178475	A_24_P178475	0.981073	-1.01929	0.633203
A_23_P101111	CTDP1	1.2026	0.0391		A_23_P101111	CTDP1	1.24217	1.24217	0.0223667		A_24_P187154	A_24_P187154	0.71419	-1.40019	0.000163333
A_23_P101111	CTDP1	1.30016	0.00372		FALSE	FALSE	FALSE	FALSE	FALSE		A_24_P187304	A_24_P187304	1.33375	1.33375	0.00935
A_23_P101111	CTDP1	1.22374	0.02428		FALSE	FALSE	FALSE	FALSE	FALSE		A_24_P187365	A_24_P187365	2.15763	2.15763	4.40091e-08
A_23_P101121	THC2656479	1.07305	0.68316		A_23_P101121	THC2656479	1.23183	1.23183	0.26077		A_24_P195454	A_24_P195454	0.743307	-1.34534	0.000596667
A_23_P101121	THC2656479	1.31645	0.0453		FALSE	FALSE	FALSE	FALSE	FALSE		A_24_P200962	A_24_P200962	0.857477	-1.16621	0.135927
A_23_P101121	THC2656479	1.30598	0.05385		FALSE	FALSE	FALSE	FALSE	FALSE		A_24_P204135	A_24_P204135	0.69904	-1.43053	0.00893
A_23_P101131	GRP	1.4071	0.5164		A_23_P101131	GRP	1.22895	1.22895	0.695653		A_24_P204257	A_24_P204257	1.03518	1.03518	0.27643
A_23_P101131	GRP	0.99329	0.99		FALSE	FALSE	FALSE	FALSE	FALSE		A_24_P204334	A_24_P204334	0.7934	-1.2604	0.04666
A_23_P101131	GRP	1.28647	0.58056		FALSE	FALSE	FALSE	FALSE	FALSE		A_24_P204414	A_24_P204414	1.28298	1.28298	0.0331267
A_23_P101141	RNF125	0.55768	0.37723		A_23_P101141	RNF125	0.524253	-1.90747	0.313683		A_24_P204574	A_24_P204574	2.15875	2.15875	0.605114
A_23_P101141	RNF125	0.59123	0.37		FALSE	FALSE	FALSE	FALSE	FALSE		A_24_P204664	A_24_P204664	1.76613	1.76613	1.4314e-06
A_23_P101141	RNF125	0.42385	0.19382		FALSE	FALSE	FALSE	FALSE	FALSE		A_24_P205307	A_24_P205307	0.82603	-1.21061	0.07869
A_23_P10121	SFRP1	1.12995	0.57601		A_23_P10121	SFRP1	1.14556	1.14556	0.475537		A_24_P229304	A_24_P229304	1.44636	1.44636	0.00360333
A_23_P10121	SFRP1	0.96301	0.808		FALSE	FALSE	FALSE	FALSE	FALSE		A_24_P229438	A_24_P229438	0.95696	-1.04498	0.59389
A_23_P10121	SFRP1	1.34373	0.0426		FALSE	FALSE	FALSE	FALSE	FALSE		A_24_P229911	A_24_P229911	1.95498	1.95498	2.48632e-10
A_23_P101319	ZNF285A	2.1557	1e-05		A_23_P101319	ZNF285A	2.20762	2.20762	1.66701e-05		A_24_P230388	A_24_P230388	2.0291	2.0291	5.84023e-08
A_23_P101319	ZNF285A	2.5331	1.04e-08		FALSE	FALSE	FALSE	FALSE	FALSE		A_24_P233560	A_24_P233560	0.6379	-1.56764	4.71945e-05
A_23_P101319	ZNF285A	1.93405	4e-05		FALSE	FALSE	FALSE	FALSE	FALSE		A_24_P238427	A_24_P238427	1.43117	1.43117	0.00023
A_23_P101351	ZNF426	1.49601	0.00179		A_23_P101351	ZNF426	1.48463	1.48463	0.0021		A_24_P238868	A_24_P238868	1.72399	1.72399	2.5402e-09
A_23_P101351	ZNF426	1.46978	0.00253		FALSE	FALSE	FALSE	FALSE	FALSE		A_24_P24415	A_24_P24415	2.02769	2.02769	4.52705e-07
A_23_P101351	ZNF426	1.4881	0.00198		FALSE	FALSE	FALSE	FALSE	FALSE		A_24_P24453	A_24_P24453	1.05415	1.05415	0.621283
A_23_P101392	TMEM38A	0.79766	0.18488		A_23_P101392	TMEM38A	0.94721	-1.05573	0.44248		A_24_P246863	A_24_P246863	1.31665	1.31665	0.0251533
A_23_P101392	TMEM38A	0.94332	0.666		FALSE	FALSE	FALSE	FALSE	FALSE		A_24_P247169	A_24_P247169	1.86029	1.86029	0.000638248
A_23_P101392	TMEM38A	1.10065	0.47656		FALSE	FALSE	FALSE	FALSE	FALSE		A_24_P24806	A_24_P24806	0.99429	-1.00574	0.947537
A_23_P101683	CLC	1.34744	0.717		A_23_P101683	CLC	1.13967	1.13967	0.881467		A_24_P255123	A_24_P255123	1.14869	1.14869	0.438763
A_23_P101683	CLC	1.03861	0.961		FALSE	FALSE	FALSE	FALSE	FALSE		A_24_P255324	A_24_P255324	1.8845	1.8845	0.0969433
A_23_P101683	CLC	1.03297	0.9664		FALSE	FALSE	FALSE	FALSE	FALSE		A_24_P255763	A_24_P255763	1.27787	1.27787	3.38862e-06
A_23_P101737	DOT1L	0.61091	2e-05		A_23_P101737	DOT1L	0.607413	-1.64633	1.79733e-05		A_24_P256093	A_24_P256093	1.65574	1.65574	7.32631e-07
A_23_P101737	DOT1L	0.58714	3.92e-06		FALSE	FALSE	FALSE	FALSE	FALSE		A_24_P268474	A_24_P268474	1.40152	1.40152	0.0155
A_23_P101737	DOT1L	0.62419	3e-05		FALSE	FALSE	FALSE	FALSE	FALSE		A_24_P272381	A_24_P272381	1.16059	1.16059	0.13868
A_23_P101761	KISS1R	1.68417	5e-05		A_23_P101761	KISS1R	1.65395	1.65395	0.000576417		A_24_P273214	A_24_P273214	1.93676	1.93676	0.000203725
A_23_P101761	KISS1R	1.78066	9.25e-06		FALSE	FALSE	FALSE	FALSE	FALSE		A_24_P280953	A_24_P280953	1.55154	1.55154	0.000176667
A_23_P101761	KISS1R	1.49701	0.00167		FALSE	FALSE	FALSE	FALSE	FALSE		A_24_P281025	A_24_P281025	1.95215	1.95215	0.000207001
A_23_P101796	SYDE1	0.58882	2.30636e-07		A_23_P101796	SYDE1	0.604043	-1.65551	9.76252e-07		A_24_P289573	A_24_P289573	1.90798	1.90798	6.89975e-07
A_23_P101796	SYDE1	0.59787	2.96e-07		FALSE	FALSE	FALSE	FALSE	FALSE		A_24_P289753	A_24_P289753	1.57871	1.57871	4.33333e-05
A_23_P101796	SYDE1	0.62544	2.40212e-06		FALSE	FALSE	FALSE	FALSE	FALSE		A_24_P289834	A_24_P289834	1.11341	1.11341	0.33826
A_23_P101905	APC2	0.81693	0.48161		A_23_P101905	APC2	1.02096	1.02096	0.53984		A_24_P289984	A_24_P289984	1.33803	1.33803	0.00853333
A_23_P101905	APC2	1.04148	0.826		FALSE	FALSE	FALSE	FALSE	FALSE		A_24_P290087	A_24_P290087	1.3483	1.3483	0.0217067
A_23_P101905	APC2	1.20446	0.31191		FALSE	FALSE	FALSE	FALSE	FALSE		A_24_P298616	A_24_P298616	1.86908	1.86908	2.79187e-08
A_23_P10206	HAS2	0.38667	0.0655		A_23_P10206	HAS2	0.61245	-1.63279	0.264583		A_24_P298928	A_24_P298928	1.26917	1.26917	0.110293
A_23_P10206	HAS2	0.66476	0.256		FALSE	FALSE	FALSE	FALSE	FALSE		A_24_P306644	A_24_P306644	1.31768	1.31768	0.00501333
A_23_P10206	HAS2	0.78592	0.47225		FALSE	FALSE	FALSE	FALSE	FALSE		A_24_P315581	A_24_P315581	1.8777	1.8777	2.33842e-05
A_23_P102202	MSH6	0.84599	0.04775		A_23_P102202	MSH6	0.85791	-1.16562	0.07052		A_24_P315674	A_24_P315674	1.0826	1.0826	0.73757
A_23_P102202	MSH6	0.86429	0.0819		FALSE	FALSE	FALSE	FALSE	FALSE		A_24_P322908	A_24_P322908	1.04654	1.04654	0.634907
A_23_P102202	MSH6	0.86345	0.08191		FALSE	FALSE	FALSE	FALSE	FALSE		A_24_P32708	A_24_P32708	1.93556	1.93556	1.31936e-09
A_23_P102242	MARCH7	1.22181	0.04285		A_23_P102242	MARCH7	1.19281	1.19281	0.0791667		A_24_P33055	A_24_P33055	0.908463	-1.10076	0.323563
A_23_P102242	MARCH7	1.16034	0.129		FALSE	FALSE	FALSE	FALSE	FALSE		A_24_P33105	A_24_P33105	0.962513	-1.03895	0.639477
A_23_P102242	MARCH7	1.19629	0.06565		FALSE	FALSE	FALSE	FALSE	FALSE		A_24_P332263	A_24_P332263	1.45446	1.45446	5.26725e-06
A_23_P102320	NUP35	0.95406	0.5694		A_23_P102320	NUP35	0.97486	-1.02579	0.76373		A_24_P332953	A_24_P332953	0.92921	-1.07618	0.508813
A_23_P102320	NUP35	0.99563	0.958		FALSE	FALSE	FALSE	FALSE	FALSE		A_24_P33385	A_24_P33385	1.97083	1.97083	3.522e-08
A_23_P102320	NUP35	0.97489	0.76379		FALSE	FALSE	FALSE	FALSE	FALSE		A_24_P33525	A_24_P33525	1.75819	1.75819	9.46972e-07
A_23_P102391	SLC40A1	1.35901	0.00087		A_23_P102391	SLC40A1	1.35554	1.35554	0.00104333		A_24_P349596	A_24_P349596	1.45235	1.45235	0.000196667
A_23_P102391	SLC40A1	1.32913	0.00178		FALSE	FALSE	FALSE	FALSE	FALSE		A_24_P349869	A_24_P349869	0.836497	-1.19546	0.109223
A_23_P102391	SLC40A1	1.37847	0.00048		FALSE	FALSE	FALSE	FALSE	FALSE		A_24_P358215	A_24_P358215	1.0487	1.0487	0.522383
A_23_P102471	MSH2	0.78546	4.1416e-11		A_23_P102471	MSH2	0.805967	-1.24075	3.40916e-07		A_24_P358390	A_24_P358390	1.66793	1.66793	1.36736e-05
A_23_P102471	MSH2	0.79585	4.58e-10		FALSE	FALSE	FALSE	FALSE	FALSE		A_24_P358606	A_24_P358606	0.94711	-1.05584	0.566337
A_23_P102471	MSH2	0.83659	1.02225e-06		FALSE	FALSE	FALSE	FALSE	FALSE		A_24_P358857	A_24_P358857	0.985027	-1.0152	0.822637
A_23_P102607	ENST00000373222	0.94778	0.7087		A_23_P102607	ENST00000373222	1.05314	1.05314	0.554893		A_24_P366768	A_24_P366768	1.65429	1.65429	1.01791e-06
A_23_P102607	ENST00000373222	1.02021	0.854		FALSE	FALSE	FALSE	FALSE	FALSE		A_24_P367100	A_24_P367100	0.919423	-1.08764	0.397727
A_23_P102607	ENST00000373222	1.19142	0.10198		FALSE	FALSE	FALSE	FALSE	FALSE		A_24_P367259	A_24_P367259	0.919417	-1.08765	0.371217
A_23_P102622	MATN4	1.17562	0.40262		A_23_P102622	MATN4	1.28746	1.28746	0.222833		A_24_P367282	A_24_P367282	1.4078	1.4078	0.121873
A_23_P102622	MATN4	1.45488	0.0306		FALSE	FALSE	FALSE	FALSE	FALSE		A_24_P367326	A_24_P367326	1.26373	1.26373	0.0120467
A_23_P102622	MATN4	1.23188	0.23528		FALSE	FALSE	FALSE	FALSE	FALSE		A_24_P368748	A_24_P368748	1.24688	1.24688	0.0900933
A_23_P102759	BTBD3	0.9175	0.43105		A_23_P102759	BTBD3	0.995853	-1.00416	0.6439		A_24_P375573	A_24_P375573	1.42118	1.42118	0.000403333
A_23_P102759	BTBD3	1.04485	0.683		FALSE	FALSE	FALSE	FALSE	FALSE		A_24_P375870	A_24_P375870	0.89626	-1.11575	0.235433
A_23_P102759	BTBD3	1.02521	0.81765		FALSE	FALSE	FALSE	FALSE	FALSE		A_24_P375962	A_24_P375962	0.822443	-1.21589	0.235963
A_23_P102832	CEP250	0.82654	0.02858		A_23_P102832	CEP250	0.842657	-1.18672	0.0572167		A_24_P383569	A_24_P383569	1.5593	1.5593	0.00019
A_23_P102832	CEP250	0.86733	0.104		FALSE	FALSE	FALSE	FALSE	FALSE		A_24_P383680	A_24_P383680	0.745237	-1.34186	0.00415667
A_23_P102832	CEP250	0.8341	0.03907		FALSE	FALSE	FALSE	FALSE	FALSE		A_24_P391748	A_24_P391748	1.04223	1.04223	0.11581
A_23_P102884	SYNJ1	0.65424	0.00179		A_23_P102884	SYNJ1	0.74689	-1.33889	0.0432133		A_24_P392731	A_24_P392731	0.575843	-1.73658	4.60102e-05
A_23_P102884	SYNJ1	0.75738	0.0191		FALSE	FALSE	FALSE	FALSE	FALSE		A_24_P392842	A_24_P392842	1.26481	1.26481	0.01058
A_23_P102884	SYNJ1	0.82905	0.10875		FALSE	FALSE	FALSE	FALSE	FALSE		A_24_P399341	A_24_P399341	2.78718	2.78718	0.568877
A_23_P10291	CTSE	1.56793	0.0005		A_23_P10291	CTSE	1.5988	1.5988	0.000420363		A_24_P400751	A_24_P400751	1.95491	1.95491	3.46471e-08
A_23_P10291	CTSE	1.75275	1.09e-06		FALSE	FALSE	FALSE	FALSE	FALSE		A_24_P400970	A_24_P400970	0.827843	-1.20796	0.0243
A_23_P10291	CTSE	1.47573	0.00076		FALSE	FALSE	FALSE	FALSE	FALSE		A_24_P401321	A_24_P401321	1.30819	1.30819	0.00281667
A_23_P102925	PWP2	0.76604	0.00212		A_23_P102925	PWP2	0.780937	-1.28051	0.00553		A_24_P401663	A_24_P401663	2.48712	2.48712	2.63771e-06
A_23_P102925	PWP2	0.8035	0.0114		FALSE	FALSE	FALSE	FALSE	FALSE		A_24_P409361	A_24_P409361	1.84092	1.84092	1.1686e-08
A_23_P102925	PWP2	0.77327	0.00307		FALSE	FALSE	FALSE	FALSE	FALSE		A_24_P409560	A_24_P409560	2.022	2.022	2.85917e-10
A_23_P103011	RAB36	0.82711	0.03498		A_23_P103011	RAB36	0.83484	-1.19783	0.0477433		A_24_P41540	A_24_P41540	1.50416	1.50416	0.000736667
A_23_P103011	RAB36	0.84483	0.0621		FALSE	FALSE	FALSE	FALSE	FALSE		A_24_P417922	A_24_P417922	1.25144	1.25144	0.164127
A_23_P103011	RAB36	0.83258	0.04615		FALSE	FALSE	FALSE	FALSE	FALSE		A_24_P418019	A_24_P418019	1.02253	1.02253	0.7931
A_23_P103110	MAFF	2.04224	9.80679e-16		A_23_P103110	MAFF	1.98608	1.98608	1.84157e-14		A_24_P41890	A_24_P41890	0.57057	-1.75263	3.99512e-07
A_23_P103110	MAFF	1.99936	9.59e-15		FALSE	FALSE	FALSE	FALSE	FALSE		A_24_P42107	A_24_P42107	1.49177	1.49177	0.00316
A_23_P103110	MAFF	1.91664	4.46764e-14		FALSE	FALSE	FALSE	FALSE	FALSE		A_24_P461664	A_24_P461664	1.66881	1.66881	0.00879336
A_23_P103248	PIGM	0.88059	0.12123		A_23_P103248	PIGM	0.866893	-1.15354	0.08966		A_24_P467805	A_24_P467805	1.05591	1.05591	0.612547
A_23_P103248	PIGM	0.84469	0.0409		FALSE	FALSE	FALSE	FALSE	FALSE		A_24_P470782	A_24_P470782	1.65874	1.65874	3.14663e-08
A_23_P103248	PIGM	0.8754	0.10685		FALSE	FALSE	FALSE	FALSE	FALSE		A_24_P471099	A_24_P471099	1.64578	1.64578	0.00295
A_23_P103315	LCE1A	1.42546	0.00235		A_23_P103315	LCE1A	1.44493	1.44493	0.00176667		A_24_P477353	A_24_P477353	1.78562	1.78562	4.65885e-07
A_23_P103315	LCE1A	1.48518	0.00065		FALSE	FALSE	FALSE	FALSE	FALSE		A_24_P477610	A_24_P477610	1.16659	1.16659	0.332727
A_23_P103315	LCE1A	1.42415	0.0023		FALSE	FALSE	FALSE	FALSE	FALSE		A_24_P480206	A_24_P480206	2.05999	2.05999	1.9554e-06
A_23_P103334	RC3H1	0.79703	0.03451		A_23_P103334	RC3H1	0.730227	-1.36944	0.0124533		A_24_P483871	A_24_P483871	2.01522	2.01522	2.122e-05
A_23_P103334	RC3H1	0.71971	0.0026		FALSE	FALSE	FALSE	FALSE	FALSE		A_24_P486544	A_24_P486544	3.33379	3.33379	0.50202
A_23_P103334	RC3H1	0.67394	0.00025		FALSE	FALSE	FALSE	FALSE	FALSE		A_24_P486924	A_24_P486924	1.01373	1.01373	0.609007
A_23_P103361	LCK	0.75656	0.14838		A_23_P103361	LCK	0.657593	-1.5207	0.0525167		A_24_P487766	A_24_P487766	1.03135	1.03135	0.733687
A_23_P103361	LCK	0.59938	0.00311		FALSE	FALSE	FALSE	FALSE	FALSE		A_24_P488510	A_24_P488510	0.79589	-1.25646	0.338827
A_23_P103361	LCK	0.61684	0.00606		FALSE	FALSE	FALSE	FALSE	FALSE		A_24_P490109	A_24_P490109	0.674353	-1.4829	0.530447
A_23_P103433	C1orf102	1.47622	0.00018		A_23_P103433	C1orf102	1.48146	1.48146	0.00017		A_24_P493005	A_24_P493005	1.43378	1.43378	0.000323333
A_23_P103433	C1orf102	1.49445	0.0001		FALSE	FALSE	FALSE	FALSE	FALSE		A_24_P494658	A_24_P494658	1.36289	1.36289	0.00857
A_23_P103433	C1orf102	1.47372	0.00023		FALSE	FALSE	FALSE	FALSE	FALSE		A_24_P50139	A_24_P50139	0.746727	-1.33918	0.374897
A_23_P103476	UBIAD1	0.97219	0.72972		A_23_P103476	UBIAD1	0.960993	-1.04059	0.635383		A_24_P50509	A_24_P50509	0.67244	-1.48712	1.66667e-05
A_23_P103476	UBIAD1	0.97215	0.73		FALSE	FALSE	FALSE	FALSE	FALSE		A_24_P50601	A_24_P50601	1.68034	1.68034	0.000576667
A_23_P103476	UBIAD1	0.93864	0.44643		FALSE	FALSE	FALSE	FALSE	FALSE		A_24_P511776	A_24_P511776	0.7785	-1.28452	0.324657
A_23_P103503	MDM4	1.42568	0.00021		A_23_P103503	MDM4	1.41281	1.41281	0.00029		A_24_P514814	A_24_P514814	0.973247	-1.02749	0.672593
A_23_P103503	MDM4	1.41819	0.00024		FALSE	FALSE	FALSE	FALSE	FALSE		A_24_P525144	A_24_P525144	1.03584	1.03584	0.639687
A_23_P103503	MDM4	1.39457	0.00042		FALSE	FALSE	FALSE	FALSE	FALSE		A_24_P533990	A_24_P533990	1.73344	1.73344	0.0004702
A_23_P103522	SELL	1.5088	0.63213		A_23_P103522	SELL	1.35164	1.35164	0.70712		A_24_P551530	A_24_P551530	1.64792	1.64792	0.00128843
A_23_P103522	SELL	1.47086	0.563		FALSE	FALSE	FALSE	FALSE	FALSE		A_24_P556049	A_24_P556049	0.560727	-1.7834	0.0187233
A_23_P103522	SELL	1.07526	0.92623		FALSE	FALSE	FALSE	FALSE	FALSE		A_24_P562242	A_24_P562242	0.987787	-1.01236	0.856837
A_23_P103561	NAV1	1.12914	0.1488		A_23_P103561	NAV1	1.08712	1.08712	0.352883		A_24_P566027	A_24_P566027	0.55714	-1.79488	0.03866
A_23_P103561	NAV1	1.08783	0.31		FALSE	FALSE	FALSE	FALSE	FALSE		A_24_P571824	A_24_P571824	1.06033	1.06033	0.596147
A_23_P103561	NAV1	1.04438	0.59985		FALSE	FALSE	FALSE	FALSE	FALSE		A_24_P581311	A_24_P581311	3.35793	3.35793	0.09705
A_23_P103588	HMGCS2	3.6675	5e-05		A_23_P103588	HMGCS2	1.89857	1.89857	0.579247		A_24_P638453	A_24_P638453	0.5102	-1.96002	1.29282e-10
A_23_P103588	HMGCS2	1.0858	0.845		FALSE	FALSE	FALSE	FALSE	FALSE		A_24_P654066	A_24_P654066	0.602263	-1.6604	5e-05
A_23_P103588	HMGCS2	0.9424	0.89269		FALSE	FALSE	FALSE	FALSE	FALSE		A_24_P655888	A_24_P655888	0.834077	-1.19893	0.0391433
A_23_P103601	MAN1C1	0.53753	6.7759e-12		A_23_P103601	MAN1C1	0.54036	-1.85062	9.25946e-11		A_24_P666795	A_24_P666795	1.32061	1.32061	0.0154733
A_23_P103601	MAN1C1	0.51424	2.19e-13		FALSE	FALSE	FALSE	FALSE	FALSE		A_24_P670342	A_24_P670342	1.67031	1.67031	9.57559e-07
A_23_P103601	MAN1C1	0.56931	2.70789e-10		FALSE	FALSE	FALSE	FALSE	FALSE		A_24_P67574	A_24_P67574	0.83009	-1.20469	0.154647
A_23_P103628	HEATR1	0.9451	0.49026		A_23_P103628	HEATR1	0.947273	-1.05566	0.50914		A_24_P676200	A_24_P676200	3.80647	3.80647	0.538357
A_23_P103628	HEATR1	0.94356	0.479		FALSE	FALSE	FALSE	FALSE	FALSE		A_24_P676216	A_24_P676216	1.95785	1.95785	2.12383e-08
A_23_P103628	HEATR1	0.95316	0.55816		FALSE	FALSE	FALSE	FALSE	FALSE		A_24_P676566	A_24_P676566	0.435113	-2.29825	0.00464
A_23_P103720	AGMAT	0.34871	0.00937		A_23_P103720	AGMAT	0.68317	-1.46376	0.27028		A_24_P681266	A_24_P681266	0.52796	-1.89408	0.000705217
A_23_P103720	AGMAT	0.86744	0.452		FALSE	FALSE	FALSE	FALSE	FALSE		A_24_P681563	A_24_P681563	1.48989	1.48989	1.70948e-05
A_23_P103720	AGMAT	0.83336	0.34947		FALSE	FALSE	FALSE	FALSE	FALSE		A_24_P682550	A_24_P682550	1.10832	1.10832	0.26947
A_23_P103743	AF118066	0.6413	0.58302		A_23_P103743	AF118066	0.611983	-1.63403	0.519897		A_24_P692600	A_24_P692600	1.15557	1.15557	0.219393
A_23_P103743	AF118066	0.62628	0.522		FALSE	FALSE	FALSE	FALSE	FALSE		A_24_P695223	A_24_P695223	1.2577	1.2577	0.0401233
A_23_P103743	AF118066	0.56837	0.45467		FALSE	FALSE	FALSE	FALSE	FALSE		A_24_P7021	A_24_P7021	1.23669	1.23669	0.0298267
A_23_P103787	HIPK1	0.82867	0.07855		A_23_P103787	HIPK1	0.929553	-1.07579	0.582987		A_24_P714316	A_24_P714316	1.58535	1.58535	0.00138154
A_23_P103787	HIPK1	1.00163	0.988		FALSE	FALSE	FALSE	FALSE	FALSE		A_24_P724807	A_24_P724807	1.49253	1.49253	0.000726667
A_23_P103787	HIPK1	0.95836	0.68241		FALSE	FALSE	FALSE	FALSE	FALSE		A_24_P745960	A_24_P745960	1.7948	1.7948	4.00233e-05
A_23_P103795	VANGL1	0.97087	0.72699		A_23_P103795	VANGL1	0.988	-1.01215	0.687687		A_24_P7470	A_24_P7470	0.820067	-1.21941	0.01544
A_23_P103795	VANGL1	1.03252	0.702		FALSE	FALSE	FALSE	FALSE	FALSE		A_24_P760324	A_24_P760324	1.12756	1.12756	0.8765
A_23_P103795	VANGL1	0.96061	0.63407		FALSE	FALSE	FALSE	FALSE	FALSE		A_24_P761386	A_24_P761386	1.24064	1.24064	0.0130967
A_23_P1038	JARID1B	1.28769	0.02958		A_23_P1038	JARID1B	1.25223	1.25223	0.06756		A_24_P76319	A_24_P76319	1.20312	1.20312	0.0749867
A_23_P1038	JARID1B	1.28942	0.0262		FALSE	FALSE	FALSE	FALSE	FALSE		A_24_P7785	A_24_P7785	1.87759	1.87759	6.69287e-06
A_23_P1038	JARID1B	1.17957	0.1469		FALSE	FALSE	FALSE	FALSE	FALSE		A_24_P780709	A_24_P780709	1.06971	1.06971	0.501497
A_23_P103837	UBAP2L	0.80357	0.01698		A_23_P103837	UBAP2L	0.792367	-1.26204	0.01163		A_24_P782102	A_24_P782102	0.592473	-1.68784	0.1591
A_23_P103837	UBAP2L	0.78777	0.00918		FALSE	FALSE	FALSE	FALSE	FALSE		A_24_P783656	A_24_P783656	1.17759	1.17759	0.29609
A_23_P103837	UBAP2L	0.78576	0.00873		FALSE	FALSE	FALSE	FALSE	FALSE		A_24_P792748	A_24_P792748	0.911177	-1.09748	0.440023
A_23_P10385	DTL	0.60078	0		A_23_P10385	DTL	0.615913	-1.62361	0		A_24_P798431	A_24_P798431	0.845063	-1.18334	0.104507
A_23_P10385	DTL	0.60404	0		FALSE	FALSE	FALSE	FALSE	FALSE		A_24_P812265	A_24_P812265	1.00495	1.00495	0.805473
A_23_P10385	DTL	0.64292	0		FALSE	FALSE	FALSE	FALSE	FALSE		A_24_P815570	A_24_P815570	0.874097	-1.14404	0.40228
A_23_P103864	TTC13	0.67121	5e-05		A_23_P103864	TTC13	0.66639	-1.50062	3.66667e-05		A_24_P821146	A_24_P821146	1.41567	1.41567	0.000626637
A_23_P103864	TTC13	0.65823	2e-05		FALSE	FALSE	FALSE	FALSE	FALSE		A_24_P827738	A_24_P827738	1.14046	1.14046	0.108243
A_23_P103864	TTC13	0.66973	4e-05		FALSE	FALSE	FALSE	FALSE	FALSE		A_24_P828125	A_24_P828125	1.54053	1.54053	0.00200667
A_23_P103897	SPATA1	0.74029	0.33193		A_23_P103897	SPATA1	0.784057	-1.27542	0.29368		A_24_P84268	A_24_P84268	1.00213	1.00213	0.776107
A_23_P103897	SPATA1	0.77627	0.197		FALSE	FALSE	FALSE	FALSE	FALSE		A_24_P844470	A_24_P844470	1.89925	1.89925	0.000378348
A_23_P103897	SPATA1	0.83561	0.35211		FALSE	FALSE	FALSE	FALSE	FALSE		A_24_P84482	A_24_P84482	1.28133	1.28133	0.0106967
A_23_P104022	TSEN15	0.72554	0.00092		A_23_P104022	TSEN15	0.742577	-1.34666	0.00314667		A_24_P84558	A_24_P84558	1.17935	1.17935	0.104377
A_23_P104022	TSEN15	0.7285	0.001		FALSE	FALSE	FALSE	FALSE	FALSE		A_24_P845649	A_24_P845649	1.66889	1.66889	0.0001348
A_23_P104022	TSEN15	0.77369	0.00752		FALSE	FALSE	FALSE	FALSE	FALSE		A_24_P846810	A_24_P846810	1.81627	1.81627	3.37466e-08
A_23_P104065	ICMT	0.82108	0.02272		A_23_P104065	ICMT	0.816603	-1.22458	0.0235333		A_24_P84711	A_24_P84711	0.58528	-1.70858	1.95673e-09
A_23_P104065	ICMT	0.79204	0.00731		FALSE	FALSE	FALSE	FALSE	FALSE		A_24_P84738	A_24_P84738	0.627977	-1.59242	0.10288
A_23_P104065	ICMT	0.83669	0.04057		FALSE	FALSE	FALSE	FALSE	FALSE		A_24_P852983	A_24_P852983	0.731333	-1.36737	0.191723
A_23_P104138	MGC15634	0.69016	0.00023		A_23_P104138	MGC15634	0.715433	-1.39775	0.00106		A_24_P853410	A_24_P853410	1.76059	1.76059	4.31514e-06
A_23_P104138	MGC15634	0.7418	0.00238		FALSE	FALSE	FALSE	FALSE	FALSE		A_24_P856176	A_24_P856176	1.44342	1.44342	0.00052
A_23_P104138	MGC15634	0.71434	0.00057		FALSE	FALSE	FALSE	FALSE	FALSE		A_24_P868905	A_24_P868905	0.695663	-1.43748	0.000166667
A_23_P1043	C1orf106	1.26148	0.00436		A_23_P1043	C1orf106	1.25586	1.25586	0.00610667		A_24_P872359	A_24_P872359	0.940677	-1.06306	0.537807
A_23_P1043	C1orf106	1.27702	0.00281		FALSE	FALSE	FALSE	FALSE	FALSE		A_24_P874007	A_24_P874007	1.06556	1.06556	0.61954
A_23_P1043	C1orf106	1.22908	0.01115		FALSE	FALSE	FALSE	FALSE	FALSE		A_24_P881562	A_24_P881562	1.12522	1.12522	0.88861
A_23_P104323	MGMT	0.83078	0.05634		A_23_P104323	MGMT	0.89174	-1.1214	0.28806		A_24_P887695	A_24_P887695	0.68649	-1.45669	0.45653
A_23_P104323	MGMT	0.90675	0.305		FALSE	FALSE	FALSE	FALSE	FALSE		A_24_P891265	A_24_P891265	1.35778	1.35778	0.00097
A_23_P104323	MGMT	0.93769	0.50284		FALSE	FALSE	FALSE	FALSE	FALSE		A_24_P900555	A_24_P900555	0.979837	-1.02058	0.846173
A_23_P104372	DNAJC9	0.75703	0.00291		A_23_P104372	DNAJC9	0.73544	-1.35973	0.00133667		A_24_P901836	A_24_P901836	0.26503	-3.77316	0.01269
A_23_P104372	DNAJC9	0.72512	0.00058		FALSE	FALSE	FALSE	FALSE	FALSE		A_24_P911442	A_24_P911442	0.587033	-1.70348	0.33181
A_23_P104372	DNAJC9	0.72417	0.00052		FALSE	FALSE	FALSE	FALSE	FALSE		A_24_P912404	A_24_P912404	0.869857	-1.14961	0.394207
A_23_P104509	FAM53B	0.8855	0.40948		A_23_P104509	FAM53B	1.07691	1.07691	0.26743		A_24_P912985	A_24_P912985	0.986083	-1.01411	0.763367
A_23_P104509	FAM53B	1.12846	0.301		FALSE	FALSE	FALSE	FALSE	FALSE		A_24_P913198	A_24_P913198	0.5171	-1.93386	0.228737
A_23_P104509	FAM53B	1.21676	0.09181		FALSE	FALSE	FALSE	FALSE	FALSE		A_24_P913620	A_24_P913620	1.99234	1.99234	1.06961e-06
A_23_P104522	NEBL	1.40785	0.00022		A_23_P104522	NEBL	1.41193	1.41193	0.000183333		A_24_P915079	A_24_P915079	0.47009	-2.12725	0.07837
A_23_P104522	NEBL	1.41374	0.00016		FALSE	FALSE	FALSE	FALSE	FALSE		A_24_P916338	A_24_P916338	1.18287	1.18287	0.22813
A_23_P104522	NEBL	1.4142	0.00017		FALSE	FALSE	FALSE	FALSE	FALSE		A_24_P916979	A_24_P916979	0.491873	-2.03304	0.0370267
A_23_P10458	C22orf26	2.16901	0.01027		A_23_P10458	C22orf26	1.44381	1.44381	0.528433		A_24_P918007	A_24_P918007	0.3794	-2.63574	0.248707
A_23_P10458	C22orf26	1.10086	0.738		FALSE	FALSE	FALSE	FALSE	FALSE		A_24_P918364	A_24_P918364	1.11187	1.11187	0.906337
A_23_P10458	C22orf26	1.06156	0.83703		FALSE	FALSE	FALSE	FALSE	FALSE		A_24_P919178	A_24_P919178	1.05616	1.05616	0.853667
A_23_P104641	C11orf2	1.20713	0.03248		A_23_P104641	C11orf2	1.18344	1.18344	0.05911		A_24_P919256	A_24_P919256	0.71887	-1.39107	0.208717
A_23_P104641	C11orf2	1.17327	0.069		FALSE	FALSE	FALSE	FALSE	FALSE		A_24_P919283	A_24_P919283	0.828387	-1.20717	0.03751
A_23_P104641	C11orf2	1.16991	0.07585		FALSE	FALSE	FALSE	FALSE	FALSE		A_24_P919403	A_24_P919403	0.793157	-1.26078	0.810567
A_23_P104762	YAP1	1.45002	6e-05		A_23_P104762	YAP1	1.45823	1.45823	4.66667e-05		A_24_P920664	A_24_P920664	0.830297	-1.20439	0.0550167
A_23_P104762	YAP1	1.45646	5e-05		FALSE	FALSE	FALSE	FALSE	FALSE		A_24_P921062	A_24_P921062	1.32776	1.32776	0.181537
A_23_P104762	YAP1	1.4682	3e-05		FALSE	FALSE	FALSE	FALSE	FALSE		A_24_P921390	A_24_P921390	1.90924	1.90924	0.290293
A_23_P104996	BEST1	0.50185	0.26359		A_23_P104996	BEST1	1.02569	1.02569	0.447367		A_24_P921871	A_24_P921871	1.10719	1.10719	0.90942
A_23_P104996	BEST1	1.25238	0.588		FALSE	FALSE	FALSE	FALSE	FALSE		A_24_P922387	A_24_P922387	1.16409	1.16409	0.803507
A_23_P104996	BEST1	1.32284	0.49051		FALSE	FALSE	FALSE	FALSE	FALSE		A_24_P922624	A_24_P922624	0.864557	-1.15666	0.51255
A_23_P10500	ATP9B	0.55924	0.00584		A_23_P10500	ATP9B	0.659303	-1.51675	0.0149167		A_24_P923449	A_24_P923449	1.55655	1.55655	0.0268433
A_23_P10500	ATP9B	0.73573	0.0299		FALSE	FALSE	FALSE	FALSE	FALSE		A_24_P923695	A_24_P923695	0.861677	-1.16053	0.865967
A_23_P10500	ATP9B	0.68294	0.00901		FALSE	FALSE	FALSE	FALSE	FALSE		A_24_P925222	A_24_P925222	0.656943	-1.5222	0.0922651
A_23_P105144	SCUBE2	1.05494	0.95094		A_23_P105144	SCUBE2	1.23431	1.23431	0.752747		A_24_P927230	A_24_P927230	0.441663	-2.26417	0.0376533
A_23_P105144	SCUBE2	1.70717	0.369		FALSE	FALSE	FALSE	FALSE	FALSE		A_24_P927245	A_24_P927245	1.62343	1.62343	0.000607103
A_23_P105144	SCUBE2	0.94083	0.9383		FALSE	FALSE	FALSE	FALSE	FALSE		A_24_P928250	A_24_P928250	1.78622	1.78622	0.00102333
A_23_P105184	ARAP1	1.23662	0.01722		A_23_P105184	ARAP1	1.23881	1.23881	0.0183		A_24_P929051	A_24_P929051	0.846957	-1.1807	0.536927
A_23_P105184	ARAP1	1.25849	0.0107		FALSE	FALSE	FALSE	FALSE	FALSE		A_24_P930469	A_24_P930469	1.28513	1.28513	0.706283
A_23_P105184	ARAP1	1.22131	0.02698		FALSE	FALSE	FALSE	FALSE	FALSE		A_24_P930506	A_24_P930506	0.55441	-1.80372	0.391527
A_23_P105251	GLI1	0.6501	0.46195		A_23_P105251	GLI1	0.52359	-1.90989	0.28557		A_24_P930596	A_24_P930596	1.19409	1.19409	0.54133
A_23_P105251	GLI1	0.46261	0.201		FALSE	FALSE	FALSE	FALSE	FALSE		A_24_P93184	A_24_P93184	0.812043	-1.23146	0.0398067
A_23_P105251	GLI1	0.45806	0.19376		FALSE	FALSE	FALSE	FALSE	FALSE		A_24_P932154	A_24_P932154	2.18877	2.18877	0.576757
A_23_P105276	ZNF84	1.36688	0.00041		A_23_P105276	ZNF84	1.38374	1.38374	0.000273333		A_24_P932253	A_24_P932253	1.3724	1.3724	0.0244633
A_23_P105276	ZNF84	1.40885	8e-05		FALSE	FALSE	FALSE	FALSE	FALSE		A_24_P933372	A_24_P933372	1.04413	1.04413	0.686593
A_23_P105276	ZNF84	1.37549	0.00033		FALSE	FALSE	FALSE	FALSE	FALSE		A_24_P933940	A_24_P933940	0.780487	-1.28125	0.403613
A_23_P105368	MGC16384	0.94497	0.55677		A_23_P105368	MGC16384	0.974473	-1.0262	0.711333		A_24_P934434	A_24_P934434	0.211063	-4.73791	0.02836
A_23_P105368	MGC16384	1.01254	0.887		FALSE	FALSE	FALSE	FALSE	FALSE		A_24_P934704	A_24_P934704	0.638923	-1.56513	0.31665
A_23_P105368	MGC16384	0.96591	0.69023		FALSE	FALSE	FALSE	FALSE	FALSE		A_24_P935747	A_24_P935747	1.11027	1.11027	0.90337
A_23_P105495	TAS2R14	0.93981	0.67175		A_23_P105495	TAS2R14	1.96714	1.96714	0.225277		A_24_P936057	A_24_P936057	1.06046	1.06046	0.06564
A_23_P105495	TAS2R14	4.26024	6.52e-33		FALSE	FALSE	FALSE	FALSE	FALSE		A_24_P940244	A_24_P940244	0.94048	-1.06329	0.562407
A_23_P105495	TAS2R14	0.70136	0.00408		FALSE	FALSE	FALSE	FALSE	FALSE		A_24_P943258	A_24_P943258	1.44992	1.44992	0.200033
A_23_P105545	VAMP1	0.55212	1.39945e-07		A_23_P105545	VAMP1	0.553093	-1.80801	9.68363e-08		A_24_P943429	A_24_P943429	0.91352	-1.09467	0.423303
A_23_P105545	VAMP1	0.53437	5.73e-09		FALSE	FALSE	FALSE	FALSE	FALSE		A_24_P944478	A_24_P944478	1.08194	1.08194	0.242917
A_23_P105545	VAMP1	0.57279	1.44834e-07		FALSE	FALSE	FALSE	FALSE	FALSE		A_24_P99005	A_24_P99005	0.71133	-1.40582	0.00426494
A_23_P10559	AATK	0.69858	0.07433		A_23_P10559	AATK	0.696547	-1.43565	0.0650133		A_32_P101073	A_32_P101073	1.46417	1.46417	0.0136133
A_23_P10559	AATK	0.60637	0.00205		FALSE	FALSE	FALSE	FALSE	FALSE		A_32_P101195	A_32_P101195	1.45356	1.45356	0.01447
A_23_P10559	AATK	0.78469	0.11866		FALSE	FALSE	FALSE	FALSE	FALSE		A_32_P101420	A_32_P101420	0.731223	-1.36757	0.00107333
A_23_P105592	MVK	0.40954	1.68245e-22		A_23_P105592	MVK	0.399383	-2.50386	7.19665e-23		A_32_P105865	A_32_P105865	2.2536	2.2536	4.03968e-05
A_23_P105592	MVK	0.38933	2.58e-24		FALSE	FALSE	FALSE	FALSE	FALSE		A_32_P105893	A_32_P105893	1.14919	1.14919	0.147507
A_23_P105592	MVK	0.39928	4.50746e-23		FALSE	FALSE	FALSE	FALSE	FALSE		A_32_P105940	A_32_P105940	0.836863	-1.19494	0.0628167
A_23_P105753	PWP1	1.05176	0.56899		A_23_P105753	PWP1	1.05046	1.05046	0.580283		A_32_P112401	A_32_P112401	1.20992	1.20992	0.124297
A_23_P105753	PWP1	1.06508	0.474		FALSE	FALSE	FALSE	FALSE	FALSE		A_32_P113404	A_32_P113404	1.17651	1.17651	0.193697
A_23_P105753	PWP1	1.03453	0.69786		FALSE	FALSE	FALSE	FALSE	FALSE		A_32_P11425	A_32_P11425	1.77185	1.77185	0.000576016
A_23_P105803	FGF9	1.14108	0.89184		A_23_P105803	FGF9	0.952873	-1.04946	0.881073		A_32_P116088	A_32_P116088	0.575027	-1.73905	0.0492433
A_23_P105803	FGF9	0.83321	0.852		FALSE	FALSE	FALSE	FALSE	FALSE		A_32_P116219	A_32_P116219	2.49286	2.49286	2.00121e-05
A_23_P105803	FGF9	0.88433	0.89938		FALSE	FALSE	FALSE	FALSE	FALSE		A_32_P116303	A_32_P116303	1.52305	1.52305	0.504813
A_23_P10591	METRNL	1.25002	0.00944		A_23_P10591	METRNL	1.22444	1.22444	0.02056		A_32_P11673	A_32_P11673	1.05299	1.05299	0.346297
A_23_P10591	METRNL	1.23076	0.0158		FALSE	FALSE	FALSE	FALSE	FALSE		A_32_P117908	A_32_P117908	0.686623	-1.4564	0.26926
A_23_P10591	METRNL	1.19255	0.03644		FALSE	FALSE	FALSE	FALSE	FALSE		A_32_P119949	A_32_P119949	1.37265	1.37265	0.00190667
A_23_P105963	AK7	1.0049	0.99632		A_23_P105963	AK7	0.81608	-1.22537	0.834737		A_32_P122089	A_32_P122089	0.690963	-1.44725	0.21457
A_23_P105963	AK7	0.71581	0.748		FALSE	FALSE	FALSE	FALSE	FALSE		A_32_P124392	A_32_P124392	0.653923	-1.52923	0.00141333
A_23_P105963	AK7	0.72753	0.75989		FALSE	FALSE	FALSE	FALSE	FALSE		A_32_P128399	A_32_P128399	1.09784	1.09784	0.306913
A_23_P106024	JAG2	0.82577	0.09146		A_23_P106024	JAG2	0.90919	-1.09988	0.45882		A_32_P131870	A_32_P131870	0.785543	-1.273	0.14356
A_23_P106024	JAG2	0.94714	0.618		FALSE	FALSE	FALSE	FALSE	FALSE		A_32_P133926	A_32_P133926	0.421117	-2.37464	3.35947e-08
A_23_P106024	JAG2	0.95466	0.667		FALSE	FALSE	FALSE	FALSE	FALSE		A_32_P134679	A_32_P134679	0.949527	-1.05316	0.361637
A_23_P10605	A_23_P10605	0.77791	0.02711		A_23_P10605	A_23_P10605	0.801463	-1.24772	0.0486167		A_32_P136427	A_32_P136427	0.61487	-1.62636	5.55486e-08
A_23_P10605	A_23_P10605	0.80744	0.051		FALSE	FALSE	FALSE	FALSE	FALSE		A_32_P136477	A_32_P136477	1.26649	1.26649	0.00865667
A_23_P10605	A_23_P10605	0.81904	0.06774		FALSE	FALSE	FALSE	FALSE	FALSE		A_32_P139311	A_32_P139311	0.943933	-1.0594	0.420673
A_23_P106174	PSEN1	1.29727	0.0112		A_23_P106174	PSEN1	1.27606	1.27606	0.0185633		A_32_P145159	A_32_P145159	0.930557	-1.07463	0.398733
A_23_P106174	PSEN1	1.24662	0.0308		FALSE	FALSE	FALSE	FALSE	FALSE		A_32_P146326	A_32_P146326	1.13272	1.13272	0.184173
A_23_P106174	PSEN1	1.28428	0.01369		FALSE	FALSE	FALSE	FALSE	FALSE		A_32_P14737	A_32_P14737	0.888987	-1.12488	0.499993
A_23_P106194	FOS	0.67061	0.00074		A_23_P106194	FOS	0.72797	-1.37368	0.01026		A_32_P147395	A_32_P147395	0.768257	-1.30165	0.760673
A_23_P106194	FOS	0.74147	0.00839		FALSE	FALSE	FALSE	FALSE	FALSE		A_32_P147500	A_32_P147500	0.88343	-1.13195	0.268103
A_23_P106194	FOS	0.77183	0.02165		FALSE	FALSE	FALSE	FALSE	FALSE		A_32_P148407	A_32_P148407	0.97426	-1.02642	0.74564
A_23_P106280	FLJ10038	0.93393	0.40256		A_23_P106280	FLJ10038	0.93082	-1.07432	0.383		A_32_P156549	A_32_P156549	0.898363	-1.11314	0.247343
A_23_P106280	FLJ10038	0.92259	0.328		FALSE	FALSE	FALSE	FALSE	FALSE		A_32_P162958	A_32_P162958	0.619987	-1.61294	0.36375
A_23_P106280	FLJ10038	0.93594	0.41844		FALSE	FALSE	FALSE	FALSE	FALSE		A_32_P163472	A_32_P163472	1.01984	1.01984	0.84948
A_23_P106322	CPEB1	1.19315	0.09472		A_23_P106322	CPEB1	1.19956	1.19956	0.0652067		A_32_P163594	A_32_P163594	0.764623	-1.30783	0.0262567
A_23_P106322	CPEB1	1.22054	0.0306		FALSE	FALSE	FALSE	FALSE	FALSE		A_32_P166653	A_32_P166653	1.08714	1.08714	0.89525
A_23_P106322	CPEB1	1.18499	0.0703		FALSE	FALSE	FALSE	FALSE	FALSE		A_32_P167212	A_32_P167212	0.989523	-1.01059	0.46578
A_23_P106389	SEMA7A	1.37245	0.04245		A_23_P106389	SEMA7A	1.35025	1.35025	0.0459367		A_32_P169243	A_32_P169243	1.59285	1.59285	0.04635
A_23_P106389	SEMA7A	1.2552	0.087		FALSE	FALSE	FALSE	FALSE	FALSE		A_32_P169353	A_32_P169353	1.18453	1.18453	0.39913
A_23_P106389	SEMA7A	1.42309	0.00836		FALSE	FALSE	FALSE	FALSE	FALSE		A_32_P169696	A_32_P169696	0.791783	-1.26297	0.112253
A_23_P106412	AK130644	1.0334	0.72367		A_23_P106412	AK130644	0.979317	-1.02112	0.63587		A_32_P170814	A_32_P170814	0.577677	-1.73107	0.00961892
A_23_P106412	AK130644	0.94612	0.544		FALSE	FALSE	FALSE	FALSE	FALSE		A_32_P173122	A_32_P173122	0.748013	-1.33687	0.0215233
A_23_P106412	AK130644	0.95843	0.63994		FALSE	FALSE	FALSE	FALSE	FALSE		A_32_P173955	A_32_P173955	0.373853	-2.67485	0.118347
A_23_P106505	LCMT2	0.92528	0.33641		A_23_P106505	LCMT2	0.9361	-1.06826	0.41569		A_32_P176902	A_32_P176902	0.71889	-1.39103	0.189417
A_23_P106505	LCMT2	0.94117	0.451		FALSE	FALSE	FALSE	FALSE	FALSE		A_32_P178724	A_32_P178724	1.04558	1.04558	0.679563
A_23_P106505	LCMT2	0.94185	0.45966		FALSE	FALSE	FALSE	FALSE	FALSE		A_32_P17882	A_32_P17882	0.6777	-1.47558	0.00592364
A_23_P106522	INO80	1.15922	0.08213		A_23_P106522	INO80	1.14904	1.14904	0.109103		A_32_P179646	A_32_P179646	1.73505	1.73505	8.3443e-07
A_23_P106522	INO80	1.17121	0.0592		FALSE	FALSE	FALSE	FALSE	FALSE		A_32_P181339	A_32_P181339	1.34091	1.34091	0.271443
A_23_P106522	INO80	1.11668	0.18598		FALSE	FALSE	FALSE	FALSE	FALSE		A_32_P183656	A_32_P183656	0.76901	-1.30037	0.0168333
A_23_P106532	CHST14	0.51401	5.89035e-14		A_23_P106532	CHST14	0.531207	-1.88251	1.55633e-12		A_32_P184039	A_32_P184039	1.29695	1.29695	0.218317
A_23_P106532	CHST14	0.53355	7.78e-13		FALSE	FALSE	FALSE	FALSE	FALSE		A_32_P185718	A_32_P185718	0.653773	-1.52958	0.439673
A_23_P106532	CHST14	0.54606	3.8321e-12		FALSE	FALSE	FALSE	FALSE	FALSE		A_32_P191141	A_32_P191141	1.00696	1.00696	0.348823
A_23_P106559	ENST00000382757	1.12624	0.48853		A_23_P106559	ENST00000382757	1.33651	1.33651	0.1813		A_32_P196411	A_32_P196411	0.98009	-1.02031	0.741403
A_23_P106559	ENST00000382757	1.26643	0.0553		FALSE	FALSE	FALSE	FALSE	FALSE		A_32_P197393	A_32_P197393	1.22204	1.22204	0.521703
A_23_P106559	ENST00000382757	1.61687	7e-05		FALSE	FALSE	FALSE	FALSE	FALSE		A_32_P205522	A_32_P205522	0.909837	-1.0991	0.436833
A_23_P106633	DDX28	1.20248	0.02757		A_23_P106633	DDX28	1.2211	1.2211	0.0186833		A_32_P205792	A_32_P205792	1.0967	1.0967	0.25435
A_23_P106633	DDX28	1.22527	0.0162		FALSE	FALSE	FALSE	FALSE	FALSE		A_32_P206917	A_32_P206917	0.92949	-1.07586	0.141867
A_23_P106633	DDX28	1.23555	0.01228		FALSE	FALSE	FALSE	FALSE	FALSE		A_32_P20884	A_32_P20884	1.09135	1.09135	0.34075
A_23_P106663	CMTM1	0.53931	0.14296		A_23_P106663	CMTM1	0.566797	-1.7643	0.07444		A_32_P213946	A_32_P213946	0.728203	-1.37324	0.00954148
A_23_P106663	CMTM1	0.55131	0.0235		FALSE	FALSE	FALSE	FALSE	FALSE		A_32_P213948	A_32_P213948	0.767173	-1.30349	0.23151
A_23_P106663	CMTM1	0.60977	0.05686		FALSE	FALSE	FALSE	FALSE	FALSE		A_32_P217271	A_32_P217271	0.506473	-1.97444	8.68772e-09
A_23_P106814	A_23_P106814	0.97892	0.82038		A_23_P106814	A_23_P106814	1.03624	1.03624	0.60919		A_32_P218436	A_32_P218436	0.89345	-1.11926	0.42672
A_23_P106814	A_23_P106814	1.06101	0.522		FALSE	FALSE	FALSE	FALSE	FALSE		A_32_P221641	A_32_P221641	0.669327	-1.49404	0.00880667
A_23_P106814	A_23_P106814	1.06878	0.48519		FALSE	FALSE	FALSE	FALSE	FALSE		A_32_P222872	A_32_P222872	1.49738	1.49738	8.69404e-06
A_23_P106844	MT2A	0.99697	0.97229		A_23_P106844	MT2A	0.979143	-1.0213	0.815013		A_32_P223616	A_32_P223616	1.60934	1.60934	0.122747
A_23_P106844	MT2A	0.95383	0.595		FALSE	FALSE	FALSE	FALSE	FALSE		A_32_P223747	A_32_P223747	1.82991	1.82991	0.000256703
A_23_P106844	MT2A	0.98663	0.87775		FALSE	FALSE	FALSE	FALSE	FALSE		A_32_P22578	A_32_P22578	1.10285	1.10285	0.91172
A_23_P106898	ORAI3	1.30389	0.03173		A_23_P106898	ORAI3	1.11863	1.11863	0.491097		A_32_P230059	A_32_P230059	1.49716	1.49716	0.00794333
A_23_P106898	ORAI3	1.07012	0.565		FALSE	FALSE	FALSE	FALSE	FALSE		A_32_P233211	A_32_P233211	1.41018	1.41018	0.0202467
A_23_P106898	ORAI3	0.98187	0.87656		FALSE	FALSE	FALSE	FALSE	FALSE		A_32_P233713	A_32_P233713	1.58994	1.58994	1.37628e-06
A_23_P106922	CHST6	0.59114	0.27482		A_23_P106922	CHST6	0.690603	-1.44801	0.294467		A_32_P234913	A_32_P234913	1.8535	1.8535	6.26059e-05
A_23_P106922	CHST6	0.70843	0.233		FALSE	FALSE	FALSE	FALSE	FALSE		A_32_P24431	A_32_P24431	1.20644	1.20644	0.245033
A_23_P106922	CHST6	0.77224	0.37558		FALSE	FALSE	FALSE	FALSE	FALSE		A_32_P25065	A_32_P25065	0.661753	-1.51114	1.34549e-06
A_23_P106933	ACSM1	0.81854	0.10214		A_23_P106933	ACSM1	0.869397	-1.15022	0.208803		A_32_P26721	A_32_P26721	1.3354	1.3354	0.00124333
A_23_P106933	ACSM1	0.91619	0.361		FALSE	FALSE	FALSE	FALSE	FALSE		A_32_P30014	A_32_P30014	1.20549	1.20549	0.303697
A_23_P106933	ACSM1	0.87346	0.16327		FALSE	FALSE	FALSE	FALSE	FALSE		A_32_P30187	A_32_P30187	1.81016	1.81016	7.22613e-06
A_23_P107154	USP32	1.51429	1.34998e-06		A_23_P107154	USP32	1.44677	1.44677	5.37833e-05		A_32_P306001	A_32_P306001	0.878863	-1.13783	0.892897
A_23_P107154	USP32	1.44411	1e-05		FALSE	FALSE	FALSE	FALSE	FALSE		A_32_P31206	A_32_P31206	0.69015	-1.44896	0.0185467
A_23_P107154	USP32	1.38191	0.00015		FALSE	FALSE	FALSE	FALSE	FALSE		A_32_P32315	A_32_P32315	1.11569	1.11569	0.898127
A_23_P107238	MBTD1	0.97062	0.83469		A_23_P107238	MBTD1	0.82596	-1.21071	0.401467		A_32_P34064	A_32_P34064	0.977407	-1.02312	0.763607
A_23_P107238	MBTD1	0.61252	0.00019		FALSE	FALSE	FALSE	FALSE	FALSE		A_32_P36075	A_32_P36075	1.04478	1.04478	0.69712
A_23_P107238	MBTD1	0.89474	0.36952		FALSE	FALSE	FALSE	FALSE	FALSE		A_32_P36481	A_32_P36481	0.981813	-1.01852	0.864037
A_23_P107247	CACNA1G	0.57479	0.48896		A_23_P107247	CACNA1G	1.0713	1.0713	0.536387		A_32_P38500	A_32_P38500	0.594173	-1.68301	0.000486667
A_23_P107247	CACNA1G	1.29806	0.582		FALSE	FALSE	FALSE	FALSE	FALSE		A_32_P404896	A_32_P404896	1.13899	1.13899	0.87683
A_23_P107247	CACNA1G	1.34104	0.5382		FALSE	FALSE	FALSE	FALSE	FALSE		A_32_P44699	A_32_P44699	0.599133	-1.66908	0.254487
A_23_P107644	SNRPD1	0.88847	0.15729		A_23_P107644	SNRPD1	0.885853	-1.12886	0.15864		A_32_P46544	A_32_P46544	1.18886	1.18886	0.122397
A_23_P107644	SNRPD1	0.86045	0.0706		FALSE	FALSE	FALSE	FALSE	FALSE		A_32_P51313	A_32_P51313	1.36442	1.36442	0.00324
A_23_P107644	SNRPD1	0.90864	0.24803		FALSE	FALSE	FALSE	FALSE	FALSE		A_32_P52268	A_32_P52268	0.9789	-1.02155	0.769237
A_23_P107673	ZFP28	1.1695	0.86046		A_23_P107673	ZFP28	2.57391	2.57391	0.29597		A_32_P55438	A_32_P55438	1.70374	1.70374	8.50314e-08
A_23_P107673	ZFP28	3.03554	0.0225		FALSE	FALSE	FALSE	FALSE	FALSE		A_32_P57002	A_32_P57002	1.09701	1.09701	0.2973
A_23_P107673	ZFP28	3.51669	0.00495		FALSE	FALSE	FALSE	FALSE	FALSE		A_32_P57247	A_32_P57247	0.63681	-1.57033	0.178007
A_23_P107735	CD79A	1.66633	3e-05		A_23_P107735	CD79A	1.65152	1.65152	0.000407507		A_32_P58029	A_32_P58029	1.37805	1.37805	0.00431667
A_23_P107735	CD79A	1.79902	2.52e-06		FALSE	FALSE	FALSE	FALSE	FALSE		A_32_P61074	A_32_P61074	1.38333	1.38333	0.0354933
A_23_P107735	CD79A	1.48922	0.00119		FALSE	FALSE	FALSE	FALSE	FALSE		A_32_P64025	A_32_P64025	0.700277	-1.42801	0.000180758
A_23_P107855	FIZ1	0.95921	0.74055		A_23_P107855	FIZ1	1.00242	1.00242	0.754847		A_32_P6452	A_32_P6452	0.912597	-1.09577	0.37139
A_23_P107855	FIZ1	1.06317	0.623		FALSE	FALSE	FALSE	FALSE	FALSE		A_32_P69653	A_32_P69653	1.36704	1.36704	0.00447
A_23_P107855	FIZ1	0.98489	0.90099		FALSE	FALSE	FALSE	FALSE	FALSE		A_32_P70027	A_32_P70027	0.66897	-1.49484	0.0548267
A_23_P107942	ZNF473	0.81203	0.01861		A_23_P107942	ZNF473	0.841913	-1.18777	0.0628733		A_32_P71016	A_32_P71016	0.991333	-1.00874	0.66746
A_23_P107942	ZNF473	0.86769	0.111		FALSE	FALSE	FALSE	FALSE	FALSE		A_32_P73039	A_32_P73039	0.62109	-1.61007	0.153243
A_23_P107942	ZNF473	0.84602	0.05901		FALSE	FALSE	FALSE	FALSE	FALSE		A_32_P73184	A_32_P73184	1.33234	1.33234	0.14456
A_23_P1083	GJA4	0.53423	0.36748		A_23_P1083	GJA4	1.67681	1.67681	0.16014		A_32_P74901	A_32_P74901	0.765333	-1.30662	0.0313633
A_23_P1083	GJA4	1.85438	0.109		FALSE	FALSE	FALSE	FALSE	FALSE		A_32_P77759	A_32_P77759	2.13264	2.13264	5.38922e-07
A_23_P1083	GJA4	2.64183	0.00394		FALSE	FALSE	FALSE	FALSE	FALSE		A_32_P78488	A_32_P78488	0.948533	-1.05426	0.608727
A_23_P108326	NR2F6	0.82949	0.05679		A_23_P108326	NR2F6	0.832127	-1.20174	0.0620967		A_32_P78876	A_32_P78876	0.784303	-1.27502	0.268753
A_23_P108326	NR2F6	0.83715	0.0714		FALSE	FALSE	FALSE	FALSE	FALSE		A_32_P79515	A_32_P79515	1.30708	1.30708	0.127653
A_23_P108326	NR2F6	0.82974	0.0581		FALSE	FALSE	FALSE	FALSE	FALSE		A_32_P83411	A_32_P83411	2.06508	2.06508	0.419133
A_23_P108342	ZNF571	1.36507	0.05897		A_23_P108342	ZNF571	1.40045	1.40045	0.03566		A_32_P83795	A_32_P83795	1.04852	1.04852	0.678663
A_23_P108342	ZNF571	1.37292	0.0354		FALSE	FALSE	FALSE	FALSE	FALSE		A_32_P84119	A_32_P84119	0.891617	-1.12156	0.335377
A_23_P108342	ZNF571	1.46336	0.01261		FALSE	FALSE	FALSE	FALSE	FALSE		A_32_P8627	A_32_P8627	0.58938	-1.6967	0.00782
A_23_P10839	SEPT2	0.97631	0.7823		A_23_P10839	SEPT2	0.95377	-1.04847	0.5933		A_32_P88555	A_32_P88555	0.672673	-1.48661	0.00213
A_23_P10839	SEPT2	0.93736	0.46		FALSE	FALSE	FALSE	FALSE	FALSE		A_32_P8857	A_32_P8857	1.40569	1.40569	0.0375467
A_23_P10839	SEPT2	0.94764	0.5376		FALSE	FALSE	FALSE	FALSE	FALSE		A_32_P89277	A_32_P89277	1.55231	1.55231	0.211787
A_23_P108404	AGAP1	0.97983	0.82765		A_23_P108404	AGAP1	0.976873	-1.02367	0.804197		A_32_P8971	A_32_P8971	1.14542	1.14542	0.289057
A_23_P108404	AGAP1	0.96028	0.666		FALSE	FALSE	FALSE	FALSE	FALSE		A_32_P90178	A_32_P90178	1.78803	1.78803	4.39033e-05
A_23_P108404	AGAP1	0.99051	0.91894		FALSE	FALSE	FALSE	FALSE	FALSE		A_32_P90468	A_32_P90468	1.1703	1.1703	0.13802
A_23_P108492	MARS2	1.01048	0.92158		A_23_P108492	MARS2	0.865367	-1.15558	0.32507		A_32_P90615	A_32_P90615	1.18252	1.18252	0.17901
A_23_P108492	MARS2	0.75666	0.00401		FALSE	FALSE	FALSE	FALSE	FALSE		A_32_P9146	A_32_P9146	0.450637	-2.21908	8.94691e-08
A_23_P108492	MARS2	0.82896	0.04962		FALSE	FALSE	FALSE	FALSE	FALSE		A_32_P92922	A_32_P92922	1.23224	1.23224	0.129627
A_23_P10858	ANKLE2	1.11801	0.22825		A_23_P10858	ANKLE2	1.10195	1.10195	0.302673		A_32_P98574	A_32_P98574	1.24408	1.24408	0.0845467
A_23_P10858	ANKLE2	1.07833	0.415		FALSE	FALSE	FALSE	FALSE	FALSE		A_32_P9861	A_32_P9861	1.17258	1.17258	0.191887
A_23_P10858	ANKLE2	1.1095	0.26477		FALSE	FALSE	FALSE	FALSE	FALSE		A_32_P99744	A_32_P99744	1.1328	1.1328	0.608967
A_23_P108657	WDSUB1	1.61484	8.26308e-07		A_23_P108657	WDSUB1	1.55557	1.55557	8.78544e-06		A_23_P38816	A1BG	0.635477	-1.57362	1.45799e-06
A_23_P108657	WDSUB1	1.55081	5.53e-06		FALSE	FALSE	FALSE	FALSE	FALSE		A_32_P98162	AA019203	1.17755	1.17755	0.40992
A_23_P108657	WDSUB1	1.50106	2e-05		FALSE	FALSE	FALSE	FALSE	FALSE		A_32_P42426	AA126789	0.818323	-1.22201	0.74912
A_23_P108662	GCS1	1.0599	0.46882		A_23_P108662	GCS1	1.06459	1.06459	0.4521		A_24_P732181	AA131571	1.10132	1.10132	0.892377
A_23_P108662	GCS1	1.0938	0.264		FALSE	FALSE	FALSE	FALSE	FALSE		A_32_P209778	AA151106	0.84365	-1.18533	0.191943
A_23_P108662	GCS1	1.04007	0.62348		FALSE	FALSE	FALSE	FALSE	FALSE		A_24_P899637	AA203154	0.810033	-1.23452	0.251167
A_23_P10870	DOLK	1.11649	0.18905		A_23_P10870	DOLK	1.11684	1.11684	0.21123		A_24_P629543	AA232904	1.42661	1.42661	0.0969938
A_23_P10870	DOLK	1.08248	0.35		FALSE	FALSE	FALSE	FALSE	FALSE		A_24_P743486	AA278755	0.669997	-1.49254	0.08215
A_23_P10870	DOLK	1.15155	0.09464		FALSE	FALSE	FALSE	FALSE	FALSE		A_32_P57717	AA292106	0.95639	-1.0456	0.524017
A_23_P108785	ACTR3	0.82643	0.02909		A_23_P108785	ACTR3	0.802087	-1.24675	0.0151633		A_24_P925100	AA311568	0.88841	-1.12561	0.2773
A_23_P108785	ACTR3	0.78367	0.00622		FALSE	FALSE	FALSE	FALSE	FALSE		A_32_P125525	AA334114	1.19773	1.19773	0.14255
A_23_P108785	ACTR3	0.79616	0.01018		FALSE	FALSE	FALSE	FALSE	FALSE		A_24_P221668	AA359500	0.67584	-1.47964	0.00146
A_23_P108871	ZC3H8	1.0362	0.64803		A_23_P108871	ZC3H8	1.06078	1.06078	0.470237		A_32_P15389	AA427821	0.73406	-1.36229	0.04626
A_23_P108871	ZC3H8	1.0523	0.512		FALSE	FALSE	FALSE	FALSE	FALSE		A_32_P106980	AA428090	0.730903	-1.36817	0.000686667
A_23_P108871	ZC3H8	1.09384	0.25068		FALSE	FALSE	FALSE	FALSE	FALSE		A_24_P809964	AA465699	1.17572	1.17572	0.22739
A_23_P108932	RPL23AP13	1.07649	0.93637		A_23_P108932	RPL23AP13	0.97615	-1.02443	0.91418		A_24_P860417	AA468898	0.898577	-1.11287	0.34236
A_23_P108932	RPL23AP13	0.82203	0.834		FALSE	FALSE	FALSE	FALSE	FALSE		A_32_P193166	AA495894	1.09288	1.09288	0.40065
A_23_P108932	RPL23AP13	1.02993	0.97217		FALSE	FALSE	FALSE	FALSE	FALSE		A_32_P81623	AA514833	1.16988	1.16988	0.0890367
A_23_P108948	MREG	0.88506	0.17406		A_23_P108948	MREG	0.868103	-1.15194	0.124907		A_32_P117730	AA534873	0.671053	-1.49019	0.01602
A_23_P108948	MREG	0.87205	0.133		FALSE	FALSE	FALSE	FALSE	FALSE		A_32_P213543	AA573434	0.65655	-1.52311	0.327387
A_23_P108948	MREG	0.8472	0.06766		FALSE	FALSE	FALSE	FALSE	FALSE		A_32_P76441	AA581571	1.11875	1.11875	0.379293
A_23_P109001	KIAA0406	0.76429	0.00739		A_23_P109001	KIAA0406	0.773787	-1.29235	0.0112567		A_32_P30898	AA593970	1.08661	1.08661	0.472943
A_23_P109001	KIAA0406	0.77392	0.0116		FALSE	FALSE	FALSE	FALSE	FALSE		A_23_P218215	AA601902	1.20273	1.20273	0.0665967
A_23_P109001	KIAA0406	0.78315	0.01478		FALSE	FALSE	FALSE	FALSE	FALSE		A_32_P44139	AA627222	0.723423	-1.38232	0.13118
A_23_P109055	TP53RK	0.7843	0.00555		A_23_P109055	TP53RK	0.796143	-1.25606	0.01592		A_32_P40424	AA630774	0.681903	-1.46648	0.0172167
A_23_P109055	TP53RK	0.76806	0.00296		FALSE	FALSE	FALSE	FALSE	FALSE		A_32_P173582	AA677001	0.766847	-1.30404	0.237117
A_23_P109055	TP53RK	0.83607	0.03925		FALSE	FALSE	FALSE	FALSE	FALSE		A_32_P88177	AA693701	0.80686	-1.23937	0.164633
A_23_P109072	SALL4	0.77843	0.1912		A_23_P109072	SALL4	0.776347	-1.28808	0.109697		A_24_P719081	AA704712	4.7042	4.7042	0.273673
A_23_P109072	SALL4	0.78477	0.0792		FALSE	FALSE	FALSE	FALSE	FALSE		A_32_P29092	AA725860	0.615627	-1.62436	2.47534e-05
A_23_P109072	SALL4	0.76584	0.05869		FALSE	FALSE	FALSE	FALSE	FALSE		A_24_P927377	AA747799	0.78712	-1.27045	0.378607
A_23_P109133	AVP	1.32262	0.04812		A_23_P109133	AVP	1.37644	1.37644	0.0894233		A_32_P123527	AA778430	0.86822	-1.15178	0.174937
A_23_P109133	AVP	1.62676	0.00044		FALSE	FALSE	FALSE	FALSE	FALSE		A_24_P503492	AA805504	0.948803	-1.05396	0.574097
A_23_P109133	AVP	1.17993	0.21971		FALSE	FALSE	FALSE	FALSE	FALSE		A_32_P203585	AA807824	2.10134	2.10134	3.33825e-06
A_23_P109171	BFSP1	1.81649	1.1082e-09		A_23_P109171	BFSP1	1.82497	1.82497	1.80061e-09		A_23_P211468	AA837799	0.314923	-3.17538	0.0514567
A_23_P109171	BFSP1	1.8792	1.65e-10		FALSE	FALSE	FALSE	FALSE	FALSE		A_32_P105578	AA843546	0.73183	-1.36644	0.110597
A_23_P109171	BFSP1	1.77921	4.12862e-09		FALSE	FALSE	FALSE	FALSE	FALSE		A_32_P144769	AA885134	1.27671	1.27671	0.400087
A_23_P109193	NAPB	1.45463	0.06685		A_23_P109193	NAPB	1.46859	1.46859	0.03309		A_32_P41327	AA910154	0.53846	-1.85715	0.00627333
A_23_P109193	NAPB	1.52392	0.00716		FALSE	FALSE	FALSE	FALSE	FALSE		A_32_P118111	AA912913	0.576277	-1.73528	0.137653
A_23_P109193	NAPB	1.42722	0.02526		FALSE	FALSE	FALSE	FALSE	FALSE		A_32_P94976	AA968804	0.507447	-1.97065	7.80303e-07
A_23_P10927	TM2D2	1.27482	0.00885		A_23_P10927	TM2D2	1.32604	1.32604	0.00408333		A_32_P225625	AA971667	1.18197	1.18197	0.0806567
A_23_P10927	TM2D2	1.31274	0.00304		FALSE	FALSE	FALSE	FALSE	FALSE		A_32_P210390	AA991174	1.04825	1.04825	0.61992
A_23_P10927	TM2D2	1.39055	0.00036		FALSE	FALSE	FALSE	FALSE	FALSE		A_23_P132644	AADACL1	0.895827	-1.11629	0.20423
A_23_P109304	SLC5A3	0.50452	4.16297e-07		A_23_P109304	SLC5A3	0.627627	-1.5933	0.000553472		A_23_P383688	AARS2	0.92466	-1.08148	0.360617
A_23_P109304	SLC5A3	0.64886	2e-05		FALSE	FALSE	FALSE	FALSE	FALSE		A_24_P307195	AASDH	0.903113	-1.10728	0.29441
A_23_P109304	SLC5A3	0.7295	0.00164		FALSE	FALSE	FALSE	FALSE	FALSE		A_24_P295620	AASDHPPT	1.20879	1.20879	0.0269633
A_23_P109410	THAP7	0.93583	0.44178		A_23_P109410	THAP7	0.922297	-1.08425	0.359733		A_23_P8754	AASS	1.91817	1.91817	0.0442033
A_23_P109410	THAP7	0.93106	0.417		FALSE	FALSE	FALSE	FALSE	FALSE		A_23_P10559	AATK	0.696547	-1.43565	0.0650133
A_23_P109410	THAP7	0.9	0.22042		FALSE	FALSE	FALSE	FALSE	FALSE		A_24_P941427	AB011119	1.13744	1.13744	0.290227
A_23_P109427	GSTT2	0.58237	0.17531		A_23_P109427	GSTT2	0.781407	-1.27974	0.370577		A_24_P401949	AB051445	0.84285	-1.18645	0.295237
A_23_P109427	GSTT2	0.68847	0.18		FALSE	FALSE	FALSE	FALSE	FALSE		A_24_P419053	AB051447	0.666763	-1.49978	0.20035
A_23_P109427	GSTT2	1.07338	0.75642		FALSE	FALSE	FALSE	FALSE	FALSE		A_23_P254967	AB058742	0.83078	-1.20369	0.384113
A_23_P109436	ADORA2A	0.63153	6.92161e-08		A_23_P109436	ADORA2A	0.65805	-1.51964	1.97391e-06		A_24_P239385	AB062480	0.97592	-1.02467	0.795933
A_23_P109436	ADORA2A	0.66769	1.93e-06		FALSE	FALSE	FALSE	FALSE	FALSE		A_23_P259561	AB362555	1.06459	1.06459	0.549643
A_23_P109436	ADORA2A	0.67493	3.9225e-06		FALSE	FALSE	FALSE	FALSE	FALSE		A_24_P330684	ABAT	1.53608	1.53608	0.0635833
A_23_P109614	MOBP	0.46582	0.19222		A_23_P109614	MOBP	0.307517	-3.25186	0.0771433		A_24_P289265	ABCA1	0.821313	-1.21756	0.826383
A_23_P109614	MOBP	0.22363	0.0176		FALSE	FALSE	FALSE	FALSE	FALSE		A_23_P92602	ABCA11P	1.28673	1.28673	0.0284933
A_23_P109614	MOBP	0.2331	0.02161		FALSE	FALSE	FALSE	FALSE	FALSE		A_32_P29703	ABCA17P	0.914213	-1.09384	0.47032
A_23_P109636	LRIG1	0.67662	0.00012		A_23_P109636	LRIG1	0.707577	-1.41327	0.00103		A_24_P378581	ABCA6	1.11281	1.11281	0.902197
A_23_P109636	LRIG1	0.73573	0.00227		FALSE	FALSE	FALSE	FALSE	FALSE		A_23_P118615	ABCA8	0.9528	-1.04954	0.913457
A_23_P109636	LRIG1	0.71038	0.0007		FALSE	FALSE	FALSE	FALSE	FALSE		A_24_P241672	ABCA9	2.2435	2.2435	0.64296
A_23_P109733	CCDC52	1.02569	0.76479		A_23_P109733	CCDC52	1.03345	1.03345	0.71215		A_23_P82523	ABCB1	0.935797	-1.06861	0.619567
A_23_P109733	CCDC52	1.00952	0.911		FALSE	FALSE	FALSE	FALSE	FALSE		A_32_P23624	ABCB10	0.80944	-1.23542	0.02103
A_23_P109733	CCDC52	1.06513	0.46066		FALSE	FALSE	FALSE	FALSE	FALSE		A_23_P258221	ABCC5	1.20582	1.20582	0.0419067
A_23_P109881	ITIH4	0.89211	0.5788		A_23_P109881	ITIH4	0.972387	-1.0284	0.788833		A_24_P221154	ABCD3	0.8765	-1.1409	0.162587
A_23_P109881	ITIH4	1.03623	0.839		FALSE	FALSE	FALSE	FALSE	FALSE		A_23_P41380	ABCE1	0.90157	-1.10918	0.22185
A_23_P109881	ITIH4	0.98882	0.9487		FALSE	FALSE	FALSE	FALSE	FALSE		A_23_P166297	ABCG1	0.60433	-1.65473	1.23545e-06
A_23_P109913	CXCR6	1.52997	0.00213		A_23_P109913	CXCR6	1.41832	1.41832	0.0164767		A_23_P119763	ABCG5	1.36774	1.36774	0.59
A_23_P109913	CXCR6	1.25408	0.0466		FALSE	FALSE	FALSE	FALSE	FALSE		A_24_P308590	ABHD10	0.933837	-1.07085	0.46974
A_23_P109913	CXCR6	1.47091	0.0007		FALSE	FALSE	FALSE	FALSE	FALSE		A_23_P205027	ABHD13	1.22489	1.22489	0.0276767
A_23_P109934	HEMK1	1.10479	0.26798		A_23_P109934	HEMK1	1.14595	1.14595	0.144087		A_23_P395172	ABHD2	0.833687	-1.19949	0.0291733
A_23_P109934	HEMK1	1.18607	0.0522		FALSE	FALSE	FALSE	FALSE	FALSE		A_23_P211850	ABHD6	1.46776	1.46776	2.33333e-05
A_23_P109934	HEMK1	1.14698	0.11208		FALSE	FALSE	FALSE	FALSE	FALSE		A_23_P60180	ABL1	0.909323	-1.09972	0.302447
A_23_P11005	ADAMTS7	1.44098	0.00032		A_23_P11005	ADAMTS7	1.40388	1.40388	0.00883333		A_23_P138099	ABL2	1.42543	1.42543	0.00140333
A_23_P11005	ADAMTS7	1.5175	5e-05		FALSE	FALSE	FALSE	FALSE	FALSE		A_32_P215318	ACACA	1.29722	1.29722	0.0988767
A_23_P11005	ADAMTS7	1.25315	0.02613		FALSE	FALSE	FALSE	FALSE	FALSE		A_23_P307310	ACAN	0.83849	-1.19262	0.159903
A_23_P110122	CCNG2	1.51639	1e-05		A_23_P110122	CCNG2	1.485	1.485	3.33333e-05		A_24_P281497	ACAP3	0.889573	-1.12413	0.271847
A_23_P110122	CCNG2	1.48103	3e-05		FALSE	FALSE	FALSE	FALSE	FALSE		A_23_P24586	ACCS	0.921457	-1.08524	0.506053
A_23_P110122	CCNG2	1.45759	6e-05		FALSE	FALSE	FALSE	FALSE	FALSE		A_24_P60845	ACHE	1.08367	1.08367	0.485853
A_23_P110175	CTSO	0.78562	0.03473		A_23_P110175	CTSO	0.86307	-1.15865	0.21441		A_24_P161036	ACOT1	0.636383	-1.57138	2.04868e-07
A_23_P110175	CTSO	0.8746	0.168		FALSE	FALSE	FALSE	FALSE	FALSE		A_23_P44207	ACOT12	0.828957	-1.20634	0.78759
A_23_P110175	CTSO	0.92899	0.4405		FALSE	FALSE	FALSE	FALSE	FALSE		A_23_P3111	ACOT2	0.707173	-1.41408	2.66667e-05
A_23_P110196	HERC5	0.69474	0.53818		A_23_P110196	HERC5	0.615837	-1.62381	0.440623		A_23_P143218	ACOT8	0.776113	-1.28847	0.0092
A_23_P110196	HERC5	0.47536	0.257		FALSE	FALSE	FALSE	FALSE	FALSE		A_24_P935889	ACOX1	1.24504	1.24504	0.410307
A_23_P110196	HERC5	0.67741	0.52669		FALSE	FALSE	FALSE	FALSE	FALSE		A_24_P922919	ACP1	0.511173	-1.95628	0.241913
A_23_P1102	ACTA1	0.98481	0.85736		A_23_P1102	ACTA1	0.982677	-1.01763	0.84051		A_23_P57760	ACPL2	0.49845	-2.00622	1.50848e-11
A_23_P1102	ACTA1	0.99784	0.98		FALSE	FALSE	FALSE	FALSE	FALSE		A_24_P46130	ACPP	1.74638	1.74638	3.62373e-06
A_23_P1102	ACTA1	0.96538	0.68417		FALSE	FALSE	FALSE	FALSE	FALSE		A_32_P191262	ACR	1.45326	1.45326	0.16777
A_23_P110212	ACSL1	0.738	0.00076		A_23_P110212	ACSL1	0.738057	-1.35491	0.00084		A_23_P151120	ACRBP	0.48934	-2.04357	0.157273
A_23_P110212	ACSL1	0.74593	0.00122		FALSE	FALSE	FALSE	FALSE	FALSE		A_23_P171237	ACRC	1.08833	1.08833	0.4316
A_23_P110212	ACSL1	0.73024	0.00054		FALSE	FALSE	FALSE	FALSE	FALSE		A_23_P110212	ACSL1	0.738057	-1.35491	0.00084
A_23_P110243	KIAA1627	1.07838	0.42165		A_23_P110243	KIAA1627	1.05399	1.05399	0.58073		A_23_P106933	ACSM1	0.869397	-1.15022	0.208803
A_23_P110243	KIAA1627	1.03705	0.695		FALSE	FALSE	FALSE	FALSE	FALSE		A_23_P66328	ACSM2B	1.10393	1.10393	0.520327
A_23_P110243	KIAA1627	1.04654	0.62554		FALSE	FALSE	FALSE	FALSE	FALSE		A_24_P940831	ACSS1	0.832047	-1.20186	0.64543
A_23_P110319	FLJ21511	1.26566	0.77127		A_23_P110319	FLJ21511	1.11176	1.11176	0.900247		A_23_P1102	ACTA1	0.982677	-1.01763	0.84051
A_23_P110319	FLJ21511	1.03568	0.964		FALSE	FALSE	FALSE	FALSE	FALSE		A_23_P205894	ACTC1	1.43235	1.43235	0.109417
A_23_P110319	FLJ21511	1.03394	0.96547		FALSE	FALSE	FALSE	FALSE	FALSE		A_23_P115021	ACTN2	0.954303	-1.04788	0.377267
A_23_P110345	CHIC2	1.43591	0.0021		A_23_P110345	CHIC2	1.4294	1.4294	0.00319		A_24_P261326	ACTR1A	1.34486	1.34486	0.000813333
A_23_P110345	CHIC2	1.36808	0.0067		FALSE	FALSE	FALSE	FALSE	FALSE		A_24_P276947	ACTR2	0.935883	-1.06851	0.47347
A_23_P110345	CHIC2	1.48422	0.00077		FALSE	FALSE	FALSE	FALSE	FALSE		A_23_P108785	ACTR3	0.802087	-1.24675	0.0151633
A_23_P110473	NAIP	0.86516	0.15947		A_23_P110473	NAIP	0.78574	-1.27269	0.0564067		A_23_P123193	ACTR3B	0.76034	-1.3152	0.00267333
A_23_P110473	NAIP	0.7282	0.00192		FALSE	FALSE	FALSE	FALSE	FALSE		A_23_P165952	ACTR5	0.904953	-1.10503	0.29095
A_23_P110473	NAIP	0.76386	0.00783		FALSE	FALSE	FALSE	FALSE	FALSE		A_23_P80694	ACTR8	1.07535	1.07535	0.428543
A_23_P110531	FST	0.57302	0.38907		A_23_P110531	FST	3.29154	3.29154	0.165445		A_23_P79221	ACVR1	1.35447	1.35447	0.00273333
A_23_P110531	FST	8.97336	3.76e-06		FALSE	FALSE	FALSE	FALSE	FALSE		A_23_P397455	ACVR1C	1.36541	1.36541	0.360583
A_23_P110531	FST	0.32824	0.10726		FALSE	FALSE	FALSE	FALSE	FALSE		A_32_P134209	ACVR2B	1.56019	1.56019	3.57399e-06
A_23_P110569	TRIM36	0.7348	0.1494		A_23_P110569	TRIM36	0.66931	-1.49408	0.05825		A_23_P210482	ADA	1.30376	1.30376	0.00968667
A_23_P110569	TRIM36	0.5712	0.0006		FALSE	FALSE	FALSE	FALSE	FALSE		A_23_P143120	ADAM17	1.31302	1.31302	0.00557
A_23_P110569	TRIM36	0.70193	0.02475		FALSE	FALSE	FALSE	FALSE	FALSE		A_23_P48698	ADAM20	1.15443	1.15443	0.872903
A_23_P110571	MAST4	1.14246	0.09345		A_23_P110571	MAST4	1.15525	1.15525	0.0902267		A_23_P215625	ADAM22	0.940813	-1.06291	0.914423
A_23_P110571	MAST4	1.20344	0.0199		FALSE	FALSE	FALSE	FALSE	FALSE		A_23_P44665	ADAM32	1.09423	1.09423	0.895803
A_23_P110571	MAST4	1.11985	0.15733		FALSE	FALSE	FALSE	FALSE	FALSE		A_32_P80678	ADAM9	1.04678	1.04678	0.623193
A_23_P110611	GIN1	1.16779	0.08634		A_23_P110611	GIN1	1.12873	1.12873	0.197093		A_24_P334456	ADAMTS6	1.09331	1.09331	0.91792
A_23_P110611	GIN1	1.11268	0.231		FALSE	FALSE	FALSE	FALSE	FALSE		A_23_P11005	ADAMTS7	1.40388	1.40388	0.00883333
A_23_P110611	GIN1	1.10572	0.27394		FALSE	FALSE	FALSE	FALSE	FALSE		A_23_P308974	ADAMTSL3	0.63294	-1.57993	0.0730567
A_23_P110643	CDKL3	1.05392	0.72722		A_23_P110643	CDKL3	1.05869	1.05869	0.67407		A_23_P115011	ADAMTSL4	0.58264	-1.71633	0.00358667
A_23_P110643	CDKL3	1.05279	0.692		FALSE	FALSE	FALSE	FALSE	FALSE		A_23_P49816	ADAP2	1.43675	1.43675	0.46956
A_23_P110643	CDKL3	1.06935	0.60299		FALSE	FALSE	FALSE	FALSE	FALSE		A_24_P936556	ADARB1	0.56803	-1.76047	0.184437
A_23_P110704	SLU7	1.41991	0.00018		A_23_P110704	SLU7	1.45919	1.45919	8.66667e-05		A_24_P186204	ADAT2	0.911117	-1.09755	0.296093
A_23_P110704	SLU7	1.46174	6e-05		FALSE	FALSE	FALSE	FALSE	FALSE		A_24_P16592	ADCK4	0.761973	-1.31238	0.0736567
A_23_P110704	SLU7	1.49593	2e-05		FALSE	FALSE	FALSE	FALSE	FALSE		A_23_P126313	ADCY10	2.1125	2.1125	0.240473
A_23_P110712	DUSP1	1.56113	9.59246e-06		A_23_P110712	DUSP1	1.55955	1.55955	1.08475e-05		A_23_P67864	ADCY3	0.76061	-1.31473	0.00306667
A_23_P110712	DUSP1	1.5939	2.95e-06		FALSE	FALSE	FALSE	FALSE	FALSE		A_23_P381261	ADCY4	0.560283	-1.78481	0.000503333
A_23_P110712	DUSP1	1.52361	2e-05		FALSE	FALSE	FALSE	FALSE	FALSE		A_24_P935103	ADCY9	0.719653	-1.38956	0.000133664
A_23_P111041	HIST1H2BI	1.49353	4.5142e-06		A_23_P111041	HIST1H2BI	1.52811	1.52811	2.04998e-06		A_24_P117866	ADD1	1.25972	1.25972	0.03863
A_23_P111041	HIST1H2BI	1.54906	7.31e-07		FALSE	FALSE	FALSE	FALSE	FALSE		A_23_P81158	ADH1C	0.50288	-1.98855	1.83246e-06
A_23_P111041	HIST1H2BI	1.54175	9.04729e-07		FALSE	FALSE	FALSE	FALSE	FALSE		A_24_P13376	ADIPOR2	0.657797	-1.52023	2.14036e-06
A_23_P111054	HIST1H2BB	1.29213	0.00392		A_23_P111054	HIST1H2BB	1.2796	1.2796	0.00624333		A_23_P254179	ADNP	1.12894	1.12894	0.22554
A_23_P111054	HIST1H2BB	1.26402	0.00933		FALSE	FALSE	FALSE	FALSE	FALSE		A_23_P202345	ADO	1.24592	1.24592	0.0224667
A_23_P111054	HIST1H2BB	1.28265	0.00548		FALSE	FALSE	FALSE	FALSE	FALSE		A_23_P109436	ADORA2A	0.65805	-1.51964	1.97391e-06
A_23_P111171	B3GALT4	1.51859	1.04268e-06		A_23_P111171	B3GALT4	1.55543	1.55543	4.40716e-07		A_23_P55477	ADORA2B	0.779953	-1.28213	0.00231
A_23_P111171	B3GALT4	1.56031	2.06e-07		FALSE	FALSE	FALSE	FALSE	FALSE		A_23_P371145	ADPRHL1	1.30352	1.30352	0.0388433
A_23_P111171	B3GALT4	1.5874	7.34688e-08		FALSE	FALSE	FALSE	FALSE	FALSE		A_23_P34568	ADPRHL2	1.07571	1.07571	0.46105
A_23_P111303	RBM16	0.98915	0.89769		A_23_P111303	RBM16	1.01865	1.01865	0.766167		A_23_P138706	ADRA2A	0.84632	-1.18159	0.643947
A_23_P111303	RBM16	1.02259	0.791		FALSE	FALSE	FALSE	FALSE	FALSE		A_24_P378928	ADRBK2	1.34663	1.34663	0.341597
A_23_P111303	RBM16	1.0442	0.60981		FALSE	FALSE	FALSE	FALSE	FALSE		A_23_P157299	AEBP1	1.61637	1.61637	6.95104e-07
A_23_P111361	PPIL6	1.83647	0.05978		A_23_P111361	PPIL6	1.04485	1.04485	0.198107		A_24_P636390	AF009267	1.14099	1.14099	0.236033
A_23_P111361	PPIL6	0.74724	0.411		FALSE	FALSE	FALSE	FALSE	FALSE		A_32_P45375	AF037219	0.9942	-1.00583	0.833213
A_23_P111361	PPIL6	0.55083	0.12354		FALSE	FALSE	FALSE	FALSE	FALSE		A_24_P849319	AF038194	0.99851	-1.00149	0.83721
A_23_P111373	MRS2	0.98101	0.82031		A_23_P111373	MRS2	0.971433	-1.02941	0.732827		A_23_P92809	AF067801	1.37534	1.37534	0.32503
A_23_P111373	MRS2	0.95032	0.541		FALSE	FALSE	FALSE	FALSE	FALSE		A_32_P160115	AF070565	0.922573	-1.08392	0.596077
A_23_P111373	MRS2	0.98297	0.83717		FALSE	FALSE	FALSE	FALSE	FALSE		A_32_P205303	AF070595	0.87505	-1.14279	0.272397
A_23_P11144	CHM	0.73118	0.07889		A_23_P11144	CHM	0.73456	-1.36136	0.0567733		A_32_P28223	AF074986	1.82405	1.82405	0.00041
A_23_P11144	CHM	0.74361	0.0513		FALSE	FALSE	FALSE	FALSE	FALSE		A_24_P646168	AF075008	1.22649	1.22649	0.120393
A_23_P11144	CHM	0.72889	0.04013		FALSE	FALSE	FALSE	FALSE	FALSE		A_32_P16954	AF075028	0.842223	-1.18733	0.216807
A_23_P111583	CD36	0.41924	0.01348		A_23_P111583	CD36	0.382767	-2.61256	0.0243833		A_24_P358667	AF075112	0.747633	-1.33755	0.0377467
A_23_P111583	CD36	0.23517	0.00056		FALSE	FALSE	FALSE	FALSE	FALSE		A_24_P538459	AF076205	0.990963	-1.00912	0.574363
A_23_P111583	CD36	0.49389	0.05911		FALSE	FALSE	FALSE	FALSE	FALSE		A_24_P923934	AF085846	1.0912	1.0912	0.50606
A_23_P11160	MAP7D3	0.73474	0.02357		A_23_P11160	MAP7D3	0.779503	-1.28287	0.140037		A_24_P718947	AF085960	0.619697	-1.61369	0.302427
A_23_P11160	MAP7D3	0.90903	0.395		FALSE	FALSE	FALSE	FALSE	FALSE		A_24_P401656	AF086102	0.477763	-2.09309	1.74421e-05
A_23_P11160	MAP7D3	0.69474	0.00154		FALSE	FALSE	FALSE	FALSE	FALSE		A_32_P197060	AF086124	1.43154	1.43154	0.00329701
A_23_P111712	MTERF	0.99617	0.96583		A_23_P111712	MTERF	0.987217	-1.01295	0.8862		A_32_P97506	AF086126	1.17812	1.17812	0.0842933
A_23_P111712	MTERF	0.9704	0.737		FALSE	FALSE	FALSE	FALSE	FALSE		A_32_P864453	AF086139	1.2829	1.2829	0.00279
A_23_P111712	MTERF	0.99508	0.95577		FALSE	FALSE	FALSE	FALSE	FALSE		A_24_P548297	AF086154	1.32216	1.32216	0.12715
A_23_P111724	RUNDC3B	0.65952	0.59531		A_23_P111724	RUNDC3B	0.532667	-1.87735	0.275407		A_24_P302406	AF086286	0.87867	-1.13808	0.278697
A_23_P111724	RUNDC3B	0.35803	0.0271		FALSE	FALSE	FALSE	FALSE	FALSE		A_32_P889903	AF086288	1.20209	1.20209	0.536063
A_23_P111724	RUNDC3B	0.58045	0.20381		FALSE	FALSE	FALSE	FALSE	FALSE		A_24_P453532	AF086337	0.48483	-2.06258	0.0243367
A_23_P111797	DKFZp434F142	1.73628	7.39819e-09		A_23_P111797	DKFZp434F142	1.60156	1.60156	7.2258e-06		A_32_P134109	AF086375	1.06136	1.06136	0.53982
A_23_P111797	DKFZp434F142	1.57295	1.67e-06		FALSE	FALSE	FALSE	FALSE	FALSE		A_24_P928272	AF086376	0.933033	-1.07177	0.448943
A_23_P111797	DKFZp434F142	1.49544	2e-05		FALSE	FALSE	FALSE	FALSE	FALSE		A_24_P573484	AF086448	1.21455	1.21455	0.0335067
A_23_P111826	SPAM1	1.28401	0.75881		A_23_P111826	SPAM1	1.10655	1.10655	0.907587		A_24_P652510	AF086529	0.49958	-2.00168	7.50243e-07
A_23_P111826	SPAM1	1.02884	0.971		FALSE	FALSE	FALSE	FALSE	FALSE		A_24_P915361	AF086536	1.05869	1.05869	0.60906
A_23_P111826	SPAM1	1.00681	0.99295		FALSE	FALSE	FALSE	FALSE	FALSE		A_24_P740962	AF086551	0.886503	-1.12803	0.244157
A_23_P111835	DLD	0.94761	0.52474		A_23_P111835	DLD	0.964943	-1.03633	0.678087		A_32_P230595	AF087985	1.09666	1.09666	0.881387
A_23_P111835	DLD	0.96698	0.694		FALSE	FALSE	FALSE	FALSE	FALSE		A_24_P880000	AF088004	0.9766	-1.02396	0.39655
A_23_P111835	DLD	0.98024	0.81552		FALSE	FALSE	FALSE	FALSE	FALSE		A_32_P307211	AF088026	0.814763	-1.22735	0.07731
A_23_P111860	RADIL	0.83731	0.12779		A_23_P111860	RADIL	0.848773	-1.17817	0.166267		A_24_P828496	AF088076	0.76716	-1.30351	0.783627
A_23_P111860	RADIL	0.88782	0.291		FALSE	FALSE	FALSE	FALSE	FALSE		A_23_P16394	AF090927	0.773583	-1.29269	0.00612
A_23_P111860	RADIL	0.82119	0.08001		FALSE	FALSE	FALSE	FALSE	FALSE		A_24_P333191	AF090933	1.33297	1.33297	0.720347
A_23_P111865	ZSCAN21	1.03669	0.67631		A_23_P111865	ZSCAN21	1.05642	1.05642	0.55229		A_24_P341806	AF090940	0.59394	-1.68367	0.00044
A_23_P111865	ZSCAN21	1.03604	0.685		FALSE	FALSE	FALSE	FALSE	FALSE		A_32_P22571	AF093744	1.14971	1.14971	0.63258
A_23_P111865	ZSCAN21	1.09653	0.29556		FALSE	FALSE	FALSE	FALSE	FALSE		A_24_P609323	AF098968	0.833847	-1.19926	0.0983867
A_23_P111888	CTHRC1	0.66348	0.10961		A_23_P111888	CTHRC1	0.63702	-1.56981	0.0490233		A_24_P928662	AF113685	0.713367	-1.4018	0.55821
A_23_P111888	CTHRC1	0.67693	0.0337		FALSE	FALSE	FALSE	FALSE	FALSE		A_24_P341646	AF113698	0.93013	-1.07512	0.713957
A_23_P111888	CTHRC1	0.57065	0.00376		FALSE	FALSE	FALSE	FALSE	FALSE		A_24_P291044	AF116616	0.291293	-3.43297	6.44353e-10
A_23_P111919	PURG	1.29722	0.74848		A_23_P111919	PURG	1.58597	1.58597	0.591267		A_32_P209173	AF116620	1.02753	1.02753	0.868663
A_23_P111919	PURG	1.0732	0.927		FALSE	FALSE	FALSE	FALSE	FALSE		A_32_P327810	AF116624	0.44749	-2.23469	2.75663e-06
A_23_P111919	PURG	2.38749	0.09832		FALSE	FALSE	FALSE	FALSE	FALSE		A_23_P325862	AF116661	0.48097	-2.07913	0.716963
A_23_P111929	OTUD6B	0.85672	0.146		A_23_P111929	OTUD6B	0.851783	-1.17401	0.133207		A_24_P42768	AF116667	1.62921	1.62921	0.1392
A_23_P111929	OTUD6B	0.85078	0.13		FALSE	FALSE	FALSE	FALSE	FALSE		A_24_P927090	AF116678	0.797223	-1.25435	0.623123
A_23_P111929	OTUD6B	0.84785	0.12362		FALSE	FALSE	FALSE	FALSE	FALSE		A_32_P465526	AF116702	1.27856	1.27856	0.01052
A_23_P111995	LOXL2	0.6011	5.60519e-45		A_23_P111995	LOXL2	0.611523	-1.63526	2.36334e-39		A_23_P103743	AF118066	0.611983	-1.63403	0.519897
A_23_P111995	LOXL2	0.62201	7.09e-39		FALSE	FALSE	FALSE	FALSE	FALSE		A_24_P299565	AF118079	1.00965	1.00965	0.369987
A_23_P111995	LOXL2	0.61146	0		FALSE	FALSE	FALSE	FALSE	FALSE		A_24_P188246	AF118081	0.57906	-1.72694	1.33794e-05
A_23_P112135	TRAM1	1.2298	0.01601		A_23_P112135	TRAM1	1.25181	1.25181	0.01082		A_23_P427334	AF119843	1.08743	1.08743	0.284227
A_23_P112135	TRAM1	1.27793	0.00485		FALSE	FALSE	FALSE	FALSE	FALSE		A_23_P391485	AF119888	0.42771	-2.33803	0.0486233
A_23_P112135	TRAM1	1.2477	0.0116		FALSE	FALSE	FALSE	FALSE	FALSE		A_23_P86741	AF119906	0.469833	-2.12841	2.46296e-06
A_23_P11214	NKRF	0.70124	6e-05		A_23_P11214	NKRF	0.70478	-1.41888	7.33333e-05		A_24_P8524	AF119913	1.12021	1.12021	0.201463
A_23_P11214	NKRF	0.70534	7e-05		FALSE	FALSE	FALSE	FALSE	FALSE		A_32_P99171	AF131762	1.2622	1.2622	0.00561333
A_23_P11214	NKRF	0.70776	9e-05		FALSE	FALSE	FALSE	FALSE	FALSE		A_32_P130962	AF131777	0.581667	-1.7192	0.00988333
A_23_P112159	EIF2C2	1.1509	0.11755		A_23_P112159	EIF2C2	1.14279	1.14279	0.135533		A_32_P5542	AF131782	1.88403	1.88403	0.64951
A_23_P112159	EIF2C2	1.14961	0.118		FALSE	FALSE	FALSE	FALSE	FALSE		A_32_P4626	AF143325	1.25893	1.25893	0.0461533
A_23_P112159	EIF2C2	1.12786	0.17105		FALSE	FALSE	FALSE	FALSE	FALSE		A_32_P95573	AF143879	0.79042	-1.26515	0.006
A_23_P112201	JMJD2C	1.03577	0.73159		A_23_P112201	JMJD2C	1.0604	1.0604	0.571583		A_24_P221914	AF144054	1.46604	1.46604	0.00074
A_23_P112201	JMJD2C	1.06928	0.51		FALSE	FALSE	FALSE	FALSE	FALSE		A_32_P155721	AF146694	1.00868	1.00868	0.850073
A_23_P112201	JMJD2C	1.07614	0.47316		FALSE	FALSE	FALSE	FALSE	FALSE		A_23_P37317	AF147723	1.04042	1.04042	0.693297
A_23_P112311	TRIM32	1.17438	0.08719		A_23_P112311	TRIM32	1.17576	1.17576	0.08309		A_24_P324396	AF161351	1.80201	1.80201	0.000180781
A_23_P112311	TRIM32	1.17337	0.0824		FALSE	FALSE	FALSE	FALSE	FALSE		A_24_P255415	AF161365	0.59679	-1.67563	0.0455667
A_23_P112311	TRIM32	1.17954	0.07968		FALSE	FALSE	FALSE	FALSE	FALSE		A_24_P357936	AF161442	0.985497	-1.01472	0.66683
A_23_P112341	RMI1	0.89399	0.20678		A_23_P112341	RMI1	0.9231	-1.08331	0.382387		A_23_P144677	AF178574	0.86807	-1.15198	0.102243
A_23_P112341	RMI1	0.94212	0.504		FALSE	FALSE	FALSE	FALSE	FALSE		A_24_P299007	AF187554	1.35368	1.35368	0.09794
A_23_P112341	RMI1	0.93319	0.43638		FALSE	FALSE	FALSE	FALSE	FALSE		A_32_P814853	AF217983	0.54138	-1.84713	0.183553
A_23_P112512	MCART1	1.07636	0.44132		A_23_P112512	MCART1	1.13554	1.13554	0.21973		A_24_P67881	AF221846	0.961653	-1.03988	0.800367
A_23_P112512	MCART1	1.14446	0.152		FALSE	FALSE	FALSE	FALSE	FALSE		A_24_P264833	AF233648	0.895933	-1.11615	0.687603
A_23_P112512	MCART1	1.18579	0.06587		FALSE	FALSE	FALSE	FALSE	FALSE		A_24_P273360	AF234262	1.22127	1.22127	0.167837
A_23_P112531	FAM102A	1.80936	2.0496e-11		A_23_P112531	FAM102A	1.8269	1.8269	1.95865e-11		A_24_P918507	AF237700	0.890627	-1.1228	0.587377
A_23_P112531	FAM102A	1.8669	3.46e-12		FALSE	FALSE	FALSE	FALSE	FALSE		A_24_P926931	AF244570	1.93472	1.93472	0.499683
A_23_P112531	FAM102A	1.80444	3.48035e-11		FALSE	FALSE	FALSE	FALSE	FALSE		A_23_P84246	AF257098	1.55168	1.55168	1.86906e-05
A_23_P112548	HDHD3	1.10717	0.36219		A_23_P112548	HDHD3	1.13734	1.13734	0.282553		A_24_P102119	AF264623	0.49253	-2.03033	0.11026
A_23_P112548	HDHD3	1.20525	0.0967		FALSE	FALSE	FALSE	FALSE	FALSE		A_24_P136379	AF269286	1.51312	1.51312	0.2309
A_23_P112548	HDHD3	1.0996	0.38877		FALSE	FALSE	FALSE	FALSE	FALSE		A_24_P715469	AF277188	0.845433	-1.18283	0.33054
A_23_P11262	F8A1	1.25354	0.01662		A_23_P11262	F8A1	1.25334	1.25334	0.0178133		A_24_P506857	AF279782	1.48422	1.48422	0.712043
A_23_P11262	F8A1	1.2802	0.00856		FALSE	FALSE	FALSE	FALSE	FALSE		A_24_P692566	AF283771	1.60237	1.60237	0.0492833
A_23_P11262	F8A1	1.22628	0.02826		FALSE	FALSE	FALSE	FALSE	FALSE		A_24_P102125	AF285120	0.610633	-1.63764	0.00223667
A_23_P112666	FOXE3	1.2644	0.05373		A_23_P112666	FOXE3	1.27772	1.27772	0.0310767		A_24_P196878	AF289567	1.13813	1.13813	0.293373
A_23_P112666	FOXE3	1.27067	0.0254		FALSE	FALSE	FALSE	FALSE	FALSE		A_24_P922182	AF289600	0.513477	-1.94751	0.000413335
A_23_P112666	FOXE3	1.29808	0.0141		FALSE	FALSE	FALSE	FALSE	FALSE		A_24_P118211	AF289610	0.99971	-1.00029	0.654013
A_23_P112921	STARD5	0.25241	1.43567e-10		A_23_P112921	STARD5	0.365583	-2.73535	1.69096e-08		A_24_P325287	AF305825	0.74617	-1.34018	0.211923
A_23_P112921	STARD5	0.34577	7.69e-14		FALSE	FALSE	FALSE	FALSE	FALSE		A_24_P67148	AF318328	1.0185	1.0185	0.661657
A_23_P112921	STARD5	0.49857	5.05853e-08		FALSE	FALSE	FALSE	FALSE	FALSE		A_24_P664918	AF339799	1.65061	1.65061	0.0616167
A_23_P113161	C1orf21	0.20482	3.25281e-12		A_23_P113161	C1orf21	0.287897	-3.47347	1.32427e-12		A_24_P395415	AF343666	1.71282	1.71282	0.483707
A_23_P113161	C1orf21	0.33714	4.34e-13		FALSE	FALSE	FALSE	FALSE	FALSE		A_23_P117302	AF354444	1.40928	1.40928	0.000633333
A_23_P113161	C1orf21	0.32173	2.86004e-13		FALSE	FALSE	FALSE	FALSE	FALSE		A_23_P72387	AFAP1	0.590307	-1.69403	1.16971e-06
A_23_P113245	RBPJ	1.04012	0.65025		A_23_P113245	RBPJ	1.06071	1.06071	0.536997		A_23_P218977	AFF4	1.52033	1.52033	1.9877e-05
A_23_P113245	RBPJ	1.11268	0.221		FALSE	FALSE	FALSE	FALSE	FALSE		A_23_P135454	AFG3L2	0.803157	-1.24509	0.01099
A_23_P113245	RBPJ	1.02933	0.73974		FALSE	FALSE	FALSE	FALSE	FALSE		A_23_P428382	AFTPH	1.15227	1.15227	0.13399
A_23_P113263	A_23_P113263	0.79107	0.02013		A_23_P113263	A_23_P113263	0.744023	-1.34404	0.00786333		A_23_P108404	AGAP1	0.976873	-1.02367	0.804197
A_23_P113263	A_23_P113263	0.75545	0.00337		FALSE	FALSE	FALSE	FALSE	FALSE		A_32_P19382	AGAP10	0.527933	-1.89418	1.07927e-05
A_23_P113263	A_23_P113263	0.68555	9e-05		FALSE	FALSE	FALSE	FALSE	FALSE		A_24_P244495	AGAP2	1.04098	1.04098	0.67241
A_23_P113351	SPARCL1	2.2574	0.0007		A_23_P113351	SPARCL1	1.91848	1.91848	0.00193667		A_24_P333364	AGAP3	1.68652	1.68652	0.000718828
A_23_P113351	SPARCL1	1.71075	0.00373		FALSE	FALSE	FALSE	FALSE	FALSE		A_23_P309930	AGBL1	1.16086	1.16086	0.868133
A_23_P113351	SPARCL1	1.7873	0.00138		FALSE	FALSE	FALSE	FALSE	FALSE		A_32_P167705	AGBL2	1.27005	1.27005	0.584213
A_23_P113613	CDCP1	1.1102	0.3736		A_23_P113613	CDCP1	1.15809	1.15809	0.203427		A_32_P82623	AGBL3	1.71167	1.71167	9.67037e-05
A_23_P113613	CDCP1	1.12973	0.206		FALSE	FALSE	FALSE	FALSE	FALSE		A_24_P45767	AGBL5	1.00379	1.00379	0.84361
A_23_P113613	CDCP1	1.23434	0.03068		FALSE	FALSE	FALSE	FALSE	FALSE		A_23_P250554	AGGF1	0.965253	-1.036	0.707393
A_23_P113682	SLC34A3	1.65216	0.00033		A_23_P113682	SLC34A3	1.55961	1.55961	0.00720667		A_23_P309224	AGK	0.88624	-1.12836	0.167103
A_23_P113682	SLC34A3	1.65027	0.00033		FALSE	FALSE	FALSE	FALSE	FALSE		A_23_P103720	AGMAT	0.68317	-1.46376	0.27028
A_23_P113682	SLC34A3	1.37639	0.02096		FALSE	FALSE	FALSE	FALSE	FALSE		A_23_P356466	AGPAT3	1.06552	1.06552	0.462673
A_23_P113716	HLA-C	1.89784	0		A_23_P113716	HLA-C	1.91806	1.91806	0		A_32_P141768	AGPAT4	1.08109	1.08109	0.476793
A_23_P113716	HLA-C	1.95322	0		FALSE	FALSE	FALSE	FALSE	FALSE		A_24_P29876	AGPAT5	0.72161	-1.38579	0.000936667
A_23_P113716	HLA-C	1.90311	0		FALSE	FALSE	FALSE	FALSE	FALSE		A_23_P69810	AGPAT9	1.72971	1.72971	1.12372e-08
A_23_P11390	VCY	1.33464	0.00147		A_23_P11390	VCY	1.32969	1.32969	0.0121365		A_24_P902100	AGPS	1.71717	1.71717	6.34382e-05
A_23_P11390	VCY	1.45755	9.55e-06		FALSE	FALSE	FALSE	FALSE	FALSE		A_23_P115261	AGT	1.10679	1.10679	0.17553
A_23_P11390	VCY	1.19687	0.03493		FALSE	FALSE	FALSE	FALSE	FALSE		A_23_P83514	AGXT	1.25111	1.25111	0.04078
A_23_P11397	TTTY13	0.55087	7.53397e-10		A_23_P11397	TTTY13	0.53567	-1.86682	3.39061e-10		A_23_P63584	AHCTF1	0.942727	-1.06075	0.52846
A_23_P11397	TTTY13	0.50898	3.59e-12		FALSE	FALSE	FALSE	FALSE	FALSE		A_24_P943393	AHNAK	1.38107	1.38107	0.000256667
A_23_P11397	TTTY13	0.54716	2.60195e-10		FALSE	FALSE	FALSE	FALSE	FALSE		A_23_P155509	AHSG	1.48088	1.48088	0.135484
A_23_P114057	SEMA4C	1.23827	0.01028		A_23_P114057	SEMA4C	1.23056	1.23056	0.01292		A_24_P684799	AI015919	0.619883	-1.61321	4.50842e-05
A_23_P114057	SEMA4C	1.22745	0.0148		FALSE	FALSE	FALSE	FALSE	FALSE		A_24_P817128	AI085037	1.26335	1.26335	0.3854
A_23_P114057	SEMA4C	1.22595	0.01368		FALSE	FALSE	FALSE	FALSE	FALSE		A_24_P916866	AI090310	0.555613	-1.79981	0.00024
A_23_P114299	CXCR3	1.60343	0.00302		A_23_P114299	CXCR3	1.544	1.544	0.00152667		A_24_P740022	AI140519	1.35607	1.35607	0.00212
A_23_P114299	CXCR3	1.52535	0.00059		FALSE	FALSE	FALSE	FALSE	FALSE		A_32_P145443	AI161396	1.89721	1.89721	7.00356e-05
A_23_P114299	CXCR3	1.50322	0.00097		FALSE	FALSE	FALSE	FALSE	FALSE		A_32_P106669	AI192327	0.972977	-1.02777	0.577933
A_23_P114353	NXF5	0.51392	0.36244		A_23_P114353	NXF5	1.08067	1.08067	0.469983		A_24_P881430	AI216457	1.14722	1.14722	0.200373
A_23_P114353	NXF5	1.52521	0.348		FALSE	FALSE	FALSE	FALSE	FALSE		A_32_P209104	AI267321	0.709323	-1.40979	0.01896
A_23_P114353	NXF5	1.20288	0.69951		FALSE	FALSE	FALSE	FALSE	FALSE		A_32_P131401	AI276257	0.78751	-1.26983	0.0545367
A_23_P114423	RGN	0.35708	0.03592		A_23_P114423	RGN	0.745753	-1.34093	0.563407		A_32_P153456	AI285760	0.959513	-1.0422	0.5979
A_23_P114423	RGN	0.87922	0.657		FALSE	FALSE	FALSE	FALSE	FALSE		A_32_P139302	AI287491	1.03219	1.03219	0.3083
A_23_P114423	RGN	1.00096	0.9973		FALSE	FALSE	FALSE	FALSE	FALSE		A_32_P92714	AI355706	0.969827	-1.03111	0.464143
A_23_P1145	MTPAP	0.93958	0.48341		A_23_P1145	MTPAP	0.912737	-1.09561	0.31523		A_32_P123204	AI381562	0.557603	-1.79339	0.00068
A_23_P1145	MTPAP	0.90004	0.234		FALSE	FALSE	FALSE	FALSE	FALSE		A_32_P199321	AI433842	0.714347	-1.39988	0.190933
A_23_P1145	MTPAP	0.89859	0.22828		FALSE	FALSE	FALSE	FALSE	FALSE		A_32_P126846	AI435603	1.00717	1.00717	0.814267
A_23_P114616	ANKRD13C	1.04768	0.59403		A_23_P114616	ANKRD13C	1.02651	1.02651	0.769273		A_24_P583472	AI452448	0.597227	-1.67441	0.156683
A_23_P114616	ANKRD13C	1.02285	0.795		FALSE	FALSE	FALSE	FALSE	FALSE		A_32_P50508	AI472054	0.621387	-1.6093	3.85408e-06
A_23_P114616	ANKRD13C	1.00899	0.91879		FALSE	FALSE	FALSE	FALSE	FALSE		A_32_P174805	AI492422	0.825903	-1.2108	0.72061
A_23_P114626	SERPINC1	1.01644	0.96408		A_23_P114626	SERPINC1	1.34675	1.34675	0.431997		A_32_P227265	AI525856	0.49882	-2.00473	0.24348
A_23_P114626	SERPINC1	1.77833	0.00641		FALSE	FALSE	FALSE	FALSE	FALSE		A_32_P146394	AI537201	0.51495	-1.94194	3.93553e-10
A_23_P114626	SERPINC1	1.24549	0.3255		FALSE	FALSE	FALSE	FALSE	FALSE		A_32_P100365	AI570240	0.813193	-1.22972	0.296107
A_23_P114783	PARP1	0.68981	2.12143e-41		A_23_P114783	PARP1	0.70079	-1.42696	3.57654e-39		A_32_P118522	AI571129	0.702303	-1.42389	0.00145333
A_23_P114783	PARP1	0.70029	4.66e-39		FALSE	FALSE	FALSE	FALSE	FALSE		A_24_P911857	AI627917	0.724763	-1.37976	0.35958
A_23_P114783	PARP1	0.71227	6.04842e-39		FALSE	FALSE	FALSE	FALSE	FALSE		A_32_P207231	AI630435	1.01056	1.01056	0.725293
A_23_P114814	RHOU	1.62046	6.36815e-06		A_23_P114814	RHOU	1.70243	1.70243	2.50917e-06		A_32_P86517	AI669361	0.547143	-1.82767	0.259923
A_23_P114814	RHOU	1.8145	3.09e-08		FALSE	FALSE	FALSE	FALSE	FALSE		A_24_P765540	AI676010	0.775237	-1.28993	0.338693
A_23_P114814	RHOU	1.67233	1.12847e-06		FALSE	FALSE	FALSE	FALSE	FALSE		A_32_P89551	AI676130	0.495513	-2.01811	0.12405
A_23_P114934	MAEL	0.83114	0.74522		A_23_P114934	MAEL	0.68289	-1.46436	0.514577		A_32_P123027	AI718865	0.646723	-1.54626	0.297183
A_23_P114934	MAEL	0.61466	0.407		FALSE	FALSE	FALSE	FALSE	FALSE		A_32_P146552	AI801539	1.35161	1.35161	0.02201
A_23_P114934	MAEL	0.60287	0.39151		FALSE	FALSE	FALSE	FALSE	FALSE		A_24_P765448	AI814116	1.06027	1.06027	0.931147
A_23_P114947	RGS2	0.70303	0.00142		A_23_P114947	RGS2	0.6356	-1.57332	0.000480006		A_24_P932909	AI823874	0.879297	-1.13727	0.877593
A_23_P114947	RGS2	0.64371	2e-05		FALSE	FALSE	FALSE	FALSE	FALSE		A_32_P201976	AI860683	0.616363	-1.62242	0.00513667
A_23_P114947	RGS2	0.56006	1.92853e-08		FALSE	FALSE	FALSE	FALSE	FALSE		A_32_P235727	AI887037	1.03067	1.03067	0.7393
A_23_P115011	ADAMTSL4	0.42641	0.00032		A_23_P115011	ADAMTSL4	0.58264	-1.71633	0.00358667		A_32_P178537	AI910722	0.688047	-1.45339	0.00042
A_23_P115011	ADAMTSL4	0.65404	0.00383		FALSE	FALSE	FALSE	FALSE	FALSE		A_32_P157304	AI919230	0.71747	-1.39379	0.0143
A_23_P115011	ADAMTSL4	0.66747	0.00661		FALSE	FALSE	FALSE	FALSE	FALSE		A_24_P459299	AI933337	0.97115	-1.02971	0.692693
A_23_P115021	ACTN2	0.46961	0.10589		A_23_P115021	ACTN2	0.954303	-1.04788	0.377267		A_32_P19917	AI989625	1.70744	1.70744	1.6756e-05
A_23_P115021	ACTN2	1.06449	0.807		FALSE	FALSE	FALSE	FALSE	FALSE		A_32_P182662	AIDA	0.83518	-1.19735	0.123273
A_23_P115021	ACTN2	1.32881	0.21891		FALSE	FALSE	FALSE	FALSE	FALSE		A_23_P70785	AIM1	1.406	1.406	0.000153333
A_23_P115022	TMEM125	0.99597	0.96822		A_23_P115022	TMEM125	1.0073	1.0073	0.900767		A_24_P68358	AIM1L	1.46866	1.46866	7.10367e-05
A_23_P115022	TMEM125	1.03035	0.769		FALSE	FALSE	FALSE	FALSE	FALSE		A_24_P38865	AIP	0.87071	-1.14849	0.132303
A_23_P115022	TMEM125	0.99558	0.96508		FALSE	FALSE	FALSE	FALSE	FALSE		A_32_P179572	AJ001827	0.970753	-1.03013	0.560433
A_23_P115064	CRABP2	0.9175	0.34743		A_23_P115064	CRABP2	0.936103	-1.06826	0.485017		A_24_P935621	AJ001874	0.432067	-2.31446	0.0171833
A_23_P115064	CRABP2	0.92127	0.368		FALSE	FALSE	FALSE	FALSE	FALSE		A_32_P108516	AJ293393	0.689	-1.45138	0.00044
A_23_P115064	CRABP2	0.96954	0.73962		FALSE	FALSE	FALSE	FALSE	FALSE		A_24_P758010	AJ318805	1.1302	1.1302	0.883407
A_23_P115261	AGT	0.69909	0.19602		A_23_P115261	AGT	1.10679	1.10679	0.17553		A_32_P97739	AJ420487	0.501917	-1.99236	2.99074e-10
A_23_P115261	AGT	1.31893	0.156		FALSE	FALSE	FALSE	FALSE	FALSE		A_24_P582889	AJ420536	0.497037	-2.01192	0.000360396
A_23_P115261	AGT	1.30234	0.17457		FALSE	FALSE	FALSE	FALSE	FALSE		A_24_P346181	AJ420589	1.167	1.167	0.10299
A_23_P115313	TOR3A	1.10584	0.2166		A_23_P115313	TOR3A	1.09395	1.09395	0.278427		A_24_P791169	AK000115	0.645363	-1.54951	0.0150736
A_23_P115313	TOR3A	1.07971	0.352		FALSE	FALSE	FALSE	FALSE	FALSE		A_24_P54188	AK000146	0.715233	-1.39815	0.43869
A_23_P115313	TOR3A	1.0963	0.26668		FALSE	FALSE	FALSE	FALSE	FALSE		A_23_P70069	AK000420	1.28334	1.28334	0.00944667
A_23_P115467	S100A5	0.74802	0.01993		A_23_P115467	S100A5	0.724043	-1.38113	0.00954		A_24_P925241	AK000422	1.01956	1.01956	0.64755
A_23_P115467	S100A5	0.66257	0.00011		FALSE	FALSE	FALSE	FALSE	FALSE		A_23_P143285	AK000809	1.17865	1.17865	0.0734867
A_23_P115467	S100A5	0.76154	0.00858		FALSE	FALSE	FALSE	FALSE	FALSE		A_23_P376752	AK000815	1.00764	1.00764	0.86314
A_23_P115482	UBE2T	0.61278	1.63453e-07		A_23_P115482	UBE2T	0.625977	-1.5975	5.74931e-07		A_24_P926666	AK000925	0.901123	-1.10973	0.236377
A_23_P115482	UBE2T	0.62869	4.74e-07		FALSE	FALSE	FALSE	FALSE	FALSE		A_24_P611114	AK000995	0.898273	-1.11325	0.340877
A_23_P115482	UBE2T	0.63646	1.08734e-06		FALSE	FALSE	FALSE	FALSE	FALSE		A_24_P652174	AK001007	0.5822	-1.71762	0.184447
A_23_P115597	ANKRD26	0.64866	3e-05		A_23_P115597	ANKRD26	0.672877	-1.48616	0.00013578		A_32_P145385	AK001118	1.05152	1.05152	0.606667
A_23_P115597	ANKRD26	0.65289	7.34e-06		FALSE	FALSE	FALSE	FALSE	FALSE		A_32_P430996	AK001120	0.993957	-1.00608	0.470157
A_23_P115597	ANKRD26	0.71708	0.00037		FALSE	FALSE	FALSE	FALSE	FALSE		A_24_P206603	AK001176	0.827437	-1.20855	0.578717
A_23_P115683	HPS6	1.16927	0.06345		A_23_P115683	HPS6	1.16749	1.16749	0.06702		A_24_P115287	AK001533	0.89387	-1.11873	0.378277
A_23_P115683	HPS6	1.17277	0.057		FALSE	FALSE	FALSE	FALSE	FALSE		A_24_P724984	AK001846	0.429757	-2.3269	3.4368e-08
A_23_P115683	HPS6	1.16042	0.08061		FALSE	FALSE	FALSE	FALSE	FALSE		A_24_P839239	AK002036	1.20754	1.20754	0.03063
A_23_P115703	PCGF6	1.20237	0.02946		A_23_P115703	PCGF6	1.21233	1.21233	0.0225367		A_24_P468950	AK021439	1.43638	1.43638	0.104347
A_23_P115703	PCGF6	1.21007	0.0204		FALSE	FALSE	FALSE	FALSE	FALSE		A_24_P484699	AK021467	1.12428	1.12428	0.232213
A_23_P115703	PCGF6	1.22455	0.01775		FALSE	FALSE	FALSE	FALSE	FALSE		A_24_P928357	AK021561	1.22732	1.22732	0.4588
A_23_P115861	ZNF485	1.33434	0.00065		A_23_P115861	ZNF485	1.38446	1.38446	0.000243333		A_32_P58201	AK021570	0.837723	-1.19371	0.24082
A_23_P115861	ZNF485	1.39706	6e-05		FALSE	FALSE	FALSE	FALSE	FALSE		A_24_P735073	AK021576	0.949743	-1.05292	0.480113
A_23_P115861	ZNF485	1.42197	2e-05		FALSE	FALSE	FALSE	FALSE	FALSE		A_24_P456367	AK021614	0.623267	-1.60445	0.15721
A_23_P115872	CEP55	0.62029	7.3604e-06		A_23_P115872	CEP55	0.635723	-1.57301	2.57868e-05		A_32_P31744	AK021664	0.86606	-1.15465	0.345387
A_23_P115872	CEP55	0.6431	3e-05		FALSE	FALSE	FALSE	FALSE	FALSE		A_24_P481375	AK021668	1.41429	1.41429	0.00239333
A_23_P115872	CEP55	0.64378	4e-05		FALSE	FALSE	FALSE	FALSE	FALSE		A_32_P167459	AK021744	0.73441	-1.36164	0.00062
A_23_P115902	A_23_P115902	1.0398	0.64722		A_23_P115902	A_23_P115902	0.974537	-1.02613	0.542033		A_24_P699733	AK021745	1.02986	1.02986	0.670647
A_23_P115902	A_23_P115902	0.9455	0.517		FALSE	FALSE	FALSE	FALSE	FALSE		A_24_P418908	AK021798	1.04614	1.04614	0.278087
A_23_P115902	A_23_P115902	0.93831	0.46188		FALSE	FALSE	FALSE	FALSE	FALSE		A_32_P220233	AK021824	1.12385	1.12385	0.257747
A_23_P115919	PHYH	1.21285	0.33594		A_23_P115919	PHYH	1.23251	1.23251	0.195107		A_24_P307665	AK021848	0.99229	-1.00777	0.841333
A_23_P115919	PHYH	1.21568	0.166		FALSE	FALSE	FALSE	FALSE	FALSE		A_24_P784846	AK021906	0.842327	-1.18719	0.137723
A_23_P115919	PHYH	1.26901	0.08338		FALSE	FALSE	FALSE	FALSE	FALSE		A_32_P99461	AK022020	1.08864	1.08864	0.306843
A_23_P116123	CHEK1	0.56613	2.25644e-09		A_23_P116123	CHEK1	0.579673	-1.72511	3.25097e-08		A_24_P921260	AK022030	0.97138	-1.02946	0.72672
A_23_P116123	CHEK1	0.56782	3.26e-09		FALSE	FALSE	FALSE	FALSE	FALSE		A_24_P662427	AK022109	1.0784	1.0784	0.557127
A_23_P116123	CHEK1	0.60507	9.20126e-08		FALSE	FALSE	FALSE	FALSE	FALSE		A_24_P636441	AK022223	1.17278	1.17278	0.11151
A_23_P116168	KIAA1826	1.13612	0.14488		A_23_P116168	KIAA1826	1.13882	1.13882	0.154073		A_24_P253713	AK022252	0.923433	-1.08292	0.399673
A_23_P116168	KIAA1826	1.10372	0.257		FALSE	FALSE	FALSE	FALSE	FALSE		A_32_P151244	AK022268	0.941343	-1.06231	0.644897
A_23_P116168	KIAA1826	1.17663	0.06034		FALSE	FALSE	FALSE	FALSE	FALSE		A_24_P913216	AK022299	0.98124	-1.01912	0.576217
A_23_P116173	LOC120376	1.09258	0.31491		A_23_P116173	LOC120376	1.09347	1.09347	0.33897		A_24_P825969	AK022337	1.18403	1.18403	0.0969633
A_23_P116173	LOC120376	1.13728	0.135		FALSE	FALSE	FALSE	FALSE	FALSE		A_24_P693433	AK022364	0.747533	-1.33773	0.0541
A_23_P116173	LOC120376	1.05055	0.567		FALSE	FALSE	FALSE	FALSE	FALSE		A_23_P95070	AK022407	1.24688	1.24688	0.02072
A_23_P116387	INCENP	0.67961	5e-05		A_23_P116387	INCENP	0.666893	-1.49949	2.78933e-05		A_24_P460763	AK022443	1.26994	1.26994	0.00985333
A_23_P116387	INCENP	0.64547	3.68e-06		FALSE	FALSE	FALSE	FALSE	FALSE		A_24_P642758	AK022479	1.30059	1.30059	0.00158333
A_23_P116387	INCENP	0.6756	3e-05		FALSE	FALSE	FALSE	FALSE	FALSE		A_32_P149753	AK022848	0.450433	-2.22008	0.0806567
A_23_P11652	USP1	0.83106	0.04717		A_23_P11652	USP1	0.828223	-1.2074	0.0427833		A_24_P892353	AK022892	0.869137	-1.15057	0.305723
A_23_P11652	USP1	0.83365	0.048		FALSE	FALSE	FALSE	FALSE	FALSE		A_24_P715518	AK023072	0.68318	-1.46374	0.239393
A_23_P11652	USP1	0.81996	0.03318		FALSE	FALSE	FALSE	FALSE	FALSE		A_24_P917650	AK023076	1.08027	1.08027	0.490817
A_23_P116578	PCF11	0.89576	0.18132		A_23_P116578	PCF11	0.90884	-1.1003	0.254037		A_23_P207736	AK023077	1.0639	1.0639	0.50483
A_23_P116578	PCF11	0.89091	0.148		FALSE	FALSE	FALSE	FALSE	FALSE		A_24_P355246	AK023096	0.404477	-2.47233	0.000253333
A_23_P116578	PCF11	0.93985	0.43279		FALSE	FALSE	FALSE	FALSE	FALSE		A_32_P72028	AK023112	0.932053	-1.0729	0.616597
A_23_P116587	OMP	1.46931	0.01547		A_23_P116587	OMP	1.45614	1.45614	0.0219133		A_24_P136441	AK023121	0.74355	-1.3449	0.0271533
A_23_P116587	OMP	1.56173	0.00296		FALSE	FALSE	FALSE	FALSE	FALSE		A_32_P196520	AK023159	0.860267	-1.16243	0.108073
A_23_P116587	OMP	1.33737	0.04731		FALSE	FALSE	FALSE	FALSE	FALSE		A_24_P503588	AK023380	0.839917	-1.19059	0.2201
A_23_P116602	USP35	1.10533	0.24437		A_23_P116602	USP35	1.14288	1.14288	0.143993		A_32_P66788	AK023394	0.536283	-1.86469	0.000101797
A_23_P116602	USP35	1.19033	0.042		FALSE	FALSE	FALSE	FALSE	FALSE		A_24_P928574	AK023400	1.04899	1.04899	0.58487
A_23_P116602	USP35	1.13298	0.14561		FALSE	FALSE	FALSE	FALSE	FALSE		A_32_P206989	AK023412	0.80062	-1.24903	0.01631
A_23_P116765	LALBA	1.28083	0.76309		A_23_P116765	LALBA	1.0942	1.0942	0.915237		A_32_P108738	AK023472	1.02331	1.02331	0.04056
A_23_P116765	LALBA	0.99263	0.992		FALSE	FALSE	FALSE	FALSE	FALSE		A_24_P911259	AK023557	0.85288	-1.1725	0.106763
A_23_P116765	LALBA	1.00913	0.99062		FALSE	FALSE	FALSE	FALSE	FALSE		A_24_P636451	AK023559	0.912943	-1.09536	0.32241
A_23_P116890	PRB3	1.45079	0.00246		A_23_P116890	PRB3	1.47246	1.47246	0.00177333		A_24_P920366	AK023574	1.55915	1.55915	2.66667e-05
A_23_P116890	PRB3	1.53246	0.00036		FALSE	FALSE	FALSE	FALSE	FALSE		A_24_P132019	AK023633	1.18882	1.18882	0.12822
A_23_P116890	PRB3	1.43414	0.0025		FALSE	FALSE	FALSE	FALSE	FALSE		A_24_P889070	AK023647	0.60632	-1.64929	4.46068e-07
A_23_P1170	ANUBL1	0.73516	0.10168		A_23_P1170	ANUBL1	0.798863	-1.25178	0.3625		A_32_P217261	AK023660	0.90487	-1.10513	0.238543
A_23_P1170	ANUBL1	0.99584	0.977		FALSE	FALSE	FALSE	FALSE	FALSE		A_24_P333306	AK023737	0.634987	-1.57484	2.551e-05
A_23_P1170	ANUBL1	0.66559	0.00882		FALSE	FALSE	FALSE	FALSE	FALSE		A_24_P611139	AK023757	1.558	1.558	2.47417e-06
A_23_P117146	PRDM4	0.93095	0.40281		A_23_P117146	PRDM4	0.916847	-1.09069	0.343013		A_24_P930822	AK023862	0.869003	-1.15074	0.17256
A_23_P117146	PRDM4	0.94297	0.495		FALSE	FALSE	FALSE	FALSE	FALSE		A_24_P703674	AK023907	0.585617	-1.7076	0.100229
A_23_P117146	PRDM4	0.87662	0.13123		FALSE	FALSE	FALSE	FALSE	FALSE		A_24_P781846	AK024092	1.12099	1.12099	0.326583
A_23_P117225	ERCC5	1.09759	0.24178		A_23_P117225	ERCC5	1.08929	1.08929	0.290903		A_23_P391382	AK024110	1.32126	1.32126	0.428513
A_23_P117225	ERCC5	1.06939	0.402		FALSE	FALSE	FALSE	FALSE	FALSE		A_24_P639581	AK024127	0.425623	-2.3495	0.0497867
A_23_P117225	ERCC5	1.10088	0.22893		FALSE	FALSE	FALSE	FALSE	FALSE		A_24_P718672	AK024173	1.16028	1.16028	0.14602
A_23_P117242	SLC7A1	1.46657	0.00118		A_23_P117242	SLC7A1	1.17485	1.17485	0.465413		A_24_P800734	AK024184	0.82124	-1.21767	0.549427
A_23_P117242	SLC7A1	1.07203	0.502		FALSE	FALSE	FALSE	FALSE	FALSE		A_32_P3131	AK024243	0.748017	-1.33687	0.0189133
A_23_P117242	SLC7A1	0.98594	0.89306		FALSE	FALSE	FALSE	FALSE	FALSE		A_24_P923984	AK024292	0.810277	-1.23415	0.251647
A_23_P117302	AF354444	1.42874	0.00033		A_23_P117302	AF354444	1.40928	1.40928	0.000633333		A_23_P395194	AK024372	1.02187	1.02187	0.83018
A_23_P117302	AF354444	1.39899	0.00082		FALSE	FALSE	FALSE	FALSE	FALSE		A_24_P367543	AK024382	1.16297	1.16297	0.242923
A_23_P117302	AF354444	1.40012	0.00075		FALSE	FALSE	FALSE	FALSE	FALSE		A_24_P84370	AK024470	1.18003	1.18003	0.107753
A_23_P117387	MIA2	1.21435	0.81616		A_23_P117387	MIA2	1.06479	1.06479	0.93231		A_32_P218806	AK024516	0.98182	-1.01852	0.733813
A_23_P117387	MIA2	0.98984	0.99		FALSE	FALSE	FALSE	FALSE	FALSE		A_32_P210516	AK024566	1.11809	1.11809	0.33983
A_23_P117387	MIA2	0.99018	0.99077		FALSE	FALSE	FALSE	FALSE	FALSE		A_24_P629900	AK024602	0.821153	-1.2178	0.0927067
A_23_P117447	C14orf119	1.02263	0.7848		A_23_P117447	C14orf119	1.02538	1.02538	0.762057		A_24_P153542	AK024684	0.609597	-1.64043	8.56883e-07
A_23_P117447	C14orf119	1.01577	0.848		FALSE	FALSE	FALSE	FALSE	FALSE		A_24_P46927	AK024824	0.85768	-1.16594	0.433347
A_23_P117447	C14orf119	1.03773	0.65337		FALSE	FALSE	FALSE	FALSE	FALSE		A_24_P690273	AK024900	1.14713	1.14713	0.150723
A_23_P117515	ARID4A	0.84713	0.07428		A_23_P117515	ARID4A	0.814517	-1.22772	0.0450433		A_24_P324479	AK024930	1.73597	1.73597	0.000231753
A_23_P117515	ARID4A	0.84155	0.0585		FALSE	FALSE	FALSE	FALSE	FALSE		A_24_P728115	AK024937	1.03446	1.03446	0.71394
A_23_P117515	ARID4A	0.75487	0.00235		FALSE	FALSE	FALSE	FALSE	FALSE		A_24_P642771	AK024956	1.86252	1.86252	2.87995e-10
A_23_P117527	FBXO34	1.15522	0.08778		A_23_P117527	FBXO34	1.16372	1.16372	0.0732233		A_24_P158298	AK025116	0.406047	-2.46277	0.171547
A_23_P117527	FBXO34	1.15958	0.0782		FALSE	FALSE	FALSE	FALSE	FALSE		A_24_P544872	AK025156	1.85009	1.85009	0.52922
A_23_P117527	FBXO34	1.17636	0.05369		FALSE	FALSE	FALSE	FALSE	FALSE		A_24_P453259	AK025316	0.709473	-1.4095	0.000873333
A_23_P117546	SOS2	1.30686	0.0007		A_23_P117546	SOS2	1.29556	1.29556	0.00130667		A_24_P674443	AK025360	0.949877	-1.05277	0.619317
A_23_P117546	SOS2	1.30395	0.00083		FALSE	FALSE	FALSE	FALSE	FALSE		A_24_P916364	AK025613	0.91991	-1.08706	0.430907
A_23_P117546	SOS2	1.27587	0.00239		FALSE	FALSE	FALSE	FALSE	FALSE		A_24_P923113	AK025704	1.25489	1.25489	0.0467567
A_23_P117582	JDP2	0.84632	0.03456		A_23_P117582	JDP2	0.896317	-1.11568	0.212107		A_32_P202438	AK025716	0.889913	-1.1237	0.267697
A_23_P117582	JDP2	0.91242	0.248		FALSE	FALSE	FALSE	FALSE	FALSE		A_24_P525917	AK025758	1.27751	1.27751	0.187377
A_23_P117582	JDP2	0.93021	0.35376		FALSE	FALSE	FALSE	FALSE	FALSE		A_32_P213822	AK025762	0.656667	-1.52284	0.136967
A_23_P117623	TDP1	0.91	0.27268		A_23_P117623	TDP1	0.898863	-1.11252	0.216397		A_24_P731255	AK025797	0.96912	-1.03186	0.66662
A_23_P117623	TDP1	0.89141	0.183		FALSE	FALSE	FALSE	FALSE	FALSE		A_23_P395111	AK025947	0.98143	-1.01892	0.823313
A_23_P117623	TDP1	0.89518	0.19351		FALSE	FALSE	FALSE	FALSE	FALSE		A_24_P133171	AK026078	1.28969	1.28969	0.0135233
A_23_P117662	HDC	0.61405	0.03296		A_23_P117662	HDC	0.698183	-1.43229	0.0509667		A_24_P870101	AK026209	0.6996	-1.42939	0.0527633
A_23_P117662	HDC	0.76486	0.0834		FALSE	FALSE	FALSE	FALSE	FALSE		A_32_P112331	AK026225	1.2957	1.2957	0.0606233
A_23_P117662	HDC	0.71564	0.03654		FALSE	FALSE	FALSE	FALSE	FALSE		A_24_P759647	AK026387	1.3854	1.3854	0.00333667
A_23_P117679	SLC30A4	1.37902	0.00388		A_23_P117679	SLC30A4	1.10361	1.10361	0.49237		A_24_P93316	AK026408	0.883807	-1.13147	0.450527
A_23_P117679	SLC30A4	0.96662	0.74		FALSE	FALSE	FALSE	FALSE	FALSE		A_24_P481582	AK026429	0.903397	-1.10693	0.364463
A_23_P117679	SLC30A4	0.96519	0.73323		FALSE	FALSE	FALSE	FALSE	FALSE		A_32_P76576	AK026459	0.921237	-1.0855	0.470213
A_23_P117734	LYSMD4	0.84095	0.08014		A_23_P117734	LYSMD4	0.973673	-1.02704	0.48763		A_24_P465879	AK026466	0.832743	-1.20085	0.05773
A_23_P117734	LYSMD4	1.04736	0.639		FALSE	FALSE	FALSE	FALSE	FALSE		A_24_P782337	AK026477	1.04561	1.04561	0.550197
A_23_P117734	LYSMD4	1.03271	0.74375		FALSE	FALSE	FALSE	FALSE	FALSE		A_24_P513262	AK026485	0.768913	-1.30054	0.0140167
A_23_P117862	NDNL2	1.27756	0.00598		A_23_P117862	NDNL2	1.29391	1.29391	0.00386		A_24_P64442	AK026517	1.14599	1.14599	0.12578
A_23_P117862	NDNL2	1.30461	0.00253		FALSE	FALSE	FALSE	FALSE	FALSE		A_32_P84389	AK026668	1.01768	1.01768	0.795823
A_23_P117862	NDNL2	1.29955	0.00307		FALSE	FALSE	FALSE	FALSE	FALSE		A_23_P26746	AK026675	1.05854	1.05854	0.451697
A_23_P117896	TGM7	0.5595	0.41079		A_23_P117896	TGM7	0.76257	-1.31136	0.532197		A_24_P290333	AK026836	0.695007	-1.43884	0.05779
A_23_P117896	TGM7	1.13356	0.797		FALSE	FALSE	FALSE	FALSE	FALSE		A_24_P664992	AK026869	1.27251	1.27251	0.410854
A_23_P117896	TGM7	0.59465	0.3888		FALSE	FALSE	FALSE	FALSE	FALSE		A_32_P378821	AK026965	0.8275	-1.20846	0.3494
A_23_P117912	RHOV	1.62232	8.83347e-08		A_23_P117912	RHOV	1.58878	1.58878	2.71927e-07		A_23_P129754	AK027069	1.01146	1.01146	0.51545
A_23_P117912	RHOV	1.58288	3.13e-07		FALSE	FALSE	FALSE	FALSE	FALSE		A_23_P399292	AK027091	1.55594	1.55594	0.000217401
A_23_P117912	RHOV	1.56113	4.14447e-07		FALSE	FALSE	FALSE	FALSE	FALSE		A_24_P740692	AK027173	0.741967	-1.34777	0.09682
A_23_P117928	BAHD1	0.99066	0.91067		A_23_P117928	BAHD1	0.999933	-1.00007	0.854567		A_24_P772276	AK027225	1.32162	1.32162	0.00237333
A_23_P117928	BAHD1	1.02299	0.785		FALSE	FALSE	FALSE	FALSE	FALSE		A_24_P372189	AK027294	1.25068	1.25068	0.16737
A_23_P117928	BAHD1	0.98615	0.86803		FALSE	FALSE	FALSE	FALSE	FALSE		A_23_P84749	AK027383	1.23824	1.23824	0.0421367
A_23_P117933	GCSH	0.81588	0.01092		A_23_P117933	GCSH	0.811423	-1.2324	0.0101633		A_24_P937582	AK027610	0.81273	-1.23042	0.0270333
A_23_P117933	GCSH	0.795	0.00443		FALSE	FALSE	FALSE	FALSE	FALSE		A_23_P415532	AK054879	0.60572	-1.65093	0.00029512
A_23_P117933	GCSH	0.82339	0.01514		FALSE	FALSE	FALSE	FALSE	FALSE		A_32_P224888	AK054895	1.35467	1.35467	0.69443
A_23_P117943	A_23_P117943	0.99018	0.902		A_23_P117943	A_23_P117943	1.01757	1.01757	0.76918		A_24_P941597	AK055067	1.33034	1.33034	0.0264733
A_23_P117943	A_23_P117943	1.01652	0.837		FALSE	FALSE	FALSE	FALSE	FALSE		A_24_P778741	AK055214	1.25551	1.25551	0.00590667
A_23_P117943	A_23_P117943	1.04601	0.56854		FALSE	FALSE	FALSE	FALSE	FALSE		A_24_P35935	AK055438	0.610107	-1.63906	0.00074
A_23_P118	EXTL2	0.87163	0.2696		A_23_P118	EXTL2	0.87873	-1.13801	0.258667		A_24_P538567	AK055501	0.956323	-1.04567	0.649783
A_23_P118	EXTL2	0.88813	0.276		FALSE	FALSE	FALSE	FALSE	FALSE		A_24_P303852	AK055619	0.839593	-1.19105	0.0650767
A_23_P118	EXTL2	0.87643	0.2304		FALSE	FALSE	FALSE	FALSE	FALSE		A_32_P88776	AK055647	1.16757	1.16757	0.22573
A_23_P11800	CAMK2N1	0.54156	1.90244e-09		A_23_P11800	CAMK2N1	0.519503	-1.92492	7.36819e-10		A_24_P487901	AK055795	0.389597	-2.56676	0.0474633
A_23_P11800	CAMK2N1	0.49539	2.21e-11		FALSE	FALSE	FALSE	FALSE	FALSE		A_24_P611182	AK055821	1.07127	1.07127	0.47633
A_23_P11800	CAMK2N1	0.52156	2.85917e-10		FALSE	FALSE	FALSE	FALSE	FALSE		A_24_P924697	AK055915	0.959143	-1.0426	0.60913
A_23_P118300	FAHD1	0.83301	0.02978		A_23_P118300	FAHD1	0.841533	-1.18831	0.0506533		A_32_P104617	AK055960	0.99721	-1.0028	0.59724
A_23_P118300	FAHD1	0.81744	0.0154		FALSE	FALSE	FALSE	FALSE	FALSE		A_24_P765795	AK055981	0.84985	-1.17668	0.0812367
A_23_P118300	FAHD1	0.87415	0.10678		FALSE	FALSE	FALSE	FALSE	FALSE		A_24_P606239	AK056073	0.76751	-1.30291	0.00913667
A_23_P118334	PAPD5	0.77172	0.00916		A_23_P118334	PAPD5	0.731273	-1.36748	0.00351667		A_24_P639629	AK056245	1.03609	1.03609	0.70326
A_23_P118334	PAPD5	0.71731	0.00098		FALSE	FALSE	FALSE	FALSE	FALSE		A_24_P42308	AK056449	1.50519	1.50519	0.00211
A_23_P118334	PAPD5	0.70479	0.00041		FALSE	FALSE	FALSE	FALSE	FALSE		A_23_P258048	AK056630	1.33588	1.33588	0.00094
A_23_P118392	RASD1	0.88879	0.19494		A_23_P118392	RASD1	0.901733	-1.10898	0.27398		A_24_P239309	AK056664	0.997833	-1.00217	0.475757
A_23_P118392	RASD1	0.93629	0.466		FALSE	FALSE	FALSE	FALSE	FALSE		A_24_P927650	AK056744	1.16544	1.16544	0.15447
A_23_P118392	RASD1	0.88012	0.161		FALSE	FALSE	FALSE	FALSE	FALSE		A_24_P633349	AK056973	0.992703	-1.00735	0.736643
A_23_P118536	SLFN12	0.91363	0.32091		A_23_P118536	SLFN12	0.930753	-1.0744	0.40223		A_24_P350200	AK057071	0.942627	-1.06087	0.545573
A_23_P118536	SLFN12	0.93811	0.431		FALSE	FALSE	FALSE	FALSE	FALSE		A_32_P105110	AK057196	1.44637	1.44637	0.11132
A_23_P118536	SLFN12	0.94052	0.45478		FALSE	FALSE	FALSE	FALSE	FALSE		A_32_P121716	AK057443	0.785427	-1.27319	0.01583
A_23_P118552	HEXIM1	0.83142	0.03231		A_23_P118552	HEXIM1	0.826663	-1.20968	0.02959		A_24_P921103	AK057576	1.10489	1.10489	0.429887
A_23_P118552	HEXIM1	0.83447	0.0386		FALSE	FALSE	FALSE	FALSE	FALSE		A_24_P892402	AK057652	1.43743	1.43743	0.00021
A_23_P118552	HEXIM1	0.8141	0.01786		FALSE	FALSE	FALSE	FALSE	FALSE		A_24_P376139	AK057798	1.15303	1.15303	0.230327
A_23_P118571	SOST	2.75051	0.01747		A_23_P118571	SOST	1.37001	1.37001	0.33914		A_24_P33785	AK057830	1.3888	1.3888	0.00107333
A_23_P118571	SOST	0.71523	0.551		FALSE	FALSE	FALSE	FALSE	FALSE		A_32_P196918	AK057956	0.629847	-1.58769	0.000271828
A_23_P118571	SOST	0.6443	0.44895		FALSE	FALSE	FALSE	FALSE	FALSE		A_24_P510116	AK057970	0.514587	-1.94331	1.32736e-05
A_23_P118615	ABCA8	1.08397	0.93634		A_23_P118615	ABCA8	0.9528	-1.04954	0.913457		A_24_P920861	AK057971	1.1643	1.1643	0.32281
A_23_P118615	ABCA8	0.88165	0.897		FALSE	FALSE	FALSE	FALSE	FALSE		A_32_P112655	AK058000	1.368	1.368	0.00268333
A_23_P118615	ABCA8	0.89278	0.90703		FALSE	FALSE	FALSE	FALSE	FALSE		A_32_P102653	AK058169	1.14959	1.14959	0.87942
A_23_P11862	C1orf112	0.67139	2e-05		A_23_P11862	C1orf112	0.682047	-1.46618	6e-05		A_24_P162145	AK074181	0.970373	-1.03053	0.577003
A_23_P11862	C1orf112	0.67543	3e-05		FALSE	FALSE	FALSE	FALSE	FALSE		A_24_P931974	AK074670	0.73966	-1.35197	0.00136333
A_23_P11862	C1orf112	0.69932	0.00013		FALSE	FALSE	FALSE	FALSE	FALSE		A_32_P105469	AK074696	2.03154	2.03154	8.13819e-10
A_23_P118660	DDX52	1.42366	0.0004		A_23_P118660	DDX52	1.43575	1.43575	0.000303333		A_32_P91186	AK074776	0.978903	-1.02155	0.413803
A_23_P118660	DDX52	1.41789	0.00036		FALSE	FALSE	FALSE	FALSE	FALSE		A_24_P726399	AK075052	0.77603	-1.28861	0.00213333
A_23_P118660	DDX52	1.46569	0.00015		FALSE	FALSE	FALSE	FALSE	FALSE		A_24_P738859	AK075186	0.86889	-1.15089	0.08563
A_23_P118722	ASGR1	1.33719	0.38611		A_23_P118722	ASGR1	1.44854	1.44854	0.201293		A_24_P136484	AK090397	0.947217	-1.05572	0.59944
A_23_P118722	ASGR1	1.33884	0.204		FALSE	FALSE	FALSE	FALSE	FALSE		A_24_P940615	AK090407	0.957503	-1.04438	0.31232
A_23_P118722	ASGR1	1.66958	0.01377		FALSE	FALSE	FALSE	FALSE	FALSE		A_24_P333357	AK090463	1.09403	1.09403	0.412033
A_23_P118834	TOP2A	0.57452	1.38999e-09		A_23_P118834	TOP2A	0.555817	-1.79915	5.1874e-10		A_24_P341972	AK090466	0.912353	-1.09607	0.456373
A_23_P118834	TOP2A	0.55711	1.48e-10		FALSE	FALSE	FALSE	FALSE	FALSE		A_32_P136033	AK090477	1.05887	1.05887	0.65415
A_23_P118834	TOP2A	0.53582	1.82295e-11		FALSE	FALSE	FALSE	FALSE	FALSE		A_32_P125639	AK090499	1.07936	1.07936	0.901973
A_23_P118842	KRTAP1-5	1.64078	0.04302		A_23_P118842	KRTAP1-5	1.62618	1.62618	0.0187633		A_24_P376159	AK090720	0.80534	-1.24171	0.2953
A_23_P118842	KRTAP1-5	1.53455	0.0117		FALSE	FALSE	FALSE	FALSE	FALSE		A_32_P201958	AK090739	0.643397	-1.55425	1.80507e-07
A_23_P118842	KRTAP1-5	1.70322	0.00157		FALSE	FALSE	FALSE	FALSE	FALSE		A_32_P430743	AK090766	1.81937	1.81937	5.19573e-05
A_23_P118894	ATAD4	0.83526	0.036		A_23_P118894	ATAD4	0.8459	-1.18217	0.06812		A_24_P50918	AK090830	2.91669	2.91669	0.303657
A_23_P118894	ATAD4	0.81785	0.0204		FALSE	FALSE	FALSE	FALSE	FALSE		A_24_P170707	AK091192	0.861443	-1.16084	0.317607
A_23_P118894	ATAD4	0.88459	0.14796		FALSE	FALSE	FALSE	FALSE	FALSE		A_32_P118220	AK091308	0.973427	-1.0273	0.78895
A_23_P119084	ZNF551	1.26393	0.01573		A_23_P119084	ZNF551	1.21774	1.21774	0.08316		A_32_P105976	AK091337	1.0555	1.0555	0.543063
A_23_P119084	ZNF551	1.12495	0.217		FALSE	FALSE	FALSE	FALSE	FALSE		A_24_P509948	AK091348	1.08069	1.08069	0.55505
A_23_P119084	ZNF551	1.26433	0.01675		FALSE	FALSE	FALSE	FALSE	FALSE		A_32_P1144	AK091357	0.61635	-1.62245	0.000811703
A_23_P119141	KEAP1	1.53883	6.64906e-06		A_23_P119141	KEAP1	1.51064	1.51064	2.55497e-05		A_24_P5026	AK091569	0.74632	-1.33991	0.00151667
A_23_P119141	KEAP1	1.51544	2e-05		FALSE	FALSE	FALSE	FALSE	FALSE		A_32_P55045	AK091722	0.854833	-1.16982	0.11486
A_23_P119141	KEAP1	1.47764	5e-05		FALSE	FALSE	FALSE	FALSE	FALSE		A_32_P62769	AK091784	1.016	1.016	0.79707
A_23_P119143	ICAM5	0.46482	0.09521		A_23_P119143	ICAM5	0.70905	-1.41034	0.368943		A_32_P157465	AK091904	2.78035	2.78035	0.56197
A_23_P119143	ICAM5	0.89909	0.676		FALSE	FALSE	FALSE	FALSE	FALSE		A_32_P13417	AK091942	0.918303	-1.08896	0.396663
A_23_P119143	ICAM5	0.76324	0.33562		FALSE	FALSE	FALSE	FALSE	FALSE		A_23_P384825	AK092094	0.967113	-1.034	0.8284
A_23_P119295	ECSIT	1.0137	0.86816		A_23_P119295	ECSIT	1.01257	1.01257	0.879697		A_24_P392407	AK092271	1.67057	1.67057	0.000836667
A_23_P119295	ECSIT	1.0144	0.863		FALSE	FALSE	FALSE	FALSE	FALSE		A_32_P148075	AK092349	2.00109	2.00109	0.000193333
A_23_P119295	ECSIT	1.0096	0.90793		FALSE	FALSE	FALSE	FALSE	FALSE		A_32_P429876	AK092378	0.616323	-1.62252	3.66602e-05
A_23_P119353	RASIP1	0.69084	0.00334		A_23_P119353	RASIP1	0.76796	-1.30215	0.06059		A_24_P119381	AK092379	1.10632	1.10632	0.340193
A_23_P119353	RASIP1	0.86334	0.17		FALSE	FALSE	FALSE	FALSE	FALSE		A_24_P696507	AK092810	0.854573	-1.17017	0.0889567
A_23_P119353	RASIP1	0.7497	0.00843		FALSE	FALSE	FALSE	FALSE	FALSE		A_24_P823514	AK092875	0.751363	-1.33091	0.0168633
A_23_P119362	EMP3	0.48694	0.01774		A_23_P119362	EMP3	0.599273	-1.66869	0.0392467		A_32_P213637	AK092942	1.41121	1.41121	0.000146667
A_23_P119362	EMP3	0.59331	0.0119		FALSE	FALSE	FALSE	FALSE	FALSE		A_24_P456468	AK093429	1.08123	1.08123	0.9188
A_23_P119362	EMP3	0.71757	0.0881		FALSE	FALSE	FALSE	FALSE	FALSE		A_24_P932680	AK093521	0.911317	-1.09731	0.588737
A_23_P119377	CYTH2	1.135	0.15907		A_23_P119377	CYTH2	1.14069	1.14069	0.149583		A_32_P71310	AK093532	1.04978	1.04978	0.703
A_23_P119377	CYTH2	1.1554	0.115		FALSE	FALSE	FALSE	FALSE	FALSE		A_24_P503669	AK093628	0.731563	-1.36694	0.00045
A_23_P119377	CYTH2	1.13166	0.17468		FALSE	FALSE	FALSE	FALSE	FALSE		A_24_P479645	AK093640	0.965033	-1.03623	0.70731
A_23_P119458	DPF1	1.2617	0.2336		A_23_P119458	DPF1	0.643367	-1.55432	0.0778667		A_24_P566968	AK093869	0.75997	-1.31584	0.16766
A_23_P119458	DPF1	0.32531	3.33e-08		FALSE	FALSE	FALSE	FALSE	FALSE		A_32_P191941	AK093872	1.36512	1.36512	0.00649667
A_23_P119458	DPF1	0.34309	1.11991e-07		FALSE	FALSE	FALSE	FALSE	FALSE		A_32_P204330	AK093982	0.996133	-1.00388	0.85494
A_23_P119500	AK098427	0.66042	0.00331		A_23_P119500	AK098427	0.535567	-1.86718	0.00110333		A_32_P185140	AK094175	0.649273	-1.54018	0.000785171
A_23_P119500	AK098427	0.47972	1.34e-09		FALSE	FALSE	FALSE	FALSE	FALSE		A_24_P923190	AK094415	0.70236	-1.42377	0.0908371
A_23_P119500	AK098427	0.46656	2.15618e-10		FALSE	FALSE	FALSE	FALSE	FALSE		A_24_P127954	AK094571	1.07955	1.07955	0.740417
A_23_P119634	UPK1A	0.58591	0.27399		A_23_P119634	UPK1A	0.790707	-1.26469	0.554113		A_32_P152255	AK094623	0.873343	-1.14503	0.185317
A_23_P119634	UPK1A	0.84391	0.557		FALSE	FALSE	FALSE	FALSE	FALSE		A_32_P103558	AK094799	1.20273	1.20273	0.294903
A_23_P119634	UPK1A	0.9423	0.83135		FALSE	FALSE	FALSE	FALSE	FALSE		A_32_P225806	AK094950	1.12521	1.12521	0.569807
A_23_P11968	GUCA2A	1.26617	0.77275		A_23_P11968	GUCA2A	1.14461	1.14461	0.853413		A_23_P54983	AK095097	0.503757	-1.98509	0.0782933
A_23_P11968	GUCA2A	0.97859	0.978		FALSE	FALSE	FALSE	FALSE	FALSE		A_24_P450172	AK095151	1.60375	1.60375	2.69539e-05
A_23_P11968	GUCA2A	1.18908	0.80949		FALSE	FALSE	FALSE	FALSE	FALSE		A_32_P179590	AK095225	0.62393	-1.60274	1.71603e-06
A_23_P119683	MIER2	1.02857	0.7751		A_23_P119683	MIER2	1.07745	1.07745	0.483247		A_24_P289625	AK095583	1.92431	1.92431	3.34924e-06
A_23_P119683	MIER2	1.12176	0.242		FALSE	FALSE	FALSE	FALSE	FALSE		A_32_P24651	AK095707	0.85907	-1.16405	0.0872733
A_23_P119683	MIER2	1.08202	0.43264		FALSE	FALSE	FALSE	FALSE	FALSE		A_32_P425876	AK095904	1.03311	1.03311	0.47125
A_23_P119698	CD320	0.60596	1.70961e-07		A_23_P119698	CD320	0.612807	-1.63184	3.98782e-07		A_24_P221385	AK095945	1.41431	1.41431	0.0131467
A_23_P119698	CD320	0.61865	5.99e-07		FALSE	FALSE	FALSE	FALSE	FALSE		A_24_P415928	AK096020	0.940287	-1.06351	0.519713
A_23_P119698	CD320	0.61381	4.26385e-07		FALSE	FALSE	FALSE	FALSE	FALSE		A_24_P247872	AK096129	0.40831	-2.44912	0.0464667
A_23_P119735	ZFP30	0.39441	0.07074		A_23_P119735	ZFP30	0.743783	-1.34448	0.522273		A_24_P519638	AK096250	1.15429	1.15429	0.134493
A_23_P119735	ZFP30	0.88291	0.637		FALSE	FALSE	FALSE	FALSE	FALSE		A_32_P32043	AK096405	0.975023	-1.02562	0.223173
A_23_P119735	ZFP30	0.95403	0.85908		FALSE	FALSE	FALSE	FALSE	FALSE		A_32_P155035	AK096500	0.79478	-1.25821	0.0190167
A_23_P119763	ABCG5	0.90874	0.81784		A_23_P119763	ABCG5	1.36774	1.36774	0.59		A_32_P199420	AK096537	1.04315	1.04315	0.726327
A_23_P119763	ABCG5	0.95115	0.908		FALSE	FALSE	FALSE	FALSE	FALSE		A_23_P147578	AK096677	1.73405	1.73405	0.00852
A_23_P119763	ABCG5	2.24333	0.04416		FALSE	FALSE	FALSE	FALSE	FALSE		A_24_P230767	AK096974	1.08605	1.08605	0.65574
A_23_P119789	TMEM185B	0.76435	0.00199		A_23_P119789	TMEM185B	0.780997	-1.28042	0.00554		A_23_P395670	AK096991	0.4227	-2.36574	0.00493333
A_23_P119789	TMEM185B	0.78322	0.00499		FALSE	FALSE	FALSE	FALSE	FALSE		A_24_P761130	AK097080	1.37028	1.37028	0.000246667
A_23_P119789	TMEM185B	0.79542	0.00964		FALSE	FALSE	FALSE	FALSE	FALSE		A_24_P282083	AK097085	1.36939	1.36939	0.0014
A_23_P119794	CR608907	0.88786	0.16428		A_23_P119794	CR608907	0.909197	-1.09987	0.273993		A_24_P933400	AK097112	0.615113	-1.62572	6.81343e-06
A_23_P119794	CR608907	0.92116	0.338		FALSE	FALSE	FALSE	FALSE	FALSE		A_24_P342020	AK097166	0.908327	-1.10093	0.337907
A_23_P119794	CR608907	0.91857	0.3197		FALSE	FALSE	FALSE	FALSE	FALSE		A_24_P359105	AK097222	0.724993	-1.37932	0.0426567
A_23_P119886	GCKR	1.33806	0.72533		A_23_P119886	GCKR	1.60249	1.60249	0.590613		A_32_P37089	AK097700	0.825547	-1.21132	0.02259
A_23_P119886	GCKR	2.42437	0.0919		FALSE	FALSE	FALSE	FALSE	FALSE		A_24_P273523	AK097965	1.24571	1.24571	0.03727
A_23_P119886	GCKR	1.04505	0.95461		FALSE	FALSE	FALSE	FALSE	FALSE		A_24_P841704	AK098126	0.849	-1.17786	0.751767
A_23_P119923	CNNM4	1.06886	0.43491		A_23_P119923	CNNM4	1.06589	1.06589	0.454403		A_32_P88603	AK098129	0.885097	-1.12982	0.262657
A_23_P119923	CNNM4	1.06158	0.483		FALSE	FALSE	FALSE	FALSE	FALSE		A_32_P214817	AK098210	0.465517	-2.14815	9.78676e-09
A_23_P119923	CNNM4	1.06724	0.4453		FALSE	FALSE	FALSE	FALSE	FALSE		A_32_P51518	AK098220	0.922383	-1.08415	0.41164
A_23_P119943	IGFBP2	0.60234	3.23216e-08		A_23_P119943	IGFBP2	0.62324	-1.60452	5.99507e-07		A_24_P247892	AK098257	0.739383	-1.35248	0.29988
A_23_P119943	IGFBP2	0.62645	3.17e-07		FALSE	FALSE	FALSE	FALSE	FALSE		A_24_P652318	AK098360	0.718737	-1.39133	0.00235667
A_23_P119943	IGFBP2	0.64093	1.4492e-06		FALSE	FALSE	FALSE	FALSE	FALSE		A_24_P238649	AK098372	1.08864	1.08864	0.55847
A_23_P11995	PRDX1	1.56481	2.69878e-07		A_23_P11995	PRDX1	1.52986	1.52986	2.53979e-06		A_24_P740774	AK098417	0.841863	-1.18784	0.0726933
A_23_P11995	PRDX1	1.56337	2.59e-07		FALSE	FALSE	FALSE	FALSE	FALSE		A_23_P119500	AK098427	0.535567	-1.86718	0.00110333
A_23_P11995	PRDX1	1.46141	7.0905e-06		FALSE	FALSE	FALSE	FALSE	FALSE		A_24_P419017	AK098478	1.38281	1.38281	0.00234333
A_23_P120048	BAZ2B	1.69997	5.8758e-06		A_23_P120048	BAZ2B	1.75561	1.75561	2.22495e-06		A_24_P307785	AK098491	0.840623	-1.18959	0.0741067
A_23_P120048	BAZ2B	1.83125	4.96e-08		FALSE	FALSE	FALSE	FALSE	FALSE		A_32_P153833	AK098597	1.82148	1.82148	1.12022e-07
A_23_P120048	BAZ2B	1.73562	7.49449e-07		FALSE	FALSE	FALSE	FALSE	FALSE		A_24_P358063	AK098637	0.717077	-1.39455	0.559153
A_23_P120056	RTKN	0.88509	0.17539		A_23_P120056	RTKN	0.884557	-1.13051	0.18245		A_32_P220762	AK123248	0.482677	-2.07178	8.61857e-13
A_23_P120056	RTKN	0.90057	0.247		FALSE	FALSE	FALSE	FALSE	FALSE		A_32_P53234	AK123333	1.02875	1.02875	0.376507
A_23_P120056	RTKN	0.86801	0.12496		FALSE	FALSE	FALSE	FALSE	FALSE		A_32_P44620	AK123438	0.686407	-1.45686	0.000213333
A_23_P120103	KCNS3	1.14771	0.1105		A_23_P120103	KCNS3	1.19328	1.19328	0.0522567		A_24_P456944	AK123446	1.69579	1.69579	1.31283e-06
A_23_P120103	KCNS3	1.20071	0.0292		FALSE	FALSE	FALSE	FALSE	FALSE		A_32_P193218	AK123506	0.921777	-1.08486	0.38576
A_23_P120103	KCNS3	1.23141	0.01707		FALSE	FALSE	FALSE	FALSE	FALSE		A_32_P159254	AK123584	1.38553	1.38553	0.16909
A_23_P120153	RNF149	1.39812	0.00013		A_23_P120153	RNF149	1.39162	1.39162	0.000183333		A_32_P160537	AK123610	1.05794	1.05794	0.907403
A_23_P120153	RNF149	1.39702	0.00017		FALSE	FALSE	FALSE	FALSE	FALSE		A_32_P78208	AK123627	0.709063	-1.41031	0.000123621
A_23_P120153	RNF149	1.37972	0.00025		FALSE	FALSE	FALSE	FALSE	FALSE		A_32_P36582	AK123649	1.11548	1.11548	0.305887
A_23_P120227	LBH	1.71554	0.00036		A_23_P120227	LBH	1.50984	1.50984	0.00577333		A_24_P494230	AK123750	0.863013	-1.15873	0.158357
A_23_P120227	LBH	1.37373	0.0127		FALSE	FALSE	FALSE	FALSE	FALSE		A_32_P158723	AK123861	0.790373	-1.26522	0.0146967
A_23_P120227	LBH	1.44024	0.00426		FALSE	FALSE	FALSE	FALSE	FALSE		A_32_P74206	AK124070	1.33606	1.33606	0.50226
A_23_P120243	HOXD1	1.28399	0.77321		A_23_P120243	HOXD1	1.41643	1.41643	0.64231		A_24_P8140	AK124166	1.03177	1.03177	0.720363
A_23_P120243	HOXD1	1.52129	0.546		FALSE	FALSE	FALSE	FALSE	FALSE		A_32_P154731	AK124192	0.95169	-1.05076	0.57413
A_23_P120243	HOXD1	1.444	0.60772		FALSE	FALSE	FALSE	FALSE	FALSE		A_24_P538708	AK124263	1.37156	1.37156	0.000243333
A_23_P120270	MCFD2	1.74482	1.94327e-08		A_23_P120270	MCFD2	1.75215	1.75215	1.91843e-08		A_32_P23525	AK124281	1.13368	1.13368	0.168703
A_23_P120270	MCFD2	1.79086	3.26e-09		FALSE	FALSE	FALSE	FALSE	FALSE		A_24_P911112	AK124344	1.32382	1.32382	0.02755
A_23_P120270	MCFD2	1.72076	3.48603e-08		FALSE	FALSE	FALSE	FALSE	FALSE		A_32_P220580	AK124352	1.17922	1.17922	0.197143
A_23_P120414	YWHAB	1.00211	0.97915		A_23_P120414	YWHAB	0.974147	-1.02654	0.735157		A_24_P943843	AK124515	0.925877	-1.08006	0.348887
A_23_P120414	YWHAB	0.96299	0.645		FALSE	FALSE	FALSE	FALSE	FALSE		A_23_P430528	AK124598	2.01798	2.01798	3.00025e-05
A_23_P120414	YWHAB	0.95734	0.58132		FALSE	FALSE	FALSE	FALSE	FALSE		A_32_P44808	AK124941	1.6605	1.6605	0.000127928
A_23_P12044	TMEM51	1.38831	0.00067		A_23_P12044	TMEM51	1.38139	1.38139	0.00092		A_32_P201041	AK124956	1.80092	1.80092	5.4506e-07
A_23_P12044	TMEM51	1.39768	0.00057		FALSE	FALSE	FALSE	FALSE	FALSE		A_32_P190461	AK125099	0.94434	-1.05894	0.257557
A_23_P12044	TMEM51	1.35818	0.00152		FALSE	FALSE	FALSE	FALSE	FALSE		A_24_P925211	AK125129	1.57429	1.57429	9.51792e-05
A_23_P120472	TFAP2C	1.38411	0.00133		A_23_P120472	TFAP2C	1.34969	1.34969	0.00385333		A_32_P37461	AK125269	0.839923	-1.19058	0.11612
A_23_P120472	TFAP2C	1.35227	0.00283		FALSE	FALSE	FALSE	FALSE	FALSE		A_24_P350708	AK125313	1.27926	1.27926	0.02246
A_23_P120472	TFAP2C	1.3127	0.0074		FALSE	FALSE	FALSE	FALSE	FALSE		A_32_P220372	AK125452	0.56714	-1.76323	0.166483
A_23_P120513	C20orf141	1.28334	0.02809		A_23_P120513	C20orf141	1.2857	1.2857	0.0314667		A_32_P98059	AK126329	1.03736	1.03736	0.68094
A_23_P120513	C20orf141	1.32469	0.0143		FALSE	FALSE	FALSE	FALSE	FALSE		A_32_P222362	AK127132	0.922823	-1.08363	0.41483
A_23_P120513	C20orf141	1.24908	0.05201		FALSE	FALSE	FALSE	FALSE	FALSE		A_24_P497437	AK127309	0.896963	-1.11487	0.365277
A_23_P120694	KCNE2	1.26646	0.61721		A_23_P120694	KCNE2	2.29866	2.29866	0.205813		A_24_P887615	AK128103	1.1148	1.1148	0.897397
A_23_P120694	KCNE2	2.9351	2e-05		FALSE	FALSE	FALSE	FALSE	FALSE		A_32_P192984	AK128396	1.11587	1.11587	0.221927
A_23_P120694	KCNE2	2.69442	0.00021		FALSE	FALSE	FALSE	FALSE	FALSE		A_24_P934162	AK128413	0.674193	-1.48325	0.11553
A_23_P120812	IGLL1	1.20527	0.05975		A_23_P120812	IGLL1	1.19421	1.19421	0.07169		A_24_P735072	AK128436	1.03713	1.03713	0.373837
A_23_P120812	IGLL1	1.20306	0.0576		FALSE	FALSE	FALSE	FALSE	FALSE		A_32_P18357	AK128559	1.75736	1.75736	4.29866e-06
A_23_P120812	IGLL1	1.17429	0.09772		FALSE	FALSE	FALSE	FALSE	FALSE		A_24_P196568	AK128751	1.12737	1.12737	0.229417
A_23_P12082	CHI3L2	0.49154	0.32943		A_23_P12082	CHI3L2	0.67495	-1.48159	0.497663		A_32_P146579	AK128756	0.783163	-1.27687	0.133343
A_23_P12082	CHI3L2	0.90876	0.832		FALSE	FALSE	FALSE	FALSE	FALSE		A_32_P194372	AK129547	1.38145	1.38145	0.001
A_23_P12082	CHI3L2	0.62455	0.33156		FALSE	FALSE	FALSE	FALSE	FALSE		A_24_P923300	AK129724	0.39906	-2.50589	0.12779
A_23_P120822	UPB1	0.99438	0.96301		A_23_P120822	UPB1	1.07916	1.07916	0.638377		A_24_P356830	AK129956	0.966677	-1.03447	0.723233
A_23_P120822	UPB1	1.22826	0.0576		FALSE	FALSE	FALSE	FALSE	FALSE		A_24_P110306	AK130207	1.74644	1.74644	8.7747e-08
A_23_P120822	UPB1	1.01484	0.89452		FALSE	FALSE	FALSE	FALSE	FALSE		A_32_P84580	AK130486	1.11956	1.11956	0.270837
A_23_P120845	XBP1	0.95331	0.58931		A_23_P120845	XBP1	0.949387	-1.05331	0.569107		A_23_P106412	AK130644	0.979317	-1.02112	0.63587
A_23_P120845	XBP1	0.91989	0.343		FALSE	FALSE	FALSE	FALSE	FALSE		A_32_P66674	AK130716	0.823183	-1.2148	0.450583
A_23_P120845	XBP1	0.97496	0.77501		FALSE	FALSE	FALSE	FALSE	FALSE		A_32_P30330	AK130878	0.850433	-1.17587	0.851977
A_23_P120863	GAL3ST1	0.69362	0.65192		A_23_P120863	GAL3ST1	0.95127	-1.05123	0.56044		A_32_P216122	AK130891	0.824897	-1.21227	0.109237
A_23_P120863	GAL3ST1	0.66446	0.583		FALSE	FALSE	FALSE	FALSE	FALSE		A_23_P72372	AK131430	0.79963	-1.25058	0.0183933
A_23_P120863	GAL3ST1	1.49573	0.4464		FALSE	FALSE	FALSE	FALSE	FALSE		A_32_P223551	AK308671	0.878843	-1.13786	0.12925
A_23_P120902	LGALS2	0.68903	0.55096		A_23_P120902	LGALS2	0.75237	-1.32913	0.639547		A_23_P105963	AK7	0.81608	-1.22537	0.834737
A_23_P120902	LGALS2	0.86028	0.797		FALSE	FALSE	FALSE	FALSE	FALSE		A_32_P132438	AKAP1	0.941173	-1.0625	0.463173
A_23_P120902	LGALS2	0.7078	0.57068		FALSE	FALSE	FALSE	FALSE	FALSE		A_23_P317105	AKAP10	1.0515	1.0515	0.57703
A_23_P121011	AXUD1	1.05903	0.51205		A_23_P121011	AXUD1	1.02782	1.02782	0.76416		A_23_P418477	AKAP11	0.816753	-1.22436	0.04426
A_23_P121011	AXUD1	1.00967	0.913		FALSE	FALSE	FALSE	FALSE	FALSE		A_23_P214897	AKAP12	0.6569	-1.5223	0.554347
A_23_P121011	AXUD1	1.01476	0.86743		FALSE	FALSE	FALSE	FALSE	FALSE		A_24_P142095	AKAP13	1.22783	1.22783	0.0208233
A_23_P121030	CPN2	1.55031	0.00256		A_23_P121030	CPN2	1.34948	1.34948	0.0839633		A_23_P313652	AKAP14	1.0508	1.0508	0.460147
A_23_P121030	CPN2	1.34604	0.0131		FALSE	FALSE	FALSE	FALSE	FALSE		A_23_P359043	AKAP2	0.868957	-1.15081	0.43208
A_23_P121030	CPN2	1.15208	0.23623		FALSE	FALSE	FALSE	FALSE	FALSE		A_23_P259594	AKAP7	0.479007	-2.08765	0.00225
A_23_P121064	PTX3	1.33295	0.29902		A_23_P121064	PTX3	1.12757	1.12757	0.707193		A_23_P309261	AKAP9	1.07689	1.07689	0.40328
A_23_P121064	PTX3	1.0541	0.836		FALSE	FALSE	FALSE	FALSE	FALSE		A_23_P256148	AKIRIN1	0.968193	-1.03285	0.71279
A_23_P121064	PTX3	0.99567	0.98656		FALSE	FALSE	FALSE	FALSE	FALSE		A_23_P428819	AKIRIN2	1.17156	1.17156	0.0710767
A_23_P121106	HESX1	0.59491	0.00039		A_23_P121106	HESX1	0.553763	-1.80583	0.000143338		A_24_P912439	AKNA	0.97842	-1.02206	0.156157
A_23_P121106	HESX1	0.60073	4e-05		FALSE	FALSE	FALSE	FALSE	FALSE		A_24_P220947	AKR1C1	0.9335	-1.07124	0.601157
A_23_P121106	HESX1	0.46565	1.29095e-08		FALSE	FALSE	FALSE	FALSE	FALSE		A_24_P944472	AKT1S1	1.7775	1.7775	0.428413
A_23_P121120	GPR87	1.8109	4e-05		A_23_P121120	GPR87	1.70251	1.70251	0.000143453		A_32_P145335	AL049387	0.778823	-1.28399	0.00512667
A_23_P121120	GPR87	1.50301	0.00039		FALSE	FALSE	FALSE	FALSE	FALSE		A_32_P208039	AL049390	1.15428	1.15428	0.172103
A_23_P121120	GPR87	1.79362	3.59903e-07		FALSE	FALSE	FALSE	FALSE	FALSE		A_24_P722068	AL050013	1.18114	1.18114	0.11454
A_23_P121222	RAD18	0.78201	0.00558		A_23_P121222	RAD18	0.76072	-1.31454	0.00267333		A_24_P873598	AL050122	0.79763	-1.25371	0.299377
A_23_P121222	RAD18	0.75894	0.0015		FALSE	FALSE	FALSE	FALSE	FALSE		A_24_P937691	AL050204	0.939103	-1.06485	0.496873
A_23_P121222	RAD18	0.74121	0.00094		FALSE	FALSE	FALSE	FALSE	FALSE		A_24_P195821	AL050285	0.741663	-1.34832	0.717387
A_23_P121282	TMEM89	0.28395	3.26758e-08		A_23_P121282	TMEM89	0.43049	-2.32293	1.65772e-06		A_32_P93045	AL080082	0.513033	-1.94919	5.92762e-08
A_23_P121282	TMEM89	0.44429	8.69e-10		FALSE	FALSE	FALSE	FALSE	FALSE		A_32_P147969	AL080232	1.4235	1.4235	0.000343333
A_23_P121282	TMEM89	0.56323	4.93961e-06		FALSE	FALSE	FALSE	FALSE	FALSE		A_24_P823096	AL109708	3.2519	3.2519	0.404101
A_23_P121447	ARPM1	3.57621	1.74984e-19		A_23_P121447	ARPM1	2.20646	2.20646	0.000873333		A_32_P135007	AL110237	0.76869	-1.30091	0.00598667
A_23_P121447	ARPM1	1.58666	0.00014		FALSE	FALSE	FALSE	FALSE	FALSE		A_24_P848352	AL117571	0.53955	-1.8534	0.0706552
A_23_P121447	ARPM1	1.45651	0.00248		FALSE	FALSE	FALSE	FALSE	FALSE		A_24_P114671	AL117599	1.32224	1.32224	0.00464333
A_23_P121489	TBC1D23	1.04133	0.70884		A_23_P121489	TBC1D23	0.97094	-1.02993	0.598397		A_24_P355006	AL133090	1.10414	1.10414	0.896033
A_23_P121489	TBC1D23	0.94909	0.63		FALSE	FALSE	FALSE	FALSE	FALSE		A_32_P89087	AL134462	0.868507	-1.1514	0.25408
A_23_P121489	TBC1D23	0.9224	0.45635		FALSE	FALSE	FALSE	FALSE	FALSE		A_23_P355965	AL136830	0.81311	-1.22985	0.0466933
A_23_P121499	WFS1	1.39774	0.00045		A_23_P121499	WFS1	1.37857	1.37857	0.000953333		A_24_P545091	AL137292	1.07161	1.07161	0.904963
A_23_P121499	WFS1	1.39222	0.00057		FALSE	FALSE	FALSE	FALSE	FALSE		A_24_P942589	AL137342	0.410963	-2.43331	5.21324e-11
A_23_P121499	WFS1	1.34575	0.00184		FALSE	FALSE	FALSE	FALSE	FALSE		A_23_P140780	AL137668	1.38109	1.38109	0.223503
A_23_P121506	C4orf8	1.00639	0.94798		A_23_P121506	C4orf8	0.990467	-1.00963	0.798293		A_24_P916031	AL138396	0.678343	-1.47418	0.13929
A_23_P121506	C4orf8	1.01672	0.865		FALSE	FALSE	FALSE	FALSE	FALSE		A_24_P687372	AL360201	1.31217	1.31217	0.179753
A_23_P121506	C4orf8	0.94829	0.5819		FALSE	FALSE	FALSE	FALSE	FALSE		A_24_P255543	AL390214	1.5104	1.5104	2.53717e-05
A_23_P121527	KLHL5	1.13812	0.2648		A_23_P121527	KLHL5	1.15797	1.15797	0.18976		A_32_P56497	AL536879	0.747417	-1.33794	0.0756433
A_23_P121527	KLHL5	1.16015	0.168		FALSE	FALSE	FALSE	FALSE	FALSE		A_24_P516728	AL547890	1.71697	1.71697	7.1349e-09
A_23_P121527	KLHL5	1.17565	0.13648		FALSE	FALSE	FALSE	FALSE	FALSE		A_24_P928319	AL573187	0.517663	-1.93176	0.253698
A_23_P121564	GUCY1B3	0.97849	0.94426		A_23_P121564	GUCY1B3	0.950563	-1.05201	0.809523		A_24_P937158	AL713623	1.25442	1.25442	0.334917
A_23_P121564	GUCY1B3	0.97058	0.874		FALSE	FALSE	FALSE	FALSE	FALSE		A_32_P161455	AL831999	0.542337	-1.84387	1.83708e-08
A_23_P121564	GUCY1B3	0.90262	0.61031		FALSE	FALSE	FALSE	FALSE	FALSE		A_24_P665185	AL832142	1.17165	1.17165	0.138013
A_23_P121586	HERC3	1.52975	0.03947		A_23_P121586	HERC3	1.55275	1.55275	0.01693		A_24_P668351	AL832146	0.95288	-1.04945	0.636933
A_23_P121586	HERC3	1.48754	0.00992		FALSE	FALSE	FALSE	FALSE	FALSE		A_32_P1657	AL832253	1.71145	1.71145	0.000283333
A_23_P121586	HERC3	1.64097	0.0014		FALSE	FALSE	FALSE	FALSE	FALSE		A_32_P137487	AL832255	0.953767	-1.04847	0.436767
A_23_P121851	PCDHB15	1.17029	0.61712		A_23_P121851	PCDHB15	1.45187	1.45187	0.21886		A_24_P419323	AL832319	0.75637	-1.3221	0.385527
A_23_P121851	PCDHB15	1.51598	0.0316		FALSE	FALSE	FALSE	FALSE	FALSE		A_24_P924631	AL832806	0.864207	-1.15713	0.154567
A_23_P121851	PCDHB15	1.66933	0.00786		FALSE	FALSE	FALSE	FALSE	FALSE		A_32_P164916	AL833005	1.01676	1.01676	0.65961
A_23_P121875	C5orf28	1.07748	0.37157		A_23_P121875	C5orf28	1.07244	1.07244	0.401777		A_24_P854643	AL833114	1.01351	1.01351	0.67236
A_23_P121875	C5orf28	1.07523	0.385		FALSE	FALSE	FALSE	FALSE	FALSE		A_32_P34926	AL833696	0.9467	-1.0563	0.594217
A_23_P121875	C5orf28	1.06461	0.44876		FALSE	FALSE	FALSE	FALSE	FALSE		A_24_P51279	AL833832	0.971757	-1.02906	0.66594
A_23_P121885	ROPN1L	0.80318	0.05426		A_23_P121885	ROPN1L	0.853147	-1.17213	0.178223		A_24_P85524	AL833884	1.07526	1.07526	0.912127
A_23_P121885	ROPN1L	0.87346	0.221		FALSE	FALSE	FALSE	FALSE	FALSE		A_23_P357504	AL834280	0.49057	-2.03845	0.000450012
A_23_P121885	ROPN1L	0.8828	0.25941		FALSE	FALSE	FALSE	FALSE	FALSE		A_23_P257834	ALB	1.19113	1.19113	0.363993
A_23_P121976	POU4F3	1.10603	0.9157		A_23_P121976	POU4F3	1.21916	1.21916	0.7628		A_32_P74643	ALCAM	0.576003	-1.7361	0.00271246
A_23_P121976	POU4F3	0.88596	0.901		FALSE	FALSE	FALSE	FALSE	FALSE		A_23_P83098	ALDH1A1	1.00601	1.00601	0.830497
A_23_P121976	POU4F3	1.6655	0.4717		FALSE	FALSE	FALSE	FALSE	FALSE		A_23_P135294	ALDH1B1	0.829843	-1.20505	0.0904767
A_23_P122007	C5orf30	1.02736	0.74204		A_23_P122007	C5orf30	1.07394	1.07394	0.425337		A_23_P258887	ALDH1L1	1.26624	1.26624	0.0117367
A_23_P122007	C5orf30	1.09355	0.282		FALSE	FALSE	FALSE	FALSE	FALSE		A_23_P214944	ALDH8A1	1.91508	1.91508	0.572363
A_23_P122007	C5orf30	1.10092	0.25197		FALSE	FALSE	FALSE	FALSE	FALSE		A_24_P921584	ALDOA	1.57481	1.57481	0.00474378
A_23_P122067	C1QTNF3	0.97836	0.84384		A_23_P122067	C1QTNF3	1.05607	1.05607	0.580973		A_23_P204333	ALG10	0.97046	-1.03044	0.75613
A_23_P122067	C1QTNF3	1.0271	0.783		FALSE	FALSE	FALSE	FALSE	FALSE		A_32_P89679	ALG10B	0.800253	-1.2496	0.0147067
A_23_P122067	C1QTNF3	1.16274	0.11608		FALSE	FALSE	FALSE	FALSE	FALSE		A_23_P257423	ALG14	1.21674	1.21674	0.0229367
A_23_P122197	CCNB1	0.67791	1e-05		A_23_P122197	CCNB1	0.68334	-1.4634	1.66667e-05		A_23_P35168	ALG6	0.810473	-1.23385	0.00768333
A_23_P122197	CCNB1	0.68098	1e-05		FALSE	FALSE	FALSE	FALSE	FALSE		A_24_P795594	ALG9	0.949707	-1.05296	0.563037
A_23_P122197	CCNB1	0.69113	3e-05		FALSE	FALSE	FALSE	FALSE	FALSE		A_24_P628384	ALKBH2	0.79523	-1.2575	0.00632667
A_23_P122210	FLJ11292	1.12063	0.21663		A_23_P122210	FLJ11292	1.01226	1.01226	0.49746		A_23_P255523	ALKBH4	0.913777	-1.09436	0.271767
A_23_P122210	FLJ11292	0.96853	0.727		FALSE	FALSE	FALSE	FALSE	FALSE		A_24_P91472	ALKBH7	0.884073	-1.13113	0.169247
A_23_P122210	FLJ11292	0.94762	0.54875		FALSE	FALSE	FALSE	FALSE	FALSE		A_23_P312174	ALMS1	1.01714	1.01714	0.683387
A_23_P12241	MCOLN3	1.24185	0.806		A_23_P12241	MCOLN3	1.09874	1.09874	0.918543		A_23_P435657	ALMS1P	0.775337	-1.28976	0.05259
A_23_P12241	MCOLN3	1.03375	0.969		FALSE	FALSE	FALSE	FALSE	FALSE		A_23_P2793	ALOX5AP	0.627263	-1.59423	0.00105
A_23_P12241	MCOLN3	1.02062	0.98063		FALSE	FALSE	FALSE	FALSE	FALSE		A_24_P347880	ALOXE3	1.01944	1.01944	0.496733
A_23_P122508	DPCR1	0.46924	0.17194		A_23_P122508	DPCR1	0.7675	-1.30293	0.18016		A_23_P133142	ALPK1	1.46543	1.46543	3.33333e-05
A_23_P122508	DPCR1	1.42935	0.288		FALSE	FALSE	FALSE	FALSE	FALSE		A_23_P377664	ALS2	1.16195	1.16195	0.112357
A_23_P122508	DPCR1	0.40391	0.08054		FALSE	FALSE	FALSE	FALSE	FALSE		A_32_P420009	ALS2CL	1.33484	1.33484	0.00348
A_23_P122531	C6orf48	1.22106	0.01374		A_23_P122531	C6orf48	1.23981	1.23981	0.00857667		A_23_P328642	ALS2CR11	1.3604	1.3604	0.671887
A_23_P122531	C6orf48	1.25822	0.00523		FALSE	FALSE	FALSE	FALSE	FALSE		A_23_P349343	ALS2CR12	1.14689	1.14689	0.873947
A_23_P122531	C6orf48	1.24014	0.00676		FALSE	FALSE	FALSE	FALSE	FALSE		A_24_P911896	ALS2CR8	0.403877	-2.476	0.102977
A_23_P122532	C6orf47	0.90612	0.21399		A_23_P122532	C6orf47	0.913767	-1.09437	0.276593		A_23_P59988	AMAC1L2	0.914987	-1.09291	0.258887
A_23_P122532	C6orf47	0.89042	0.141		FALSE	FALSE	FALSE	FALSE	FALSE		A_23_P256504	AMBP	1.87045	1.87045	3.73462e-07
A_23_P122532	C6orf47	0.94476	0.47479		FALSE	FALSE	FALSE	FALSE	FALSE		A_24_P371962	AMD1	0.73261	-1.36498	0.00021
A_23_P122563	PFDN6	0.98427	0.84462		A_23_P122563	PFDN6	0.976147	-1.02444	0.71899		A_32_P122226	AMDHD1	0.95822	-1.0436	0.659737
A_23_P122563	PFDN6	0.93451	0.408		FALSE	FALSE	FALSE	FALSE	FALSE		A_24_P115990	AMHR2	0.412747	-2.42279	1.442e-05
A_23_P122563	PFDN6	1.00966	0.90435		FALSE	FALSE	FALSE	FALSE	FALSE		A_23_P1759	AMICA1	1.10148	1.10148	0.909813
A_23_P12272	PPP1R8	1.03778	0.65088		A_23_P12272	PPP1R8	1.03503	1.03503	0.676477		A_24_P302506	AMIGO1	0.942187	-1.06136	0.534857
A_23_P12272	PPP1R8	1.03613	0.668		FALSE	FALSE	FALSE	FALSE	FALSE		A_23_P14083	AMIGO2	1.33071	1.33071	0.00603667
A_23_P12272	PPP1R8	1.03119	0.71055		FALSE	FALSE	FALSE	FALSE	FALSE		A_23_P306655	AMIGO3	0.66498	-1.5038	3.66667e-05
A_23_P122775	RTN4IP1	0.75075	0.00033		A_23_P122775	RTN4IP1	0.7465	-1.33958	0.000326667		A_23_P137116	AMMECR1	0.678823	-1.47314	0.103298
A_23_P122775	RTN4IP1	0.72415	5e-05		FALSE	FALSE	FALSE	FALSE	FALSE		A_23_P209760	AMMECR1L	0.83317	-1.20024	0.319837
A_23_P122775	RTN4IP1	0.7646	0.0006		FALSE	FALSE	FALSE	FALSE	FALSE		A_23_P48455	AMN	1.84125	1.84125	0.000150557
A_23_P12282	DYRK3	0.62216	0.00685		A_23_P12282	DYRK3	0.652507	-1.53255	0.0156933		A_23_P166686	AMOTL2	1.49447	1.49447	5.80321e-06
A_23_P12282	DYRK3	0.76621	0.0402		FALSE	FALSE	FALSE	FALSE	FALSE		A_23_P51787	AMPD1	2.73683	2.73683	0.638803
A_23_P12282	DYRK3	0.56915	3e-05		FALSE	FALSE	FALSE	FALSE	FALSE		A_24_P174503	AMT	1.1708	1.1708	0.34525
A_23_P122906	AUTS2	0.85812	0.06954		A_23_P122906	AUTS2	0.863193	-1.15849	0.0907467		A_23_P23611	AMY1C	0.995267	-1.00476	0.515187
A_23_P122906	AUTS2	0.89011	0.163		FALSE	FALSE	FALSE	FALSE	FALSE		A_24_P344890	AMY2B	0.768373	-1.30145	0.01198
A_23_P122906	AUTS2	0.84135	0.0397		FALSE	FALSE	FALSE	FALSE	FALSE		A_24_P383649	AMZ1	0.968317	-1.03272	0.730903
A_23_P122959	KIAA0644	0.77383	0.00253		A_23_P122959	KIAA0644	0.758753	-1.31795	0.00146333		A_24_P186346	ANAPC1	1.49291	1.49291	1.15051e-05
A_23_P122959	KIAA0644	0.75268	0.00104		FALSE	FALSE	FALSE	FALSE	FALSE		A_23_P317800	ANAPC4	1.00599	1.00599	0.835257
A_23_P122959	KIAA0644	0.74975	0.00082		FALSE	FALSE	FALSE	FALSE	FALSE		A_23_P363406	ANGEL1	1.18785	1.18785	0.0620267
A_23_P123015	WBSCR23	0.55524	0.04936		A_23_P123015	WBSCR23	0.521427	-1.91782	0.0171567		A_24_P28619	ANGEL2	0.959703	-1.04199	0.61822
A_23_P123015	WBSCR23	0.45255	0.00011		FALSE	FALSE	FALSE	FALSE	FALSE		A_23_P216023	ANGPT1	0.911337	-1.09729	0.26965
A_23_P123015	WBSCR23	0.55649	0.002		FALSE	FALSE	FALSE	FALSE	FALSE		A_23_P60079	ANGPT2	0.877647	-1.13941	0.600883
A_23_P123022	YWHAG	1.31799	0.00354		A_23_P123022	YWHAG	1.24111	1.24111	0.0336967		A_23_P126706	ANGPTL1	1.14059	1.14059	0.87462
A_23_P123022	YWHAG	1.23777	0.018		FALSE	FALSE	FALSE	FALSE	FALSE		A_24_P162485	ANK1	0.661947	-1.5107	0.000473333
A_23_P123022	YWHAG	1.16756	0.07955		FALSE	FALSE	FALSE	FALSE	FALSE		A_23_P202269	ANK3	1.19774	1.19774	0.0357533
A_23_P123060	ITGB8	1.27463	0.76466		A_23_P123060	ITGB8	1.11909	1.11909	0.89351		A_23_P370544	ANKAR	1.80286	1.80286	0.253117
A_23_P123060	ITGB8	1.04106	0.958		FALSE	FALSE	FALSE	FALSE	FALSE		A_23_P207620	ANKFY1	0.843143	-1.18604	0.0448733
A_23_P123060	ITGB8	1.04157	0.95787		FALSE	FALSE	FALSE	FALSE	FALSE		A_24_P303145	ANKH	0.56712	-1.7633	0.00148412
A_23_P123172	OR2A9P	1.47865	0.0038		A_23_P123172	OR2A9P	1.34608	1.34608	0.0330533		A_23_P10858	ANKLE2	1.10195	1.10195	0.302673
A_23_P123172	OR2A9P	1.25077	0.0661		FALSE	FALSE	FALSE	FALSE	FALSE		A_24_P940863	ANKMY1	1.06653	1.06653	0.63999
A_23_P123172	OR2A9P	1.30882	0.02926		FALSE	FALSE	FALSE	FALSE	FALSE		A_32_P82403	ANKRD11	1.1821	1.1821	0.0494467
A_23_P123193	ACTR3B	0.75967	0.00234		A_23_P123193	ACTR3B	0.76034	-1.3152	0.00267333		A_23_P130293	ANKRD12	1.03199	1.03199	0.727073
A_23_P123193	ACTR3B	0.74434	0.00097		FALSE	FALSE	FALSE	FALSE	FALSE		A_23_P114616	ANKRD13C	1.02651	1.02651	0.769273
A_23_P123193	ACTR3B	0.77701	0.00471		FALSE	FALSE	FALSE	FALSE	FALSE		A_24_P188116	ANKRD2	1.41681	1.41681	0.00343333
A_23_P123228	SLC26A3	1.148	0.86762		A_23_P123228	SLC26A3	0.9542	-1.048	0.856157		A_32_P66222	ANKRD20A2	0.258	-3.87597	2.90097e-19
A_23_P123228	SLC26A3	0.83158	0.822		FALSE	FALSE	FALSE	FALSE	FALSE		A_23_P305120	ANKRD23	1.14112	1.14112	0.192883
A_23_P123228	SLC26A3	0.88302	0.87885		FALSE	FALSE	FALSE	FALSE	FALSE		A_23_P115597	ANKRD26	0.672877	-1.48616	0.00013578
A_23_P123276	FZD6	0.91286	0.38805		A_23_P123276	FZD6	0.891873	-1.12124	0.283577		A_23_P97123	ANKRD26L1	0.825453	-1.21146	0.174393
A_23_P123276	FZD6	0.8821	0.232		FALSE	FALSE	FALSE	FALSE	FALSE		A_23_P144684	ANKRD32	0.767047	-1.3037	0.00445667
A_23_P123276	FZD6	0.88066	0.23068		FALSE	FALSE	FALSE	FALSE	FALSE		A_23_P325690	ANKRD35	0.576547	-1.73446	0.394887
A_23_P123315	BC067244	0.85921	5.05812e-06		A_23_P123315	BC067244	0.831357	-1.20285	1.68657e-06		A_23_P253622	ANKRD36B	0.51614	-1.93746	9.63329e-08
A_23_P123315	BC067244	0.81203	2.52e-10		FALSE	FALSE	FALSE	FALSE	FALSE		A_24_P357572	ANKRD42	1.0465	1.0465	0.614843
A_23_P123315	BC067244	0.82283	1.33163e-09		FALSE	FALSE	FALSE	FALSE	FALSE		A_23_P209347	ANKRD44	0.619453	-1.61433	0.000721257
A_23_P123343	NUDCD1	0.92019	0.02361		A_23_P123343	NUDCD1	0.915757	-1.09199	0.0438733		A_24_P307498	ANKRD45	7.0549	7.0549	0.30791
A_23_P123343	NUDCD1	0.8848	0.00068		FALSE	FALSE	FALSE	FALSE	FALSE		A_23_P94095	ANKRD46	1.25981	1.25981	0.05122
A_23_P123343	NUDCD1	0.94228	0.10733		FALSE	FALSE	FALSE	FALSE	FALSE		A_23_P24365	ANKRD49	1.0136	1.0136	0.875523
A_23_P12336	PRMT6	1.17339	0.06082		A_23_P12336	PRMT6	1.15754	1.15754	0.0893333		A_23_P156748	ANKS1A	1.18063	1.18063	0.0588433
A_23_P12336	PRMT6	1.13615	0.132		FALSE	FALSE	FALSE	FALSE	FALSE		A_24_P358400	ANKS6	0.91818	-1.08911	0.37193
A_23_P12336	PRMT6	1.16307	0.07518		FALSE	FALSE	FALSE	FALSE	FALSE		A_23_P356684	ANLN	0.576547	-1.73446	2.0553e-10
A_23_P123424	CHRNB3	1.70664	1.37793e-06		A_23_P123424	CHRNB3	1.71917	1.71917	8.57872e-07		A_23_P409093	ANO4	0.922143	-1.08443	0.885277
A_23_P123424	CHRNB3	1.75666	2.41e-07		FALSE	FALSE	FALSE	FALSE	FALSE		A_23_P3242	ANP32A	1.04085	1.04085	0.661197
A_23_P123424	CHRNB3	1.69422	9.54686e-07		FALSE	FALSE	FALSE	FALSE	FALSE		A_23_P170733	ANTXR2	1.79042	1.79042	0.01812
A_23_P123522	FAM86C	0.92844	0.52284		A_23_P123522	FAM86C	0.956147	-1.04586	0.69848		A_23_P1170	ANUBL1	0.798863	-1.25178	0.3625
A_23_P123522	FAM86C	0.95749	0.698		FALSE	FALSE	FALSE	FALSE	FALSE		A_23_P60009	ANXA13	0.833367	-1.19995	0.835503
A_23_P123522	FAM86C	0.98251	0.8746		FALSE	FALSE	FALSE	FALSE	FALSE		A_23_P426305	AOC3	0.980067	-1.02034	0.730373
A_23_P123582	IPPK	1.6986	6.85681e-10		A_23_P123582	IPPK	1.67057	1.67057	1.9772e-09		A_23_P318208	AP1G1	1.32533	1.32533	0.00141333
A_23_P123582	IPPK	1.66429	1.9e-09		FALSE	FALSE	FALSE	FALSE	FALSE		A_23_P351695	AP1GBP1	1.00726	1.00726	0.801177
A_23_P123582	IPPK	1.64883	3.34591e-09		FALSE	FALSE	FALSE	FALSE	FALSE		A_23_P385295	AP1S3	0.577867	-1.7305	8.02531e-05
A_23_P123622	NPR2	0.70125	0.51513		A_23_P123622	NPR2	1.04608	1.04608	0.393237		A_24_P64039	AP3M2	0.881827	-1.13401	0.200053
A_23_P123622	NPR2	1.66408	0.13		FALSE	FALSE	FALSE	FALSE	FALSE		A_24_P367749	AP3S2	1.05857	1.05857	0.62196
A_23_P123622	NPR2	0.7729	0.53458		FALSE	FALSE	FALSE	FALSE	FALSE		A_23_P160729	AP4B1	1.59771	1.59771	1.40572e-08
A_23_P123848	DAB2IP	1.07241	0.38301		A_23_P123848	DAB2IP	1.06301	1.06301	0.45395		A_24_P401645	AP4S1	1.73923	1.73923	6.32716e-07
A_23_P123848	DAB2IP	1.07618	0.359		FALSE	FALSE	FALSE	FALSE	FALSE		A_23_P1998	APBB1	1.44799	1.44799	0.0113767
A_23_P123848	DAB2IP	1.04045	0.61984		FALSE	FALSE	FALSE	FALSE	FALSE		A_24_P234701	APBB2	0.847903	-1.17938	0.268617
A_23_P123905	EXOSC3	1.00028	0.99716		A_23_P123905	EXOSC3	1.00558	1.00558	0.86683		A_23_P70213	APC	0.81471	-1.22743	3.76629e-07
A_23_P123905	EXOSC3	0.9885	0.881		FALSE	FALSE	FALSE	FALSE	FALSE		A_23_P101905	APC2	1.02096	1.02096	0.53984
A_23_P123905	EXOSC3	1.02797	0.72233		FALSE	FALSE	FALSE	FALSE	FALSE		A_23_P203255	API5	1.14152	1.14152	0.211713
A_23_P124035	MRPL14	0.87813	0.09606		A_23_P124035	MRPL14	0.869767	-1.14973	0.0803967		A_23_P27983	APLP1	0.616803	-1.62126	4.00862e-06
A_23_P124035	MRPL14	0.87557	0.0949		FALSE	FALSE	FALSE	FALSE	FALSE		A_23_P54770	APOB48R	0.533093	-1.87584	0.000393333
A_23_P124035	MRPL14	0.8556	0.05023		FALSE	FALSE	FALSE	FALSE	FALSE		A_24_P942933	APOBEC3G	0.262463	-3.81006	0.0161167
A_23_P124108	ITGAM	0.7719	0.32886		A_23_P124108	ITGAM	0.811687	-1.232	0.325213		A_23_P164650	APOE	1.39227	1.39227	2.04956e-08
A_23_P124108	ITGAM	0.81706	0.274		FALSE	FALSE	FALSE	FALSE	FALSE		A_23_P29237	APOL3	1.28542	1.28542	0.0267333
A_23_P124108	ITGAM	0.8461	0.37278		FALSE	FALSE	FALSE	FALSE	FALSE		A_24_P7594	APOL6	0.840967	-1.18911	0.159137
A_23_P124252	CAMK1D	0.65482	0.00029		A_23_P124252	CAMK1D	0.687057	-1.45548	0.00066		A_23_P136986	APOOL	1.89001	1.89001	8.07839e-11
A_23_P124252	CAMK1D	0.71198	0.00124		FALSE	FALSE	FALSE	FALSE	FALSE		A_23_P207280	APPBP2	1.24865	1.24865	0.03851
A_23_P124252	CAMK1D	0.69437	0.00045		FALSE	FALSE	FALSE	FALSE	FALSE		A_23_P372834	AQP1	0.787557	-1.26975	0.00755333
A_23_P124327	NSD1	1.17564	0.05729		A_23_P124327	NSD1	1.17466	1.17466	0.06084		A_23_P417974	AQP11	0.984543	-1.0157	0.452343
A_23_P124327	NSD1	1.1718	0.0634		FALSE	FALSE	FALSE	FALSE	FALSE		A_23_P105184	ARAP1	1.23881	1.23881	0.0183
A_23_P124327	NSD1	1.17655	0.06183		FALSE	FALSE	FALSE	FALSE	FALSE		A_23_P365738	ARC	0.90556	-1.10429	0.858987
A_23_P124384	SHOX2	0.62876	0.15694		A_23_P124384	SHOX2	1.19106	1.19106	0.379597		A_23_P203103	ARCN1	1.03358	1.03358	0.697653
A_23_P124384	SHOX2	1.94862	9e-05		FALSE	FALSE	FALSE	FALSE	FALSE		A_23_P148546	ARD1A	0.8267	-1.20963	0.0489633
A_23_P124384	SHOX2	0.99581	0.98176		FALSE	FALSE	FALSE	FALSE	FALSE		A_23_P155890	ARD1B	0.820497	-1.21877	0.09864
A_23_P124402	HTR3C	6.26141	0.00035		A_23_P124402	HTR3C	3.02367	3.02367	0.461347		A_23_P259071	AREG	0.64375	-1.5534	0.000496667
A_23_P124402	HTR3C	1.74507	0.439		FALSE	FALSE	FALSE	FALSE	FALSE		A_24_P566891	ARF1	1.06302	1.06302	0.539313
A_23_P124402	HTR3C	1.06454	0.94469		FALSE	FALSE	FALSE	FALSE	FALSE		A_23_P48691	ARF6	1.12847	1.12847	0.197257
A_23_P124456	PDE4D	0.99497	0.96289		A_23_P124456	PDE4D	1.00938	1.00938	0.904907		A_24_P166094	ARFIP1	1.00048	1.00048	0.918947
A_23_P124456	PDE4D	1.00968	0.927		FALSE	FALSE	FALSE	FALSE	FALSE		A_23_P314070	ARHGAP1	0.72104	-1.38689	0.000323333
A_23_P124456	PDE4D	1.02349	0.82483		FALSE	FALSE	FALSE	FALSE	FALSE		A_23_P136805	ARHGAP11A	0.60438	-1.65459	8.30544e-09
A_23_P124486	PTPN9	1.19329	0.08728		A_23_P124486	PTPN9	1.20619	1.20619	0.06932		A_32_P162250	ARHGAP18	0.813813	-1.22878	0.0176333
A_23_P124486	PTPN9	1.21398	0.0614		FALSE	FALSE	FALSE	FALSE	FALSE		A_23_P75310	ARHGAP22	1.63395	1.63395	0.0595833
A_23_P124486	PTPN9	1.21131	0.05928		FALSE	FALSE	FALSE	FALSE	FALSE		A_32_P72067	ARHGAP24	0.59	-1.69492	7.38469e-05
A_23_P124542	CR2	1.42502	0.00709		A_23_P124542	CR2	1.5393	1.5393	0.00402		A_23_P142974	ARHGAP25	1.86116	1.86116	0.0548734
A_23_P124542	CR2	1.7553	2e-05		FALSE	FALSE	FALSE	FALSE	FALSE		A_24_P28165	ARHGAP26	0.861723	-1.16047	0.11062
A_23_P124542	CR2	1.43758	0.00495		FALSE	FALSE	FALSE	FALSE	FALSE		A_23_P141335	ARHGAP27	1.15576	1.15576	0.121253
A_23_P124585	ZNF93	1.00468	0.96609		A_23_P124585	ZNF93	1.06889	1.06889	0.642343		A_24_P579356	ARHGAP28	0.72799	-1.37365	0.0199833
A_23_P124585	ZNF93	1.01197	0.898		FALSE	FALSE	FALSE	FALSE	FALSE		A_24_P333571	ARHGAP29	0.53348	-1.87448	3.37466e-05
A_23_P124585	ZNF93	1.19003	0.06294		FALSE	FALSE	FALSE	FALSE	FALSE		A_23_P48535	ARHGAP5	0.934143	-1.0705	0.528117
A_23_P124642	RASGRP1	0.48859	0.18211		A_23_P124642	RASGRP1	0.477847	-2.09272	0.133327		A_23_P64661	ARHGAP9	1.1177	1.1177	0.891617
A_23_P124642	RASGRP1	0.38409	0.0433		FALSE	FALSE	FALSE	FALSE	FALSE		A_24_P366994	ARHGDIA	0.831487	-1.20267	0.13062
A_23_P124642	RASGRP1	0.56086	0.17457		FALSE	FALSE	FALSE	FALSE	FALSE		A_23_P216282	ARHGEF10	0.739433	-1.35239	0.02185
A_23_P124742	CHKA	1.17653	0.0437		A_23_P124742	CHKA	1.16976	1.16976	0.05967		A_23_P386	ARHGEF10L	2.00457	2.00457	4.2834e-08
A_23_P124742	CHKA	1.1958	0.0272		FALSE	FALSE	FALSE	FALSE	FALSE		A_23_P426809	ARHGEF11	1.15257	1.15257	0.154627
A_23_P124742	CHKA	1.13695	0.10811		FALSE	FALSE	FALSE	FALSE	FALSE		A_23_P76015	ARHGEF17	0.820213	-1.2192	0.04067
A_23_P12477	SCMH1	1.12694	0.27002		A_23_P12477	SCMH1	1.15129	1.15129	0.200663		A_23_P143885	ARHGEF3	1.04548	1.04548	0.58992
A_23_P12477	SCMH1	1.16111	0.171		FALSE	FALSE	FALSE	FALSE	FALSE		A_23_P253221	ARHGEF4	0.979873	-1.02054	0.820477
A_23_P12477	SCMH1	1.16581	0.16097		FALSE	FALSE	FALSE	FALSE	FALSE		A_23_P85024	ARHGEF6	1.03333	1.03333	0.923143
A_23_P124892	KISS1	0.96065	0.80564		A_23_P124892	KISS1	1.01323	1.01323	0.564797		A_23_P217872	ARID1A	1.14554	1.14554	0.224793
A_23_P124892	KISS1	1.15999	0.321		FALSE	FALSE	FALSE	FALSE	FALSE		A_23_P70701	ARID1B	1.37531	1.37531	0.000646667
A_23_P124892	KISS1	0.91904	0.56775		FALSE	FALSE	FALSE	FALSE	FALSE		A_32_P74955	ARID2	1.00926	1.00926	0.76295
A_23_P124927	RGS14	1.08599	0.49827		A_23_P124927	RGS14	1.06565	1.06565	0.607747		A_23_P117515	ARID4A	0.814517	-1.22772	0.0450433
A_23_P124927	RGS14	1.08654	0.486		FALSE	FALSE	FALSE	FALSE	FALSE		A_23_P97871	ARID5B	1.27151	1.27151	0.0451967
A_23_P124927	RGS14	1.02442	0.83897		FALSE	FALSE	FALSE	FALSE	FALSE		A_24_P378202	ARL11	1.51332	1.51332	5.9642e-06
A_23_P124946	CMYA5	1.09933	0.92285		A_23_P124946	CMYA5	1.05325	1.05325	0.9383		A_23_P92161	ARL14	1.74135	1.74135	0.0546467
A_23_P124946	CMYA5	0.96936	0.973		FALSE	FALSE	FALSE	FALSE	FALSE		A_24_P303199	ARL15	0.65761	-1.52066	0.157957
A_23_P124946	CMYA5	1.09107	0.91905		FALSE	FALSE	FALSE	FALSE	FALSE		A_24_P579826	ARL17	0.89416	-1.11837	0.259727
A_23_P12503	NUP133	0.98368	0.84522		A_23_P12503	NUP133	0.983873	-1.01639	0.659373		A_23_P98252	ARL2	0.620663	-1.61118	8.83218e-07
A_23_P12503	NUP133	0.93561	0.428		FALSE	FALSE	FALSE	FALSE	FALSE		A_23_P63711	ARL3	1.03622	1.03622	0.6566
A_23_P12503	NUP133	1.03233	0.7049		FALSE	FALSE	FALSE	FALSE	FALSE		A_23_P317620	ARL4C	1.59352	1.59352	3.02264e-05
A_23_P125056	BAI1	1.56676	0.00258		A_23_P125056	BAI1	1.65826	1.65826	0.00104333		A_24_P165595	ARL5A	0.8305	-1.20409	0.0662233
A_23_P125056	BAI1	1.70913	0.00024		FALSE	FALSE	FALSE	FALSE	FALSE		A_23_P378588	ARL5B	1.16463	1.16463	0.11717
A_23_P125056	BAI1	1.69889	0.00031		FALSE	FALSE	FALSE	FALSE	FALSE		A_24_P257348	ARL6IP5	0.875623	-1.14204	0.100887
A_23_P125109	A_23_P125109	1.70352	4.69627e-07		A_23_P125109	A_23_P125109	1.71156	1.71156	6.39466e-07		A_23_P28169	ARL6IP6	0.72008	-1.38873	0.00109
A_23_P125109	A_23_P125109	1.7615	1.24e-07		FALSE	FALSE	FALSE	FALSE	FALSE		A_23_P385217	ARL8B	1.18668	1.18668	0.0443933
A_23_P125109	A_23_P125109	1.66967	1.32477e-06		FALSE	FALSE	FALSE	FALSE	FALSE		A_23_P15375	ARMC7	1.09725	1.09725	0.292207
A_23_P125157	NFATC2IP	0.68098	0.00024		A_23_P125157	NFATC2IP	0.628447	-1.59122	8.67668e-05		A_23_P29784	ARMC8	0.895987	-1.11609	0.230093
A_23_P125157	NFATC2IP	0.63057	2e-05		FALSE	FALSE	FALSE	FALSE	FALSE		A_23_P22682	ARMCX1	1.61323	1.61323	0.0285333
A_23_P125157	NFATC2IP	0.57379	3.00278e-07		FALSE	FALSE	FALSE	FALSE	FALSE		A_24_P23411	ARMCX3	2.08218	2.08218	0.208747
A_23_P125233	CNN1	1.26191	0.77585		A_23_P125233	CNN1	1.08948	1.08948	0.92098		A_24_P374375	ARMCX4	1.11244	1.11244	0.899627
A_23_P125233	CNN1	0.9969	0.997		FALSE	FALSE	FALSE	FALSE	FALSE		A_23_P85188	ARMCX5	1.49732	1.49732	1.04781e-06
A_23_P125233	CNN1	1.00962	0.99009		FALSE	FALSE	FALSE	FALSE	FALSE		A_23_P62351	ARMCX6	1.39046	1.39046	0.30878
A_23_P12526	TP53BP2	1.07386	0.42322		A_23_P12526	TP53BP2	1.05553	1.05553	0.55097		A_24_P93309	ARMETL1	1.17291	1.17291	0.631903
A_23_P12526	TP53BP2	1.05798	0.528		FALSE	FALSE	FALSE	FALSE	FALSE		A_24_P391568	ARNT	1.0631	1.0631	0.506043
A_23_P12526	TP53BP2	1.03474	0.70169		FALSE	FALSE	FALSE	FALSE	FALSE		A_23_P53345	ARNTL2	0.605593	-1.65127	0.00334333
A_23_P125265	KPNA2	0.82057	0.01176		A_23_P125265	KPNA2	0.806217	-1.24036	0.00694		A_23_P121447	ARPM1	2.20646	2.20646	0.000873333
A_23_P125265	KPNA2	0.793	0.00347		FALSE	FALSE	FALSE	FALSE	FALSE		A_24_P274615	ARRDC3	1.98759	1.98759	1.28693e-09
A_23_P125265	KPNA2	0.80508	0.00559		FALSE	FALSE	FALSE	FALSE	FALSE		A_23_P255436	ARSA	1.01334	1.01334	0.830353
A_23_P125303	IGSF1	53.5992	4.37312e-34		A_23_P125303	IGSF1	18.4859	18.4859	0.60026		A_23_P4161	ARSG	0.889367	-1.1244	0.296123
A_23_P125303	IGSF1	0.82078	0.835		FALSE	FALSE	FALSE	FALSE	FALSE		A_23_P213298	ARSJ	0.658743	-1.51804	4.71111e-06
A_23_P125303	IGSF1	1.03758	0.96578		FALSE	FALSE	FALSE	FALSE	FALSE		A_24_P251040	ARTN	1.46015	1.46015	0.0435833
A_23_P125451	PTPRC	1.24446	0.44676		A_23_P125451	PTPRC	1.10291	1.10291	0.657843		A_24_P919920	ARV1	0.817623	-1.22306	0.21564
A_23_P125451	PTPRC	0.94486	0.848		FALSE	FALSE	FALSE	FALSE	FALSE		A_24_P416961	ARVCF	1.21688	1.21688	0.0338933
A_23_P125451	PTPRC	1.11941	0.67877		FALSE	FALSE	FALSE	FALSE	FALSE		A_24_P928637	ASAH1	1.08474	1.08474	0.458663
A_23_P125596	RPS6KA6	1.59039	2.60333e-06		A_23_P125596	RPS6KA6	1.5249	1.5249	2.03178e-05		A_23_P71526	ASAP1	0.87888	-1.13781	0.240743
A_23_P125596	RPS6KA6	1.51707	8.35e-06		FALSE	FALSE	FALSE	FALSE	FALSE		A_23_P202510	ASB13	1.52549	1.52549	1.96896e-05
A_23_P125596	RPS6KA6	1.46724	5e-05		FALSE	FALSE	FALSE	FALSE	FALSE		A_23_P155265	ASB14	1.14161	1.14161	0.876963
A_23_P125686	INGX	0.4438	0.06721		A_23_P125686	INGX	0.645323	-1.54961	0.26914		A_24_P56837	ASB16	1.9236	1.9236	2.0693e-08
A_23_P125686	INGX	0.87808	0.632		FALSE	FALSE	FALSE	FALSE	FALSE		A_23_P205370	ASB2	3.13431	3.13431	0.12219
A_23_P125686	INGX	0.61409	0.10821		FALSE	FALSE	FALSE	FALSE	FALSE		A_23_P144326	ASB5	0.92559	-1.08039	0.90833
A_23_P125809	ZCCHC12	0.75729	0.60677		A_23_P125809	ZCCHC12	0.557377	-1.79412	0.338747		A_23_P158059	ASB6	1.10944	1.10944	0.28353
A_23_P125809	ZCCHC12	0.44737	0.193		FALSE	FALSE	FALSE	FALSE	FALSE		A_24_P155791	ASB7	1.1928	1.1928	0.207697
A_23_P125809	ZCCHC12	0.46747	0.21647		FALSE	FALSE	FALSE	FALSE	FALSE		A_24_P643587	ASB8	0.960053	-1.04161	0.690977
A_23_P126037	RLF	1.01816	0.84087		A_23_P126037	RLF	1.04437	1.04437	0.636333		A_23_P382654	ASCC3	0.763103	-1.31044	0.00840667
A_23_P126037	RLF	1.06351	0.493		FALSE	FALSE	FALSE	FALSE	FALSE		A_32_P171061	ASCL2	0.51117	-1.9563	4.36777e-07
A_23_P126037	RLF	1.05143	0.57513		FALSE	FALSE	FALSE	FALSE	FALSE		A_23_P2083	ASCL3	0.835307	-1.19717	0.858413
A_23_P126075	KCNK1	1.29846	0.12739		A_23_P126075	KCNK1	1.49774	1.49774	0.11399		A_24_P112087	ASF1A	1.41929	1.41929	0.00523667
A_23_P126075	KCNK1	1.98998	1e-05		FALSE	FALSE	FALSE	FALSE	FALSE		A_23_P118722	ASGR1	1.44854	1.44854	0.201293
A_23_P126075	KCNK1	1.20479	0.21457		FALSE	FALSE	FALSE	FALSE	FALSE		A_23_P255535	ASMT	0.502657	-1.98943	0.321147
A_23_P126103	CTH	1.23159	0.02476		A_23_P126103	CTH	1.20632	1.20632	0.05476		A_32_P232747	ASNS	1.35298	1.35298	0.45605
A_23_P126103	CTH	1.22903	0.0267		FALSE	FALSE	FALSE	FALSE	FALSE		A_24_P295245	ASPH	1.58312	1.58312	9.33333e-05
A_23_P126103	CTH	1.15835	0.11282		FALSE	FALSE	FALSE	FALSE	FALSE		A_23_P52017	ASPM	0.644863	-1.55072	3.91334e-07
A_23_P126120	CENPL	0.51942	3.97326e-12		A_23_P126120	CENPL	0.52236	-1.91439	4.88908e-12		A_23_P216429	ASPN	1.13997	1.13997	0.87501
A_23_P126120	CENPL	0.52119	3.38e-12		FALSE	FALSE	FALSE	FALSE	FALSE		A_24_P359771	ASXL2	1.10861	1.10861	0.253427
A_23_P126120	CENPL	0.52647	7.31398e-12		FALSE	FALSE	FALSE	FALSE	FALSE		A_23_P71213	ASZ1	0.9375	-1.06667	0.902997
A_23_P126186	DEGS1	1.38516	0.00012		A_23_P126186	DEGS1	1.39196	1.39196	9e-05		A_23_P75288	ATAD1	1.03258	1.03258	0.759243
A_23_P126186	DEGS1	1.39117	9e-05		FALSE	FALSE	FALSE	FALSE	FALSE		A_23_P216068	ATAD2	0.693013	-1.44297	2.27189e-16
A_23_P126186	DEGS1	1.39955	6e-05		FALSE	FALSE	FALSE	FALSE	FALSE		A_32_P191004	ATAD2B	1.11284	1.11284	0.235173
A_23_P126197	SFRS4	0.77141	0.00952		A_23_P126197	SFRS4	0.75592	-1.32289	0.00574		A_23_P302750	ATAD3B	0.659897	-1.51539	0.00147
A_23_P126197	SFRS4	0.73933	0.00257		FALSE	FALSE	FALSE	FALSE	FALSE		A_23_P318486	ATAD3C	1.38632	1.38632	0.0164667
A_23_P126197	SFRS4	0.75702	0.00513		FALSE	FALSE	FALSE	FALSE	FALSE		A_23_P118894	ATAD4	0.8459	-1.18217	0.06812
A_23_P126266	HLX	0.69287	0.48902		A_23_P126266	HLX	1.00157	1.00157	0.508557		A_24_P128145	ATF2	0.642	-1.55763	2.00293e-05
A_23_P126266	HLX	0.82081	0.695		FALSE	FALSE	FALSE	FALSE	FALSE		A_23_P34915	ATF3	1.69782	1.69782	1.10451e-08
A_23_P126266	HLX	1.49104	0.34165		FALSE	FALSE	FALSE	FALSE	FALSE		A_24_P307065	ATF4C	1.38777	1.38777	0.00128333
A_23_P126313	ADCY10	1.21438	0.67769		A_23_P126313	ADCY10	2.1125	2.1125	0.240473		A_23_P129466	ATF7IP2	0.979483	-1.02095	0.762847
A_23_P126313	ADCY10	2.59653	0.0186		FALSE	FALSE	FALSE	FALSE	FALSE		A_23_P18901	ATG12	1.03512	1.03512	0.70029
A_23_P126313	ADCY10	2.5266	0.02513		FALSE	FALSE	FALSE	FALSE	FALSE		A_23_P36305	ATG16L2	0.536713	-1.86319	2.79825e-10
A_23_P126605	TMOD4	0.27934	0.00581		A_23_P126605	TMOD4	0.42915	-2.33019	0.02698		A_23_P88163	ATG2B	1.25127	1.25127	0.04563
A_23_P126605	TMOD4	0.39065	0.00154		FALSE	FALSE	FALSE	FALSE	FALSE		A_23_P502488	ATG4C	0.907043	-1.10248	0.329777
A_23_P126605	TMOD4	0.61746	0.07359		FALSE	FALSE	FALSE	FALSE	FALSE		A_24_P175059	ATG5	1.10853	1.10853	0.295553
A_23_P126706	ANGPTL1	1.29606	0.74955		A_23_P126706	ANGPTL1	1.14059	1.14059	0.87462		A_23_P143987	ATG7	0.938753	-1.06524	0.466393
A_23_P126706	ANGPTL1	1.0713	0.929		FALSE	FALSE	FALSE	FALSE	FALSE		A_32_P379379	ATG9B	1.21263	1.21263	0.59513
A_23_P126706	ANGPTL1	1.05441	0.94531		FALSE	FALSE	FALSE	FALSE	FALSE		A_23_P88351	ATL1	1.46491	1.46491	0.000146667
A_23_P126790	SARS	0.94344	0.47746		A_23_P126790	SARS	0.925843	-1.0801	0.35494		A_23_P209619	ATL2	1.10069	1.10069	0.25106
A_23_P126790	SARS	0.92506	0.341		FALSE	FALSE	FALSE	FALSE	FALSE		A_32_P78295	ATOH7	1.19812	1.19812	0.833657
A_23_P126790	SARS	0.90903	0.24636		FALSE	FALSE	FALSE	FALSE	FALSE		A_23_P142878	ATOH8	0.8262	-1.21036	0.23986
A_23_P126825	SLC16A1	1.43475	5e-05		A_23_P126825	SLC16A1	1.37276	1.37276	0.000613333		A_23_P170280	ATP10D	1.59674	1.59674	0.0130267
A_23_P126825	SLC16A1	1.31165	0.00154		FALSE	FALSE	FALSE	FALSE	FALSE		A_24_P161973	ATP11A	0.999353	-1.00065	0.856007
A_23_P126825	SLC16A1	1.37189	0.00025		FALSE	FALSE	FALSE	FALSE	FALSE		A_23_P155185	ATP13A3	0.731563	-1.36694	0.00611333
A_23_P126844	TNFRSF25	1.22456	0.02425		A_23_P126844	TNFRSF25	1.23325	1.23325	0.0310933		A_23_P62932	ATP1B1	1.01835	1.01835	0.82326
A_23_P126844	TNFRSF25	1.29602	0.00397		FALSE	FALSE	FALSE	FALSE	FALSE		A_24_P174346	ATP5G3	0.552807	-1.80895	2.48144e-07
A_23_P126844	TNFRSF25	1.17918	0.06506		FALSE	FALSE	FALSE	FALSE	FALSE		A_23_P146058	ATP6V1C1	1.70963	1.70963	6.65757e-09
A_23_P126908	TNFRSF14	0.97701	0.84992		A_23_P126908	TNFRSF14	0.922653	-1.08383	0.4868		A_23_P143047	ATP6V1E2	1.0851	1.0851	0.371493
A_23_P126908	TNFRSF14	0.90727	0.36		FALSE	FALSE	FALSE	FALSE	FALSE		A_23_P217737	ATP7A	1.62751	1.62751	3.04551e-05
A_23_P126908	TNFRSF14	0.88368	0.25048		FALSE	FALSE	FALSE	FALSE	FALSE		A_23_P380614	ATP9A	1.07262	1.07262	0.410477
A_23_P126970	TIMM17A	0.74848	0.00063		A_23_P126970	TIMM17A	0.76405	-1.30881	0.00169667		A_23_P10500	ATP9B	0.659303	-1.51675	0.0149167
A_23_P126970	TIMM17A	0.77769	0.00325		FALSE	FALSE	FALSE	FALSE	FALSE		A_24_P919899	ATPAF1	0.73314	-1.364	0.00402333
A_23_P126970	TIMM17A	0.76598	0.00121		FALSE	FALSE	FALSE	FALSE	FALSE		A_23_P344884	ATPGD1	0.885083	-1.12984	0.425363
A_23_P127002	THNSL1	1.38573	0.00958		A_23_P127002	THNSL1	1.25512	1.25512	0.17509		A_23_P136058	ATR	0.8476	-1.1798	0.04202
A_23_P127002	THNSL1	1.30243	0.0155		FALSE	FALSE	FALSE	FALSE	FALSE		A_24_P53600	ATRN	1.26594	1.26594	0.00883
A_23_P127002	THNSL1	1.07721	0.50019		FALSE	FALSE	FALSE	FALSE	FALSE		A_24_P294842	ATXN1	1.22115	1.22115	0.0395733
A_23_P127054	PANK1	0.73952	0.00322		A_23_P127054	PANK1	0.767953	-1.30216	0.0111067		A_24_P930507	ATXN2	1.20842	1.20842	0.34574
A_23_P127054	PANK1	0.7413	0.00085		FALSE	FALSE	FALSE	FALSE	FALSE		A_24_P13595	ATXN3	1.06197	1.06197	0.62448
A_23_P127054	PANK1	0.82304	0.02925		FALSE	FALSE	FALSE	FALSE	FALSE		A_24_P25074	ATXN7	1.04845	1.04845	0.6353
A_23_P127079	PPRC1	1.154	0.08003		A_23_P127079	PPRC1	1.16841	1.16841	0.05847		A_32_P179740	ATXN7L1	1.12165	1.12165	0.171107
A_23_P127079	PPRC1	1.17109	0.0528		FALSE	FALSE	FALSE	FALSE	FALSE		A_23_P317200	ATXN7L2	0.940153	-1.06366	0.553593
A_23_P127079	PPRC1	1.18014	0.04258		FALSE	FALSE	FALSE	FALSE	FALSE		A_32_P80295	AU147416	1.0089	1.0089	0.71592
A_23_P127140	RAB11FIP2	1.05525	0.54124		A_23_P127140	RAB11FIP2	1.04356	1.04356	0.625883		A_24_P604496	AU148207	1.02918	1.02918	0.273787
A_23_P127140	RAB11FIP2	1.05082	0.561		FALSE	FALSE	FALSE	FALSE	FALSE		A_32_P33802	AU158345	1.44865	1.44865	0.52245
A_23_P127140	RAB11FIP2	1.0246	0.77541		FALSE	FALSE	FALSE	FALSE	FALSE		A_32_P97798	AU184995	0.88259	-1.13303	0.00537
A_23_P127153	U88048	0.52176	8.2568e-12		A_23_P127153	U88048	0.50511	-1.97977	3.01565e-12		A_23_P131866	AURKA	0.734833	-1.36085	0.00077
A_23_P127153	U88048	0.49321	1.33e-13		FALSE	FALSE	FALSE	FALSE	FALSE		A_23_P130182	AURKB	0.50565	-1.97765	3.51361e-11
A_23_P127153	U88048	0.50036	6.57155e-13		FALSE	FALSE	FALSE	FALSE	FALSE		A_23_P122906	AUTS2	0.863193	-1.15849	0.0907467
A_23_P127220	DNAJC12	0.58213	1.2216e-09		A_23_P127220	DNAJC12	0.585567	-1.70775	1.97548e-09		A_32_P98776	AV698803	1.3089	1.3089	0.338923
A_23_P127220	DNAJC12	0.58776	1.52e-09		FALSE	FALSE	FALSE	FALSE	FALSE		A_32_P34750	AV702101	1.26656	1.26656	0.544077
A_23_P127220	DNAJC12	0.58681	3.18483e-09		FALSE	FALSE	FALSE	FALSE	FALSE		A_32_P36709	AV707615	1.06605	1.06605	0.519147
A_23_P127231	FRAT1	0.94167	0.78614		A_23_P127231	FRAT1	0.821087	-1.2179	0.41657		A_32_P214969	AV722457	0.913513	-1.09467	0.353547
A_23_P127231	FRAT1	0.88127	0.452		FALSE	FALSE	FALSE	FALSE	FALSE		A_32_P123279	AV723427	0.442883	-2.25793	0.0133167
A_23_P127231	FRAT1	0.64032	0.01157		FALSE	FALSE	FALSE	FALSE	FALSE		A_24_P673968	AV741130	2.93025	2.93025	0.120457
A_23_P127233	SMNDC1	1.01908	0.82507		A_23_P127233	SMNDC1	1.00909	1.00909	0.916867		A_32_P16625	AV749257	0.410843	-2.43402	9.50072e-08
A_23_P127233	SMNDC1	1.00013	0.999		FALSE	FALSE	FALSE	FALSE	FALSE		A_32_P127501	AV753543	1.00352	1.00352	0.787617
A_23_P127233	SMNDC1	1.00807	0.92653		FALSE	FALSE	FALSE	FALSE	FALSE		A_32_P2605	AV756170	0.55543	-1.80041	0.22622
A_23_P12746	MRC1L1	0.84575	0.82114		A_23_P12746	MRC1L1	1.50015	1.50015	0.418957		A_23_P53257	AVIL	1.25604	1.25604	0.105403
A_23_P12746	MRC1L1	2.07531	0.0888		FALSE	FALSE	FALSE	FALSE	FALSE		A_23_P109133	AVP	1.37644	1.37644	0.0894233
A_23_P12746	MRC1L1	1.5794	0.34693		FALSE	FALSE	FALSE	FALSE	FALSE		A_32_P174374	AW002417	1.08129	1.08129	0.509573
A_23_P127467	EIF1AD	0.87416	0.10486		A_23_P127467	EIF1AD	0.88179	-1.13406	0.136147		A_24_P942528	AW089125	0.945503	-1.05764	0.09292
A_23_P127467	EIF1AD	0.87771	0.12		FALSE	FALSE	FALSE	FALSE	FALSE		A_32_P26956	AW090036	1.11355	1.11355	0.331553
A_23_P127467	EIF1AD	0.8935	0.18358		FALSE	FALSE	FALSE	FALSE	FALSE		A_24_P920484	AW169007	0.734423	-1.36161	0.10315
A_23_P127475	CCS	1.21725	0.04234		A_23_P127475	CCS	1.20798	1.20798	0.05263		A_24_P893130	AW204925	1.42958	1.42958	0.00232333
A_23_P127475	CCS	1.21255	0.048		FALSE	FALSE	FALSE	FALSE	FALSE		A_24_P577289	AW292854	0.746703	-1.33922	0.11213
A_23_P127475	CCS	1.19413	0.06755		FALSE	FALSE	FALSE	FALSE	FALSE		A_24_P937936	AW301937	1.09578	1.09578	0.915227
A_23_P127522	HYLS1	0.81511	0.0123		A_23_P127522	HYLS1	0.799843	-1.25024	0.00812667		A_32_P126222	AW302758	1.44325	1.44325	0.000178432
A_23_P127522	HYLS1	0.77651	0.00235		FALSE	FALSE	FALSE	FALSE	FALSE		A_24_P475689	AW361634	0.80812	-1.23744	0.193917
A_23_P127522	HYLS1	0.80791	0.00973		FALSE	FALSE	FALSE	FALSE	FALSE		A_32_P7783	AW377662	0.58267	-1.71624	6.9017e-07
A_23_P127525	ETS1	0.92668	0.94101		A_23_P127525	ETS1	0.807363	-1.2386	0.830357		A_32_P111658	AW378392	1.02197	1.02197	0.833827
A_23_P127525	ETS1	0.74916	0.776		FALSE	FALSE	FALSE	FALSE	FALSE		A_32_P98914	AW389821	0.538873	-1.85572	0.356923
A_23_P127525	ETS1	0.74625	0.77406		FALSE	FALSE	FALSE	FALSE	FALSE		A_24_P478745	AW411241	1.43963	1.43963	0.36973
A_23_P127557	KBTBD3	0.86364	0.30316		A_23_P127557	KBTBD3	0.926787	-1.079	0.44529		A_24_P943709	AW444553	0.793963	-1.2595	0.105263
A_23_P127557	KBTBD3	0.87624	0.285		FALSE	FALSE	FALSE	FALSE	FALSE		A_32_P93597	AW445156	1.0331	1.0331	0.710183
A_23_P127557	KBTBD3	1.04048	0.74771		FALSE	FALSE	FALSE	FALSE	FALSE		A_32_P201020	AW579481	0.899653	-1.11154	0.618363
A_23_P127596	MGC13053	0.68189	0.43562		A_23_P127596	MGC13053	0.682407	-1.4654	0.44016		A_24_P798218	AW582601	0.56522	-1.76922	0.248183
A_23_P127596	MGC13053	0.5477	0.226		FALSE	FALSE	FALSE	FALSE	FALSE		A_24_P911612	AW609040	0.906887	-1.10267	0.41535
A_23_P127596	MGC13053	0.81763	0.65886		FALSE	FALSE	FALSE	FALSE	FALSE		A_24_P465481	AW612629	0.371817	-2.6895	0.00784333
A_23_P127652	ZNF202	1.08962	0.31679		A_23_P127652	ZNF202	1.15894	1.15894	0.14021		A_32_P170104	AW751974	0.733163	-1.36395	0.0104633
A_23_P127652	ZNF202	1.15357	0.0901		FALSE	FALSE	FALSE	FALSE	FALSE		A_32_P139414	AW804491	0.789763	-1.2662	0.04216
A_23_P127652	ZNF202	1.23364	0.01374		FALSE	FALSE	FALSE	FALSE	FALSE		A_32_P128588	AW851396	0.36341	-2.75171	0.33534
A_23_P12767	CYP2C9	1.30432	0.74315		A_23_P12767	CYP2C9	1.15201	1.15201	0.864013		A_32_P38436	AW856073	0.970897	-1.02998	0.425847
A_23_P12767	CYP2C9	1.08243	0.918		FALSE	FALSE	FALSE	FALSE	FALSE		A_32_P230174	AW874684	1.46953	1.46953	0.00154667
A_23_P12767	CYP2C9	1.06929	0.93089		FALSE	FALSE	FALSE	FALSE	FALSE		A_32_P95672	AW875618	0.65956	-1.51616	0.10418
A_23_P127697	ENST00000331596	0.53766	0.38545		A_23_P127697	ENST00000331596	0.960693	-1.04091	0.553467		A_32_P146450	AW948903	1.36776	1.36776	0.00868333
A_23_P127697	ENST00000331596	1.30291	0.38		FALSE	FALSE	FALSE	FALSE	FALSE		A_32_P170206	AW966840	0.790343	-1.26527	0.316443
A_23_P127697	ENST00000331596	1.04151	0.89495		FALSE	FALSE	FALSE	FALSE	FALSE		A_24_P937265	AW975013	1.30358	1.30358	0.731813
A_23_P127781	SCGB1D1	0.70638	0.00111		A_23_P127781	SCGB1D1	0.69995	-1.42867	0.00086		A_32_P169550	AW977527	1.34671	1.34671	0.305803
A_23_P127781	SCGB1D1	0.68145	0.00028		FALSE	FALSE	FALSE	FALSE	FALSE		A_24_P924114	AW978428	1.04236	1.04236	0.0294133
A_23_P127781	SCGB1D1	0.71202	0.00119		FALSE	FALSE	FALSE	FALSE	FALSE		A_32_P199923	AX229882	0.692317	-1.44443	0.17414
A_23_P12784	FRAT2	0.96792	0.69127		A_23_P12784	FRAT2	0.961407	-1.04014	0.632913		A_23_P33511	AX721087	0.915597	-1.09218	0.34941
A_23_P12784	FRAT2	0.96878	0.697		FALSE	FALSE	FALSE	FALSE	FALSE		A_24_P810735	AX721128	1.66493	1.66493	1.74505e-05
A_23_P12784	FRAT2	0.94752	0.51047		FALSE	FALSE	FALSE	FALSE	FALSE		A_23_P148015	AXIN2	2.0257	2.0257	0.0341067
A_23_P127851	FXC1	0.79568	0.00571		A_23_P127851	FXC1	0.81938	-1.22043	0.02698		A_23_P121011	AXUD1	1.02782	1.02782	0.76416
A_23_P127851	FXC1	0.7985	0.0054		FALSE	FALSE	FALSE	FALSE	FALSE		A_24_P731352	AY010112	1.49319	1.49319	0.633993
A_23_P127851	FXC1	0.86396	0.06983		FALSE	FALSE	FALSE	FALSE	FALSE		A_24_P205074	AY033611	0.904987	-1.10499	0.275413
A_23_P127978	B3GNT6	0.70889	0.4772		A_23_P127978	B3GNT6	0.590417	-1.69372	0.296733		A_24_P845082	AY090769	1.10446	1.10446	0.320103
A_23_P127978	B3GNT6	0.53295	0.209		FALSE	FALSE	FALSE	FALSE	FALSE		A_24_P205427	AY129023	0.819683	-1.21998	0.0281433
A_23_P127978	B3GNT6	0.52941	0.204		FALSE	FALSE	FALSE	FALSE	FALSE		A_24_P801079	AY239294	1.12846	1.12846	0.33498
A_23_P128008	CCDC81	0.84587	0.57526		A_23_P128008	CCDC81	0.937717	-1.06642	0.439943		A_23_P152753	AY358101	0.98121	-1.01915	0.643233
A_23_P128008	CCDC81	0.8171	0.302		FALSE	FALSE	FALSE	FALSE	FALSE		A_24_P934455	AY358103	0.796877	-1.2549	0.10373
A_23_P128008	CCDC81	1.15018	0.44257		FALSE	FALSE	FALSE	FALSE	FALSE		A_24_P934345	AY358728	0.57717	-1.73259	0.000603358
A_23_P128084	ITGA7	1.01327	0.91237		A_23_P128084	ITGA7	1.06039	1.06039	0.632253		A_32_P24794	AY562498	1.18048	1.18048	0.23703
A_23_P128084	ITGA7	1.10324	0.396		FALSE	FALSE	FALSE	FALSE	FALSE		A_32_P162862	AY831680	1.00869	1.00869	0.632233
A_23_P128084	ITGA7	1.06467	0.58839		FALSE	FALSE	FALSE	FALSE	FALSE		A_24_P51805	AZI2	1.15391	1.15391	0.176687
A_23_P128147	TUBA1B	0.79194	0.00622		A_23_P128147	TUBA1B	0.818447	-1.22183	0.0253333		A_24_P88870	B3GALNT1	1.11594	1.11594	0.315673
A_23_P128147	TUBA1B	0.81518	0.0169		FALSE	FALSE	FALSE	FALSE	FALSE		A_23_P111171	B3GALT4	1.55543	1.55543	4.40716e-07
A_23_P128147	TUBA1B	0.84822	0.05288		FALSE	FALSE	FALSE	FALSE	FALSE		A_23_P35021	B3GALT6	1.00423	1.00423	0.877947
A_23_P12816	HELLS	0.60626	1.21394e-06		A_23_P12816	HELLS	0.617383	-1.61974	1.3818e-05		A_23_P86900	B3GNT1	0.813613	-1.22909	0.02084
A_23_P12816	HELLS	0.59109	2.4e-07		FALSE	FALSE	FALSE	FALSE	FALSE		A_23_P500956	B3GNT2	1.05652	1.05652	0.528767
A_23_P12816	HELLS	0.6548	4e-05		FALSE	FALSE	FALSE	FALSE	FALSE		A_23_P78980	B3GNT3	0.629837	-1.58771	1.77678e-07
A_23_P128192	PFDN5	1.1925	0.04167		A_23_P128192	PFDN5	1.17984	1.17984	0.05745		A_23_P127978	B3GNT6	0.590417	-1.69372	0.296733
A_23_P128192	PFDN5	1.18464	0.0474		FALSE	FALSE	FALSE	FALSE	FALSE		A_23_P331211	B4GALNT2	0.87851	-1.13829	0.346493
A_23_P128192	PFDN5	1.16239	0.08328		FALSE	FALSE	FALSE	FALSE	FALSE		A_32_P103945	B4GALT4	1.42095	1.42095	0.00014
A_23_P128215	SOCS2	1.0315	0.7412		A_23_P128215	SOCS2	1.01371	1.01371	0.860567		A_24_P365469	B4GALT5	1.55263	1.55263	1.82134e-06
A_23_P128215	SOCS2	1.01412	0.879		FALSE	FALSE	FALSE	FALSE	FALSE		A_24_P273063	BAALC	1.52199	1.52199	0.00416
A_23_P128215	SOCS2	0.99552	0.9615		FALSE	FALSE	FALSE	FALSE	FALSE		A_23_P71810	BAAT	1.11031	1.11031	0.901743
A_23_P128230	NR4A1	1.02684	0.75651		A_23_P128230	NR4A1	1.02269	1.02269	0.79601		A_24_P299034	BACH1	2.36295	2.36295	0.0043552
A_23_P128230	NR4A1	1.00156	0.985		FALSE	FALSE	FALSE	FALSE	FALSE		A_23_P356554	BAG2	1.24873	1.24873	0.0218267
A_23_P128230	NR4A1	1.03966	0.64652		FALSE	FALSE	FALSE	FALSE	FALSE		A_23_P47077	BAG3	1.19843	1.19843	0.0533733
A_23_P128246	FICD	0.66459	3e-05		A_23_P128246	FICD	0.678407	-1.47404	0.00016		A_23_P117928	BAHD1	0.999933	-1.00007	0.854567
A_23_P128246	FICD	0.70862	0.00042		FALSE	FALSE	FALSE	FALSE	FALSE		A_23_P125056	BAI1	1.65826	1.65826	0.00104333
A_23_P128246	FICD	0.66201	3e-05		FALSE	FALSE	FALSE	FALSE	FALSE		A_23_P61810	BAIAP2	0.97269	-1.02808	0.753757
A_23_P128281	KLRC3	1.27109	0.76902		A_23_P128281	KLRC3	1.08055	1.08055	0.912827		A_23_P166467	BAIAP2L2	1.25252	1.25252	0.771243
A_23_P128281	KLRC3	0.97592	0.975		FALSE	FALSE	FALSE	FALSE	FALSE		A_23_P52207	BAMBI	1.19719	1.19719	0.0642767
A_23_P128281	KLRC3	0.99465	0.99446		FALSE	FALSE	FALSE	FALSE	FALSE		A_23_P22263	BANP	1.63008	1.63008	3.03796e-07
A_23_P128396	RNF34	0.90278	0.24821		A_23_P128396	RNF34	0.905833	-1.10396	0.26359		A_23_P32279	BARX1	1.47271	1.47271	0.628453
A_23_P128396	RNF34	0.89792	0.219		FALSE	FALSE	FALSE	FALSE	FALSE		A_23_P13083	BARX2	0.882613	-1.133	0.1898
A_23_P128396	RNF34	0.9168	0.32356		FALSE	FALSE	FALSE	FALSE	FALSE		A_24_P641130	BAT2	0.709123	-1.41019	0.000616667
A_23_P128543	MED4	0.98396	0.86139		A_23_P128543	MED4	0.991877	-1.00819	0.90607		A_24_P95198	BAT2L	0.85093	-1.17518	0.07801
A_23_P128543	MED4	0.98758	0.892		FALSE	FALSE	FALSE	FALSE	FALSE		A_23_P370682	BATF2	1.3779	1.3779	0.05935
A_23_P128543	MED4	1.00409	0.96482		FALSE	FALSE	FALSE	FALSE	FALSE		A_23_P160720	BATF3	0.55331	-1.80731	0.2501
A_23_P128650	SLC25A15	0.78291	0.0047		A_23_P128650	SLC25A15	0.798043	-1.25306	0.0110567		A_23_P346309	BAX	1.09356	1.09356	0.2988
A_23_P128650	SLC25A15	0.81818	0.0208		FALSE	FALSE	FALSE	FALSE	FALSE		A_23_P120048	BAZ2B	1.75561	1.75561	2.22495e-06
A_23_P128650	SLC25A15	0.79304	0.00767		FALSE	FALSE	FALSE	FALSE	FALSE		A_32_P235796	BBS12	2.02566	2.02566	8.29815e-10
A_23_P12866	PSTK	0.99135	0.9379		A_23_P12866	PSTK	1.02626	1.02626	0.77702		A_24_P208452	BBS5	1.39529	1.39529	8.33333e-05
A_23_P12866	PSTK	1.03056	0.784		FALSE	FALSE	FALSE	FALSE	FALSE		A_24_P366555	BBS9	1.10943	1.10943	0.449993
A_23_P12866	PSTK	1.05686	0.60916		FALSE	FALSE	FALSE	FALSE	FALSE		A_24_P614579	BC000206	0.860977	-1.16147	0.168043
A_23_P128698	SPRY2	0.81756	0.30088		A_23_P128698	SPRY2	0.853883	-1.17112	0.36921		A_32_P150324	BC000604	0.7187	-1.3914	0.000653333
A_23_P128698	SPRY2	0.93937	0.666		FALSE	FALSE	FALSE	FALSE	FALSE		A_24_P145103	BC001335	0.955057	-1.04706	0.48861
A_23_P128698	SPRY2	0.80472	0.14075		FALSE	FALSE	FALSE	FALSE	FALSE		A_23_P310295	BC002811	0.8046	-1.24285	0.02931
A_23_P128855	SLC39A2	1.11367	0.80899		A_23_P128855	SLC39A2	0.983743	-1.01653	0.706253		A_23_P35656	BC003519	0.80594	-1.24079	0.01865
A_23_P128855	SLC39A2	1.06144	0.845		FALSE	FALSE	FALSE	FALSE	FALSE		A_32_P229493	BC004287	1.06183	1.06183	0.541427
A_23_P128855	SLC39A2	0.77612	0.46477		FALSE	FALSE	FALSE	FALSE	FALSE		A_32_P19952	BC005095	0.74958	-1.33408	0.00559333
A_23_P128887	SYNE2	0.61845	8.01516e-07		A_23_P128887	SYNE2	0.617533	-1.61935	8.28789e-07		A_24_P680606	BC006530	0.444123	-2.25163	0.0263767
A_23_P128887	SYNE2	0.59736	6.64e-08		FALSE	FALSE	FALSE	FALSE	FALSE		A_32_P142149	BC007784	0.675187	-1.48107	0.000286395
A_23_P128887	SYNE2	0.63679	1.61845e-06		FALSE	FALSE	FALSE	FALSE	FALSE		A_32_P22735	BC007809	0.821193	-1.21774	0.0278167
A_23_P128919	LGALS3	0.69249	0.48634		A_23_P128919	LGALS3	0.555837	-1.79909	0.300267		A_23_P36392	BC007968	0.73797	-1.35507	0.131583
A_23_P128919	LGALS3	0.49349	0.214		FALSE	FALSE	FALSE	FALSE	FALSE		A_23_P370782	BC008001	0.80293	-1.24544	0.1703
A_23_P128919	LGALS3	0.48153	0.20046		FALSE	FALSE	FALSE	FALSE	FALSE		A_24_P33953	BC008618	0.84963	-1.17698	0.31807
A_23_P12896	FANCF	1.36996	0.00047		A_23_P12896	FANCF	1.36399	1.36399	0.000806667		A_24_P203882	BC008846	0.79301	-1.26102	0.175373
A_23_P12896	FANCF	1.32112	0.00174		FALSE	FALSE	FALSE	FALSE	FALSE		A_24_P8257	BC009036	1.24577	1.24577	0.0497133
A_23_P12896	FANCF	1.40088	0.00021		FALSE	FALSE	FALSE	FALSE	FALSE		A_24_P592318	BC009749	1.46394	1.46394	0.03398
A_23_P129005	KIAA1305	0.57951	0.04489		A_23_P129005	KIAA1305	0.621113	-1.61001	0.0280733		A_24_P918891	BC011455	1.28251	1.28251	0.744507
A_23_P129005	KIAA1305	0.68535	0.0329		FALSE	FALSE	FALSE	FALSE	FALSE		A_24_P714618	BC011779	0.703	-1.42248	0.000880757
A_23_P129005	KIAA1305	0.59848	0.00643		FALSE	FALSE	FALSE	FALSE	FALSE		A_32_P42104	BC011998	1.06342	1.06342	0.625827
A_23_P129118	PDCD7	0.79089	0.00958		A_23_P129118	PDCD7	0.76345	-1.30984	0.00411667		A_23_P400041	BC012036	1.50773	1.50773	0.00169
A_23_P129118	PDCD7	0.75026	0.00148		FALSE	FALSE	FALSE	FALSE	FALSE		A_32_P794894	BC012185	0.581393	-1.72001	2.54396e-06
A_23_P129118	PDCD7	0.7492	0.00129		FALSE	FALSE	FALSE	FALSE	FALSE		A_24_P631594	BC012360	0.832213	-1.20161	0.187647
A_23_P129144	GCOM1	0.79805	0.01354		A_23_P129144	GCOM1	0.801807	-1.24718	0.0123933		A_32_P91821	BC013025	1.06737	1.06737	0.49454
A_23_P129144	GCOM1	0.80022	0.0105		FALSE	FALSE	FALSE	FALSE	FALSE		A_32_P137336	BC013077	1.00974	1.00974	0.78027
A_23_P129144	GCOM1	0.80715	0.01314		FALSE	FALSE	FALSE	FALSE	FALSE		A_24_P101651	BC013171	0.829767	-1.20516	0.0511333
A_23_P129174	LRRC49	1.07482	0.48671		A_23_P129174	LRRC49	1.10887	1.10887	0.323417		A_24_P170874	BC013295	1.01194	1.01194	0.734413
A_23_P129174	LRRC49	1.12733	0.238		FALSE	FALSE	FALSE	FALSE	FALSE		A_23_P333802	BC013792	0.98869	-1.01144	0.88548
A_23_P129174	LRRC49	1.12445	0.24554		FALSE	FALSE	FALSE	FALSE	FALSE		A_24_P196774	BC014395	0.998453	-1.00155	0.91605
A_23_P129188	CALML4	0.80047	0.01354		A_23_P129188	CALML4	0.841097	-1.18892	0.06952		A_23_P345445	BC014452	1.24907	1.24907	0.176187
A_23_P129188	CALML4	0.84397	0.0551		FALSE	FALSE	FALSE	FALSE	FALSE		A_24_P102406	BC014871	0.869937	-1.14951	0.39652
A_23_P129188	CALML4	0.87885	0.13992		FALSE	FALSE	FALSE	FALSE	FALSE		A_24_P205154	BC015370	0.904237	-1.10591	0.311753
A_23_P1292	ERCC6	1.67765	1.4494e-06		A_23_P1292	ERCC6	1.6984	1.6984	2.35873e-06		A_32_P48086	BC015434	0.679527	-1.47161	0.11589
A_23_P1292	ERCC6	1.80073	3.95e-08		FALSE	FALSE	FALSE	FALSE	FALSE		A_32_P127036	BC015588	1.16941	1.16941	0.255103
A_23_P1292	ERCC6	1.61681	5.58729e-06		FALSE	FALSE	FALSE	FALSE	FALSE		A_24_P914282	BC015783	1.21026	1.21026	0.0660633
A_23_P129246	PLEKHO2	1.77297	2.01632e-08		A_23_P129246	PLEKHO2	1.75174	1.75174	8.71307e-08		A_32_P167017	BC015836	1.01395	1.01395	0.35199
A_23_P129246	PLEKHO2	1.81525	4.56e-09		FALSE	FALSE	FALSE	FALSE	FALSE		A_24_P895836	BC016022	0.672647	-1.48666	0.0255733
A_23_P129246	PLEKHO2	1.667	2.36669e-07		FALSE	FALSE	FALSE	FALSE	FALSE		A_24_P281084	BC016751	1.13042	1.13042	0.884907
A_23_P129279	DNAJA4	0.53312	3e-05		A_23_P129279	DNAJA4	0.531183	-1.88259	2.077e-05		A_32_P31300	BC017350	0.952347	-1.05004	0.0783167
A_23_P129279	DNAJA4	0.50821	2.31e-06		FALSE	FALSE	FALSE	FALSE	FALSE		A_24_P485012	BC017563	0.687647	-1.45424	0.367937
A_23_P129279	DNAJA4	0.55222	3e-05		FALSE	FALSE	FALSE	FALSE	FALSE		A_24_P325025	BC017893	0.60874	-1.64274	0.03879
A_23_P129367	CCDC135	0.73862	0.73944		A_23_P129367	CCDC135	0.79452	-1.25862	0.76023		A_32_P156006	BC018099	0.67394	-1.48381	0.00462333
A_23_P129367	CCDC135	0.60721	0.582		FALSE	FALSE	FALSE	FALSE	FALSE		A_24_P753592	BC018589	1.13876	1.13876	0.29876
A_23_P129367	CCDC135	1.03773	0.95925		FALSE	FALSE	FALSE	FALSE	FALSE		A_32_P137604	BC018597	1.02958	1.02958	0.663487
A_23_P129389	ZDHHC7	1.18151	0.05704		A_23_P129389	ZDHHC7	1.17115	1.17115	0.0798967		A_32_P120534	BC019044	0.988157	-1.01199	0.771657
A_23_P129389	ZDHHC7	1.18674	0.0541		FALSE	FALSE	FALSE	FALSE	FALSE		A_24_P76757	BC019583	0.561863	-1.77979	0.08253
A_23_P129389	ZDHHC7	1.14521	0.12855		FALSE	FALSE	FALSE	FALSE	FALSE		A_23_P157838	BC020163	0.89303	-1.11978	0.511849
A_23_P129433	SLC9A5	1.53048	4e-05		A_23_P129433	SLC9A5	1.54851	1.54851	1.97003e-05		A_24_P922684	BC020539	0.872747	-1.14581	0.204857
A_23_P129433	SLC9A5	1.55547	1e-05		FALSE	FALSE	FALSE	FALSE	FALSE		A_32_P118686	BC021035	0.88704	-1.12734	0.319363
A_23_P129433	SLC9A5	1.55959	9.10095e-06		FALSE	FALSE	FALSE	FALSE	FALSE		A_24_P671561	BC021738	1.14336	1.14336	0.872297
A_23_P129458	SDR42E1	1.35695	0.00031		A_23_P129458	SDR42E1	1.39726	1.39726	0.000126667		A_23_P258666	BC021996	1.10903	1.10903	0.907793
A_23_P129458	SDR42E1	1.42132	3e-05		FALSE	FALSE	FALSE	FALSE	FALSE		A_32_P74075	BC023330	0.5484	-1.82349	2.47824e-09
A_23_P129458	SDR42E1	1.41351	4e-05		FALSE	FALSE	FALSE	FALSE	FALSE		A_32_P5432	BC024155	1.14783	1.14783	0.181423
A_23_P129466	ATF7IP2	1.00199	0.98182		A_23_P129466	ATF7IP2	0.979483	-1.02095	0.762847		A_24_P367804	BC024651	2.89212	2.89212	0.447177
A_23_P129466	ATF7IP2	0.92781	0.387		FALSE	FALSE	FALSE	FALSE	FALSE		A_24_P557351	BC025324	0.76434	-1.30832	0.209997
A_23_P129466	ATF7IP2	1.00865	0.91972		FALSE	FALSE	FALSE	FALSE	FALSE		A_32_P780623	BC026109	1.30841	1.30841	0.732843
A_23_P129513	MRPL28	1.03802	0.65596		A_23_P129513	MRPL28	1.04557	1.04557	0.615763		A_24_P359279	BC027347	0.778167	-1.28507	0.116247
A_23_P129513	MRPL28	1.01686	0.84		FALSE	FALSE	FALSE	FALSE	FALSE		A_24_P25470	BC027922	0.853957	-1.17102	0.29164
A_23_P129513	MRPL28	1.08183	0.35133		FALSE	FALSE	FALSE	FALSE	FALSE		A_32_P159574	BC028022	0.879767	-1.13667	0.14698
A_23_P129556	IL4R	0.86291	0.07323		A_23_P129556	IL4R	0.874957	-1.14291	0.106157		A_32_P85593	BC028039	1.07839	1.07839	0.909497
A_23_P129556	IL4R	0.87661	0.111		FALSE	FALSE	FALSE	FALSE	FALSE		A_24_P102456	BC028232	2.20058	2.20058	1.67111e-05
A_23_P129556	IL4R	0.88535	0.13424		FALSE	FALSE	FALSE	FALSE	FALSE		A_24_P111019	BC028243	0.999407	-1.00059	0.566433
A_23_P129569	PALB2	0.91557	0.33136		A_23_P129569	PALB2	0.884527	-1.13055	0.190777		A_24_P68249	BC028842	2.61224	2.61224	0.112093
A_23_P129569	PALB2	0.8777	0.148		FALSE	FALSE	FALSE	FALSE	FALSE		A_32_P123293	BC029473	0.75516	-1.32422	0.0378033
A_23_P129569	PALB2	0.86031	0.09297		FALSE	FALSE	FALSE	FALSE	FALSE		A_24_P886336	BC029907	1.30482	1.30482	0.00300667
A_23_P129587	ZNF75A	1.28469	0.00862		A_23_P129587	ZNF75A	1.23353	1.23353	0.0261		A_32_P11670	BC030083	0.996847	-1.00316	0.960987
A_23_P129587	ZNF75A	1.22662	0.0193		FALSE	FALSE	FALSE	FALSE	FALSE		A_24_P25484	BC030118	1.13169	1.13169	0.35438
A_23_P129587	ZNF75A	1.18928	0.05038		FALSE	FALSE	FALSE	FALSE	FALSE		A_32_P215556	BC030122	0.577097	-1.73281	3.95882e-06
A_23_P12965	FUT4	0.57621	1.41352e-08		A_23_P12965	FUT4	0.625403	-1.59897	3.82471e-06		A_24_P42569	BC030138	1.13124	1.13124	0.162627
A_23_P12965	FUT4	0.63624	1.46e-06		FALSE	FALSE	FALSE	FALSE	FALSE		A_24_P230972	BC030772	1.27491	1.27491	0.536183
A_23_P12965	FUT4	0.66376	1e-05		FALSE	FALSE	FALSE	FALSE	FALSE		A_32_P198029	BC031013	0.49801	-2.00799	0.135083
A_23_P129659	ZNF689	0.50783	5.12099e-14		A_23_P129659	ZNF689	0.482943	-2.07064	1.72252e-14		A_24_P510377	BC031250	1.00166	1.00166	0.688697
A_23_P129659	ZNF689	0.47028	8.37e-17		FALSE	FALSE	FALSE	FALSE	FALSE		A_32_P36973	BC031274	1.89996	1.89996	0.340597
A_23_P129659	ZNF689	0.47072	3.82007e-16		FALSE	FALSE	FALSE	FALSE	FALSE		A_32_P804063	BC031304	1.10204	1.10204	0.91276
A_23_P129678	SETD1A	0.93038	0.5153		A_23_P129678	SETD1A	0.904857	-1.10515	0.381387		A_32_P186364	BC031314	0.793727	-1.25988	0.81494
A_23_P129678	SETD1A	0.92186	0.455		FALSE	FALSE	FALSE	FALSE	FALSE		A_24_P248079	BC031319	0.981627	-1.01872	0.715347
A_23_P129678	SETD1A	0.86233	0.17386		FALSE	FALSE	FALSE	FALSE	FALSE		A_23_P305321	BC031867	0.847337	-1.18017	0.48721
A_23_P12972	TRIM64	1.29937	0.74693		A_23_P12972	TRIM64	2.85317	2.85317	0.558963		A_32_P82869	BC031919	0.60485	-1.6533	7.72146e-08
A_23_P12972	TRIM64	6.18993	3.44e-08		FALSE	FALSE	FALSE	FALSE	FALSE		A_24_P490877	BC031939	0.952417	-1.04996	0.91646
A_23_P12972	TRIM64	1.0702	0.92996		FALSE	FALSE	FALSE	FALSE	FALSE		A_24_P222432	BC032585	0.894153	-1.11838	0.367963
A_23_P129754	AK027069	1.00226	0.98636		A_23_P129754	AK027069	1.01146	1.01146	0.51545		A_24_P928765	BC032716	0.91628	-1.09137	0.33354
A_23_P129754	AK027069	1.1474	0.249		FALSE	FALSE	FALSE	FALSE	FALSE		A_24_P870362	BC032907	1.94004	1.94004	3.75631e-06
A_23_P129754	AK027069	0.88473	0.31099		FALSE	FALSE	FALSE	FALSE	FALSE		A_24_P316495	BC033250	0.992987	-1.00706	0.867293
A_23_P129778	MKS1	0.5782	3.34772e-08		A_23_P129778	MKS1	0.57858	-1.72837	5.25181e-08		A_32_P227910	BC033359	1.09402	1.09402	0.899743
A_23_P129778	MKS1	0.5565	2.2e-09		FALSE	FALSE	FALSE	FALSE	FALSE		A_24_P7807	BC033513	1.05715	1.05715	0.877317
A_23_P129778	MKS1	0.60104	1.21877e-07		FALSE	FALSE	FALSE	FALSE	FALSE		A_24_P573514	BC033528	0.705523	-1.41739	0.011607
A_23_P129786	SREBF1	0.47227	5.1928e-15		A_23_P129786	SREBF1	0.470693	-2.12453	7.51467e-15		A_24_P810084	BC033983	0.850977	-1.17512	0.07958
A_23_P129786	SREBF1	0.45706	1.02e-15		FALSE	FALSE	FALSE	FALSE	FALSE		A_24_P652537	BC034006	1.12823	1.12823	0.5653
A_23_P129786	SREBF1	0.48275	1.63312e-14		FALSE	FALSE	FALSE	FALSE	FALSE		A_32_P38153	BC034285	0.8553	-1.16918	0.305867
A_23_P129829	ORMDL3	0.99652	0.96953		A_23_P129829	ORMDL3	0.94865	-1.05413	0.58805		A_32_P92101	BC034623	1.03441	1.03441	0.386247
A_23_P129829	ORMDL3	0.94125	0.508		FALSE	FALSE	FALSE	FALSE	FALSE		A_32_P125803	BC034812	0.923083	-1.08333	0.609493
A_23_P129829	ORMDL3	0.90818	0.28662		FALSE	FALSE	FALSE	FALSE	FALSE		A_32_P206549	BC035156	0.727997	-1.37363	0.00471333
A_23_P129967	C17orf53	0.77185	0.01813		A_23_P129967	C17orf53	0.761343	-1.31347	0.0134633		A_32_P45485	BC035180	0.92999	-1.07528	0.633817
A_23_P129967	C17orf53	0.73885	0.00523		FALSE	FALSE	FALSE	FALSE	FALSE		A_32_P130968	BC035377	0.643073	-1.55503	3.33333e-05
A_23_P129967	C17orf53	0.77333	0.01703		FALSE	FALSE	FALSE	FALSE	FALSE		A_32_P197053	BC035417	1.18513	1.18513	0.31933
A_23_P130027	EPN3	0.88376	0.15991		A_23_P130027	EPN3	0.875213	-1.14258	0.135813		A_32_P200947	BC035518	0.556517	-1.79689	0.374903
A_23_P130027	EPN3	0.85442	0.0727		FALSE	FALSE	FALSE	FALSE	FALSE		A_24_P255693	BC035740	1.52707	1.52707	0.0669533
A_23_P130027	EPN3	0.88746	0.17483		FALSE	FALSE	FALSE	FALSE	FALSE		A_24_P560663	BC035751	1.79408	1.79408	2.58866e-07
A_23_P130141	DHX33	0.86134	0.39435		A_23_P130141	DHX33	0.797717	-1.25358	0.1757		A_24_P497524	BC036236	1.87333	1.87333	0.62461
A_23_P130141	DHX33	0.74387	0.0381		FALSE	FALSE	FALSE	FALSE	FALSE		A_32_P22549	BC036361	1.06292	1.06292	0.638933
A_23_P130141	DHX33	0.78794	0.09465		FALSE	FALSE	FALSE	FALSE	FALSE		A_32_P76992	BC036424	0.604813	-1.6534	2.41332e-08
A_23_P130182	AURKB	0.51506	6.52301e-11		A_23_P130182	AURKB	0.50565	-1.97765	3.51361e-11		A_32_P127105	BC037740	1.08855	1.08855	0.34491
A_23_P130182	AURKB	0.49586	6.02e-12		FALSE	FALSE	FALSE	FALSE	FALSE		A_32_P183983	BC037838	0.813957	-1.22857	0.0857933
A_23_P130182	AURKB	0.50603	3.41581e-11		FALSE	FALSE	FALSE	FALSE	FALSE		A_24_P588471	BC037882	1.14565	1.14565	0.480287
A_23_P130293	ANKRD12	1.09044	0.49138		A_23_P130293	ANKRD12	1.03199	1.03199	0.727073		A_32_P96579	BC037893	1.17059	1.17059	0.50864
A_23_P130293	ANKRD12	0.97932	0.861		FALSE	FALSE	FALSE	FALSE	FALSE		A_32_P147324	BC038355	0.68032	-1.4699	6.28725e-05
A_23_P130293	ANKRD12	1.0262	0.82884		FALSE	FALSE	FALSE	FALSE	FALSE		A_32_P171530	BC038371	1.26773	1.26773	0.444397
A_23_P130444	ZNF701	1.51529	9.9387e-06		A_23_P130444	ZNF701	1.48687	1.48687	2.33129e-05		A_24_P551302	BC038432	0.86418	-1.15717	0.138527
A_23_P130444	ZNF701	1.46867	3e-05		FALSE	FALSE	FALSE	FALSE	FALSE		A_32_P95147	BC038559	1.16768	1.16768	0.09824
A_23_P130444	ZNF701	1.47664	3e-05		FALSE	FALSE	FALSE	FALSE	FALSE		A_32_P139367	BC038749	2.34779	2.34779	0.376647
A_23_P130515	CEACAM3	0.43404	0.02177		A_23_P130515	CEACAM3	0.630873	-1.5851	0.10312		A_24_P557274	BC038757	1.12361	1.12361	0.877203
A_23_P130515	CEACAM3	0.66461	0.0438		FALSE	FALSE	FALSE	FALSE	FALSE		A_32_P39384	BC039097	0.978747	-1.02171	0.561313
A_23_P130515	CEACAM3	0.79397	0.24379		FALSE	FALSE	FALSE	FALSE	FALSE		A_32_P123168	BC039397	0.91127	-1.09737	0.3921
A_23_P130626	TSEN34	0.73119	0.00045		A_23_P130626	TSEN34	0.751733	-1.33026	0.00170333		A_24_P368023	BC039457	1.22574	1.22574	0.0181067
A_23_P130626	TSEN34	0.74914	0.00106		FALSE	FALSE	FALSE	FALSE	FALSE		A_24_P839298	BC039524	1.16297	1.16297	0.424263
A_23_P130626	TSEN34	0.77487	0.0036		FALSE	FALSE	FALSE	FALSE	FALSE		A_24_P623989	BC040064	0.496073	-2.01583	0.00098
A_23_P13073	PUS3	1.00843	0.91996		A_23_P13073	PUS3	1.04288	1.04288	0.625903		A_32_P2844	BC040195	1.07766	1.07766	0.89984
A_23_P13073	PUS3	1.05973	0.48		FALSE	FALSE	FALSE	FALSE	FALSE		A_32_P10083	BC040293	1.29087	1.29087	0.745693
A_23_P13073	PUS3	1.06049	0.47775		FALSE	FALSE	FALSE	FALSE	FALSE		A_32_P149288	BC040307	0.686243	-1.45721	5.35275e-05
A_23_P130735	SLC6A16	0.92254	0.79316		A_23_P130735	SLC6A16	1.61355	1.61355	0.264883		A_23_P23705	BC040655	1.33935	1.33935	0.310067
A_23_P130735	SLC6A16	2.18167	7.59e-06		FALSE	FALSE	FALSE	FALSE	FALSE		A_24_P288116	BC040982	1.05476	1.05476	0.674143
A_23_P130735	SLC6A16	1.73643	0.00148		FALSE	FALSE	FALSE	FALSE	FALSE		A_24_P414169	BC040991	1.31817	1.31817	0.00389667
A_23_P130761	DBP	1.43088	0.00308		A_23_P130761	DBP	1.44253	1.44253	0.0068		A_32_P223370	BC041401	0.97487	-1.02578	0.778723
A_23_P130761	DBP	1.57427	0.00017		FALSE	FALSE	FALSE	FALSE	FALSE		A_32_P182186	BC041955	0.847323	-1.18019	0.178077
A_23_P130761	DBP	1.32243	0.01715		FALSE	FALSE	FALSE	FALSE	FALSE		A_24_P85418	BC041996	1.1928	1.1928	0.121017
A_23_P130764	KCNJ14	1.20712	0.02695		A_23_P130764	KCNJ14	1.22977	1.22977	0.0177033		A_32_P94685	BC042589	1.23074	1.23074	0.0307867
A_23_P130764	KCNJ14	1.26338	0.0058		FALSE	FALSE	FALSE	FALSE	FALSE		A_24_P20996	BC043173	0.806253	-1.2403	0.0250733
A_23_P130764	KCNJ14	1.2188	0.02036		FALSE	FALSE	FALSE	FALSE	FALSE		A_32_P97385	BC043279	0.838903	-1.19203	0.246333
A_23_P13083	BARX2	0.87572	0.16677		A_23_P13083	BARX2	0.882613	-1.133	0.1898		A_24_P816664	BC044608	1.08076	1.08076	0.415907
A_23_P13083	BARX2	0.86774	0.127		FALSE	FALSE	FALSE	FALSE	FALSE		A_32_P532738	BC045168	1.14141	1.14141	0.53104
A_23_P13083	BARX2	0.90438	0.27563		FALSE	FALSE	FALSE	FALSE	FALSE		A_24_P691604	BC045562	0.540793	-1.84914	0.0519367
A_23_P130876	ZNF546	2.40774	0.00368		A_23_P130876	ZNF546	1.2559	1.2559	0.165173		A_32_P41106	BC047014	1.58946	1.58946	3.12413e-06
A_23_P130876	ZNF546	0.69613	0.273		FALSE	FALSE	FALSE	FALSE	FALSE		A_24_P166794	BC047111	1.64027	1.64027	3.47227e-07
A_23_P130876	ZNF546	0.66384	0.21884		FALSE	FALSE	FALSE	FALSE	FALSE		A_24_P889980	BC047753	0.69327	-1.44244	0.01754
A_23_P130919	MOBKL2A	1.16232	0.0934		A_23_P130919	MOBKL2A	1.15805	1.15805	0.141677		A_23_P2895	BC047939	1.14205	1.14205	0.680237
A_23_P130919	MOBKL2A	1.21657	0.0288		FALSE	FALSE	FALSE	FALSE	FALSE		A_24_P456884	BC047952	1.53872	1.53872	1.61679e-05
A_23_P130919	MOBKL2A	1.09526	0.30283		FALSE	FALSE	FALSE	FALSE	FALSE		A_32_P134427	BC048201	0.591433	-1.69081	0.0594867
A_23_P13094	MMP10	0.96712	0.9748		A_23_P13094	MMP10	0.837607	-1.19388	0.859797		A_32_P40615	BC049371	1.04876	1.04876	0.586827
A_23_P13094	MMP10	0.77272	0.802		FALSE	FALSE	FALSE	FALSE	FALSE		A_23_P436266	BC051879	1.02584	1.02584	0.428763
A_23_P13094	MMP10	0.77298	0.80259		FALSE	FALSE	FALSE	FALSE	FALSE		A_32_P94161	BC053353	0.955657	-1.0464	0.13681
A_23_P130974	KIAA1683	1.41568	0.01985		A_23_P130974	KIAA1683	1.43888	1.43888	0.00957		A_32_P211621	BC053880	1.07324	1.07324	0.68321
A_23_P130974	KIAA1683	1.41388	0.00671		FALSE	FALSE	FALSE	FALSE	FALSE		A_24_P246767	BC059397	1.02043	1.02043	0.809653
A_23_P130974	KIAA1683	1.48709	0.00215		FALSE	FALSE	FALSE	FALSE	FALSE		A_24_P594721	BC062753	0.818813	-1.22128	0.0287833
A_23_P131115	NFIC	0.633	0.01172		A_23_P131115	NFIC	0.610027	-1.63927	0.00424333		A_23_P5051	BC063426	0.96074	-1.04086	0.62495
A_23_P131115	NFIC	0.61866	0.00081		FALSE	FALSE	FALSE	FALSE	FALSE		A_24_P47329	BC063641	0.58029	-1.72328	1.31798e-06
A_23_P131115	NFIC	0.57842	0.0002		FALSE	FALSE	FALSE	FALSE	FALSE		A_23_P26004	BC063881	0.823927	-1.2137	0.223373
A_23_P131176	LOC151146	0.49736	5.60688e-14		A_23_P131176	LOC151146	0.505313	-1.97897	7.52006e-13		A_32_P52101	BC064139	0.79928	-1.25113	0.0601833
A_23_P131176	LOC151146	0.49992	1.06e-13		FALSE	FALSE	FALSE	FALSE	FALSE		A_32_P46594	BC064586	0.604063	-1.65546	5.65145e-07
A_23_P131176	LOC151146	0.51866	2.09395e-12		FALSE	FALSE	FALSE	FALSE	FALSE		A_24_P287613	BC066984	1.39667	1.39667	0.000653333
A_23_P131263	MPP4	5.09326	0.00047		A_23_P131263	MPP4	2.11649	2.11649	0.40954		A_24_P920922	BC067077	0.578763	-1.72782	1.20793e-07
A_23_P131263	MPP4	0.63261	0.62		FALSE	FALSE	FALSE	FALSE	FALSE		A_23_P123315	BC067244	0.831357	-1.20285	1.68657e-06
A_23_P131263	MPP4	0.6236	0.60815		FALSE	FALSE	FALSE	FALSE	FALSE		A_23_P92583	BC067526	0.673367	-1.48507	0.0770633
A_23_P131383	FANCL	0.96212	0.644		A_23_P131383	FANCL	0.971687	-1.02914	0.73468		A_24_P544661	BC068044	1.49625	1.49625	2.66667e-05
A_23_P131383	FANCL	0.96254	0.651		FALSE	FALSE	FALSE	FALSE	FALSE		A_32_P80901	BC068045	0.973103	-1.02764	0.72615
A_23_P131383	FANCL	0.9904	0.90904		FALSE	FALSE	FALSE	FALSE	FALSE		A_23_P334271	BC069781	1.04006	1.04006	0.70265
A_23_P131449	ENST00000290390	0.61646	9.8277e-08		A_23_P131449	ENST00000290390	0.618613	-1.61652	1.33036e-07		A_24_P180830	BC070091	2.4573	2.4573	1.76649e-06
A_23_P131449	ENST00000290390	0.63913	2.94e-07		FALSE	FALSE	FALSE	FALSE	FALSE		A_32_P7516	BC071773	1.41775	1.41775	0.00131667
A_23_P131449	ENST00000290390	0.60025	6.83237e-09		FALSE	FALSE	FALSE	FALSE	FALSE		A_32_P91107	BC089156	0.979057	-1.02139	0.827233
A_23_P131502	TTL	0.81353	0.34755		A_23_P131502	TTL	0.790787	-1.26456	0.217543		A_32_P95034	BC091525	0.976323	-1.02425	0.508223
A_23_P131502	TTL	0.72991	0.0585		FALSE	FALSE	FALSE	FALSE	FALSE		A_24_P592544	BC107568	0.58503	-1.70931	2.50517e-07
A_23_P131502	TTL	0.82892	0.24658		FALSE	FALSE	FALSE	FALSE	FALSE		A_32_P146777	BC108268	1.06987	1.06987	0.501963
A_23_P131611	TTC30A	1.49758	0.00016		A_23_P131611	TTC30A	1.53581	1.53581	6.90418e-05		A_32_P144326	BC110864	0.775527	-1.28945	0.00200667
A_23_P131611	TTC30A	1.51499	4e-05		FALSE	FALSE	FALSE	FALSE	FALSE		A_24_P204695	BC111482	0.33857	-2.9536	0.0901767
A_23_P131611	TTC30A	1.59486	7.1254e-06		FALSE	FALSE	FALSE	FALSE	FALSE		A_24_P826046	BC112296	1.09381	1.09381	0.31945
A_23_P131646	RPIA	0.9308	0.4087		A_23_P131646	RPIA	0.94133	-1.06233	0.49011		A_24_P854556	BC122546	0.795923	-1.2564	0.00130354
A_23_P131646	RPIA	0.93312	0.423		FALSE	FALSE	FALSE	FALSE	FALSE		A_32_P65530	BC127746	0.806377	-1.24012	0.0887267
A_23_P131646	RPIA	0.96007	0.63863		FALSE	FALSE	FALSE	FALSE	FALSE		A_23_P66319	BCAR1	1.18529	1.18529	0.0799533
A_23_P131664	RANBP2	1.15634	0.08122		A_23_P131664	RANBP2	1.19917	1.19917	0.0395533		A_23_P97394	BCAR3	1.52793	1.52793	1.81748e-05
A_23_P131664	RANBP2	1.2391	0.0107		FALSE	FALSE	FALSE	FALSE	FALSE		A_32_P106933	BCAR4	0.757803	-1.3196	0.3148
A_23_P131664	RANBP2	1.20208	0.02674		FALSE	FALSE	FALSE	FALSE	FALSE		A_23_P212050	BCHE	0.746373	-1.33981	0.488523
A_23_P131754	C20orf195	1.33689	0.06802		A_23_P131754	C20orf195	1.25148	1.25148	0.134543		A_23_P352266	BCL2	0.448277	-2.23077	0.000790013
A_23_P131754	C20orf195	1.22681	0.132		FALSE	FALSE	FALSE	FALSE	FALSE		A_23_P425954	BCL2L11	0.64044	-1.56143	3.73578e-05
A_23_P131754	C20orf195	1.19074	0.20361		FALSE	FALSE	FALSE	FALSE	FALSE		A_24_P924932	BCL2L15	0.52374	-1.90934	0.127553
A_23_P131825	TNNC2	1.91295	1.71901e-07		A_23_P131825	TNNC2	1.78603	1.78603	1.59029e-06		A_23_P418373	BCL2L2	0.99821	-1.00179	0.954983
A_23_P131825	TNNC2	1.66649	4.26e-06		FALSE	FALSE	FALSE	FALSE	FALSE		A_23_P4662	BCL3	0.687873	-1.45376	6e-05
A_23_P131825	TNNC2	1.77866	3.3896e-07		FALSE	FALSE	FALSE	FALSE	FALSE		A_23_P57856	BCL6	1.01779	1.01779	0.762503
A_23_P131834	THC2485189	0.95437	0.6092		A_23_P131834	THC2485189	0.89123	-1.12204	0.258587		A_24_P134816	BCL9L	1.36298	1.36298	0.00283
A_23_P131834	THC2485189	0.86938	0.106		FALSE	FALSE	FALSE	FALSE	FALSE		A_24_P89512	BCLAF1	0.796923	-1.25483	0.0112767
A_23_P131834	THC2485189	0.84994	0.06056		FALSE	FALSE	FALSE	FALSE	FALSE		A_24_P341985	BCO2	1.17577	1.17577	0.257637
A_23_P131846	SNAI1	1.21851	0.0267		A_23_P131846	SNAI1	1.18486	1.18486	0.0721633		A_24_P940776	BDP1	1.13772	1.13772	0.11504
A_23_P131846	SNAI1	1.20148	0.0418		FALSE	FALSE	FALSE	FALSE	FALSE		A_32_P145355	BE156557	0.995103	-1.00492	0.429197
A_23_P131846	SNAI1	1.13459	0.14799		FALSE	FALSE	FALSE	FALSE	FALSE		A_24_P923395	BE167316	0.74438	-1.3434	0.159317
A_23_P131866	AURKA	0.7561	0.00175		A_23_P131866	AURKA	0.734833	-1.36085	0.00077		A_32_P134493	BE184907	0.744707	-1.34281	0.0206633
A_23_P131866	AURKA	0.72112	0.00023		FALSE	FALSE	FALSE	FALSE	FALSE		A_32_P49999	BE379139	1.45485	1.45485	0.0314067
A_23_P131866	AURKA	0.72728	0.00033		FALSE	FALSE	FALSE	FALSE	FALSE		A_24_P406591	BE388027	0.873867	-1.14434	0.12139
A_23_P1320	MYOZ1	1.20236	0.58408		A_23_P1320	MYOZ1	1.30912	1.30912	0.41409		A_32_P98979	BE467780	0.744087	-1.34393	0.00192333
A_23_P1320	MYOZ1	0.88423	0.651		FALSE	FALSE	FALSE	FALSE	FALSE		A_32_P98496	BE564275	0.72898	-1.37178	0.22869
A_23_P1320	MYOZ1	1.84076	0.00719		FALSE	FALSE	FALSE	FALSE	FALSE		A_32_P209909	BE614051	1.09888	1.09888	0.378233
A_23_P132057	NCRNA00158	0.96436	0.97215		A_23_P132057	NCRNA00158	0.84138	-1.18852	0.86324		A_23_P208393	BE671182	1.95591	1.95591	0.000126747
A_23_P132057	NCRNA00158	0.78309	0.812		FALSE	FALSE	FALSE	FALSE	FALSE		A_32_P133821	BE696323	0.96574	-1.03548	0.525663
A_23_P132057	NCRNA00158	0.77669	0.80557		FALSE	FALSE	FALSE	FALSE	FALSE		A_32_P91906	BE702235	1.08937	1.08937	0.92208
A_23_P132121	SIK1	1.8007	2.67452e-08		A_23_P132121	SIK1	1.75034	1.75034	1.08174e-07		A_32_P4647	BE703462	0.803967	-1.24383	0.368437
A_23_P132121	SIK1	1.71564	1.7e-07		FALSE	FALSE	FALSE	FALSE	FALSE		A_32_P158053	BE708118	0.968043	-1.03301	0.63065
A_23_P132121	SIK1	1.73468	1.27776e-07		FALSE	FALSE	FALSE	FALSE	FALSE		A_24_P592871	BE735175	0.54507	-1.83463	0.000356669
A_23_P132175	RTN4R	0.64751	8.0794e-06		A_23_P132175	RTN4R	0.66446	-1.50498	3.93598e-05		A_24_P919020	BE736499	0.72622	-1.37699	0.295403
A_23_P132175	RTN4R	0.68	7e-05		FALSE	FALSE	FALSE	FALSE	FALSE		A_32_P213389	BE739632	0.941657	-1.06196	0.551343
A_23_P132175	RTN4R	0.66587	4e-05		FALSE	FALSE	FALSE	FALSE	FALSE		A_32_P193240	BE795374	1.75602	1.75602	0.00934
A_23_P132237	C22orf31	0.83285	0.73448		A_23_P132237	C22orf31	0.385297	-2.5954	0.247663		A_32_P138178	BE835321	0.683733	-1.46256	0.000182668
A_23_P132237	C22orf31	0.14453	0.00225		FALSE	FALSE	FALSE	FALSE	FALSE		A_32_P108567	BE839843	2.04533	2.04533	0.481537
A_23_P132237	C22orf31	0.17851	0.00626		FALSE	FALSE	FALSE	FALSE	FALSE		A_32_P125687	BE877371	1.29391	1.29391	0.161277
A_23_P132263	EIF4ENIF1	1.12369	0.1974		A_23_P132263	EIF4ENIF1	1.14181	1.14181	0.151717		A_32_P54987	BE881987	1.16599	1.16599	0.19411
A_23_P132263	EIF4ENIF1	1.16663	0.0905		FALSE	FALSE	FALSE	FALSE	FALSE		A_32_P71437	BE890041	1.30529	1.30529	0.00129333
A_23_P132263	EIF4ENIF1	1.13511	0.16725		FALSE	FALSE	FALSE	FALSE	FALSE		A_32_P131797	BE970058	1.10167	1.10167	0.412803
A_23_P132388	SCO2	0.88441	0.17682		A_23_P132388	SCO2	0.894837	-1.11752	0.22363		A_23_P359854	BEND3	0.912753	-1.09559	0.312117
A_23_P132388	SCO2	0.90315	0.26		FALSE	FALSE	FALSE	FALSE	FALSE		A_23_P310086	BEND6	2.02184	2.02184	0.00653
A_23_P132388	SCO2	0.89695	0.23407		FALSE	FALSE	FALSE	FALSE	FALSE		A_23_P104996	BEST1	1.02569	1.02569	0.447367
A_23_P132468	SLC4A7	0.64506	0.00049		A_23_P132468	SLC4A7	0.67115	-1.48998	0.00105333		A_23_P16225	BEST2	1.0437	1.0437	0.4202
A_23_P132468	SLC4A7	0.70721	0.00224		FALSE	FALSE	FALSE	FALSE	FALSE		A_23_P97242	BEST4	1.50343	1.50343	0.00491
A_23_P132468	SLC4A7	0.66118	0.00043		FALSE	FALSE	FALSE	FALSE	FALSE		A_23_P59700	BET1	1.02255	1.02255	0.793857
A_23_P132560	FAM55C	1.70556	2e-05		A_23_P132560	FAM55C	1.7121	1.7121	8.83508e-06		A_32_P25639	BET3L	1.14705	1.14705	0.86826
A_23_P132560	FAM55C	1.68857	4.77e-06		FALSE	FALSE	FALSE	FALSE	FALSE		A_24_P40551	BEX4	1.11337	1.11337	0.68292
A_23_P132560	FAM55C	1.74217	1.73523e-06		FALSE	FALSE	FALSE	FALSE	FALSE		A_32_P83305	BF083139	0.72413	-1.38097	0.0227533
A_23_P132595	VGLL4	1.11897	0.16407		A_23_P132595	VGLL4	1.10648	1.10648	0.22896		A_32_P192804	BF195626	0.59895	-1.66959	0.0184333
A_23_P132595	VGLL4	1.13019	0.126		FALSE	FALSE	FALSE	FALSE	FALSE		A_32_P48498	BF197320	0.568397	-1.75933	0.127373
A_23_P132595	VGLL4	1.07029	0.39681		FALSE	FALSE	FALSE	FALSE	FALSE		A_32_P58755	BF207040	0.484617	-2.06349	3.75751e-08
A_23_P132644	AADACL1	0.88424	0.15409		A_23_P132644	AADACL1	0.895827	-1.11629	0.20423		A_23_P76480	BF213738	1.12497	1.12497	0.894483
A_23_P132644	AADACL1	0.89005	0.172		FALSE	FALSE	FALSE	FALSE	FALSE		A_32_P60561	BF312639	0.808173	-1.23736	0.81597
A_23_P132644	AADACL1	0.91319	0.2866		FALSE	FALSE	FALSE	FALSE	FALSE		A_24_P57324	BF344611	0.533667	-1.87383	0.00884
A_23_P132669	GLT8D1	0.72753	0.00028		A_23_P132669	GLT8D1	0.734423	-1.36161	0.00046		A_24_P878992	BF436529	1.71314	1.71314	0.000640113
A_23_P132669	GLT8D1	0.72932	0.0003		FALSE	FALSE	FALSE	FALSE	FALSE		A_32_P38821	BF475893	1.32441	1.32441	0.406567
A_23_P132669	GLT8D1	0.74642	0.0008		FALSE	FALSE	FALSE	FALSE	FALSE		A_32_P136800	BF514006	0.691393	-1.44635	0.000103333
A_23_P132684	IGSF11	1.30516	0.74271		A_23_P132684	IGSF11	1.50505	1.50505	0.567043		A_32_P187715	BF677084	0.95768	-1.04419	0.57419
A_23_P132684	IGSF11	1.38763	0.634		FALSE	FALSE	FALSE	FALSE	FALSE		A_24_P744259	BF692226	1.45511	1.45511	0.01666
A_23_P132684	IGSF11	1.82237	0.32442		FALSE	FALSE	FALSE	FALSE	FALSE		A_32_P226073	BF803156	0.61105	-1.63653	0.000333509
A_23_P132730	SLC22A14	0.87894	0.6279		A_23_P132730	SLC22A14	0.924733	-1.08139	0.734283		A_32_P113007	BF831953	1.33429	1.33429	0.0144633
A_23_P132730	SLC22A14	0.95091	0.799		FALSE	FALSE	FALSE	FALSE	FALSE		A_32_P223918	BF858887	1.09035	1.09035	0.194503
A_23_P132730	SLC22A14	0.94435	0.77595		FALSE	FALSE	FALSE	FALSE	FALSE		A_32_P136588	BF928446	0.84491	-1.18356	0.08571
A_23_P132826	SERPINI2	1.41498	0.68157		A_23_P132826	SERPINI2	1.24721	1.24721	0.77985		A_32_P121908	BF984502	0.73596	-1.35877	0.00928333
A_23_P132826	SERPINI2	0.98426	0.984		FALSE	FALSE	FALSE	FALSE	FALSE		A_23_P109171	BFSP1	1.82497	1.82497	1.80061e-09
A_23_P132826	SERPINI2	1.3424	0.67398		FALSE	FALSE	FALSE	FALSE	FALSE		A_32_P72203	BG105662	0.66404	-1.50593	0.221457
A_23_P132845	CLCN2	0.62164	8.99288e-07		A_23_P132845	CLCN2	0.65296	-1.53149	2.69664e-05		A_32_P193262	BG115931	0.585017	-1.70935	0.0922467
A_23_P132845	CLCN2	0.68388	7e-05		FALSE	FALSE	FALSE	FALSE	FALSE		A_24_P827096	BG118529	1.32925	1.32925	0.00612667
A_23_P132845	CLCN2	0.65336	1e-05		FALSE	FALSE	FALSE	FALSE	FALSE		A_32_P179289	BG181200	0.730793	-1.36838	0.0253654
A_23_P132948	ELF2	0.77805	0.00914		A_23_P132948	ELF2	0.757777	-1.31965	0.00495667		A_24_P911648	BG181677	0.73227	-1.36562	0.00601667
A_23_P132948	ELF2	0.7343	0.00127		FALSE	FALSE	FALSE	FALSE	FALSE		A_24_P204515	BG187898	1.11486	1.11486	0.22002
A_23_P132948	ELF2	0.76098	0.00446		FALSE	FALSE	FALSE	FALSE	FALSE		A_24_P532864	BG188151	1.08647	1.08647	0.922803
A_23_P133058	MRFAP1L1	1.11051	0.18636		A_23_P133058	MRFAP1L1	1.10002	1.10002	0.23712		A_24_P101455	BG190831	0.996287	-1.00373	0.780583
A_23_P133058	MRFAP1L1	1.07428	0.36		FALSE	FALSE	FALSE	FALSE	FALSE		A_24_P479167	BG201859	0.788227	-1.26867	0.791923
A_23_P133058	MRFAP1L1	1.11527	0.165		FALSE	FALSE	FALSE	FALSE	FALSE		A_32_P117760	BG208131	1.19143	1.19143	0.259633
A_23_P133120	TMEM144	0.83832	0.05705		A_23_P133120	TMEM144	0.840477	-1.1898	0.0636267		A_23_P135123	BG216229	1.6501	1.6501	0.00014
A_23_P133120	TMEM144	0.81719	0.026		FALSE	FALSE	FALSE	FALSE	FALSE		A_32_P42725	BG218865	0.674007	-1.48366	0.488143
A_23_P133120	TMEM144	0.86592	0.10783		FALSE	FALSE	FALSE	FALSE	FALSE		A_32_P172114	BG260069	1.13891	1.13891	0.119467
A_23_P133142	ALPK1	1.45486	5e-05		A_23_P133142	ALPK1	1.46543	1.46543	3.33333e-05		A_32_P13202	BG427399	0.875507	-1.1422	0.403053
A_23_P133142	ALPK1	1.46552	3e-05		FALSE	FALSE	FALSE	FALSE	FALSE		A_23_P35546	BG428517	0.708373	-1.41168	0.55421
A_23_P133142	ALPK1	1.4759	2e-05		FALSE	FALSE	FALSE	FALSE	FALSE		A_32_P56874	BG502322	0.94866	-1.05412	0.322817
A_23_P133153	DMP1	8.75448	2.85379e-08		A_23_P133153	DMP1	3.53753	3.53753	0.62464		A_23_P8123	BG534208	0.8797	-1.13675	0.268607
A_23_P133153	DMP1	0.9401	0.947		FALSE	FALSE	FALSE	FALSE	FALSE		A_32_P187817	BG536553	0.858727	-1.16451	0.0788733
A_23_P133153	DMP1	0.91802	0.92692		FALSE	FALSE	FALSE	FALSE	FALSE		A_23_P149938	BG571904	1.12163	1.12163	0.202513
A_23_P133174	TMEM165	0.93531	0.41377		A_23_P133174	TMEM165	0.921613	-1.08505	0.331363		A_32_P186348	BG576864	0.679747	-1.47114	0.00321667
A_23_P133174	TMEM165	0.90489	0.231		FALSE	FALSE	FALSE	FALSE	FALSE		A_23_P17444	BG680979	1.10153	1.10153	0.282783
A_23_P133174	TMEM165	0.92464	0.34932		FALSE	FALSE	FALSE	FALSE	FALSE		A_32_P175979	BG686022	1.05835	1.05835	0.584463
A_23_P133263	HMGCS1	0.45484	6.73748e-12		A_23_P133263	HMGCS1	0.44031	-2.27113	2.81546e-12		A_24_P919567	BG743700	1.32982	1.32982	0.266197
A_23_P133263	HMGCS1	0.42813	2.32e-13		FALSE	FALSE	FALSE	FALSE	FALSE		A_24_P638073	BG759225	0.85306	-1.17225	0.33163
A_23_P133263	HMGCS1	0.43796	1.4769e-12		FALSE	FALSE	FALSE	FALSE	FALSE		A_32_P150950	BG775850	1.00658	1.00658	0.59933
A_23_P133279	FAM173B	1.18578	0.06168		A_23_P133279	FAM173B	1.21604	1.21604	0.03571		A_23_P169319	BG928645	0.917313	-1.09014	0.35764
A_23_P133279	FAM173B	1.21749	0.0294		FALSE	FALSE	FALSE	FALSE	FALSE		A_32_P171488	BG950086	1.47937	1.47937	0.222707
A_23_P133279	FAM173B	1.24484	0.01605		FALSE	FALSE	FALSE	FALSE	FALSE		A_24_P928017	BG952851	1.46807	1.46807	0.00029
A_23_P133359	ZFP2	10.109	8.49183e-12		A_23_P133359	ZFP2	5.60976	5.60976	0.0893433		A_32_P30320	BG980953	0.697553	-1.43358	0.0426167
A_23_P133359	ZFP2	4.79617	3e-05		FALSE	FALSE	FALSE	FALSE	FALSE		A_24_P336551	BGLAP	1.26918	1.26918	0.0679067
A_23_P133359	ZFP2	1.92409	0.268		FALSE	FALSE	FALSE	FALSE	FALSE		A_24_P57898	BHLHE23	1.51868	1.51868	0.00734
A_23_P133365	TCERG1	0.93509	0.48439		A_23_P133365	TCERG1	0.89228	-1.12072	0.272003		A_32_P198497	BI017499	0.96764	-1.03344	0.870303
A_23_P133365	TCERG1	0.84713	0.0851		FALSE	FALSE	FALSE	FALSE	FALSE		A_32_P74942	BI024548	1.28652	1.28652	0.709693
A_23_P133365	TCERG1	0.89462	0.24652		FALSE	FALSE	FALSE	FALSE	FALSE		A_32_P54594	BI050742	0.80467	-1.24275	0.0250433
A_23_P13338	INTS5	0.92227	0.44544		A_23_P13338	INTS5	0.966173	-1.03501	0.333943		A_32_P37971	BI256572	1.38079	1.38079	0.00115
A_23_P13338	INTS5	0.87201	0.205		FALSE	FALSE	FALSE	FALSE	FALSE		A_32_P50973	BI836406	1.29062	1.29062	0.00233667
A_23_P13338	INTS5	1.10424	0.35139		FALSE	FALSE	FALSE	FALSE	FALSE		A_32_P35595	BI913527	0.871203	-1.14784	0.21406
A_23_P133438	FAM105A	0.40093	7.44579e-13		A_23_P133438	FAM105A	0.433053	-2.30918	1.46532e-09		A_32_P228759	BI966004	0.597403	-1.67391	0.251437
A_23_P133438	FAM105A	0.38381	1.36e-15		FALSE	FALSE	FALSE	FALSE	FALSE		A_24_P419120	BICD2	1.02074	1.02074	0.827107
A_23_P133438	FAM105A	0.51442	4.39521e-09		FALSE	FALSE	FALSE	FALSE	FALSE		A_23_P98350	BIRC3	0.89698	-1.11485	0.307817
A_23_P133543	KLHL3	1.6991	0.12146		A_23_P133543	KLHL3	1.71345	1.71345	0.0803433		A_23_P419624	BLCAP	0.909673	-1.0993	0.320493
A_23_P133543	KLHL3	1.53402	0.109		FALSE	FALSE	FALSE	FALSE	FALSE		A_23_P88630	BLM	0.637733	-1.56805	3.1184e-06
A_23_P133543	KLHL3	1.90722	0.01057		FALSE	FALSE	FALSE	FALSE	FALSE		A_23_P23266	BLZF1	0.91876	-1.08842	0.369157
A_23_P13359	NXF1	0.85987	0.09384		A_23_P13359	NXF1	0.853343	-1.17186	0.0803367		A_24_P795215	BM007841	1.34822	1.34822	0.0223533
A_23_P13359	NXF1	0.85691	0.088		FALSE	FALSE	FALSE	FALSE	FALSE		A_32_P40456	BM475547	0.683917	-1.46217	7.03365e-05
A_23_P13359	NXF1	0.84325	0.05917		FALSE	FALSE	FALSE	FALSE	FALSE		A_32_P56154	BM475608	0.339083	-2.94913	0.0326967
A_23_P133739	HUS1B	2.00185	0.04856		A_23_P133739	HUS1B	3.02746	3.02746	0.0161868		A_32_P203959	BM547196	1.75722	1.75722	2.02412e-05
A_23_P133739	HUS1B	3.6637	1.5e-08		FALSE	FALSE	FALSE	FALSE	FALSE		A_24_P485271	BM552308	1.05578	1.05578	0.637237
A_23_P133739	HUS1B	3.41682	3.14972e-07		FALSE	FALSE	FALSE	FALSE	FALSE		A_24_P607195	BM678681	0.892463	-1.12049	0.38131
A_23_P133842	HIST1H1T	0.88819	0.8896		A_23_P133842	HIST1H1T	0.900503	-1.11049	0.85814		A_32_P50	BM678897	1.13203	1.13203	0.882127
A_23_P133842	HIST1H1T	1.04581	0.947		FALSE	FALSE	FALSE	FALSE	FALSE		A_32_P158496	BM683477	1.1626	1.1626	0.16667
A_23_P133842	HIST1H1T	0.76751	0.73782		FALSE	FALSE	FALSE	FALSE	FALSE		A_32_P91005	BM697215	0.73166	-1.36676	0.47273
A_23_P133854	NKAPL	1.31694	0.73722		A_23_P133854	NKAPL	4.4566	4.4566	0.26694		A_32_P160216	BM702130	0.72168	-1.38566	0.0275467
A_23_P133854	NKAPL	2.57821	0.0636		FALSE	FALSE	FALSE	FALSE	FALSE		A_24_P110471	BM702886	1.29697	1.29697	0.00418667
A_23_P133854	NKAPL	9.47466	3.40647e-16		FALSE	FALSE	FALSE	FALSE	FALSE		A_24_P799858	BM768581	2.02004	2.02004	2.11006e-12
A_23_P133956	KIFC1	0.55226	5.57881e-11		A_23_P133956	KIFC1	0.557523	-1.79365	1.01441e-10		A_32_P33294	BM808621	1.76836	1.76836	0.000616848
A_23_P133956	KIFC1	0.55529	6.88e-11		FALSE	FALSE	FALSE	FALSE	FALSE		A_32_P165504	BM819787	1.09691	1.09691	0.916483
A_23_P133956	KIFC1	0.56502	1.79735e-10		FALSE	FALSE	FALSE	FALSE	FALSE		A_32_P131294	BM854107	1.39536	1.39536	0.000346667
A_23_P133974	C6orf106	1.11591	0.20322		A_23_P133974	C6orf106	1.10183	1.10183	0.278737		A_24_P770746	BM972609	1.0814	1.0814	0.924823
A_23_P133974	C6orf106	1.12235	0.191		FALSE	FALSE	FALSE	FALSE	FALSE		A_32_P43084	BM980974	0.699317	-1.42997	0.000527391
A_23_P133974	C6orf106	1.06723	0.44199		FALSE	FALSE	FALSE	FALSE	FALSE		A_32_P64820	BM981574	0.895517	-1.11667	0.43367
A_23_P134078	CDYL	1.07258	0.43006		A_23_P134078	CDYL	1.02836	1.02836	0.699477		A_32_P169831	BM982349	0.91343	-1.09477	0.51424
A_23_P134078	CDYL	0.9877	0.888		FALSE	FALSE	FALSE	FALSE	FALSE		A_32_P87849	BM982777	0.528597	-1.8918	0.000210928
A_23_P134078	CDYL	1.02479	0.78037		FALSE	FALSE	FALSE	FALSE	FALSE		A_32_P3021	BM989848	1.14709	1.14709	0.132793
A_23_P134085	CNKSR3	1.02479	0.83054		A_23_P134085	CNKSR3	0.997567	-1.00244	0.86388		A_24_P303688	BM999256	1.07734	1.07734	0.433297
A_23_P134085	CNKSR3	0.99469	0.96		FALSE	FALSE	FALSE	FALSE	FALSE		A_23_P334282	BMP2K	0.868437	-1.15149	0.206023
A_23_P134085	CNKSR3	0.97322	0.8011		FALSE	FALSE	FALSE	FALSE	FALSE		A_23_P81058	BMP3	0.725603	-1.37816	0.218153
A_23_P134125	MAP3K5	0.85879	0.0974		A_23_P134125	MAP3K5	0.901567	-1.10918	0.309193		A_23_P154643	BMP7	0.566933	-1.76388	1.74653e-09
A_23_P134125	MAP3K5	0.89077	0.208		FALSE	FALSE	FALSE	FALSE	FALSE		A_32_P24939	BMPR1B	0.540553	-1.84996	0.00221667
A_23_P134125	MAP3K5	0.95514	0.62218		FALSE	FALSE	FALSE	FALSE	FALSE		A_24_P615822	BMS1	1.06774	1.06774	0.46598
A_23_P134147	ZBTB24	0.94626	0.51496		A_23_P134147	ZBTB24	0.96197	-1.03953	0.653877		A_32_P142128	BMS1P5	1.14246	1.14246	0.19839
A_23_P134147	ZBTB24	0.99404	0.943		FALSE	FALSE	FALSE	FALSE	FALSE		A_23_P317001	BNIP2	1.23925	1.23925	0.01667
A_23_P134147	ZBTB24	0.94561	0.50367		FALSE	FALSE	FALSE	FALSE	FALSE		A_23_P408708	BNIP3L	1.50454	1.50454	0.000226667
A_23_P134204	FAM71F1	1.48073	0.11021		A_23_P134204	FAM71F1	1.51731	1.51731	0.06526		A_24_P85850	BNIPL	0.897287	-1.11447	0.843053
A_23_P134204	FAM71F1	1.37596	0.082		FALSE	FALSE	FALSE	FALSE	FALSE		A_23_P46507	BOLA1	1.09815	1.09815	0.27955
A_23_P134204	FAM71F1	1.69524	0.00357		FALSE	FALSE	FALSE	FALSE	FALSE		A_23_P428548	BPTF	1.39433	1.39433	0.00132667
A_23_P134274	POP7	0.93907	0.46832		A_23_P134274	POP7	0.948997	-1.05374	0.548273		A_32_P143689	BQ008507	0.143423	-6.97237	0.0131067
A_23_P134274	POP7	0.95277	0.574		FALSE	FALSE	FALSE	FALSE	FALSE		A_32_P207789	BQ017638	1.25674	1.25674	0.23478
A_23_P134274	POP7	0.95515	0.6025		FALSE	FALSE	FALSE	FALSE	FALSE		A_32_P114475	BQ045216	1.08985	1.08985	0.907253
A_23_P13438	BTBD10	0.84145	0.05501		A_23_P13438	BTBD10	0.846303	-1.18161	0.07174		A_32_P233457	BQ050540	0.479687	-2.08469	0.05321
A_23_P13438	BTBD10	0.82318	0.0291		FALSE	FALSE	FALSE	FALSE	FALSE		A_32_P163937	BQ064481	1.05285	1.05285	0.408913
A_23_P13438	BTBD10	0.87428	0.13111		FALSE	FALSE	FALSE	FALSE	FALSE		A_24_P697437	BQ069859	0.779993	-1.28206	0.0558933
A_23_P134433	EN2	1.60546	0.00015		A_23_P134433	EN2	1.58353	1.58353	0.00074		A_32_P65157	BQ071182	0.989493	-1.01062	0.861773
A_23_P134433	EN2	1.676	4e-05		FALSE	FALSE	FALSE	FALSE	FALSE		A_32_P226700	BQ189189	1.06109	1.06109	0.55587
A_23_P134433	EN2	1.46914	0.00203		FALSE	FALSE	FALSE	FALSE	FALSE		A_32_P187458	BQ233242	0.79225	-1.26223	0.00710667
A_23_P134454	CAV1	0.8338	2.32491e-08		A_23_P134454	CAV1	0.806097	-1.24055	7.75266e-09		A_32_P215462	BQ272125	0.486	-2.05761	1.04603e-06
A_23_P134454	CAV1	0.78236	2.63e-14		FALSE	FALSE	FALSE	FALSE	FALSE		A_32_P62469	BQ307884	0.613413	-1.63022	0.00467
A_23_P134454	CAV1	0.80213	8.86827e-12		FALSE	FALSE	FALSE	FALSE	FALSE		A_24_P944898	BQ329909	1.16192	1.16192	0.50978
A_23_P134484	CALCR	1.57043	0.22427		A_23_P134484	CALCR	1.94599	1.94599	0.0855967		A_32_P44073	BQ333643	1.38322	1.38322	0.00447333
A_23_P134484	CALCR	2.22385	0.00999		FALSE	FALSE	FALSE	FALSE	FALSE		A_32_P100076	BQ374929	1.12526	1.12526	0.370723
A_23_P134484	CALCR	2.04368	0.02253		FALSE	FALSE	FALSE	FALSE	FALSE		A_32_P156628	BQ379494	0.57418	-1.74161	0.00336668
A_23_P134527	YKT6	1.52535	5.22502e-07		A_23_P134527	YKT6	1.5488	1.5488	3.09974e-07		A_32_P111873	BQ432543	0.603417	-1.65723	0.37085
A_23_P134527	YKT6	1.57643	1.05e-07		FALSE	FALSE	FALSE	FALSE	FALSE		A_32_P107859	BQ638334	0.929713	-1.0756	0.446827
A_23_P134527	YKT6	1.54461	3.02419e-07		FALSE	FALSE	FALSE	FALSE	FALSE		A_24_P734764	BQ639603	1.25904	1.25904	0.26638
A_23_P134609	WASL	1.30239	0.02834		A_23_P134609	WASL	1.25344	1.25344	0.197503		A_32_P227496	BQ684512	1.27742	1.27742	0.438007
A_23_P134609	WASL	1.06425	0.562		FALSE	FALSE	FALSE	FALSE	FALSE		A_24_P739785	BQ706916	0.95192	-1.05051	0.69274
A_23_P134609	WASL	1.39368	0.00217		FALSE	FALSE	FALSE	FALSE	FALSE		A_24_P97257	BQ772694	1.14138	1.14138	0.227587
A_23_P134650	PTCD1	1.05187	0.53016		A_23_P134650	PTCD1	1.05538	1.05538	0.545753		A_32_P6682	BQ926066	1.25837	1.25837	0.0135167
A_23_P134650	PTCD1	1.10186	0.23		FALSE	FALSE	FALSE	FALSE	FALSE		A_24_P854758	BQ932957	1.01572	1.01572	0.819567
A_23_P134650	PTCD1	1.01241	0.8771		FALSE	FALSE	FALSE	FALSE	FALSE		A_32_P205478	BQ948285	1.10372	1.10372	0.27732
A_23_P134734	GOLSYN	1.72826	2.72591e-08		A_23_P134734	GOLSYN	1.69114	1.69114	1.05866e-07		A_23_P53614	BRAP	1.35518	1.35518	0.00300667
A_23_P134734	GOLSYN	1.663	2.05e-07		FALSE	FALSE	FALSE	FALSE	FALSE		A_23_P207400	BRCA1	0.732413	-1.36535	4.9316e-11
A_23_P134734	GOLSYN	1.68216	8.53398e-08		FALSE	FALSE	FALSE	FALSE	FALSE		A_23_P99452	BRCA2	0.516603	-1.93572	0
A_23_P134755	TRPS1	0.92584	0.42344		A_23_P134755	TRPS1	0.920177	-1.08675	0.39321		A_23_P166536	BRD1	1.29429	1.29429	0.00735
A_23_P134755	TRPS1	0.93205	0.464		FALSE	FALSE	FALSE	FALSE	FALSE		A_23_P256898	BRD2	0.956997	-1.04494	0.66651
A_23_P134755	TRPS1	0.90264	0.29219		FALSE	FALSE	FALSE	FALSE	FALSE		A_24_P344100	BRF1	0.908533	-1.10068	0.344757
A_23_P134809	NSMAF	1.03828	0.65329		A_23_P134809	NSMAF	1.07703	1.07703	0.39517		A_23_P20480	BRF2	1.97119	1.97119	8.74458e-11
A_23_P134809	NSMAF	1.09471	0.274		FALSE	FALSE	FALSE	FALSE	FALSE		A_24_P56484	BRMS1L	0.746327	-1.3399	0.00170667
A_23_P134809	NSMAF	1.0981	0.25822		FALSE	FALSE	FALSE	FALSE	FALSE		A_23_P250948	BRPF1	0.950533	-1.05204	0.565393
A_23_P134854	CLDN23	1.55273	4.07312e-07		A_23_P134854	CLDN23	1.57137	1.57137	3.0375e-07		A_24_P414712	BRPF3	1.17492	1.17492	0.101433
A_23_P134854	CLDN23	1.60401	8.54e-08		FALSE	FALSE	FALSE	FALSE	FALSE		A_23_P96249	BRUNOL4	1.16675	1.16675	0.0990033
A_23_P134854	CLDN23	1.55736	4.18537e-07		FALSE	FALSE	FALSE	FALSE	FALSE		A_23_P140490	BRUNOL6	2.14871	2.14871	0.292257
A_23_P134946	LRRC14	1.17968	0.06076		A_23_P134946	LRRC14	1.18464	1.18464	0.0531767		A_23_P211136	BRWD1	1.09343	1.09343	0.339923
A_23_P134946	LRRC14	1.18499	0.054		FALSE	FALSE	FALSE	FALSE	FALSE		A_23_P23029	BSND	0.703003	-1.42247	0.536323
A_23_P134946	LRRC14	1.18925	0.04477		FALSE	FALSE	FALSE	FALSE	FALSE		A_23_P7325	BST1	3.92218	3.92218	0.0325833
A_23_P134994	KIAA1432	0.89983	0.27436		A_23_P134994	KIAA1432	0.911357	-1.09727	0.34087		A_23_P39465	BST2	1.33535	1.33535	0.00680667
A_23_P134994	KIAA1432	0.92764	0.434		FALSE	FALSE	FALSE	FALSE	FALSE		A_23_P408675	BTAF1	0.896737	-1.11515	0.275267
A_23_P134994	KIAA1432	0.9066	0.31425		FALSE	FALSE	FALSE	FALSE	FALSE		A_23_P13438	BTBD10	0.846303	-1.18161	0.07174
A_23_P135007	OR2S2	1.06095	0.90645		A_23_P135007	OR2S2	1.41947	1.41947	0.38508		A_23_P419714	BTBD11	0.817867	-1.22269	0.225963
A_23_P135007	OR2S2	2.69236	0.00775		FALSE	FALSE	FALSE	FALSE	FALSE		A_23_P371129	BTBD12	0.601627	-1.66216	1.74445e-05
A_23_P135007	OR2S2	0.50509	0.24104		FALSE	FALSE	FALSE	FALSE	FALSE		A_23_P102759	BTBD3	0.995853	-1.00416	0.6439
A_23_P135123	BG216229	1.83717	3e-05		A_23_P135123	BG216229	1.6501	1.6501	0.00014		A_23_P88184	BTBD7	1.27162	1.27162	0.02637
A_23_P135123	BG216229	1.58867	0.0001		FALSE	FALSE	FALSE	FALSE	FALSE		A_23_P155351	BTD	1.11942	1.11942	0.375533
A_23_P135123	BG216229	1.52447	0.00029		FALSE	FALSE	FALSE	FALSE	FALSE		A_23_P62901	BTG2	0.79449	-1.25867	0.02645
A_23_P135132	FRMD3	2.99823	0.12151		A_23_P135132	FRMD3	1.54105	1.54105	0.59876		A_32_P33723	BTG3	0.84006	-1.19039	0.08583
A_23_P135132	FRMD3	0.80738	0.833		FALSE	FALSE	FALSE	FALSE	FALSE		A_23_P80883	BTLA	0.924263	-1.08194	0.890847
A_23_P135132	FRMD3	0.81753	0.84177		FALSE	FALSE	FALSE	FALSE	FALSE		A_23_P7985	BTN1A1	1.09956	1.09956	0.911523
A_23_P135294	ALDH1B1	0.89734	0.24235		A_23_P135294	ALDH1B1	0.829843	-1.20505	0.0904767		A_24_P934528	BTN2A1	0.788607	-1.26806	0.0829833
A_23_P135294	ALDH1B1	0.78001	0.00719		FALSE	FALSE	FALSE	FALSE	FALSE		A_24_P346210	BTN2A2	0.885097	-1.12982	0.388847
A_23_P135294	ALDH1B1	0.81218	0.02189		FALSE	FALSE	FALSE	FALSE	FALSE		A_24_P136470	BTN2A3	0.869083	-1.15064	0.389563
A_23_P135315	ZBTB43	0.76411	0.02094		A_23_P135315	ZBTB43	0.711833	-1.40482	0.00793		A_23_P46819	BTRC	0.88759	-1.12665	0.33495
A_23_P135315	ZBTB43	0.69531	0.00193		FALSE	FALSE	FALSE	FALSE	FALSE		A_32_P155563	BU153693	0.73419	-1.36205	0.00351333
A_23_P135315	ZBTB43	0.67608	0.00092		FALSE	FALSE	FALSE	FALSE	FALSE		A_24_P915904	BU164445	1.18743	1.18743	0.245753
A_23_P135417	GSTA1	1.04387	0.95927		A_23_P135417	GSTA1	0.86405	-1.15734	0.826513		A_32_P57013	BU540282	2.98472	2.98472	0.589197
A_23_P135417	GSTA1	0.76932	0.754		FALSE	FALSE	FALSE	FALSE	FALSE		A_32_P89152	BU561429	0.759243	-1.3171	0.227547
A_23_P135417	GSTA1	0.77896	0.76627		FALSE	FALSE	FALSE	FALSE	FALSE		A_32_P118325	BU567832	0.926717	-1.07908	0.560167
A_23_P135454	AFG3L2	0.82488	0.01486		A_23_P135454	AFG3L2	0.803157	-1.24509	0.01099		A_32_P201292	BU587941	0.634603	-1.57579	0.2548
A_23_P135454	AFG3L2	0.75684	0.00049		FALSE	FALSE	FALSE	FALSE	FALSE		A_32_P171200	BU607658	1.24375	1.24375	0.210093
A_23_P135454	AFG3L2	0.82775	0.01762		FALSE	FALSE	FALSE	FALSE	FALSE		A_32_P212654	BU616488	0.970263	-1.03065	0.68538
A_23_P13548	CHRDL2	1.28433	0.75856		A_23_P13548	CHRDL2	1.10739	1.10739	0.9065		A_24_P278653	BU625797	1.28132	1.28132	0.0600867
A_23_P13548	CHRDL2	1.03006	0.969		FALSE	FALSE	FALSE	FALSE	FALSE		A_32_P16699	BU629094	1.00517	1.00517	0.594887
A_23_P13548	CHRDL2	1.00779	0.99194		FALSE	FALSE	FALSE	FALSE	FALSE		A_32_P218030	BU633383	0.9073	-1.10217	0.260757
A_23_P135486	ERAF	0.87942	0.88687		A_23_P135486	ERAF	2.06599	2.06599	0.402067		A_32_P10623	BU684362	0.778667	-1.28425	0.00553333
A_23_P135486	ERAF	3.64373	0.00095		FALSE	FALSE	FALSE	FALSE	FALSE		A_32_P135450	BU685299	0.879157	-1.13745	0.458847
A_23_P135486	ERAF	1.67482	0.31838		FALSE	FALSE	FALSE	FALSE	FALSE		A_32_P166733	BU686948	1.43155	1.43155	0.0115433
A_23_P135857	EIF2AK3	0.86433	0.11608		A_23_P135857	EIF2AK3	0.861173	-1.16121	0.128373		A_32_P67209	BU726029	1.04528	1.04528	0.24484
A_23_P135857	EIF2AK3	0.82157	0.0335		FALSE	FALSE	FALSE	FALSE	FALSE		A_32_P99715	BU731317	0.83177	-1.20226	0.198003
A_23_P135857	EIF2AK3	0.89762	0.23554		FALSE	FALSE	FALSE	FALSE	FALSE		A_24_P584992	BU732811	0.82836	-1.2072	0.0444967
A_23_P136013	A_23_P136013	0.96817	0.74325		A_23_P136013	A_23_P136013	0.882917	-1.13261	0.313537		A_32_P23517	BU753102	0.500407	-1.99837	0.00399033
A_23_P136013	A_23_P136013	0.87149	0.164		FALSE	FALSE	FALSE	FALSE	FALSE		A_32_P214565	BU928689	1.15072	1.15072	0.87293
A_23_P136013	A_23_P136013	0.80909	0.03336		FALSE	FALSE	FALSE	FALSE	FALSE		A_32_P28712	BU930679	1.22817	1.22817	0.439667
A_23_P136058	ATR	0.83679	0.02783		A_23_P136058	ATR	0.8476	-1.1798	0.04202		A_23_P163481	BUB1B	0.543173	-1.84103	1.64829e-11
A_23_P136058	ATR	0.84628	0.0378		FALSE	FALSE	FALSE	FALSE	FALSE		A_23_P52826	BUD13	0.852023	-1.17368	0.04468
A_23_P136058	ATR	0.85973	0.06043		FALSE	FALSE	FALSE	FALSE	FALSE		A_23_P31602	BUD31	1.02377	1.02377	0.790803
A_23_P136116	TMEM195	1.29048	0.75474		A_23_P136116	TMEM195	1.10643	1.10643	0.908303		A_24_P574071	BX089650	2.07122	2.07122	0.000188904
A_23_P136116	TMEM195	1.02316	0.976		FALSE	FALSE	FALSE	FALSE	FALSE		A_32_P46495	BX090412	1.01241	1.01241	0.78338
A_23_P136116	TMEM195	1.00564	0.99417		FALSE	FALSE	FALSE	FALSE	FALSE		A_24_P634911	BX090755	0.479893	-2.0838	0.2329
A_23_P136238	TMEM203	0.98337	0.84196		A_23_P136238	TMEM203	0.98665	-1.01353	0.873347		A_32_P79345	BX090929	0.673133	-1.48559	0.000213403
A_23_P136238	TMEM203	0.98207	0.83		FALSE	FALSE	FALSE	FALSE	FALSE		A_32_P230192	BX091213	1.77017	1.77017	0.108973
A_23_P136238	TMEM203	0.99451	0.94808		FALSE	FALSE	FALSE	FALSE	FALSE		A_32_P170879	BX091993	1.03799	1.03799	0.40676
A_23_P13632	WIBG	0.91973	0.31756		A_23_P13632	WIBG	0.90558	-1.10426	0.24424		A_32_P139815	BX094072	0.512573	-1.95094	0.00719333
A_23_P13632	WIBG	0.89154	0.174		FALSE	FALSE	FALSE	FALSE	FALSE		A_32_P109901	BX094364	1.04509	1.04509	0.115373
A_23_P13632	WIBG	0.90547	0.24116		FALSE	FALSE	FALSE	FALSE	FALSE		A_32_P46146	BX094982	0.63415	-1.57691	0.207177
A_23_P136413	MMP17	1.67858	0.00018		A_23_P136413	MMP17	1.71481	1.71481	0.000650777		A_32_P179351	BX095281	1.31783	1.31783	0.0249267
A_23_P136413	MMP17	1.9367	2.33e-06		FALSE	FALSE	FALSE	FALSE	FALSE		A_32_P71796	BX097783	1.32228	1.32228	0.000883333
A_23_P136413	MMP17	1.52916	0.00177		FALSE	FALSE	FALSE	FALSE	FALSE		A_32_P159884	BX098411	0.774447	-1.29124	0.0401867
A_23_P136478	IRF2	1.54649	1e-05		A_23_P136478	IRF2	1.40673	1.40673	0.00111667		A_24_P885303	BX099493	0.622113	-1.60742	0.46019
A_23_P136478	IRF2	1.33384	0.00169		FALSE	FALSE	FALSE	FALSE	FALSE		A_24_P450560	BX100298	0.71684	-1.39501	0.00104333
A_23_P136478	IRF2	1.33987	0.00165		FALSE	FALSE	FALSE	FALSE	FALSE		A_24_P476913	BX100717	1.0232	1.0232	0.79695
A_23_P136721	U88896	0.81281	0.57503		A_23_P136721	U88896	1.02737	1.02737	0.585973		A_32_P56463	BX101252	1.08967	1.08967	0.511393
A_23_P136721	U88896	1.0502	0.823		FALSE	FALSE	FALSE	FALSE	FALSE		A_32_P7308	BX101927	0.825233	-1.21178	0.13454
A_23_P136721	U88896	1.21909	0.35989		FALSE	FALSE	FALSE	FALSE	FALSE		A_32_P143389	BX102076	0.949657	-1.05301	0.912303
A_23_P136724	LOC344887	12.2287	4.75766e-10		A_23_P136724	LOC344887	14.2268	14.2268	2.95175e-09		A_32_P185766	BX103476	1.09567	1.09567	0.914043
A_23_P136724	LOC344887	17.7987	5.37e-10		FALSE	FALSE	FALSE	FALSE	FALSE		A_32_P91468	BX104057	0.487683	-2.05051	0.220397
A_23_P136724	LOC344887	12.6528	7.84247e-09		FALSE	FALSE	FALSE	FALSE	FALSE		A_24_P699252	BX104490	1.05	1.05	0.92462
A_23_P136805	ARHGAP11A	0.61142	4.38963e-09		A_23_P136805	ARHGAP11A	0.60438	-1.65459	8.30544e-09		A_24_P476215	BX104493	0.955503	-1.04657	0.600657
A_23_P136805	ARHGAP11A	0.57473	7.09e-11		FALSE	FALSE	FALSE	FALSE	FALSE		A_32_P195788	BX104999	1.12191	1.12191	0.8911
A_23_P136805	ARHGAP11A	0.62699	2.04558e-08		FALSE	FALSE	FALSE	FALSE	FALSE		A_32_P228806	BX106115	0.658533	-1.51853	0.126637
A_23_P136817	KNTC1	0.69584	6.85804e-27		A_23_P136817	KNTC1	0.709673	-1.4091	4.0685e-20		A_24_P697345	BX106478	1.0427	1.0427	0.718623
A_23_P136817	KNTC1	0.70188	2.73e-27		FALSE	FALSE	FALSE	FALSE	FALSE		A_24_P710681	BX106493	0.75107	-1.33143	0.19196
A_23_P136817	KNTC1	0.7313	1.22055e-19		FALSE	FALSE	FALSE	FALSE	FALSE		A_24_P669329	BX108510	0.537833	-1.85931	0.113673
A_23_P13683	ZBTB39	0.81193	0.15505		A_23_P13683	ZBTB39	0.835567	-1.19679	0.200547		A_24_P782437	BX109472	0.861247	-1.16111	0.314973
A_23_P13683	ZBTB39	0.90152	0.386		FALSE	FALSE	FALSE	FALSE	FALSE		A_32_P232837	BX110656	1.41774	1.41774	0.67149
A_23_P13683	ZBTB39	0.79325	0.06059		FALSE	FALSE	FALSE	FALSE	FALSE		A_32_P4172	BX110908	0.78172	-1.27923	0.202637
A_23_P136986	APOOL	1.95974	2.66376e-12		A_23_P136986	APOOL	1.89001	1.89001	8.07839e-11		A_32_P210284	BX111338	0.51464	-1.94311	0.00223
A_23_P136986	APOOL	1.88506	4.43e-11		FALSE	FALSE	FALSE	FALSE	FALSE		A_32_P49959	BX111592	1.53283	1.53283	1.73414e-05
A_23_P136986	APOOL	1.82524	1.95388e-10		FALSE	FALSE	FALSE	FALSE	FALSE		A_24_P617818	BX111761	0.430413	-2.32335	0.0170467
A_23_P137016	SAT1	2.2034	6.35748e-16		A_23_P137016	SAT1	2.178	2.178	9.14645e-15		A_24_P455579	BX112273	0.972177	-1.02862	0.55203
A_23_P137016	SAT1	2.23362	3.01e-16		FALSE	FALSE	FALSE	FALSE	FALSE		A_32_P69076	BX113895	0.830237	-1.20448	0.02518
A_23_P137016	SAT1	2.09698	2.65026e-14		FALSE	FALSE	FALSE	FALSE	FALSE		A_24_P408842	BX114023	0.545313	-1.83381	2.05e-08
A_23_P137116	AMMECR1	0.85421	0.30762		A_23_P137116	AMMECR1	0.678823	-1.47314	0.103298		A_32_P227657	BX114900	0.569307	-1.75652	3.45419e-06
A_23_P137116	AMMECR1	0.52031	3.23e-06		FALSE	FALSE	FALSE	FALSE	FALSE		A_32_P144981	BX114970	0.641753	-1.55823	0.5713
A_23_P137116	AMMECR1	0.66195	0.00227		FALSE	FALSE	FALSE	FALSE	FALSE		A_32_P223327	BX116014	0.938067	-1.06602	0.467047
A_23_P13713	PRPH	1.23414	0.15938		A_23_P13713	PRPH	1.16745	1.16745	0.308523		A_32_P82218	BX116653	0.79193	-1.26274	0.09315
A_23_P13713	PRPH	1.12051	0.427		FALSE	FALSE	FALSE	FALSE	FALSE		A_32_P94132	BX116997	1.32356	1.32356	0.00354333
A_23_P13713	PRPH	1.14769	0.33919		FALSE	FALSE	FALSE	FALSE	FALSE		A_24_P929558	BX117524	0.82364	-1.21412	0.20873
A_23_P137143	DKC1	0.78168	0.00454		A_23_P137143	DKC1	0.773943	-1.29208	0.00329667		A_32_P73903	BX119435	0.911323	-1.09731	0.432283
A_23_P137143	DKC1	0.77207	0.0031		FALSE	FALSE	FALSE	FALSE	FALSE		A_32_P137075	BX281073	1.30034	1.30034	0.03404
A_23_P137143	DKC1	0.76808	0.00225		FALSE	FALSE	FALSE	FALSE	FALSE		A_32_P74680	BX332393	0.837267	-1.19436	0.40091
A_23_P13740	NAV3	1.11826	0.71053		A_23_P13740	NAV3	1.26656	1.26656	0.375263		A_32_P29408	BX337332	1.1036	1.1036	0.902197
A_23_P13740	NAV3	1.36413	0.176		FALSE	FALSE	FALSE	FALSE	FALSE		A_32_P9368	BX375060	1.18727	1.18727	0.10489
A_23_P13740	NAV3	1.31729	0.23926		FALSE	FALSE	FALSE	FALSE	FALSE		A_24_P481301	BX400400	0.41158	-2.42966	0.0121567
A_23_P137543	ZNF362	1.24643	0.01209		A_23_P137543	ZNF362	1.24474	1.24474	0.0137333		A_32_P138666	BX414807	0.63088	-1.58509	2.00532e-05
A_23_P137543	ZNF362	1.25429	0.00992		FALSE	FALSE	FALSE	FALSE	FALSE		A_24_P488352	BX440400	0.8461	-1.18189	0.11434
A_23_P137543	ZNF362	1.23349	0.01919		FALSE	FALSE	FALSE	FALSE	FALSE		A_32_P62773	BX444658	1.05105	1.05105	0.34893
A_23_P137573	LEFTY2	1.34384	0.74385		A_23_P137573	LEFTY2	1.04632	1.04632	0.853803		A_32_P200586	BX460543	1.09107	1.09107	0.107007
A_23_P137573	LEFTY2	0.90855	0.919		FALSE	FALSE	FALSE	FALSE	FALSE		A_32_P55144	BX537816	1.25244	1.25244	0.0513933
A_23_P137573	LEFTY2	0.88658	0.89856		FALSE	FALSE	FALSE	FALSE	FALSE		A_24_P913301	BX537819	0.595783	-1.67846	0.0316367
A_23_P137578	FBXO28	1.22353	0.01409		A_23_P137578	FBXO28	1.25908	1.25908	0.00684667		A_32_P24489	BX538250	0.61812	-1.61781	8.14041e-07
A_23_P137578	FBXO28	1.26519	0.00429		FALSE	FALSE	FALSE	FALSE	FALSE		A_32_P10123	BX538256	0.765653	-1.30607	0.00222
A_23_P137578	FBXO28	1.28851	0.00216		FALSE	FALSE	FALSE	FALSE	FALSE		A_24_P413791	BX538272	0.553547	-1.80653	9.99831e-07
A_23_P137634	PROX1	0.19466	0.01337		A_23_P137634	PROX1	0.1357	-7.3692	0.00646333		A_32_P106315	BX641009	0.958193	-1.04363	0.615163
A_23_P137634	PROX1	0.10657	0.00301		FALSE	FALSE	FALSE	FALSE	FALSE		A_32_P66934	BX641014	1.00914	1.00914	0.79817
A_23_P137634	PROX1	0.10587	0.00301		FALSE	FALSE	FALSE	FALSE	FALSE		A_32_P179686	BX641027	0.89883	-1.11256	0.330913
A_23_P137697	SELP	1.2624	0.77337		A_23_P137697	SELP	1.10538	1.10538	0.90625		A_32_P46722	BX647614	0.56206	-1.77917	0.285343
A_23_P137697	SELP	1.02673	0.973		FALSE	FALSE	FALSE	FALSE	FALSE		A_32_P92751	BX647792	1.3876	1.3876	0.000313333
A_23_P137697	SELP	1.02701	0.97238		FALSE	FALSE	FALSE	FALSE	FALSE		A_32_P29149	BX647987	3.34273	3.34273	0.0654867
A_23_P137705	TBX19	1.96321	2.64375e-11		A_23_P137705	TBX19	1.97475	1.97475	2.34974e-11		A_32_P15156	BX648207	0.7166	-1.39548	0.000376667
A_23_P137705	TBX19	2.04446	1.12e-12		FALSE	FALSE	FALSE	FALSE	FALSE		A_32_P65571	BX648855	1.31199	1.31199	0.730517
A_23_P137705	TBX19	1.91657	4.29347e-11		FALSE	FALSE	FALSE	FALSE	FALSE		A_24_P226700	BX648950	1.021	1.021	0.80381
A_23_P137751	FAM46C	0.66137	0.00063		A_23_P137751	FAM46C	0.727503	-1.37456	0.00896667		A_32_P222521	BX955634	0.996563	-1.00345	0.680347
A_23_P137751	FAM46C	0.7864	0.022		FALSE	FALSE	FALSE	FALSE	FALSE		A_24_P113131	BZRAP1	1.74513	1.74513	0.23041
A_23_P137751	FAM46C	0.73474	0.00427		FALSE	FALSE	FALSE	FALSE	FALSE		A_24_P924389	BZW1	0.72965	-1.37052	0.00763333
A_23_P137765	PAFAH2	0.95234	0.59873		A_23_P137765	PAFAH2	0.929257	-1.07613	0.42949		A_24_P67378	BZW1P1	1.38882	1.38882	0.0362433
A_23_P137765	PAFAH2	0.94216	0.495		FALSE	FALSE	FALSE	FALSE	FALSE		A_24_P329795	C10orf10	1.73322	1.73322	1.67175e-07
A_23_P137765	PAFAH2	0.89327	0.19474		FALSE	FALSE	FALSE	FALSE	FALSE		A_23_P24275	C10orf110	0.597273	-1.67428	0.000256737
A_23_P137923	KCNA2	0.96081	0.84451		A_23_P137923	KCNA2	1.14991	1.14991	0.360863		A_32_P86739	C10orf114	0.815443	-1.22633	0.0191567
A_23_P137923	KCNA2	1.22327	0.152		FALSE	FALSE	FALSE	FALSE	FALSE		A_24_P335048	C10orf118	0.817557	-1.22316	0.0665367
A_23_P137923	KCNA2	1.26566	0.08608		FALSE	FALSE	FALSE	FALSE	FALSE		A_23_P202594	C10orf119	0.762263	-1.31188	0.00329667
A_23_P137957	RSBN1	1.03472	0.72834		A_23_P137957	RSBN1	1.00424	1.00424	0.745773		A_32_P475642	C10orf12	0.900627	-1.11034	0.277823
A_23_P137957	RSBN1	0.96088	0.657		FALSE	FALSE	FALSE	FALSE	FALSE		A_23_P325700	C10orf126	1.10977	1.10977	0.904853
A_23_P137957	RSBN1	1.01713	0.85198		FALSE	FALSE	FALSE	FALSE	FALSE		A_23_P435697	C10orf137	0.975213	-1.02542	0.613193
A_23_P138099	ABL2	1.38992	0.00236		A_23_P138099	ABL2	1.42543	1.42543	0.00140333		A_32_P152767	C10orf140	0.845267	-1.18306	0.0955567
A_23_P138099	ABL2	1.47739	0.00032		FALSE	FALSE	FALSE	FALSE	FALSE		A_32_P202013	C10orf141	1.10219	1.10219	0.90057
A_23_P138099	ABL2	1.40897	0.00153		FALSE	FALSE	FALSE	FALSE	FALSE		A_24_P286868	C10orf18	0.774267	-1.29154	0.0210567
A_23_P138308	CD58	1.2865	0.00956		A_23_P138308	CD58	1.28103	1.28103	0.0110233		A_24_P64362	C10orf26	1.14586	1.14586	0.124323
A_23_P138308	CD58	1.28349	0.0105		FALSE	FALSE	FALSE	FALSE	FALSE		A_23_P301336	C10orf28	0.953337	-1.04895	0.54142
A_23_P138308	CD58	1.2731	0.01301		FALSE	FALSE	FALSE	FALSE	FALSE		A_23_P369328	C10orf35	2.02814	2.02814	4.90566e-14
A_23_P138435	ZMIZ1	1.34498	0.00069		A_23_P138435	ZMIZ1	1.34502	1.34502	0.000876667		A_24_P882914	C10orf46	1.18239	1.18239	0.0618567
A_23_P138435	ZMIZ1	1.36404	0.00048		FALSE	FALSE	FALSE	FALSE	FALSE		A_24_P389608	C10orf47	1.1576	1.1576	0.119627
A_23_P138435	ZMIZ1	1.32605	0.00146		FALSE	FALSE	FALSE	FALSE	FALSE		A_24_P215240	C10orf63	0.97888	-1.02158	0.626853
A_23_P138507	CDC2	0.54575	0		A_23_P138507	CDC2	0.551183	-1.81428	0		A_23_P364613	C10orf65	1.03608	1.03608	0.783733
A_23_P138507	CDC2	0.5375	0		FALSE	FALSE	FALSE	FALSE	FALSE		A_23_P413193	C10orf78	0.718093	-1.39258	0.00059
A_23_P138507	CDC2	0.5703	0		FALSE	FALSE	FALSE	FALSE	FALSE		A_23_P23980	C10orf81	0.304	-3.28947	0.000513346
A_23_P138655	CYP26A1	1.19226	0.83875		A_23_P138655	CYP26A1	1.02725	1.02725	0.91076		A_23_P23983	C10orf97	1.08277	1.08277	0.38858
A_23_P138655	CYP26A1	0.9419	0.944		FALSE	FALSE	FALSE	FALSE	FALSE		A_23_P104641	C11orf2	1.18344	1.18344	0.05911
A_23_P138655	CYP26A1	0.9476	0.94953		FALSE	FALSE	FALSE	FALSE	FALSE		A_23_P345778	C11orf46	0.841117	-1.1889	0.137457
A_23_P138686	NMT2	0.7791	0.00311		A_23_P138686	NMT2	0.798367	-1.25256	0.0127167		A_24_P201404	C11orf54	1.13913	1.13913	0.13705
A_23_P138686	NMT2	0.77121	0.00128		FALSE	FALSE	FALSE	FALSE	FALSE		A_23_P24529	C11orf57	1.00211	1.00211	0.92785
A_23_P138686	NMT2	0.84479	0.03376		FALSE	FALSE	FALSE	FALSE	FALSE		A_23_P52885	C11orf61	0.778653	-1.28427	0.0676433
A_23_P138706	ADRA2A	0.79882	0.74186		A_23_P138706	ADRA2A	0.84632	-1.18159	0.643947		A_23_P396917	C11orf63	1.0754	1.0754	0.413763
A_23_P138706	ADRA2A	1.1359	0.77		FALSE	FALSE	FALSE	FALSE	FALSE		A_24_P49383	C11orf67	1.04375	1.04375	0.62026
A_23_P138706	ADRA2A	0.60424	0.41998		FALSE	FALSE	FALSE	FALSE	FALSE		A_23_P429491	C11orf82	0.752243	-1.32936	0.00272667
A_23_P138760	CLCF1	1.95129	0.00026		A_23_P138760	CLCF1	1.85638	1.85638	0.000213333		A_23_P313223	C11orf84	0.613273	-1.63059	2.19997e-07
A_23_P138760	CLCF1	1.91632	2e-05		FALSE	FALSE	FALSE	FALSE	FALSE		A_32_P524904	C11orf86	0.70014	-1.42829	0.00348667
A_23_P138760	CLCF1	1.70154	0.00036		FALSE	FALSE	FALSE	FALSE	FALSE		A_23_P36464	C12orf11	0.812373	-1.23096	0.03385
A_23_P138910	DDX25	2.82262	0.10267		A_23_P138910	DDX25	1.60897	1.60897	0.699363		A_23_P410613	C12orf23	0.876063	-1.14147	0.106543
A_23_P138910	DDX25	1.00277	0.997		FALSE	FALSE	FALSE	FALSE	FALSE		A_24_P359020	C12orf26	1.37154	1.37154	0.199403
A_23_P138910	DDX25	1.00153	0.99842		FALSE	FALSE	FALSE	FALSE	FALSE		A_23_P98930	C12orf35	1.11323	1.11323	0.24307
A_23_P138957	SIK2	0.84511	0.11468		A_23_P138957	SIK2	0.90836	-1.10089	0.40905		A_23_P2414	C12orf39	1.10435	1.10435	0.911637
A_23_P138957	SIK2	0.96212	0.707		FALSE	FALSE	FALSE	FALSE	FALSE		A_24_P107528	C12orf49	1.24307	1.24307	0.03737
A_23_P138957	SIK2	0.91785	0.40547		FALSE	FALSE	FALSE	FALSE	FALSE		A_24_P564462	C12orf5	0.792643	-1.2616	0.0608433
A_23_P139028	POU2F3	1.24176	0.03057		A_23_P139028	POU2F3	1.23054	1.23054	0.0478867		A_32_P228167	C12orf50	1.07838	1.07838	0.918997
A_23_P139028	POU2F3	1.1719	0.101		FALSE	FALSE	FALSE	FALSE	FALSE		A_23_P162702	C12orf51	1.19359	1.19359	0.0886933
A_23_P139028	POU2F3	1.27796	0.01209		FALSE	FALSE	FALSE	FALSE	FALSE		A_23_P318938	C12orf59	0.962407	-1.03906	0.753103
A_23_P139050	OR8D2	0.30457	0.01036		A_23_P139050	OR8D2	0.151193	-6.61405	0.00345346		A_32_P11899	C12orf65	0.778813	-1.284	0.00797333
A_23_P139050	OR8D2	0.07527	2.03e-07		FALSE	FALSE	FALSE	FALSE	FALSE		A_23_P370569	C12orf66	1.14951	1.14951	0.153197
A_23_P139050	OR8D2	0.07374	1.84495e-07		FALSE	FALSE	FALSE	FALSE	FALSE		A_23_P404120	C12orf72	0.826213	-1.21034	0.22424
A_23_P139455	ZC3H10	0.95493	0.62393		A_23_P139455	ZC3H10	0.97897	-1.02148	0.796733		A_23_P368718	C13orf1	0.964143	-1.03719	0.57019
A_23_P139455	ZC3H10	0.97731	0.806		FALSE	FALSE	FALSE	FALSE	FALSE		A_23_P204937	C13orf15	0.729987	-1.36989	0.50346
A_23_P139455	ZC3H10	1.00467	0.96027		FALSE	FALSE	FALSE	FALSE	FALSE		A_24_P56330	C13orf16	1.02862	1.02862	0.380257
A_23_P139509	ERGIC2	0.92738	0.00512		A_23_P139509	ERGIC2	0.92335	-1.08301	0.00397667		A_32_P70135	C13orf23	1.11406	1.11406	0.23581
A_23_P139509	ERGIC2	0.91274	0.00074		FALSE	FALSE	FALSE	FALSE	FALSE		A_23_P340909	C13orf3	0.635533	-1.57348	4.52366e-06
A_23_P139509	ERGIC2	0.92993	0.00607		FALSE	FALSE	FALSE	FALSE	FALSE		A_23_P99515	C13orf33	1.00769	1.00769	0.899517
A_23_P139547	TUBA1A	0.70197	0.00106		A_23_P139547	TUBA1A	0.710543	-1.40737	0.00169667		A_23_P25626	C13orf34	0.554603	-1.80309	1.40046e-09
A_23_P139547	TUBA1A	0.72866	0.0032		FALSE	FALSE	FALSE	FALSE	FALSE		A_23_P14216	C13orf38	1.31953	1.31953	0.552247
A_23_P139547	TUBA1A	0.701	0.00083		FALSE	FALSE	FALSE	FALSE	FALSE		A_23_P380965	C14orf100	1.34729	1.34729	0.00055
A_23_P139558	TBC1D15	1.58034	1.81645e-06		A_23_P139558	TBC1D15	1.56531	1.56531	4.24013e-06		A_23_P205724	C14orf102	1.25627	1.25627	0.0123367
A_23_P139558	TBC1D15	1.5838	1.9e-06		FALSE	FALSE	FALSE	FALSE	FALSE		A_23_P14493	C14orf104	1.04523	1.04523	0.663337
A_23_P139558	TBC1D15	1.5318	9.00394e-06		FALSE	FALSE	FALSE	FALSE	FALSE		A_23_P140154	C14orf109	0.76117	-1.31377	0.00517333
A_23_P139632	GNS	1.92335	4.61967e-12		A_23_P139632	GNS	1.94031	1.94031	3.32071e-11		A_23_P2901	C14orf113	1.08144	1.08144	0.928153
A_23_P139632	GNS	1.80986	9.5e-11		FALSE	FALSE	FALSE	FALSE	FALSE		A_23_P140362	C14orf115	0.50737	-1.97095	0.256557
A_23_P139632	GNS	2.08773	1.72586e-15		FALSE	FALSE	FALSE	FALSE	FALSE		A_23_P117447	C14orf119	1.02538	1.02538	0.762057
A_23_P139648	IAPP	1.58493	0.14312		A_23_P139648	IAPP	1.54426	1.54426	0.0979633		A_23_P332871	C14orf126	1.57634	1.57634	0.04115
A_23_P139648	IAPP	1.56592	0.0566		FALSE	FALSE	FALSE	FALSE	FALSE		A_23_P163059	C14orf135	0.730083	-1.36971	0.00104667
A_23_P139648	IAPP	1.48192	0.09417		FALSE	FALSE	FALSE	FALSE	FALSE		A_32_P126698	C14orf143	0.395633	-2.52759	0.00260333
A_23_P139704	DUSP6	0.91001	0.47498		A_23_P139704	DUSP6	0.91378	-1.09436	0.479867		A_23_P430201	C14orf145	0.537393	-1.86083	3.72084e-09
A_23_P139704	DUSP6	0.92361	0.524		FALSE	FALSE	FALSE	FALSE	FALSE		A_23_P311150	C14orf147	0.70663	-1.41517	3.52933e-05
A_23_P139704	DUSP6	0.90772	0.44062		FALSE	FALSE	FALSE	FALSE	FALSE		A_23_P382682	C14orf148	0.661583	-1.51153	0.42551
A_23_P140050	FAM48A	0.93913	0.49253		A_23_P140050	FAM48A	0.92514	-1.08092	0.43184		A_32_P118250	C14orf167	0.926323	-1.07954	0.413923
A_23_P140050	FAM48A	0.95721	0.633		FALSE	FALSE	FALSE	FALSE	FALSE		A_23_P163117	C14orf169	1.10822	1.10822	0.26849
A_23_P140050	FAM48A	0.87908	0.16999		FALSE	FALSE	FALSE	FALSE	FALSE		A_23_P379692	C14orf178	0.800463	-1.24928	0.0907733
A_23_P140069	FBXL3	0.97933	0.80278		A_23_P140069	FBXL3	0.97666	-1.0239	0.775837		A_23_P406071	C14orf181	0.950293	-1.05231	0.671347
A_23_P140069	FBXL3	0.96789	0.691		FALSE	FALSE	FALSE	FALSE	FALSE		A_24_P393596	C14orf25	1.11095	1.11095	0.0764033
A_23_P140069	FBXL3	0.98276	0.83373		FALSE	FALSE	FALSE	FALSE	FALSE		A_24_P33048	C14orf28	1.04067	1.04067	0.66247
A_23_P140154	C14orf109	0.73631	0.00045		A_23_P140154	C14orf109	0.76117	-1.31377	0.00517333		A_24_P181295	C14orf37	1.0786	1.0786	0.91878
A_23_P140154	C14orf109	0.73649	0.00045		FALSE	FALSE	FALSE	FALSE	FALSE		A_24_P85200	C14orf43	1.17238	1.17238	0.0664233
A_23_P140154	C14orf109	0.81071	0.01462		FALSE	FALSE	FALSE	FALSE	FALSE		A_23_P411851	C14orf49	1.1172	1.1172	0.896127
A_23_P140256	NP	0.67696	2e-05		A_23_P140256	NP	0.685	-1.45985	3.33333e-05		A_23_P309973	C14orf50	0.792803	-1.26135	0.375767
A_23_P140256	NP	0.67911	2e-05		FALSE	FALSE	FALSE	FALSE	FALSE		A_23_P413991	C14orf56	1.10388	1.10388	0.90874
A_23_P140256	NP	0.69893	6e-05		FALSE	FALSE	FALSE	FALSE	FALSE		A_23_P37391	C14orf65	0.928917	-1.07652	0.403217
A_23_P140328	SDCCAG1	0.95578	0.60864		A_23_P140328	SDCCAG1	0.95927	-1.04246	0.635893		A_23_P420981	C14orf79	0.883307	-1.13211	0.225663
A_23_P140328	SDCCAG1	0.95443	0.593		FALSE	FALSE	FALSE	FALSE	FALSE		A_23_P431381	C14orf80	0.61642	-1.62227	1.61754e-05
A_23_P140328	SDCCAG1	0.9676	0.70604		FALSE	FALSE	FALSE	FALSE	FALSE		A_23_P48581	C14orf93	1.00789	1.00789	0.930597
A_23_P140362	C14orf115	0.84186	0.70877		A_23_P140362	C14orf115	0.50737	-1.97095	0.256557		A_23_P372771	C15orf17	1.00241	1.00241	0.840523
A_23_P140362	C14orf115	0.29263	0.0171		FALSE	FALSE	FALSE	FALSE	FALSE		A_23_P140705	C15orf23	0.749077	-1.33498	0.00117
A_23_P140362	C14orf115	0.38762	0.0438		FALSE	FALSE	FALSE	FALSE	FALSE		A_24_P378302	C15orf28	1.30953	1.30953	0.0630307
A_23_P140373	FLVCR2	1.36143	0.00202		A_23_P140373	FLVCR2	1.39185	1.39185	0.00112333		A_23_P77286	C15orf29	0.969107	-1.03188	0.764433
A_23_P140373	FLVCR2	1.38879	0.00097		FALSE	FALSE	FALSE	FALSE	FALSE		A_23_P37455	C15orf34	1.37783	1.37783	0.0862967
A_23_P140373	FLVCR2	1.42532	0.00038		FALSE	FALSE	FALSE	FALSE	FALSE		A_32_P85330	C15orf37	0.883023	-1.13247	0.294753
A_23_P140490	BRUNOL6	1.29125	0.75354		A_23_P140490	BRUNOL6	2.14871	2.14871	0.292257		A_24_P404033	C15orf38	0.971857	-1.02896	0.648663
A_23_P140490	BRUNOL6	2.5324	0.0691		FALSE	FALSE	FALSE	FALSE	FALSE		A_23_P37514	C15orf39	1.26132	1.26132	0.0038
A_23_P140490	BRUNOL6	2.62248	0.05413		FALSE	FALSE	FALSE	FALSE	FALSE		A_23_P312252	C15orf40	1.35292	1.35292	0.110083
A_23_P140515	TM2D3	1.08062	0.38114		A_23_P140515	TM2D3	1.09028	1.09028	0.337103		A_23_P345707	C15orf42	0.512577	-1.95093	3.03041e-12
A_23_P140515	TM2D3	1.07685	0.407		FALSE	FALSE	FALSE	FALSE	FALSE		A_23_P37475	C15orf44	1.17957	1.17957	0.05352
A_23_P140515	TM2D3	1.11336	0.22317		FALSE	FALSE	FALSE	FALSE	FALSE		A_24_P239302	C15orf45	0.62915	-1.58945	0.11141
A_23_P140527	FOXB1	2.40009	5.11293e-11		A_23_P140527	FOXB1	2.20507	2.20507	5.49023e-07		A_24_P110141	C15orf51	0.73308	-1.36411	0.39038
A_23_P140527	FOXB1	2.37892	6.79e-11		FALSE	FALSE	FALSE	FALSE	FALSE		A_23_P163467	C15orf52	1.15645	1.15645	0.0859033
A_23_P140527	FOXB1	1.8362	1.64695e-06		FALSE	FALSE	FALSE	FALSE	FALSE		A_32_P189211	C15orf56	1.74002	1.74002	0.00159667
A_23_P140563	TTC23	0.91794	0.37055		A_23_P140563	TTC23	0.89748	-1.11423	0.258003		A_23_P344515	C16orf3	1.6816	1.6816	0.00100333
A_23_P140563	TTC23	0.89078	0.219		FALSE	FALSE	FALSE	FALSE	FALSE		A_23_P410700	C16orf46	1.0973	1.0973	0.91085
A_23_P140563	TTC23	0.88372	0.18446		FALSE	FALSE	FALSE	FALSE	FALSE		A_23_P339053	C16orf52	1.63011	1.63011	1.3216e-06
A_23_P140614	ENST00000314246	1.49565	0.58878		A_23_P140614	ENST00000314246	0.99272	-1.00733	0.679377		A_23_P77422	C16orf53	0.726547	-1.37637	0.0002
A_23_P140614	ENST00000314246	0.80696	0.793		FALSE	FALSE	FALSE	FALSE	FALSE		A_23_P353717	C16orf75	0.843783	-1.18514	0.0484467
A_23_P140614	ENST00000314246	0.67555	0.65635		FALSE	FALSE	FALSE	FALSE	FALSE		A_23_P3514	C16orf80	0.78931	-1.26693	0.00449667
A_23_P14062	NUP107	0.82516	0.02163		A_23_P14062	NUP107	0.84014	-1.19028	0.0429333		A_24_P90923	C16orf81	2.01897	2.01897	2.00247e-05
A_23_P14062	NUP107	0.83313	0.0281		FALSE	FALSE	FALSE	FALSE	FALSE		A_23_P66158	C16orf88	1.05249	1.05249	0.57005
A_23_P14062	NUP107	0.86213	0.07907		FALSE	FALSE	FALSE	FALSE	FALSE		A_24_P940790	C17orf101	1.23146	1.23146	0.0268767
A_23_P140675	EPB42	1.02014	0.98281		A_23_P140675	EPB42	1.44144	1.44144	0.631697		A_24_P365048	C17orf42	1.0111	1.0111	0.835927
A_23_P140675	EPB42	1.89326	0.285		FALSE	FALSE	FALSE	FALSE	FALSE		A_24_P339272	C17orf45	1.19193	1.19193	0.0448367
A_23_P140675	EPB42	1.41092	0.62728		FALSE	FALSE	FALSE	FALSE	FALSE		A_24_P59607	C17orf51	1.054	1.054	0.66762
A_23_P140705	C15orf23	0.76848	0.0016		A_23_P140705	C15orf23	0.749077	-1.33498	0.00117		A_23_P129967	C17orf53	0.761343	-1.31347	0.0134633
A_23_P140705	C15orf23	0.77289	0.00187		FALSE	FALSE	FALSE	FALSE	FALSE		A_23_P301340	C17orf56	1.01946	1.01946	0.765123
A_23_P140705	C15orf23	0.70586	4e-05		FALSE	FALSE	FALSE	FALSE	FALSE		A_24_P49190	C17orf58	0.65204	-1.53365	5.66667e-05
A_23_P140780	AL137668	1.51085	0.12889		A_23_P140780	AL137668	1.38109	1.38109	0.223503		A_24_P712562	C17orf67	0.460967	-2.16935	0.171097
A_23_P140780	AL137668	1.32874	0.251		FALSE	FALSE	FALSE	FALSE	FALSE		A_23_P368484	C17orf76	0.67989	-1.47083	0.00142
A_23_P140780	AL137668	1.30368	0.29062		FALSE	FALSE	FALSE	FALSE	FALSE		A_24_P253723	C17orf91	1.4024	1.4024	0.0037
A_23_P14083	AMIGO2	1.3824	0.00148		A_23_P14083	AMIGO2	1.33071	1.33071	0.00603667		A_24_P921477	C17orf95	0.81287	-1.23021	0.02717
A_23_P14083	AMIGO2	1.29	0.0109		FALSE	FALSE	FALSE	FALSE	FALSE		A_24_P349788	C17orf96	1.42773	1.42773	0.0100267
A_23_P14083	AMIGO2	1.31973	0.00573		FALSE	FALSE	FALSE	FALSE	FALSE		A_24_P624439	C17orf97	1.05586	1.05586	0.594013
A_23_P140830	ELMO3	1.185	0.05548		A_23_P140830	ELMO3	1.19975	1.19975	0.0458133		A_24_P130363	C18orf1	0.51099	-1.95699	1.22088e-07
A_23_P140830	ELMO3	1.23913	0.0171		FALSE	FALSE	FALSE	FALSE	FALSE		A_24_P898945	C18orf19	0.88291	-1.13262	0.166057
A_23_P140830	ELMO3	1.17511	0.06486		FALSE	FALSE	FALSE	FALSE	FALSE		A_24_P348083	C18orf23	1.42169	1.42169	0.0380433
A_23_P140848	MPHOSPH6	0.68443	0.00014		A_23_P140848	MPHOSPH6	0.68554	-1.4587	0.000296667		A_24_P322354	C18orf24	0.582227	-1.71754	9.61693e-08
A_23_P140848	MPHOSPH6	0.65812	3e-05		FALSE	FALSE	FALSE	FALSE	FALSE		A_23_P78410	C18orf55	0.63017	-1.58687	8.85621e-08
A_23_P140848	MPHOSPH6	0.71407	0.00072		FALSE	FALSE	FALSE	FALSE	FALSE		A_23_P209195	C19orf12	1.20755	1.20755	0.02097
A_23_P140928	TMC7	0.59097	1.0029e-08		A_23_P140928	TMC7	0.577787	-1.73074	3.72285e-09		A_24_P229084	C19orf15	0.88053	-1.13568	0.312307
A_23_P140928	TMC7	0.57639	8.64e-10		FALSE	FALSE	FALSE	FALSE	FALSE		A_23_P303803	C19orf18	1.09734	1.09734	0.91533
A_23_P140928	TMC7	0.566	2.75539e-10		FALSE	FALSE	FALSE	FALSE	FALSE		A_23_P332937	C19orf23	1.31727	1.31727	0.01832
A_23_P141092	TFAP4	0.97983	0.89502		A_23_P141092	TFAP4	0.91807	-1.08924	0.55687		A_24_P153448	C19orf28	1.05446	1.05446	0.62429
A_23_P141092	TFAP4	0.84269	0.191		FALSE	FALSE	FALSE	FALSE	FALSE		A_23_P353667	C19orf30	1.96466	1.96466	0.0546467
A_23_P141092	TFAP4	0.93169	0.58459		FALSE	FALSE	FALSE	FALSE	FALSE		A_24_P15640	C19orf31	1.79929	1.79929	6.01227e-05
A_23_P141173	MPO	1.37795	0.70222		A_23_P141173	MPO	1.11678	1.11678	0.891207		A_23_P39202	C19orf33	1.06777	1.06777	0.43959
A_23_P141173	MPO	0.97493	0.974		FALSE	FALSE	FALSE	FALSE	FALSE		A_23_P142055	C19orf38	1.27932	1.27932	0.0515867
A_23_P141173	MPO	0.99746	0.9974		FALSE	FALSE	FALSE	FALSE	FALSE		A_23_P353085	C19orf39	0.838057	-1.19324	0.0649
A_23_P14124	RASL11A	1.35022	0.0066		A_23_P14124	RASL11A	1.26899	1.26899	0.0513567		A_23_P338505	C19orf40	0.604307	-1.65479	3.53566e-06
A_23_P14124	RASL11A	1.27802	0.023		FALSE	FALSE	FALSE	FALSE	FALSE		A_24_P902653	C19orf42	0.93896	-1.06501	0.47755
A_23_P14124	RASL11A	1.17872	0.12447		FALSE	FALSE	FALSE	FALSE	FALSE		A_32_P505133	C19orf47	0.78621	-1.27192	0.114727
A_23_P141302	ZNF18	1.01131	0.8964		A_23_P141302	ZNF18	1.01577	1.01577	0.85859		A_23_P310532	C19orf52	1.07374	1.07374	0.416753
A_23_P141302	ZNF18	1.03499	0.689		FALSE	FALSE	FALSE	FALSE	FALSE		A_32_P66843	C19orf69	0.59875	-1.67015	0.5526
A_23_P141302	ZNF18	1.00102	0.99037		FALSE	FALSE	FALSE	FALSE	FALSE		A_23_P252145	C1GALT1	1.30276	1.30276	0.00377667
A_23_P141315	NLE1	1.07228	0.42318		A_23_P141315	NLE1	1.10082	1.10082	0.294123		A_23_P159839	C1GALT1C1	0.87584	-1.14176	0.108377
A_23_P141315	NLE1	1.14225	0.126		FALSE	FALSE	FALSE	FALSE	FALSE		A_23_P103433	C1orf102	1.48146	1.48146	0.00017
A_23_P141315	NLE1	1.08792	0.33319		FALSE	FALSE	FALSE	FALSE	FALSE		A_23_P343977	C1orf104	0.579733	-1.72493	1.87677e-08
A_23_P141335	ARHGAP27	1.14178	0.15059		A_23_P141335	ARHGAP27	1.15576	1.15576	0.121253		A_23_P1043	C1orf106	1.25586	1.25586	0.00610667
A_23_P141335	ARHGAP27	1.13409	0.163		FALSE	FALSE	FALSE	FALSE	FALSE		A_23_P46337	C1orf107	1.30569	1.30569	0.00373667
A_23_P141335	ARHGAP27	1.19142	0.05017		FALSE	FALSE	FALSE	FALSE	FALSE		A_23_P11862	C1orf112	0.682047	-1.46618	6e-05
A_23_P141362	FZD2	0.76177	0.00943		A_23_P141362	FZD2	0.77213	-1.29512	0.0157533		A_23_P307536	C1orf113	1.01403	1.01403	0.85408
A_23_P141362	FZD2	0.74423	0.00307		FALSE	FALSE	FALSE	FALSE	FALSE		A_24_P222397	C1orf114	0.755257	-1.32405	0.67468
A_23_P141362	FZD2	0.81039	0.03476		FALSE	FALSE	FALSE	FALSE	FALSE		A_23_P160433	C1orf115	1.38481	1.38481	0.000426667
A_23_P141394	WIPI1	0.85266	0.06249		A_23_P141394	WIPI1	0.865343	-1.15561	0.09074		A_23_P897	C1orf116	0.867797	-1.15234	0.100787
A_23_P141394	WIPI1	0.86835	0.0953		FALSE	FALSE	FALSE	FALSE	FALSE		A_24_P110780	C1orf118	1.19624	1.19624	0.754483
A_23_P141394	WIPI1	0.87502	0.11443		FALSE	FALSE	FALSE	FALSE	FALSE		A_32_P39855	C1orf125	1.94867	1.94867	0.0398967
A_23_P141467	CDK5R1	0.94264	0.85344		A_23_P141467	CDK5R1	0.809007	-1.23608	0.39796		A_23_P46095	C1orf131	0.90876	-1.1004	0.293157
A_23_P141467	CDK5R1	0.6992	0.0964		FALSE	FALSE	FALSE	FALSE	FALSE		A_32_P207169	C1orf133	1.04719	1.04719	0.684387
A_23_P141467	CDK5R1	0.78518	0.24404		FALSE	FALSE	FALSE	FALSE	FALSE		A_23_P160537	C1orf135	0.944663	-1.05858	0.51153
A_23_P141555	TBX21	0.72454	0.51778		A_23_P141555	TBX21	1.04772	1.04772	0.633683		A_24_P396489	C1orf144	0.6502	-1.53799	0.00175333
A_23_P141555	TBX21	1.38764	0.437		FALSE	FALSE	FALSE	FALSE	FALSE		A_24_P15898	C1orf145	0.882203	-1.13353	0.581513
A_23_P141555	TBX21	1.03097	0.94627		FALSE	FALSE	FALSE	FALSE	FALSE		A_23_P85726	C1orf156	1.22164	1.22164	0.03033
A_23_P14157	DZIP1	1.3259	0.73282		A_23_P14157	DZIP1	1.75174	1.75174	0.572957		A_32_P181166	C1orf162	1.44635	1.44635	0.0938047
A_23_P14157	DZIP1	2.88699	0.0288		FALSE	FALSE	FALSE	FALSE	FALSE		A_23_P347508	C1orf163	0.927847	-1.07776	0.405597
A_23_P14157	DZIP1	1.04234	0.95725		FALSE	FALSE	FALSE	FALSE	FALSE		A_23_P393051	C1orf172	1.13942	1.13942	0.157277
A_23_P141738	SS18	1.15809	0.0991		A_23_P141738	SS18	1.10525	1.10525	0.29939		A_24_P522998	C1orf173	1.12732	1.12732	0.887877
A_23_P141738	SS18	1.06925	0.456		FALSE	FALSE	FALSE	FALSE	FALSE		A_24_P298877	C1orf174	0.76787	-1.3023	0.00227333
A_23_P141738	SS18	1.08842	0.34307		FALSE	FALSE	FALSE	FALSE	FALSE		A_32_P41553	C1orf182	0.8006	-1.24906	0.03031
A_23_P14174	TNFSF13B	0.90003	0.63663		A_23_P14174	TNFSF13B	1.01126	1.01126	0.669023		A_23_P149695	C1orf203	1.54546	1.54546	2.77127e-05
A_23_P14174	TNFSF13B	1.13816	0.393		FALSE	FALSE	FALSE	FALSE	FALSE		A_24_P456490	C1orf204	1.7196	1.7196	0.587427
A_23_P14174	TNFSF13B	0.99559	0.97744		FALSE	FALSE	FALSE	FALSE	FALSE		A_23_P113161	C1orf21	0.287897	-3.47347	1.32427e-12
A_23_P141856	ZNF544	1.71724	9.91727e-11		A_23_P141856	ZNF544	1.7666	1.7666	7.42416e-11		A_23_P314666	C1orf212	0.938993	-1.06497	0.444987
A_23_P141856	ZNF544	1.87264	1.96e-13		FALSE	FALSE	FALSE	FALSE	FALSE		A_23_P362228	C1orf213	0.647873	-1.54351	8.66667e-05
A_23_P141856	ZNF544	1.70992	1.23356e-10		FALSE	FALSE	FALSE	FALSE	FALSE		A_23_P321377	C1orf216	1.54028	1.54028	0.00152333
A_23_P141960	SERTAD3	1.04413	0.64577		A_23_P141960	SERTAD3	1.01936	1.01936	0.724903		A_23_P23234	C1orf217	0.714933	-1.39873	0.0259533
A_23_P141960	SERTAD3	0.97882	0.817		FALSE	FALSE	FALSE	FALSE	FALSE		A_24_P734953	C1orf225	0.823733	-1.21399	0.0532233
A_23_P141960	SERTAD3	1.03513	0.71194		FALSE	FALSE	FALSE	FALSE	FALSE		A_24_P190877	C1orf25	1.29692	1.29692	0.00762333
A_23_P141965	HICE1	0.9849	0.86408		A_23_P141965	HICE1	0.988587	-1.01155	0.807303		A_23_P96936	C1orf26	1.61634	1.61634	2.6052e-06
A_23_P141965	HICE1	1.01543	0.864		FALSE	FALSE	FALSE	FALSE	FALSE		A_23_P97328	C1orf35	0.94253	-1.06097	0.554653
A_23_P141965	HICE1	0.96543	0.69383		FALSE	FALSE	FALSE	FALSE	FALSE		A_24_P114103	C1orf51	0.684413	-1.46111	0.334967
A_23_P142055	C19orf38	1.37262	0.024		A_23_P142055	C19orf38	1.27932	1.27932	0.0515867		A_24_P195037	C1orf52	0.948567	-1.05422	0.52471
A_23_P142055	C19orf38	1.23564	0.0624		FALSE	FALSE	FALSE	FALSE	FALSE		A_23_P74778	C1orf54	1.13022	1.13022	0.147743
A_23_P142055	C19orf38	1.2297	0.06836		FALSE	FALSE	FALSE	FALSE	FALSE		A_32_P64475	C1orf55	1.53412	1.53412	9e-05
A_23_P142154	GRWD1	0.77882	0.00262		A_23_P142154	GRWD1	0.804963	-1.24229	0.0106533		A_24_P94351	C1orf56	1.97271	1.97271	3.46301e-08
A_23_P142154	GRWD1	0.81477	0.013		FALSE	FALSE	FALSE	FALSE	FALSE		A_23_P359636	C1orf58	1.48041	1.48041	0.000386667
A_23_P142154	GRWD1	0.8213	0.01634		FALSE	FALSE	FALSE	FALSE	FALSE		A_32_P138032	C1orf61	1.08672	1.08672	0.923403
A_23_P14216	C13orf38	2.12372	0.07028		A_23_P14216	C13orf38	1.31953	1.31953	0.552247		A_23_P34396	C1orf63	0.740697	-1.35008	0.00236667
A_23_P14216	C13orf38	0.79203	0.655		FALSE	FALSE	FALSE	FALSE	FALSE		A_23_P405175	C1orf71	1.26747	1.26747	0.0494967
A_23_P14216	C13orf38	1.04283	0.93146		FALSE	FALSE	FALSE	FALSE	FALSE		A_24_P265539	C1orf77	1.08189	1.08189	0.336487
A_23_P142250	SLC7A9	0.98731	0.98778		A_23_P142250	SLC7A9	0.85325	-1.17199	0.845183		A_24_P400161	C1orf84	0.607123	-1.64711	0.000836805
A_23_P142250	SLC7A9	0.78233	0.769		FALSE	FALSE	FALSE	FALSE	FALSE		A_24_P73862	C1QTNF1	0.506833	-1.97304	0.30862
A_23_P142250	SLC7A9	0.79011	0.77877		FALSE	FALSE	FALSE	FALSE	FALSE		A_23_P92903	C1QTNF2	0.411617	-2.42944	7.66667e-05
A_23_P142255	SHD	0.56794	1.20732e-07		A_23_P142255	SHD	0.608103	-1.64446	1.37436e-05		A_23_P122067	C1QTNF3	1.05607	1.05607	0.580973
A_23_P142255	SHD	0.60039	1.11e-06		FALSE	FALSE	FALSE	FALSE	FALSE		A_24_P211565	C1QTNF6	0.634523	-1.57599	5.92778e-07
A_23_P142255	SHD	0.65598	4e-05		FALSE	FALSE	FALSE	FALSE	FALSE		A_23_P363968	C1RL	0.590707	-1.69289	0.02199
A_23_P142421	MLL4	0.94284	0.50192		A_23_P142421	MLL4	0.960847	-1.04075	0.652713		A_23_P40295	C20orf103	2.53751	2.53751	0.151283
A_23_P142421	MLL4	0.9665	0.699		FALSE	FALSE	FALSE	FALSE	FALSE		A_24_P323941	C20orf106	1.02547	1.02547	0.76414
A_23_P142421	MLL4	0.9732	0.75722		FALSE	FALSE	FALSE	FALSE	FALSE		A_24_P305533	C20orf107	1.35832	1.35832	0.285027
A_23_P142506	GADD45B	1.31418	0.00744		A_23_P142506	GADD45B	1.30866	1.30866	0.00886333		A_23_P372096	C20orf112	0.805587	-1.24133	0.58619
A_23_P142506	GADD45B	1.3144	0.00769		FALSE	FALSE	FALSE	FALSE	FALSE		A_23_P5936	C20orf117	0.684173	-1.46162	0.00050748
A_23_P142506	GADD45B	1.29741	0.01146		FALSE	FALSE	FALSE	FALSE	FALSE		A_23_P421811	C20orf132	1.63058	1.63058	0.460533
A_23_P142537	MBD5	1.11318	0.67889		A_23_P142537	MBD5	2.03912	2.03912	0.277963		A_23_P120513	C20orf141	1.2857	1.2857	0.0314667
A_23_P142537	MBD5	1.34912	0.155		FALSE	FALSE	FALSE	FALSE	FALSE		A_23_P431638	C20orf142	0.891547	-1.12165	0.2275
A_23_P142537	MBD5	3.65505	9.99926e-09		FALSE	FALSE	FALSE	FALSE	FALSE		A_32_P331052	C20orf151	1.31693	1.31693	0.0196333
A_23_P142606	CRYGC	1.11521	0.91076		A_23_P142606	CRYGC	0.96257	-1.03889	0.905173		A_23_P91414	C20orf160	0.395747	-2.52687	0.16785
A_23_P142606	CRYGC	0.88369	0.9		FALSE	FALSE	FALSE	FALSE	FALSE		A_23_P68505	C20orf177	1.39555	1.39555	4.66667e-05
A_23_P142606	CRYGC	0.88881	0.90476		FALSE	FALSE	FALSE	FALSE	FALSE		A_23_P406122	C20orf194	0.70109	-1.42635	0.0001
A_23_P142631	FKBP1B	0.90368	0.52367		A_23_P142631	FKBP1B	0.81892	-1.22112	0.21996		A_23_P131754	C20orf195	1.25148	1.25148	0.134543
A_23_P142631	FKBP1B	0.75189	0.0351		FALSE	FALSE	FALSE	FALSE	FALSE		A_32_P157385	C20orf199	1.39492	1.39492	0.000116667
A_23_P142631	FKBP1B	0.80119	0.10111		FALSE	FALSE	FALSE	FALSE	FALSE		A_32_P4262	C20orf26	0.765493	-1.30635	0.62941
A_23_P142697	TTLL4	0.79808	0.01772		A_23_P142697	TTLL4	0.816353	-1.22496	0.03957		A_23_P57110	C20orf54	0.927127	-1.0786	0.373837
A_23_P142697	TTLL4	0.80115	0.0195		FALSE	FALSE	FALSE	FALSE	FALSE		A_32_P111306	C21orf109	0.97659	-1.02397	0.657517
A_23_P142697	TTLL4	0.84983	0.08149		FALSE	FALSE	FALSE	FALSE	FALSE		A_23_P143514	C21orf122	1.27524	1.27524	0.0224533
[truncated: 22,824 more rows]

## Sheet: Extracting min P responders
Mean ratio, mean fold change, mean P-value reported, across three replicates of Zadd treatment, for all chip elements in the set 'ALL not Zadd". Values taken from sheet "Calculate ALL not Zadd means".						Conditional formulae filter genes to report a single chip element's set of values for genes that are represented by more than one chip element. The chip element exhibiting the lowest P-value is used to represent the Zadd treatment response for such genes.						FALSE values removed, returns sorted by sequence name. These are UNTvsZadd mean ratio, mean fold change and mean P-value values for genes in the set 'ALL not Zadd', represented by the chip element with the lowest P-value for each gene.
Sequence code	Sequence name	mean ratio	mean fold change	mean P-value		Sequence code	Sequence name	mean ratio	mean fold change	min P-value		Sequence code	Sequence name	mean ratio	mean fold change	min P-value
A_23_P10605	A_23_P10605	0.801463	-1.24772	0.0486167		A_23_P10605	A_23_P10605	0.801463	-1.24772	0.0486167		A_23_P10605	A_23_P10605	0.80146	-1.24772	0.0486
A_23_P106814	A_23_P106814	1.03624	1.03624	0.60919		A_23_P106814	A_23_P106814	1.03624	1.03624	0.60919		A_23_P106814	A_23_P106814	1.03624	1.03624	0.609
A_23_P113263	A_23_P113263	0.744023	-1.34404	0.00786333		A_23_P113263	A_23_P113263	0.744023	-1.34404	0.00786333		A_23_P113263	A_23_P113263	0.74402	-1.34404	0.00786
A_23_P115902	A_23_P115902	0.974537	-1.02613	0.542033		A_23_P115902	A_23_P115902	0.974537	-1.02613	0.542033		A_23_P115902	A_23_P115902	0.97454	-1.02613	0.542
A_23_P117943	A_23_P117943	1.01757	1.01757	0.76918		A_23_P117943	A_23_P117943	1.01757	1.01757	0.76918		A_23_P117943	A_23_P117943	1.01757	1.01757	0.769
A_23_P125109	A_23_P125109	1.71156	1.71156	6.39466e-07		A_23_P125109	A_23_P125109	1.71156	1.71156	6.39466e-07		A_23_P125109	A_23_P125109	1.71156	1.71156	6.39e-07
A_23_P136013	A_23_P136013	0.882917	-1.13261	0.313537		A_23_P136013	A_23_P136013	0.882917	-1.13261	0.313537		A_23_P136013	A_23_P136013	0.88292	-1.13261	0.314
A_23_P144317	A_23_P144317	0.80518	-1.24196	0.194077		A_23_P144317	A_23_P144317	0.80518	-1.24196	0.194077		A_23_P144317	A_23_P144317	0.80518	-1.24196	0.194
A_23_P14432	A_23_P14432	0.70273	-1.42302	0.00117667		A_23_P14432	A_23_P14432	0.70273	-1.42302	0.00117667		A_23_P14432	A_23_P14432	0.70273	-1.42302	0.00118
A_23_P151376	A_23_P151376	0.878093	-1.13883	0.24501		A_23_P151376	A_23_P151376	0.878093	-1.13883	0.24501		A_23_P151376	A_23_P151376	0.87809	-1.13883	0.245
A_23_P165819	A_23_P165819	0.77721	-1.28665	0.00462333		A_23_P165819	A_23_P165819	0.77721	-1.28665	0.00462333		A_23_P165819	A_23_P165819	0.77721	-1.28665	0.00462
A_23_P170713	A_23_P170713	1.64446	1.64446	6.18803e-06		A_23_P170713	A_23_P170713	1.64446	1.64446	6.18803e-06		A_23_P170713	A_23_P170713	1.64446	1.64446	6.19e-06
A_23_P17152	A_23_P17152	1.39447	1.39447	0.000123333		A_23_P17152	A_23_P17152	1.39447	1.39447	0.000123333		A_23_P17152	A_23_P17152	1.39447	1.39447	0.000123
A_23_P213350	A_23_P213350	1.0431	1.0431	0.546293		A_23_P213350	A_23_P213350	1.0431	1.0431	0.546293		A_23_P213350	A_23_P213350	1.0431	1.0431	0.546
A_23_P213468	A_23_P213468	1.68307	1.68307	0.000113341		A_23_P213468	A_23_P213468	1.68307	1.68307	0.000113341		A_23_P213468	A_23_P213468	1.68307	1.68307	0.000113
A_23_P216581	A_23_P216581	1.38768	1.38768	0.3953		A_23_P216581	A_23_P216581	1.38768	1.38768	0.3953		A_23_P216581	A_23_P216581	1.38768	1.38768	0.395
A_23_P21804	A_23_P21804	1.13295	1.13295	0.1373		A_23_P21804	A_23_P21804	1.13295	1.13295	0.1373		A_23_P21804	A_23_P21804	1.13295	1.13295	0.137
A_23_P254384	A_23_P254384	1.53743	1.53743	1.69746e-06		A_23_P254384	A_23_P254384	1.53743	1.53743	1.69746e-06		A_23_P254384	A_23_P254384	1.53743	1.53743	1.7e-06
A_23_P28397	A_23_P28397	1.03573	1.03573	0.745713		A_23_P28397	A_23_P28397	1.03573	1.03573	0.745713		A_23_P28397	A_23_P28397	1.03573	1.03573	0.746
A_23_P28743	A_23_P28743	0.867013	-1.15338	0.1334		A_23_P28743	A_23_P28743	0.867013	-1.15338	0.1334		A_23_P28743	A_23_P28743	0.86701	-1.15338	0.133
A_23_P28927	A_23_P28927	0.90496	-1.10502	0.898357		A_23_P28927	A_23_P28927	0.90496	-1.10502	0.898357		A_23_P28927	A_23_P28927	0.90496	-1.10502	0.898
A_23_P347100	A_23_P347100	0.816713	-1.22442	0.0309533		A_23_P347100	A_23_P347100	0.816713	-1.22442	0.0309533		A_23_P347100	A_23_P347100	0.81671	-1.22442	0.031
A_23_P369758	A_23_P369758	0.897167	-1.11462	0.264307		A_23_P369758	A_23_P369758	0.897167	-1.11462	0.264307		A_23_P369758	A_23_P369758	0.89717	-1.11462	0.264
A_23_P399579	A_23_P399579	1.53565	1.53565	4.08036e-07		A_23_P399579	A_23_P399579	1.53565	1.53565	4.08036e-07		A_23_P399579	A_23_P399579	1.53565	1.53565	4.08e-07
A_23_P41824	A_23_P41824	0.906407	-1.10326	0.263673		A_23_P41824	A_23_P41824	0.906407	-1.10326	0.263673		A_23_P41824	A_23_P41824	0.90641	-1.10326	0.264
A_23_P4462	A_23_P4462	1.34819	1.34819	0.00261667		A_23_P4462	A_23_P4462	1.34819	1.34819	0.00261667		A_23_P4462	A_23_P4462	1.34819	1.34819	0.00262
A_23_P47546	A_23_P47546	0.509037	-1.9645	3.6703e-08		A_23_P47546	A_23_P47546	0.509037	-1.9645	3.6703e-08		A_23_P47546	A_23_P47546	0.50904	-1.9645	3.67e-08
A_23_P83991	A_23_P83991	0.989297	-1.01082	0.614913		A_23_P83991	A_23_P83991	0.989297	-1.01082	0.614913		A_23_P83991	A_23_P83991	0.9893	-1.01082	0.615
A_23_P91130	A_23_P91130	0.709347	-1.40975	0.0205067		A_23_P91130	A_23_P91130	0.709347	-1.40975	0.0205067		A_23_P91130	A_23_P91130	0.70935	-1.40975	0.0205
A_23_P9997	A_23_P9997	0.540073	-1.8516	0.27721		A_23_P9997	A_23_P9997	0.540073	-1.8516	0.27721		A_23_P9997	A_23_P9997	0.54007	-1.8516	0.277
A_24_P101480	A_24_P101480	1.84414	1.84414	6.089e-05		A_24_P101480	A_24_P101480	1.84414	1.84414	6.089e-05		A_24_P101480	A_24_P101480	1.84414	1.84414	6.09e-05
A_24_P101742	A_24_P101742	0.90371	-1.10655	0.313987		A_24_P101742	A_24_P101742	0.90371	-1.10655	0.313987		A_24_P101742	A_24_P101742	0.90371	-1.10655	0.314
A_24_P109711	A_24_P109711	1.15221	1.15221	0.863827		A_24_P109711	A_24_P109711	1.15221	1.15221	0.863827		A_24_P109711	A_24_P109711	1.15221	1.15221	0.864
A_24_P110239	A_24_P110239	1.03055	1.03055	0.926107		A_24_P110239	A_24_P110239	1.03055	1.03055	0.926107		A_24_P110239	A_24_P110239	1.03055	1.03055	0.926
A_24_P110591	A_24_P110591	0.836517	-1.19543	0.05734		A_24_P110591	A_24_P110591	0.836517	-1.19543	0.05734		A_24_P110591	A_24_P110591	0.83652	-1.19543	0.0573
A_24_P118271	A_24_P118271	1.25724	1.25724	0.0288167		A_24_P118271	A_24_P118271	1.25724	1.25724	0.0288167		A_24_P118271	A_24_P118271	1.25724	1.25724	0.0288
A_24_P118391	A_24_P118391	1.41812	1.41812	0.000293333		A_24_P118391	A_24_P118391	1.41812	1.41812	0.000293333		A_24_P118391	A_24_P118391	1.41812	1.41812	0.000293
A_24_P126851	A_24_P126851	0.804247	-1.2434	0.0103933		A_24_P126851	A_24_P126851	0.804247	-1.2434	0.0103933		A_24_P126851	A_24_P126851	0.80425	-1.2434	0.0104
A_24_P126931	A_24_P126931	1.16996	1.16996	0.115653		A_24_P126931	A_24_P126931	1.16996	1.16996	0.115653		A_24_P126931	A_24_P126931	1.16996	1.16996	0.116
A_24_P127462	A_24_P127462	0.70125	-1.42602	0.000876667		A_24_P127462	A_24_P127462	0.70125	-1.42602	0.000876667		A_24_P127462	A_24_P127462	0.70125	-1.42602	0.000877
A_24_P135551	A_24_P135551	1.88524	1.88524	3.2504e-08		A_24_P135551	A_24_P135551	1.88524	1.88524	3.2504e-08		A_24_P135551	A_24_P135551	1.88524	1.88524	3.25e-08
A_24_P136155	A_24_P136155	1.06019	1.06019	0.587563		A_24_P136155	A_24_P136155	1.06019	1.06019	0.587563		A_24_P136155	A_24_P136155	1.06019	1.06019	0.588
A_24_P143785	A_24_P143785	1.06164	1.06164	0.505133		A_24_P143785	A_24_P143785	1.06164	1.06164	0.505133		A_24_P143785	A_24_P143785	1.06164	1.06164	0.505
A_24_P144054	A_24_P144054	1.80144	1.80144	7.13034e-10		A_24_P144054	A_24_P144054	1.80144	1.80144	7.13034e-10		A_24_P144054	A_24_P144054	1.80144	1.80144	7.13e-10
A_24_P144487	A_24_P144487	1.4837	1.4837	4.33333e-05		A_24_P144487	A_24_P144487	1.4837	1.4837	4.33333e-05		A_24_P144487	A_24_P144487	1.4837	1.4837	4.33e-05
A_24_P152315	A_24_P152315	0.978417	-1.02206	0.773907		A_24_P152315	A_24_P152315	0.978417	-1.02206	0.773907		A_24_P152315	A_24_P152315	0.97842	-1.02206	0.774
A_24_P152345	A_24_P152345	1.52105	1.52105	8.58827e-06		A_24_P152345	A_24_P152345	1.52105	1.52105	8.58827e-06		A_24_P152345	A_24_P152345	1.52105	1.52105	8.59e-06
A_24_P152775	A_24_P152775	1.47367	1.47367	0.000463333		A_24_P152775	A_24_P152775	1.47367	1.47367	0.000463333		A_24_P152775	A_24_P152775	1.47367	1.47367	0.000463
A_24_P153002	A_24_P153002	1.8513	1.8513	5.70449e-05		A_24_P153002	A_24_P153002	1.8513	1.8513	5.70449e-05		A_24_P153002	A_24_P153002	1.8513	1.8513	5.7e-05
A_24_P158193	A_24_P158193	1.10281	1.10281	0.901213		A_24_P158193	A_24_P158193	1.10281	1.10281	0.901213		A_24_P158193	A_24_P158193	1.10281	1.10281	0.901
A_24_P16090	A_24_P16090	0.82547	-1.21143	0.123647		A_24_P16090	A_24_P16090	0.82547	-1.21143	0.123647		A_24_P16090	A_24_P16090	0.82547	-1.21143	0.124
A_24_P16361	A_24_P16361	1.52068	1.52068	3.05613e-05		A_24_P16361	A_24_P16361	1.52068	1.52068	3.05613e-05		A_24_P16361	A_24_P16361	1.52068	1.52068	3.06e-05
A_24_P169645	A_24_P169645	1.15063	1.15063	0.157173		A_24_P169645	A_24_P169645	1.15063	1.15063	0.157173		A_24_P169645	A_24_P169645	1.15063	1.15063	0.157
A_24_P170309	A_24_P170309	0.907863	-1.10149	0.374447		A_24_P170309	A_24_P170309	0.907863	-1.10149	0.374447		A_24_P170309	A_24_P170309	0.90786	-1.10149	0.374
A_24_P174063	A_24_P174063	1.30232	1.30232	0.00261333		A_24_P174063	A_24_P174063	1.30232	1.30232	0.00261333		A_24_P174063	A_24_P174063	1.30232	1.30232	0.00261
A_24_P178167	A_24_P178167	1.18226	1.18226	0.123163		A_24_P178167	A_24_P178167	1.18226	1.18226	0.123163		A_24_P178167	A_24_P178167	1.18226	1.18226	0.123
A_24_P178475	A_24_P178475	0.981073	-1.01929	0.633203		A_24_P178475	A_24_P178475	0.981073	-1.01929	0.633203		A_24_P178475	A_24_P178475	0.98107	-1.01929	0.633
A_24_P187154	A_24_P187154	0.71419	-1.40019	0.000163333		A_24_P187154	A_24_P187154	0.71419	-1.40019	0.000163333		A_24_P187154	A_24_P187154	0.71419	-1.40019	0.000163
A_24_P187304	A_24_P187304	1.33375	1.33375	0.00935		A_24_P187304	A_24_P187304	1.33375	1.33375	0.00935		A_24_P187304	A_24_P187304	1.33375	1.33375	0.00935
A_24_P187365	A_24_P187365	2.15763	2.15763	4.40091e-08		A_24_P187365	A_24_P187365	2.15763	2.15763	4.40091e-08		A_24_P187365	A_24_P187365	2.15763	2.15763	4.4e-08
A_24_P195454	A_24_P195454	0.743307	-1.34534	0.000596667		A_24_P195454	A_24_P195454	0.743307	-1.34534	0.000596667		A_24_P195454	A_24_P195454	0.74331	-1.34534	0.000597
A_24_P200962	A_24_P200962	0.857477	-1.16621	0.135927		A_24_P200962	A_24_P200962	0.857477	-1.16621	0.135927		A_24_P200962	A_24_P200962	0.85748	-1.16621	0.136
A_24_P204135	A_24_P204135	0.69904	-1.43053	0.00893		A_24_P204135	A_24_P204135	0.69904	-1.43053	0.00893		A_24_P204135	A_24_P204135	0.69904	-1.43053	0.00893
A_24_P204257	A_24_P204257	1.03518	1.03518	0.27643		A_24_P204257	A_24_P204257	1.03518	1.03518	0.27643		A_24_P204257	A_24_P204257	1.03518	1.03518	0.276
A_24_P204334	A_24_P204334	0.7934	-1.2604	0.04666		A_24_P204334	A_24_P204334	0.7934	-1.2604	0.04666		A_24_P204334	A_24_P204334	0.7934	-1.2604	0.0467
A_24_P204414	A_24_P204414	1.28298	1.28298	0.0331267		A_24_P204414	A_24_P204414	1.28298	1.28298	0.0331267		A_24_P204414	A_24_P204414	1.28298	1.28298	0.0331
A_24_P204574	A_24_P204574	2.15875	2.15875	0.605114		A_24_P204574	A_24_P204574	2.15875	2.15875	0.605114		A_24_P204574	A_24_P204574	2.15875	2.15875	0.605
A_24_P204664	A_24_P204664	1.76613	1.76613	1.4314e-06		A_24_P204664	A_24_P204664	1.76613	1.76613	1.4314e-06		A_24_P204664	A_24_P204664	1.76613	1.76613	1.43e-06
A_24_P205307	A_24_P205307	0.82603	-1.21061	0.07869		A_24_P205307	A_24_P205307	0.82603	-1.21061	0.07869		A_24_P205307	A_24_P205307	0.82603	-1.21061	0.0787
A_24_P229304	A_24_P229304	1.44636	1.44636	0.00360333		A_24_P229304	A_24_P229304	1.44636	1.44636	0.00360333		A_24_P229304	A_24_P229304	1.44636	1.44636	0.0036
A_24_P229438	A_24_P229438	0.95696	-1.04498	0.59389		A_24_P229438	A_24_P229438	0.95696	-1.04498	0.59389		A_24_P229438	A_24_P229438	0.95696	-1.04498	0.594
A_24_P229911	A_24_P229911	1.95498	1.95498	2.48632e-10		A_24_P229911	A_24_P229911	1.95498	1.95498	2.48632e-10		A_24_P229911	A_24_P229911	1.95498	1.95498	2.49e-10
A_24_P230388	A_24_P230388	2.0291	2.0291	5.84023e-08		A_24_P230388	A_24_P230388	2.0291	2.0291	5.84023e-08		A_24_P230388	A_24_P230388	2.0291	2.0291	5.84e-08
A_24_P233560	A_24_P233560	0.6379	-1.56764	4.71945e-05		A_24_P233560	A_24_P233560	0.6379	-1.56764	4.71945e-05		A_24_P233560	A_24_P233560	0.6379	-1.56764	4.72e-05
A_24_P238427	A_24_P238427	1.43117	1.43117	0.00023		A_24_P238427	A_24_P238427	1.43117	1.43117	0.00023		A_24_P238427	A_24_P238427	1.43117	1.43117	0.00023
A_24_P238868	A_24_P238868	1.72399	1.72399	2.5402e-09		A_24_P238868	A_24_P238868	1.72399	1.72399	2.5402e-09		A_24_P238868	A_24_P238868	1.72399	1.72399	2.54e-09
A_24_P24415	A_24_P24415	2.02769	2.02769	4.52705e-07		A_24_P24415	A_24_P24415	2.02769	2.02769	4.52705e-07		A_24_P24415	A_24_P24415	2.02769	2.02769	4.53e-07
A_24_P24453	A_24_P24453	1.05415	1.05415	0.621283		A_24_P24453	A_24_P24453	1.05415	1.05415	0.621283		A_24_P24453	A_24_P24453	1.05415	1.05415	0.621
A_24_P246863	A_24_P246863	1.31665	1.31665	0.0251533		A_24_P246863	A_24_P246863	1.31665	1.31665	0.0251533		A_24_P246863	A_24_P246863	1.31665	1.31665	0.0252
A_24_P247169	A_24_P247169	1.86029	1.86029	0.000638248		A_24_P247169	A_24_P247169	1.86029	1.86029	0.000638248		A_24_P247169	A_24_P247169	1.86029	1.86029	0.000638
A_24_P24806	A_24_P24806	0.99429	-1.00574	0.947537		A_24_P24806	A_24_P24806	0.99429	-1.00574	0.947537		A_24_P24806	A_24_P24806	0.99429	-1.00574	0.948
A_24_P255123	A_24_P255123	1.14869	1.14869	0.438763		A_24_P255123	A_24_P255123	1.14869	1.14869	0.438763		A_24_P255123	A_24_P255123	1.14869	1.14869	0.439
A_24_P255324	A_24_P255324	1.8845	1.8845	0.0969433		A_24_P255324	A_24_P255324	1.8845	1.8845	0.0969433		A_24_P255324	A_24_P255324	1.8845	1.8845	0.0969
A_24_P255763	A_24_P255763	1.27787	1.27787	3.38862e-06		A_24_P255763	A_24_P255763	1.27787	1.27787	3.38862e-06		A_24_P255763	A_24_P255763	1.27787	1.27787	3.39e-06
A_24_P256093	A_24_P256093	1.65574	1.65574	7.32631e-07		A_24_P256093	A_24_P256093	1.65574	1.65574	7.32631e-07		A_24_P256093	A_24_P256093	1.65574	1.65574	7.33e-07
A_24_P268474	A_24_P268474	1.40152	1.40152	0.0155		A_24_P268474	A_24_P268474	1.40152	1.40152	0.0155		A_24_P268474	A_24_P268474	1.40152	1.40152	0.0155
A_24_P272381	A_24_P272381	1.16059	1.16059	0.13868		A_24_P272381	A_24_P272381	1.16059	1.16059	0.13868		A_24_P272381	A_24_P272381	1.16059	1.16059	0.139
A_24_P273214	A_24_P273214	1.93676	1.93676	0.000203725		A_24_P273214	A_24_P273214	1.93676	1.93676	0.000203725		A_24_P273214	A_24_P273214	1.93676	1.93676	0.000204
A_24_P280953	A_24_P280953	1.55154	1.55154	0.000176667		A_24_P280953	A_24_P280953	1.55154	1.55154	0.000176667		A_24_P280953	A_24_P280953	1.55154	1.55154	0.000177
A_24_P281025	A_24_P281025	1.95215	1.95215	0.000207001		A_24_P281025	A_24_P281025	1.95215	1.95215	0.000207001		A_24_P281025	A_24_P281025	1.95215	1.95215	0.000207
A_24_P289573	A_24_P289573	1.90798	1.90798	6.89975e-07		A_24_P289573	A_24_P289573	1.90798	1.90798	6.89975e-07		A_24_P289573	A_24_P289573	1.90798	1.90798	6.9e-07
A_24_P289753	A_24_P289753	1.57871	1.57871	4.33333e-05		A_24_P289753	A_24_P289753	1.57871	1.57871	4.33333e-05		A_24_P289753	A_24_P289753	1.57871	1.57871	4.33e-05
A_24_P289834	A_24_P289834	1.11341	1.11341	0.33826		A_24_P289834	A_24_P289834	1.11341	1.11341	0.33826		A_24_P289834	A_24_P289834	1.11341	1.11341	0.338
A_24_P289984	A_24_P289984	1.33803	1.33803	0.00853333		A_24_P289984	A_24_P289984	1.33803	1.33803	0.00853333		A_24_P289984	A_24_P289984	1.33803	1.33803	0.00853
A_24_P290087	A_24_P290087	1.3483	1.3483	0.0217067		A_24_P290087	A_24_P290087	1.3483	1.3483	0.0217067		A_24_P290087	A_24_P290087	1.3483	1.3483	0.0217
A_24_P298616	A_24_P298616	1.86908	1.86908	2.79187e-08		A_24_P298616	A_24_P298616	1.86908	1.86908	2.79187e-08		A_24_P298616	A_24_P298616	1.86908	1.86908	2.79e-08
A_24_P298928	A_24_P298928	1.26917	1.26917	0.110293		A_24_P298928	A_24_P298928	1.26917	1.26917	0.110293		A_24_P298928	A_24_P298928	1.26917	1.26917	0.11
A_24_P306644	A_24_P306644	1.31768	1.31768	0.00501333		A_24_P306644	A_24_P306644	1.31768	1.31768	0.00501333		A_24_P306644	A_24_P306644	1.31768	1.31768	0.00501
A_24_P315581	A_24_P315581	1.8777	1.8777	2.33842e-05		A_24_P315581	A_24_P315581	1.8777	1.8777	2.33842e-05		A_24_P315581	A_24_P315581	1.8777	1.8777	2.34e-05
A_24_P315674	A_24_P315674	1.0826	1.0826	0.73757		A_24_P315674	A_24_P315674	1.0826	1.0826	0.73757		A_24_P315674	A_24_P315674	1.0826	1.0826	0.738
A_24_P322908	A_24_P322908	1.04654	1.04654	0.634907		A_24_P322908	A_24_P322908	1.04654	1.04654	0.634907		A_24_P322908	A_24_P322908	1.04654	1.04654	0.635
A_24_P32708	A_24_P32708	1.93556	1.93556	1.31936e-09		A_24_P32708	A_24_P32708	1.93556	1.93556	1.31936e-09		A_24_P32708	A_24_P32708	1.93556	1.93556	1.32e-09
A_24_P33055	A_24_P33055	0.908463	-1.10076	0.323563		A_24_P33055	A_24_P33055	0.908463	-1.10076	0.323563		A_24_P33055	A_24_P33055	0.90846	-1.10076	0.324
A_24_P33105	A_24_P33105	0.962513	-1.03895	0.639477		A_24_P33105	A_24_P33105	0.962513	-1.03895	0.639477		A_24_P33105	A_24_P33105	0.96251	-1.03895	0.639
A_24_P332263	A_24_P332263	1.45446	1.45446	5.26725e-06		A_24_P332263	A_24_P332263	1.45446	1.45446	5.26725e-06		A_24_P332263	A_24_P332263	1.45446	1.45446	5.27e-06
A_24_P332953	A_24_P332953	0.92921	-1.07618	0.508813		A_24_P332953	A_24_P332953	0.92921	-1.07618	0.508813		A_24_P332953	A_24_P332953	0.92921	-1.07618	0.509
A_24_P33385	A_24_P33385	1.97083	1.97083	3.522e-08		A_24_P33385	A_24_P33385	1.97083	1.97083	3.522e-08		A_24_P33385	A_24_P33385	1.97083	1.97083	3.52e-08
A_24_P33525	A_24_P33525	1.75819	1.75819	9.46972e-07		A_24_P33525	A_24_P33525	1.75819	1.75819	9.46972e-07		A_24_P33525	A_24_P33525	1.75819	1.75819	9.47e-07
A_24_P349596	A_24_P349596	1.45235	1.45235	0.000196667		A_24_P349596	A_24_P349596	1.45235	1.45235	0.000196667		A_24_P349596	A_24_P349596	1.45235	1.45235	0.000197
A_24_P349869	A_24_P349869	0.836497	-1.19546	0.109223		A_24_P349869	A_24_P349869	0.836497	-1.19546	0.109223		A_24_P349869	A_24_P349869	0.8365	-1.19546	0.109
A_24_P358215	A_24_P358215	1.0487	1.0487	0.522383		A_24_P358215	A_24_P358215	1.0487	1.0487	0.522383		A_24_P358215	A_24_P358215	1.0487	1.0487	0.522
A_24_P358390	A_24_P358390	1.66793	1.66793	1.36736e-05		A_24_P358390	A_24_P358390	1.66793	1.66793	1.36736e-05		A_24_P358390	A_24_P358390	1.66793	1.66793	1.37e-05
A_24_P358606	A_24_P358606	0.94711	-1.05584	0.566337		A_24_P358606	A_24_P358606	0.94711	-1.05584	0.566337		A_24_P358606	A_24_P358606	0.94711	-1.05584	0.566
A_24_P358857	A_24_P358857	0.985027	-1.0152	0.822637		A_24_P358857	A_24_P358857	0.985027	-1.0152	0.822637		A_24_P358857	A_24_P358857	0.98503	-1.0152	0.823
A_24_P366768	A_24_P366768	1.65429	1.65429	1.01791e-06		A_24_P366768	A_24_P366768	1.65429	1.65429	1.01791e-06		A_24_P366768	A_24_P366768	1.65429	1.65429	1.02e-06
A_24_P367100	A_24_P367100	0.919423	-1.08764	0.397727		A_24_P367100	A_24_P367100	0.919423	-1.08764	0.397727		A_24_P367100	A_24_P367100	0.91942	-1.08764	0.398
A_24_P367259	A_24_P367259	0.919417	-1.08765	0.371217		A_24_P367259	A_24_P367259	0.919417	-1.08765	0.371217		A_24_P367259	A_24_P367259	0.91942	-1.08765	0.371
A_24_P367282	A_24_P367282	1.4078	1.4078	0.121873		A_24_P367282	A_24_P367282	1.4078	1.4078	0.121873		A_24_P367282	A_24_P367282	1.4078	1.4078	0.122
A_24_P367326	A_24_P367326	1.26373	1.26373	0.0120467		A_24_P367326	A_24_P367326	1.26373	1.26373	0.0120467		A_24_P367326	A_24_P367326	1.26373	1.26373	0.012
A_24_P368748	A_24_P368748	1.24688	1.24688	0.0900933		A_24_P368748	A_24_P368748	1.24688	1.24688	0.0900933		A_24_P368748	A_24_P368748	1.24688	1.24688	0.0901
A_24_P375573	A_24_P375573	1.42118	1.42118	0.000403333		A_24_P375573	A_24_P375573	1.42118	1.42118	0.000403333		A_24_P375573	A_24_P375573	1.42118	1.42118	0.000403
A_24_P375870	A_24_P375870	0.89626	-1.11575	0.235433		A_24_P375870	A_24_P375870	0.89626	-1.11575	0.235433		A_24_P375870	A_24_P375870	0.89626	-1.11575	0.235
A_24_P375962	A_24_P375962	0.822443	-1.21589	0.235963		A_24_P375962	A_24_P375962	0.822443	-1.21589	0.235963		A_24_P375962	A_24_P375962	0.82244	-1.21589	0.236
A_24_P383569	A_24_P383569	1.5593	1.5593	0.00019		A_24_P383569	A_24_P383569	1.5593	1.5593	0.00019		A_24_P383569	A_24_P383569	1.5593	1.5593	0.00019
A_24_P383680	A_24_P383680	0.745237	-1.34186	0.00415667		A_24_P383680	A_24_P383680	0.745237	-1.34186	0.00415667		A_24_P383680	A_24_P383680	0.74524	-1.34186	0.00416
A_24_P391748	A_24_P391748	1.04223	1.04223	0.11581		A_24_P391748	A_24_P391748	1.04223	1.04223	0.11581		A_24_P391748	A_24_P391748	1.04223	1.04223	0.116
A_24_P392731	A_24_P392731	0.575843	-1.73658	4.60102e-05		A_24_P392731	A_24_P392731	0.575843	-1.73658	4.60102e-05		A_24_P392731	A_24_P392731	0.57584	-1.73658	4.6e-05
A_24_P392842	A_24_P392842	1.26481	1.26481	0.01058		A_24_P392842	A_24_P392842	1.26481	1.26481	0.01058		A_24_P392842	A_24_P392842	1.26481	1.26481	0.0106
A_24_P399341	A_24_P399341	2.78718	2.78718	0.568877		A_24_P399341	A_24_P399341	2.78718	2.78718	0.568877		A_24_P399341	A_24_P399341	2.78718	2.78718	0.569
A_24_P400751	A_24_P400751	1.95491	1.95491	3.46471e-08		A_24_P400751	A_24_P400751	1.95491	1.95491	3.46471e-08		A_24_P400751	A_24_P400751	1.95491	1.95491	3.46e-08
A_24_P400970	A_24_P400970	0.827843	-1.20796	0.0243		A_24_P400970	A_24_P400970	0.827843	-1.20796	0.0243		A_24_P400970	A_24_P400970	0.82784	-1.20796	0.0243
A_24_P401321	A_24_P401321	1.30819	1.30819	0.00281667		A_24_P401321	A_24_P401321	1.30819	1.30819	0.00281667		A_24_P401321	A_24_P401321	1.30819	1.30819	0.00282
A_24_P401663	A_24_P401663	2.48712	2.48712	2.63771e-06		A_24_P401663	A_24_P401663	2.48712	2.48712	2.63771e-06		A_24_P401663	A_24_P401663	2.48712	2.48712	2.64e-06
A_24_P409361	A_24_P409361	1.84092	1.84092	1.1686e-08		A_24_P409361	A_24_P409361	1.84092	1.84092	1.1686e-08		A_24_P409361	A_24_P409361	1.84092	1.84092	1.17e-08
A_24_P409560	A_24_P409560	2.022	2.022	2.85917e-10		A_24_P409560	A_24_P409560	2.022	2.022	2.85917e-10		A_24_P409560	A_24_P409560	2.022	2.022	2.86e-10
A_24_P41540	A_24_P41540	1.50416	1.50416	0.000736667		A_24_P41540	A_24_P41540	1.50416	1.50416	0.000736667		A_24_P41540	A_24_P41540	1.50416	1.50416	0.000737
A_24_P417922	A_24_P417922	1.25144	1.25144	0.164127		A_24_P417922	A_24_P417922	1.25144	1.25144	0.164127		A_24_P417922	A_24_P417922	1.25144	1.25144	0.164
A_24_P418019	A_24_P418019	1.02253	1.02253	0.7931		A_24_P418019	A_24_P418019	1.02253	1.02253	0.7931		A_24_P418019	A_24_P418019	1.02253	1.02253	0.793
A_24_P41890	A_24_P41890	0.57057	-1.75263	3.99512e-07		A_24_P41890	A_24_P41890	0.57057	-1.75263	3.99512e-07		A_24_P41890	A_24_P41890	0.57057	-1.75263	4e-07
A_24_P42107	A_24_P42107	1.49177	1.49177	0.00316		A_24_P42107	A_24_P42107	1.49177	1.49177	0.00316		A_24_P42107	A_24_P42107	1.49177	1.49177	0.00316
A_24_P461664	A_24_P461664	1.66881	1.66881	0.00879336		A_24_P461664	A_24_P461664	1.66881	1.66881	0.00879336		A_24_P461664	A_24_P461664	1.66881	1.66881	0.00879
A_24_P467805	A_24_P467805	1.05591	1.05591	0.612547		A_24_P467805	A_24_P467805	1.05591	1.05591	0.612547		A_24_P467805	A_24_P467805	1.05591	1.05591	0.613
A_24_P470782	A_24_P470782	1.65874	1.65874	3.14663e-08		A_24_P470782	A_24_P470782	1.65874	1.65874	3.14663e-08		A_24_P470782	A_24_P470782	1.65874	1.65874	3.15e-08
A_24_P471099	A_24_P471099	1.64578	1.64578	0.00295		A_24_P471099	A_24_P471099	1.64578	1.64578	0.00295		A_24_P471099	A_24_P471099	1.64578	1.64578	0.00295
A_24_P477353	A_24_P477353	1.78562	1.78562	4.65885e-07		A_24_P477353	A_24_P477353	1.78562	1.78562	4.65885e-07		A_24_P477353	A_24_P477353	1.78562	1.78562	4.66e-07
A_24_P477610	A_24_P477610	1.16659	1.16659	0.332727		A_24_P477610	A_24_P477610	1.16659	1.16659	0.332727		A_24_P477610	A_24_P477610	1.16659	1.16659	0.333
A_24_P480206	A_24_P480206	2.05999	2.05999	1.9554e-06		A_24_P480206	A_24_P480206	2.05999	2.05999	1.9554e-06		A_24_P480206	A_24_P480206	2.05999	2.05999	1.96e-06
A_24_P483871	A_24_P483871	2.01522	2.01522	2.122e-05		A_24_P483871	A_24_P483871	2.01522	2.01522	2.122e-05		A_24_P483871	A_24_P483871	2.01522	2.01522	2.12e-05
A_24_P486544	A_24_P486544	3.33379	3.33379	0.50202		A_24_P486544	A_24_P486544	3.33379	3.33379	0.50202		A_24_P486544	A_24_P486544	3.33379	3.33379	0.502
A_24_P486924	A_24_P486924	1.01373	1.01373	0.609007		A_24_P486924	A_24_P486924	1.01373	1.01373	0.609007		A_24_P486924	A_24_P486924	1.01373	1.01373	0.609
A_24_P487766	A_24_P487766	1.03135	1.03135	0.733687		A_24_P487766	A_24_P487766	1.03135	1.03135	0.733687		A_24_P487766	A_24_P487766	1.03135	1.03135	0.734
A_24_P488510	A_24_P488510	0.79589	-1.25646	0.338827		A_24_P488510	A_24_P488510	0.79589	-1.25646	0.338827		A_24_P488510	A_24_P488510	0.79589	-1.25646	0.339
A_24_P490109	A_24_P490109	0.674353	-1.4829	0.530447		A_24_P490109	A_24_P490109	0.674353	-1.4829	0.530447		A_24_P490109	A_24_P490109	0.67435	-1.4829	0.53
A_24_P493005	A_24_P493005	1.43378	1.43378	0.000323333		A_24_P493005	A_24_P493005	1.43378	1.43378	0.000323333		A_24_P493005	A_24_P493005	1.43378	1.43378	0.000323
A_24_P494658	A_24_P494658	1.36289	1.36289	0.00857		A_24_P494658	A_24_P494658	1.36289	1.36289	0.00857		A_24_P494658	A_24_P494658	1.36289	1.36289	0.00857
A_24_P50139	A_24_P50139	0.746727	-1.33918	0.374897		A_24_P50139	A_24_P50139	0.746727	-1.33918	0.374897		A_24_P50139	A_24_P50139	0.74673	-1.33918	0.375
A_24_P50509	A_24_P50509	0.67244	-1.48712	1.66667e-05		A_24_P50509	A_24_P50509	0.67244	-1.48712	1.66667e-05		A_24_P50509	A_24_P50509	0.67244	-1.48712	1.67e-05
A_24_P50601	A_24_P50601	1.68034	1.68034	0.000576667		A_24_P50601	A_24_P50601	1.68034	1.68034	0.000576667		A_24_P50601	A_24_P50601	1.68034	1.68034	0.000577
A_24_P511776	A_24_P511776	0.7785	-1.28452	0.324657		A_24_P511776	A_24_P511776	0.7785	-1.28452	0.324657		A_24_P511776	A_24_P511776	0.7785	-1.28452	0.325
A_24_P514814	A_24_P514814	0.973247	-1.02749	0.672593		A_24_P514814	A_24_P514814	0.973247	-1.02749	0.672593		A_24_P514814	A_24_P514814	0.97325	-1.02749	0.673
A_24_P525144	A_24_P525144	1.03584	1.03584	0.639687		A_24_P525144	A_24_P525144	1.03584	1.03584	0.639687		A_24_P525144	A_24_P525144	1.03584	1.03584	0.64
A_24_P533990	A_24_P533990	1.73344	1.73344	0.0004702		A_24_P533990	A_24_P533990	1.73344	1.73344	0.0004702		A_24_P533990	A_24_P533990	1.73344	1.73344	0.00047
A_24_P551530	A_24_P551530	1.64792	1.64792	0.00128843		A_24_P551530	A_24_P551530	1.64792	1.64792	0.00128843		A_24_P551530	A_24_P551530	1.64792	1.64792	0.00129
A_24_P556049	A_24_P556049	0.560727	-1.7834	0.0187233		A_24_P556049	A_24_P556049	0.560727	-1.7834	0.0187233		A_24_P556049	A_24_P556049	0.56073	-1.7834	0.0187
A_24_P562242	A_24_P562242	0.987787	-1.01236	0.856837		A_24_P562242	A_24_P562242	0.987787	-1.01236	0.856837		A_24_P562242	A_24_P562242	0.98779	-1.01236	0.857
A_24_P566027	A_24_P566027	0.55714	-1.79488	0.03866		A_24_P566027	A_24_P566027	0.55714	-1.79488	0.03866		A_24_P566027	A_24_P566027	0.55714	-1.79488	0.0387
A_24_P571824	A_24_P571824	1.06033	1.06033	0.596147		A_24_P571824	A_24_P571824	1.06033	1.06033	0.596147		A_24_P571824	A_24_P571824	1.06033	1.06033	0.596
A_24_P581311	A_24_P581311	3.35793	3.35793	0.09705		A_24_P581311	A_24_P581311	3.35793	3.35793	0.09705		A_24_P581311	A_24_P581311	3.35793	3.35793	0.0971
A_24_P638453	A_24_P638453	0.5102	-1.96002	1.29282e-10		A_24_P638453	A_24_P638453	0.5102	-1.96002	1.29282e-10		A_24_P638453	A_24_P638453	0.5102	-1.96002	1.29e-10
A_24_P654066	A_24_P654066	0.602263	-1.6604	5e-05		A_24_P654066	A_24_P654066	0.602263	-1.6604	5e-05		A_24_P654066	A_24_P654066	0.60226	-1.6604	5e-05
A_24_P655888	A_24_P655888	0.834077	-1.19893	0.0391433		A_24_P655888	A_24_P655888	0.834077	-1.19893	0.0391433		A_24_P655888	A_24_P655888	0.83408	-1.19893	0.0391
A_24_P666795	A_24_P666795	1.32061	1.32061	0.0154733		A_24_P666795	A_24_P666795	1.32061	1.32061	0.0154733		A_24_P666795	A_24_P666795	1.32061	1.32061	0.0155
A_24_P670342	A_24_P670342	1.67031	1.67031	9.57559e-07		A_24_P670342	A_24_P670342	1.67031	1.67031	9.57559e-07		A_24_P670342	A_24_P670342	1.67031	1.67031	9.58e-07
A_24_P67574	A_24_P67574	0.83009	-1.20469	0.154647		A_24_P67574	A_24_P67574	0.83009	-1.20469	0.154647		A_24_P67574	A_24_P67574	0.83009	-1.20469	0.155
A_24_P676200	A_24_P676200	3.80647	3.80647	0.538357		A_24_P676200	A_24_P676200	3.80647	3.80647	0.538357		A_24_P676200	A_24_P676200	3.80647	3.80647	0.538
A_24_P676216	A_24_P676216	1.95785	1.95785	2.12383e-08		A_24_P676216	A_24_P676216	1.95785	1.95785	2.12383e-08		A_24_P676216	A_24_P676216	1.95785	1.95785	2.12e-08
A_24_P676566	A_24_P676566	0.435113	-2.29825	0.00464		A_24_P676566	A_24_P676566	0.435113	-2.29825	0.00464		A_24_P676566	A_24_P676566	0.43511	-2.29825	0.00464
A_24_P681266	A_24_P681266	0.52796	-1.89408	0.000705217		A_24_P681266	A_24_P681266	0.52796	-1.89408	0.000705217		A_24_P681266	A_24_P681266	0.52796	-1.89408	0.000705
A_24_P681563	A_24_P681563	1.48989	1.48989	1.70948e-05		A_24_P681563	A_24_P681563	1.48989	1.48989	1.70948e-05		A_24_P681563	A_24_P681563	1.48989	1.48989	1.71e-05
A_24_P682550	A_24_P682550	1.10832	1.10832	0.26947		A_24_P682550	A_24_P682550	1.10832	1.10832	0.26947		A_24_P682550	A_24_P682550	1.10832	1.10832	0.269
A_24_P692600	A_24_P692600	1.15557	1.15557	0.219393		A_24_P692600	A_24_P692600	1.15557	1.15557	0.219393		A_24_P692600	A_24_P692600	1.15557	1.15557	0.219
A_24_P695223	A_24_P695223	1.2577	1.2577	0.0401233		A_24_P695223	A_24_P695223	1.2577	1.2577	0.0401233		A_24_P695223	A_24_P695223	1.2577	1.2577	0.0401
A_24_P7021	A_24_P7021	1.23669	1.23669	0.0298267		A_24_P7021	A_24_P7021	1.23669	1.23669	0.0298267		A_24_P7021	A_24_P7021	1.23669	1.23669	0.0298
A_24_P714316	A_24_P714316	1.58535	1.58535	0.00138154		A_24_P714316	A_24_P714316	1.58535	1.58535	0.00138154		A_24_P714316	A_24_P714316	1.58535	1.58535	0.00138
A_24_P724807	A_24_P724807	1.49253	1.49253	0.000726667		A_24_P724807	A_24_P724807	1.49253	1.49253	0.000726667		A_24_P724807	A_24_P724807	1.49253	1.49253	0.000727
A_24_P745960	A_24_P745960	1.7948	1.7948	4.00233e-05		A_24_P745960	A_24_P745960	1.7948	1.7948	4.00233e-05		A_24_P745960	A_24_P745960	1.7948	1.7948	4e-05
A_24_P7470	A_24_P7470	0.820067	-1.21941	0.01544		A_24_P7470	A_24_P7470	0.820067	-1.21941	0.01544		A_24_P7470	A_24_P7470	0.82007	-1.21941	0.0154
A_24_P760324	A_24_P760324	1.12756	1.12756	0.8765		A_24_P760324	A_24_P760324	1.12756	1.12756	0.8765		A_24_P760324	A_24_P760324	1.12756	1.12756	0.877
A_24_P761386	A_24_P761386	1.24064	1.24064	0.0130967		A_24_P761386	A_24_P761386	1.24064	1.24064	0.0130967		A_24_P761386	A_24_P761386	1.24064	1.24064	0.0131
A_24_P76319	A_24_P76319	1.20312	1.20312	0.0749867		A_24_P76319	A_24_P76319	1.20312	1.20312	0.0749867		A_24_P76319	A_24_P76319	1.20312	1.20312	0.075
A_24_P7785	A_24_P7785	1.87759	1.87759	6.69287e-06		A_24_P7785	A_24_P7785	1.87759	1.87759	6.69287e-06		A_24_P7785	A_24_P7785	1.87759	1.87759	6.69e-06
A_24_P780709	A_24_P780709	1.06971	1.06971	0.501497		A_24_P780709	A_24_P780709	1.06971	1.06971	0.501497		A_24_P780709	A_24_P780709	1.06971	1.06971	0.501
A_24_P782102	A_24_P782102	0.592473	-1.68784	0.1591		A_24_P782102	A_24_P782102	0.592473	-1.68784	0.1591		A_24_P782102	A_24_P782102	0.59247	-1.68784	0.159
A_24_P783656	A_24_P783656	1.17759	1.17759	0.29609		A_24_P783656	A_24_P783656	1.17759	1.17759	0.29609		A_24_P783656	A_24_P783656	1.17759	1.17759	0.296
A_24_P792748	A_24_P792748	0.911177	-1.09748	0.440023		A_24_P792748	A_24_P792748	0.911177	-1.09748	0.440023		A_24_P792748	A_24_P792748	0.91118	-1.09748	0.44
A_24_P798431	A_24_P798431	0.845063	-1.18334	0.104507		A_24_P798431	A_24_P798431	0.845063	-1.18334	0.104507		A_24_P798431	A_24_P798431	0.84506	-1.18334	0.105
A_24_P812265	A_24_P812265	1.00495	1.00495	0.805473		A_24_P812265	A_24_P812265	1.00495	1.00495	0.805473		A_24_P812265	A_24_P812265	1.00495	1.00495	0.805
A_24_P815570	A_24_P815570	0.874097	-1.14404	0.40228		A_24_P815570	A_24_P815570	0.874097	-1.14404	0.40228		A_24_P815570	A_24_P815570	0.8741	-1.14404	0.402
A_24_P821146	A_24_P821146	1.41567	1.41567	0.000626637		A_24_P821146	A_24_P821146	1.41567	1.41567	0.000626637		A_24_P821146	A_24_P821146	1.41567	1.41567	0.000627
A_24_P827738	A_24_P827738	1.14046	1.14046	0.108243		A_24_P827738	A_24_P827738	1.14046	1.14046	0.108243		A_24_P827738	A_24_P827738	1.14046	1.14046	0.108
A_24_P828125	A_24_P828125	1.54053	1.54053	0.00200667		A_24_P828125	A_24_P828125	1.54053	1.54053	0.00200667		A_24_P828125	A_24_P828125	1.54053	1.54053	0.00201
A_24_P84268	A_24_P84268	1.00213	1.00213	0.776107		A_24_P84268	A_24_P84268	1.00213	1.00213	0.776107		A_24_P84268	A_24_P84268	1.00213	1.00213	0.776
A_24_P844470	A_24_P844470	1.89925	1.89925	0.000378348		A_24_P844470	A_24_P844470	1.89925	1.89925	0.000378348		A_24_P844470	A_24_P844470	1.89925	1.89925	0.000378
A_24_P84482	A_24_P84482	1.28133	1.28133	0.0106967		A_24_P84482	A_24_P84482	1.28133	1.28133	0.0106967		A_24_P84482	A_24_P84482	1.28133	1.28133	0.0107
A_24_P84558	A_24_P84558	1.17935	1.17935	0.104377		A_24_P84558	A_24_P84558	1.17935	1.17935	0.104377		A_24_P84558	A_24_P84558	1.17935	1.17935	0.104
A_24_P845649	A_24_P845649	1.66889	1.66889	0.0001348		A_24_P845649	A_24_P845649	1.66889	1.66889	0.0001348		A_24_P845649	A_24_P845649	1.66889	1.66889	0.000135
A_24_P846810	A_24_P846810	1.81627	1.81627	3.37466e-08		A_24_P846810	A_24_P846810	1.81627	1.81627	3.37466e-08		A_24_P846810	A_24_P846810	1.81627	1.81627	3.37e-08
A_24_P84711	A_24_P84711	0.58528	-1.70858	1.95673e-09		A_24_P84711	A_24_P84711	0.58528	-1.70858	1.95673e-09		A_24_P84711	A_24_P84711	0.58528	-1.70858	1.96e-09
A_24_P84738	A_24_P84738	0.627977	-1.59242	0.10288		A_24_P84738	A_24_P84738	0.627977	-1.59242	0.10288		A_24_P84738	A_24_P84738	0.62798	-1.59242	0.103
A_24_P852983	A_24_P852983	0.731333	-1.36737	0.191723		A_24_P852983	A_24_P852983	0.731333	-1.36737	0.191723		A_24_P852983	A_24_P852983	0.73133	-1.36737	0.192
A_24_P853410	A_24_P853410	1.76059	1.76059	4.31514e-06		A_24_P853410	A_24_P853410	1.76059	1.76059	4.31514e-06		A_24_P853410	A_24_P853410	1.76059	1.76059	4.32e-06
A_24_P856176	A_24_P856176	1.44342	1.44342	0.00052		A_24_P856176	A_24_P856176	1.44342	1.44342	0.00052		A_24_P856176	A_24_P856176	1.44342	1.44342	0.00052
A_24_P868905	A_24_P868905	0.695663	-1.43748	0.000166667		A_24_P868905	A_24_P868905	0.695663	-1.43748	0.000166667		A_24_P868905	A_24_P868905	0.69566	-1.43748	0.000167
A_24_P872359	A_24_P872359	0.940677	-1.06306	0.537807		A_24_P872359	A_24_P872359	0.940677	-1.06306	0.537807		A_24_P872359	A_24_P872359	0.94068	-1.06306	0.538
A_24_P874007	A_24_P874007	1.06556	1.06556	0.61954		A_24_P874007	A_24_P874007	1.06556	1.06556	0.61954		A_24_P874007	A_24_P874007	1.06556	1.06556	0.62
A_24_P881562	A_24_P881562	1.12522	1.12522	0.88861		A_24_P881562	A_24_P881562	1.12522	1.12522	0.88861		A_24_P881562	A_24_P881562	1.12522	1.12522	0.889
A_24_P887695	A_24_P887695	0.68649	-1.45669	0.45653		A_24_P887695	A_24_P887695	0.68649	-1.45669	0.45653		A_24_P887695	A_24_P887695	0.68649	-1.45669	0.457
A_24_P891265	A_24_P891265	1.35778	1.35778	0.00097		A_24_P891265	A_24_P891265	1.35778	1.35778	0.00097		A_24_P891265	A_24_P891265	1.35778	1.35778	0.00097
A_24_P900555	A_24_P900555	0.979837	-1.02058	0.846173		A_24_P900555	A_24_P900555	0.979837	-1.02058	0.846173		A_24_P900555	A_24_P900555	0.97984	-1.02058	0.846
A_24_P901836	A_24_P901836	0.26503	-3.77316	0.01269		A_24_P901836	A_24_P901836	0.26503	-3.77316	0.01269		A_24_P901836	A_24_P901836	0.26503	-3.77316	0.0127
A_24_P911442	A_24_P911442	0.587033	-1.70348	0.33181		A_24_P911442	A_24_P911442	0.587033	-1.70348	0.33181		A_24_P911442	A_24_P911442	0.58703	-1.70348	0.332
A_24_P912404	A_24_P912404	0.869857	-1.14961	0.394207		A_24_P912404	A_24_P912404	0.869857	-1.14961	0.394207		A_24_P912404	A_24_P912404	0.86986	-1.14961	0.394
A_24_P912985	A_24_P912985	0.986083	-1.01411	0.763367		A_24_P912985	A_24_P912985	0.986083	-1.01411	0.763367		A_24_P912985	A_24_P912985	0.98608	-1.01411	0.763
A_24_P913198	A_24_P913198	0.5171	-1.93386	0.228737		A_24_P913198	A_24_P913198	0.5171	-1.93386	0.228737		A_24_P913198	A_24_P913198	0.5171	-1.93386	0.229
A_24_P913620	A_24_P913620	1.99234	1.99234	1.06961e-06		A_24_P913620	A_24_P913620	1.99234	1.99234	1.06961e-06		A_24_P913620	A_24_P913620	1.99234	1.99234	1.07e-06
A_24_P915079	A_24_P915079	0.47009	-2.12725	0.07837		A_24_P915079	A_24_P915079	0.47009	-2.12725	0.07837		A_24_P915079	A_24_P915079	0.47009	-2.12725	0.0784
A_24_P916338	A_24_P916338	1.18287	1.18287	0.22813		A_24_P916338	A_24_P916338	1.18287	1.18287	0.22813		A_24_P916338	A_24_P916338	1.18287	1.18287	0.228
A_24_P916979	A_24_P916979	0.491873	-2.03304	0.0370267		A_24_P916979	A_24_P916979	0.491873	-2.03304	0.0370267		A_24_P916979	A_24_P916979	0.49187	-2.03304	0.037
A_24_P918007	A_24_P918007	0.3794	-2.63574	0.248707		A_24_P918007	A_24_P918007	0.3794	-2.63574	0.248707		A_24_P918007	A_24_P918007	0.3794	-2.63574	0.249
A_24_P918364	A_24_P918364	1.11187	1.11187	0.906337		A_24_P918364	A_24_P918364	1.11187	1.11187	0.906337		A_24_P918364	A_24_P918364	1.11187	1.11187	0.906
A_24_P919178	A_24_P919178	1.05616	1.05616	0.853667		A_24_P919178	A_24_P919178	1.05616	1.05616	0.853667		A_24_P919178	A_24_P919178	1.05616	1.05616	0.854
A_24_P919256	A_24_P919256	0.71887	-1.39107	0.208717		A_24_P919256	A_24_P919256	0.71887	-1.39107	0.208717		A_24_P919256	A_24_P919256	0.71887	-1.39107	0.209
A_24_P919283	A_24_P919283	0.828387	-1.20717	0.03751		A_24_P919283	A_24_P919283	0.828387	-1.20717	0.03751		A_24_P919283	A_24_P919283	0.82839	-1.20717	0.0375
A_24_P919403	A_24_P919403	0.793157	-1.26078	0.810567		A_24_P919403	A_24_P919403	0.793157	-1.26078	0.810567		A_24_P919403	A_24_P919403	0.79316	-1.26078	0.811
A_24_P920664	A_24_P920664	0.830297	-1.20439	0.0550167		A_24_P920664	A_24_P920664	0.830297	-1.20439	0.0550167		A_24_P920664	A_24_P920664	0.8303	-1.20439	0.055
A_24_P921062	A_24_P921062	1.32776	1.32776	0.181537		A_24_P921062	A_24_P921062	1.32776	1.32776	0.181537		A_24_P921062	A_24_P921062	1.32776	1.32776	0.182
A_24_P921390	A_24_P921390	1.90924	1.90924	0.290293		A_24_P921390	A_24_P921390	1.90924	1.90924	0.290293		A_24_P921390	A_24_P921390	1.90924	1.90924	0.29
A_24_P921871	A_24_P921871	1.10719	1.10719	0.90942		A_24_P921871	A_24_P921871	1.10719	1.10719	0.90942		A_24_P921871	A_24_P921871	1.10719	1.10719	0.909
A_24_P922387	A_24_P922387	1.16409	1.16409	0.803507		A_24_P922387	A_24_P922387	1.16409	1.16409	0.803507		A_24_P922387	A_24_P922387	1.16409	1.16409	0.804
A_24_P922624	A_24_P922624	0.864557	-1.15666	0.51255		A_24_P922624	A_24_P922624	0.864557	-1.15666	0.51255		A_24_P922624	A_24_P922624	0.86456	-1.15666	0.513
A_24_P923449	A_24_P923449	1.55655	1.55655	0.0268433		A_24_P923449	A_24_P923449	1.55655	1.55655	0.0268433		A_24_P923449	A_24_P923449	1.55655	1.55655	0.0268
A_24_P923695	A_24_P923695	0.861677	-1.16053	0.865967		A_24_P923695	A_24_P923695	0.861677	-1.16053	0.865967		A_24_P923695	A_24_P923695	0.86168	-1.16053	0.866
A_24_P925222	A_24_P925222	0.656943	-1.5222	0.0922651		A_24_P925222	A_24_P925222	0.656943	-1.5222	0.0922651		A_24_P925222	A_24_P925222	0.65694	-1.5222	0.0923
A_24_P927230	A_24_P927230	0.441663	-2.26417	0.0376533		A_24_P927230	A_24_P927230	0.441663	-2.26417	0.0376533		A_24_P927230	A_24_P927230	0.44166	-2.26417	0.0377
A_24_P927245	A_24_P927245	1.62343	1.62343	0.000607103		A_24_P927245	A_24_P927245	1.62343	1.62343	0.000607103		A_24_P927245	A_24_P927245	1.62343	1.62343	0.000607
A_24_P928250	A_24_P928250	1.78622	1.78622	0.00102333		A_24_P928250	A_24_P928250	1.78622	1.78622	0.00102333		A_24_P928250	A_24_P928250	1.78622	1.78622	0.00102
A_24_P929051	A_24_P929051	0.846957	-1.1807	0.536927		A_24_P929051	A_24_P929051	0.846957	-1.1807	0.536927		A_24_P929051	A_24_P929051	0.84696	-1.1807	0.537
A_24_P930469	A_24_P930469	1.28513	1.28513	0.706283		A_24_P930469	A_24_P930469	1.28513	1.28513	0.706283		A_24_P930469	A_24_P930469	1.28513	1.28513	0.706
A_24_P930506	A_24_P930506	0.55441	-1.80372	0.391527		A_24_P930506	A_24_P930506	0.55441	-1.80372	0.391527		A_24_P930506	A_24_P930506	0.55441	-1.80372	0.392
A_24_P930596	A_24_P930596	1.19409	1.19409	0.54133		A_24_P930596	A_24_P930596	1.19409	1.19409	0.54133		A_24_P930596	A_24_P930596	1.19409	1.19409	0.541
A_24_P93184	A_24_P93184	0.812043	-1.23146	0.0398067		A_24_P93184	A_24_P93184	0.812043	-1.23146	0.0398067		A_24_P93184	A_24_P93184	0.81204	-1.23146	0.0398
A_24_P932154	A_24_P932154	2.18877	2.18877	0.576757		A_24_P932154	A_24_P932154	2.18877	2.18877	0.576757		A_24_P932154	A_24_P932154	2.18877	2.18877	0.577
A_24_P932253	A_24_P932253	1.3724	1.3724	0.0244633		A_24_P932253	A_24_P932253	1.3724	1.3724	0.0244633		A_24_P932253	A_24_P932253	1.3724	1.3724	0.0245
A_24_P933372	A_24_P933372	1.04413	1.04413	0.686593		A_24_P933372	A_24_P933372	1.04413	1.04413	0.686593		A_24_P933372	A_24_P933372	1.04413	1.04413	0.687
A_24_P933940	A_24_P933940	0.780487	-1.28125	0.403613		A_24_P933940	A_24_P933940	0.780487	-1.28125	0.403613		A_24_P933940	A_24_P933940	0.78049	-1.28125	0.404
A_24_P934434	A_24_P934434	0.211063	-4.73791	0.02836		A_24_P934434	A_24_P934434	0.211063	-4.73791	0.02836		A_24_P934434	A_24_P934434	0.21106	-4.73791	0.0284
A_24_P934704	A_24_P934704	0.638923	-1.56513	0.31665		A_24_P934704	A_24_P934704	0.638923	-1.56513	0.31665		A_24_P934704	A_24_P934704	0.63892	-1.56513	0.317
A_24_P935747	A_24_P935747	1.11027	1.11027	0.90337		A_24_P935747	A_24_P935747	1.11027	1.11027	0.90337		A_24_P935747	A_24_P935747	1.11027	1.11027	0.903
A_24_P936057	A_24_P936057	1.06046	1.06046	0.06564		A_24_P936057	A_24_P936057	1.06046	1.06046	0.06564		A_24_P936057	A_24_P936057	1.06046	1.06046	0.0656
A_24_P940244	A_24_P940244	0.94048	-1.06329	0.562407		A_24_P940244	A_24_P940244	0.94048	-1.06329	0.562407		A_24_P940244	A_24_P940244	0.94048	-1.06329	0.562
A_24_P943258	A_24_P943258	1.44992	1.44992	0.200033		A_24_P943258	A_24_P943258	1.44992	1.44992	0.200033		A_24_P943258	A_24_P943258	1.44992	1.44992	0.2
A_24_P943429	A_24_P943429	0.91352	-1.09467	0.423303		A_24_P943429	A_24_P943429	0.91352	-1.09467	0.423303		A_24_P943429	A_24_P943429	0.91352	-1.09467	0.423
A_24_P944478	A_24_P944478	1.08194	1.08194	0.242917		A_24_P944478	A_24_P944478	1.08194	1.08194	0.242917		A_24_P944478	A_24_P944478	1.08194	1.08194	0.243
A_24_P99005	A_24_P99005	0.71133	-1.40582	0.00426494		A_24_P99005	A_24_P99005	0.71133	-1.40582	0.00426494		A_24_P99005	A_24_P99005	0.71133	-1.40582	0.00426
A_32_P101073	A_32_P101073	1.46417	1.46417	0.0136133		A_32_P101073	A_32_P101073	1.46417	1.46417	0.0136133		A_32_P101073	A_32_P101073	1.46417	1.46417	0.0136
A_32_P101195	A_32_P101195	1.45356	1.45356	0.01447		A_32_P101195	A_32_P101195	1.45356	1.45356	0.01447		A_32_P101195	A_32_P101195	1.45356	1.45356	0.0145
A_32_P101420	A_32_P101420	0.731223	-1.36757	0.00107333		A_32_P101420	A_32_P101420	0.731223	-1.36757	0.00107333		A_32_P101420	A_32_P101420	0.73122	-1.36757	0.00107
A_32_P105865	A_32_P105865	2.2536	2.2536	4.03968e-05		A_32_P105865	A_32_P105865	2.2536	2.2536	4.03968e-05		A_32_P105865	A_32_P105865	2.2536	2.2536	4.04e-05
A_32_P105893	A_32_P105893	1.14919	1.14919	0.147507		A_32_P105893	A_32_P105893	1.14919	1.14919	0.147507		A_32_P105893	A_32_P105893	1.14919	1.14919	0.148
A_32_P105940	A_32_P105940	0.836863	-1.19494	0.0628167		A_32_P105940	A_32_P105940	0.836863	-1.19494	0.0628167		A_32_P105940	A_32_P105940	0.83686	-1.19494	0.0628
A_32_P112401	A_32_P112401	1.20992	1.20992	0.124297		A_32_P112401	A_32_P112401	1.20992	1.20992	0.124297		A_32_P112401	A_32_P112401	1.20992	1.20992	0.124
A_32_P113404	A_32_P113404	1.17651	1.17651	0.193697		A_32_P113404	A_32_P113404	1.17651	1.17651	0.193697		A_32_P113404	A_32_P113404	1.17651	1.17651	0.194
A_32_P11425	A_32_P11425	1.77185	1.77185	0.000576016		A_32_P11425	A_32_P11425	1.77185	1.77185	0.000576016		A_32_P11425	A_32_P11425	1.77185	1.77185	0.000576
A_32_P116088	A_32_P116088	0.575027	-1.73905	0.0492433		A_32_P116088	A_32_P116088	0.575027	-1.73905	0.0492433		A_32_P116088	A_32_P116088	0.57503	-1.73905	0.0492
A_32_P116219	A_32_P116219	2.49286	2.49286	2.00121e-05		A_32_P116219	A_32_P116219	2.49286	2.49286	2.00121e-05		A_32_P116219	A_32_P116219	2.49286	2.49286	2e-05
A_32_P116303	A_32_P116303	1.52305	1.52305	0.504813		A_32_P116303	A_32_P116303	1.52305	1.52305	0.504813		A_32_P116303	A_32_P116303	1.52305	1.52305	0.505
A_32_P11673	A_32_P11673	1.05299	1.05299	0.346297		A_32_P11673	A_32_P11673	1.05299	1.05299	0.346297		A_32_P11673	A_32_P11673	1.05299	1.05299	0.346
A_32_P117908	A_32_P117908	0.686623	-1.4564	0.26926		A_32_P117908	A_32_P117908	0.686623	-1.4564	0.26926		A_32_P117908	A_32_P117908	0.68662	-1.4564	0.269
A_32_P119949	A_32_P119949	1.37265	1.37265	0.00190667		A_32_P119949	A_32_P119949	1.37265	1.37265	0.00190667		A_32_P119949	A_32_P119949	1.37265	1.37265	0.00191
A_32_P122089	A_32_P122089	0.690963	-1.44725	0.21457		A_32_P122089	A_32_P122089	0.690963	-1.44725	0.21457		A_32_P122089	A_32_P122089	0.69096	-1.44725	0.215
A_32_P124392	A_32_P124392	0.653923	-1.52923	0.00141333		A_32_P124392	A_32_P124392	0.653923	-1.52923	0.00141333		A_32_P124392	A_32_P124392	0.65392	-1.52923	0.00141
A_32_P128399	A_32_P128399	1.09784	1.09784	0.306913		A_32_P128399	A_32_P128399	1.09784	1.09784	0.306913		A_32_P128399	A_32_P128399	1.09784	1.09784	0.307
A_32_P131870	A_32_P131870	0.785543	-1.273	0.14356		A_32_P131870	A_32_P131870	0.785543	-1.273	0.14356		A_32_P131870	A_32_P131870	0.78554	-1.273	0.144
A_32_P133926	A_32_P133926	0.421117	-2.37464	3.35947e-08		A_32_P133926	A_32_P133926	0.421117	-2.37464	3.35947e-08		A_32_P133926	A_32_P133926	0.42112	-2.37464	3.36e-08
A_32_P134679	A_32_P134679	0.949527	-1.05316	0.361637		A_32_P134679	A_32_P134679	0.949527	-1.05316	0.361637		A_32_P134679	A_32_P134679	0.94953	-1.05316	0.362
A_32_P136427	A_32_P136427	0.61487	-1.62636	5.55486e-08		A_32_P136427	A_32_P136427	0.61487	-1.62636	5.55486e-08		A_32_P136427	A_32_P136427	0.61487	-1.62636	5.55e-08
A_32_P136477	A_32_P136477	1.26649	1.26649	0.00865667		A_32_P136477	A_32_P136477	1.26649	1.26649	0.00865667		A_32_P136477	A_32_P136477	1.26649	1.26649	0.00866
A_32_P139311	A_32_P139311	0.943933	-1.0594	0.420673		A_32_P139311	A_32_P139311	0.943933	-1.0594	0.420673		A_32_P139311	A_32_P139311	0.94393	-1.0594	0.421
A_32_P145159	A_32_P145159	0.930557	-1.07463	0.398733		A_32_P145159	A_32_P145159	0.930557	-1.07463	0.398733		A_32_P145159	A_32_P145159	0.93056	-1.07463	0.399
A_32_P146326	A_32_P146326	1.13272	1.13272	0.184173		A_32_P146326	A_32_P146326	1.13272	1.13272	0.184173		A_32_P146326	A_32_P146326	1.13272	1.13272	0.184
A_32_P14737	A_32_P14737	0.888987	-1.12488	0.499993		A_32_P14737	A_32_P14737	0.888987	-1.12488	0.499993		A_32_P14737	A_32_P14737	0.88899	-1.12488	0.5
A_32_P147395	A_32_P147395	0.768257	-1.30165	0.760673		A_32_P147395	A_32_P147395	0.768257	-1.30165	0.760673		A_32_P147395	A_32_P147395	0.76826	-1.30165	0.761
A_32_P147500	A_32_P147500	0.88343	-1.13195	0.268103		A_32_P147500	A_32_P147500	0.88343	-1.13195	0.268103		A_32_P147500	A_32_P147500	0.88343	-1.13195	0.268
A_32_P148407	A_32_P148407	0.97426	-1.02642	0.74564		A_32_P148407	A_32_P148407	0.97426	-1.02642	0.74564		A_32_P148407	A_32_P148407	0.97426	-1.02642	0.746
A_32_P156549	A_32_P156549	0.898363	-1.11314	0.247343		A_32_P156549	A_32_P156549	0.898363	-1.11314	0.247343		A_32_P156549	A_32_P156549	0.89836	-1.11314	0.247
A_32_P162958	A_32_P162958	0.619987	-1.61294	0.36375		A_32_P162958	A_32_P162958	0.619987	-1.61294	0.36375		A_32_P162958	A_32_P162958	0.61999	-1.61294	0.364
A_32_P163472	A_32_P163472	1.01984	1.01984	0.84948		A_32_P163472	A_32_P163472	1.01984	1.01984	0.84948		A_32_P163472	A_32_P163472	1.01984	1.01984	0.849
A_32_P163594	A_32_P163594	0.764623	-1.30783	0.0262567		A_32_P163594	A_32_P163594	0.764623	-1.30783	0.0262567		A_32_P163594	A_32_P163594	0.76462	-1.30783	0.0263
A_32_P166653	A_32_P166653	1.08714	1.08714	0.89525		A_32_P166653	A_32_P166653	1.08714	1.08714	0.89525		A_32_P166653	A_32_P166653	1.08714	1.08714	0.895
A_32_P167212	A_32_P167212	0.989523	-1.01059	0.46578		A_32_P167212	A_32_P167212	0.989523	-1.01059	0.46578		A_32_P167212	A_32_P167212	0.98952	-1.01059	0.466
A_32_P169243	A_32_P169243	1.59285	1.59285	0.04635		A_32_P169243	A_32_P169243	1.59285	1.59285	0.04635		A_32_P169243	A_32_P169243	1.59285	1.59285	0.0464
A_32_P169353	A_32_P169353	1.18453	1.18453	0.39913		A_32_P169353	A_32_P169353	1.18453	1.18453	0.39913		A_32_P169353	A_32_P169353	1.18453	1.18453	0.399
A_32_P169696	A_32_P169696	0.791783	-1.26297	0.112253		A_32_P169696	A_32_P169696	0.791783	-1.26297	0.112253		A_32_P169696	A_32_P169696	0.79178	-1.26297	0.112
A_32_P170814	A_32_P170814	0.577677	-1.73107	0.00961892		A_32_P170814	A_32_P170814	0.577677	-1.73107	0.00961892		A_32_P170814	A_32_P170814	0.57768	-1.73107	0.00962
A_32_P173122	A_32_P173122	0.748013	-1.33687	0.0215233		A_32_P173122	A_32_P173122	0.748013	-1.33687	0.0215233		A_32_P173122	A_32_P173122	0.74801	-1.33687	0.0215
A_32_P173955	A_32_P173955	0.373853	-2.67485	0.118347		A_32_P173955	A_32_P173955	0.373853	-2.67485	0.118347		A_32_P173955	A_32_P173955	0.37385	-2.67485	0.118
A_32_P176902	A_32_P176902	0.71889	-1.39103	0.189417		A_32_P176902	A_32_P176902	0.71889	-1.39103	0.189417		A_32_P176902	A_32_P176902	0.71889	-1.39103	0.189
A_32_P178724	A_32_P178724	1.04558	1.04558	0.679563		A_32_P178724	A_32_P178724	1.04558	1.04558	0.679563		A_32_P178724	A_32_P178724	1.04558	1.04558	0.68
A_32_P17882	A_32_P17882	0.6777	-1.47558	0.00592364		A_32_P17882	A_32_P17882	0.6777	-1.47558	0.00592364		A_32_P17882	A_32_P17882	0.6777	-1.47558	0.00592
A_32_P179646	A_32_P179646	1.73505	1.73505	8.3443e-07		A_32_P179646	A_32_P179646	1.73505	1.73505	8.3443e-07		A_32_P179646	A_32_P179646	1.73505	1.73505	8.34e-07
A_32_P181339	A_32_P181339	1.34091	1.34091	0.271443		A_32_P181339	A_32_P181339	1.34091	1.34091	0.271443		A_32_P181339	A_32_P181339	1.34091	1.34091	0.271
A_32_P183656	A_32_P183656	0.76901	-1.30037	0.0168333		A_32_P183656	A_32_P183656	0.76901	-1.30037	0.0168333		A_32_P183656	A_32_P183656	0.76901	-1.30037	0.0168
A_32_P184039	A_32_P184039	1.29695	1.29695	0.218317		A_32_P184039	A_32_P184039	1.29695	1.29695	0.218317		A_32_P184039	A_32_P184039	1.29695	1.29695	0.218
A_32_P185718	A_32_P185718	0.653773	-1.52958	0.439673		A_32_P185718	A_32_P185718	0.653773	-1.52958	0.439673		A_32_P185718	A_32_P185718	0.65377	-1.52958	0.44
A_32_P191141	A_32_P191141	1.00696	1.00696	0.348823		A_32_P191141	A_32_P191141	1.00696	1.00696	0.348823		A_32_P191141	A_32_P191141	1.00696	1.00696	0.349
A_32_P196411	A_32_P196411	0.98009	-1.02031	0.741403		A_32_P196411	A_32_P196411	0.98009	-1.02031	0.741403		A_32_P196411	A_32_P196411	0.98009	-1.02031	0.741
A_32_P197393	A_32_P197393	1.22204	1.22204	0.521703		A_32_P197393	A_32_P197393	1.22204	1.22204	0.521703		A_32_P197393	A_32_P197393	1.22204	1.22204	0.522
A_32_P205522	A_32_P205522	0.909837	-1.0991	0.436833		A_32_P205522	A_32_P205522	0.909837	-1.0991	0.436833		A_32_P205522	A_32_P205522	0.90984	-1.0991	0.437
A_32_P205792	A_32_P205792	1.0967	1.0967	0.25435		A_32_P205792	A_32_P205792	1.0967	1.0967	0.25435		A_32_P205792	A_32_P205792	1.0967	1.0967	0.254
A_32_P206917	A_32_P206917	0.92949	-1.07586	0.141867		A_32_P206917	A_32_P206917	0.92949	-1.07586	0.141867		A_32_P206917	A_32_P206917	0.92949	-1.07586	0.142
A_32_P20884	A_32_P20884	1.09135	1.09135	0.34075		A_32_P20884	A_32_P20884	1.09135	1.09135	0.34075		A_32_P20884	A_32_P20884	1.09135	1.09135	0.341
A_32_P213946	A_32_P213946	0.728203	-1.37324	0.00954148		A_32_P213946	A_32_P213946	0.728203	-1.37324	0.00954148		A_32_P213946	A_32_P213946	0.7282	-1.37324	0.00954
A_32_P213948	A_32_P213948	0.767173	-1.30349	0.23151		A_32_P213948	A_32_P213948	0.767173	-1.30349	0.23151		A_32_P213948	A_32_P213948	0.76717	-1.30349	0.232
A_32_P217271	A_32_P217271	0.506473	-1.97444	8.68772e-09		A_32_P217271	A_32_P217271	0.506473	-1.97444	8.68772e-09		A_32_P217271	A_32_P217271	0.50647	-1.97444	8.69e-09
A_32_P218436	A_32_P218436	0.89345	-1.11926	0.42672		A_32_P218436	A_32_P218436	0.89345	-1.11926	0.42672		A_32_P218436	A_32_P218436	0.89345	-1.11926	0.427
A_32_P221641	A_32_P221641	0.669327	-1.49404	0.00880667		A_32_P221641	A_32_P221641	0.669327	-1.49404	0.00880667		A_32_P221641	A_32_P221641	0.66933	-1.49404	0.00881
A_32_P222872	A_32_P222872	1.49738	1.49738	8.69404e-06		A_32_P222872	A_32_P222872	1.49738	1.49738	8.69404e-06		A_32_P222872	A_32_P222872	1.49738	1.49738	8.69e-06
A_32_P223616	A_32_P223616	1.60934	1.60934	0.122747		A_32_P223616	A_32_P223616	1.60934	1.60934	0.122747		A_32_P223616	A_32_P223616	1.60934	1.60934	0.123
A_32_P223747	A_32_P223747	1.82991	1.82991	0.000256703		A_32_P223747	A_32_P223747	1.82991	1.82991	0.000256703		A_32_P223747	A_32_P223747	1.82991	1.82991	0.000257
A_32_P22578	A_32_P22578	1.10285	1.10285	0.91172		A_32_P22578	A_32_P22578	1.10285	1.10285	0.91172		A_32_P22578	A_32_P22578	1.10285	1.10285	0.912
A_32_P230059	A_32_P230059	1.49716	1.49716	0.00794333		A_32_P230059	A_32_P230059	1.49716	1.49716	0.00794333		A_32_P230059	A_32_P230059	1.49716	1.49716	0.00794
A_32_P233211	A_32_P233211	1.41018	1.41018	0.0202467		A_32_P233211	A_32_P233211	1.41018	1.41018	0.0202467		A_32_P233211	A_32_P233211	1.41018	1.41018	0.0202
A_32_P233713	A_32_P233713	1.58994	1.58994	1.37628e-06		A_32_P233713	A_32_P233713	1.58994	1.58994	1.37628e-06		A_32_P233713	A_32_P233713	1.58994	1.58994	1.38e-06
A_32_P234913	A_32_P234913	1.8535	1.8535	6.26059e-05		A_32_P234913	A_32_P234913	1.8535	1.8535	6.26059e-05		A_32_P234913	A_32_P234913	1.8535	1.8535	6.26e-05
A_32_P24431	A_32_P24431	1.20644	1.20644	0.245033		A_32_P24431	A_32_P24431	1.20644	1.20644	0.245033		A_32_P24431	A_32_P24431	1.20644	1.20644	0.245
A_32_P25065	A_32_P25065	0.661753	-1.51114	1.34549e-06		A_32_P25065	A_32_P25065	0.661753	-1.51114	1.34549e-06		A_32_P25065	A_32_P25065	0.66175	-1.51114	1.35e-06
A_32_P26721	A_32_P26721	1.3354	1.3354	0.00124333		A_32_P26721	A_32_P26721	1.3354	1.3354	0.00124333		A_32_P26721	A_32_P26721	1.3354	1.3354	0.00124
A_32_P30014	A_32_P30014	1.20549	1.20549	0.303697		A_32_P30014	A_32_P30014	1.20549	1.20549	0.303697		A_32_P30014	A_32_P30014	1.20549	1.20549	0.304
A_32_P30187	A_32_P30187	1.81016	1.81016	7.22613e-06		A_32_P30187	A_32_P30187	1.81016	1.81016	7.22613e-06		A_32_P30187	A_32_P30187	1.81016	1.81016	7.23e-06
A_32_P306001	A_32_P306001	0.878863	-1.13783	0.892897		A_32_P306001	A_32_P306001	0.878863	-1.13783	0.892897		A_32_P306001	A_32_P306001	0.87886	-1.13783	0.893
A_32_P31206	A_32_P31206	0.69015	-1.44896	0.0185467		A_32_P31206	A_32_P31206	0.69015	-1.44896	0.0185467		A_32_P31206	A_32_P31206	0.69015	-1.44896	0.0185
A_32_P32315	A_32_P32315	1.11569	1.11569	0.898127		A_32_P32315	A_32_P32315	1.11569	1.11569	0.898127		A_32_P32315	A_32_P32315	1.11569	1.11569	0.898
A_32_P34064	A_32_P34064	0.977407	-1.02312	0.763607		A_32_P34064	A_32_P34064	0.977407	-1.02312	0.763607		A_32_P34064	A_32_P34064	0.97741	-1.02312	0.764
A_32_P36075	A_32_P36075	1.04478	1.04478	0.69712		A_32_P36075	A_32_P36075	1.04478	1.04478	0.69712		A_32_P36075	A_32_P36075	1.04478	1.04478	0.697
A_32_P36481	A_32_P36481	0.981813	-1.01852	0.864037		A_32_P36481	A_32_P36481	0.981813	-1.01852	0.864037		A_32_P36481	A_32_P36481	0.98181	-1.01852	0.864
A_32_P38500	A_32_P38500	0.594173	-1.68301	0.000486667		A_32_P38500	A_32_P38500	0.594173	-1.68301	0.000486667		A_32_P38500	A_32_P38500	0.59417	-1.68301	0.000487
A_32_P404896	A_32_P404896	1.13899	1.13899	0.87683		A_32_P404896	A_32_P404896	1.13899	1.13899	0.87683		A_32_P404896	A_32_P404896	1.13899	1.13899	0.877
A_32_P44699	A_32_P44699	0.599133	-1.66908	0.254487		A_32_P44699	A_32_P44699	0.599133	-1.66908	0.254487		A_32_P44699	A_32_P44699	0.59913	-1.66908	0.254
A_32_P46544	A_32_P46544	1.18886	1.18886	0.122397		A_32_P46544	A_32_P46544	1.18886	1.18886	0.122397		A_32_P46544	A_32_P46544	1.18886	1.18886	0.122
A_32_P51313	A_32_P51313	1.36442	1.36442	0.00324		A_32_P51313	A_32_P51313	1.36442	1.36442	0.00324		A_32_P51313	A_32_P51313	1.36442	1.36442	0.00324
A_32_P52268	A_32_P52268	0.9789	-1.02155	0.769237		A_32_P52268	A_32_P52268	0.9789	-1.02155	0.769237		A_32_P52268	A_32_P52268	0.9789	-1.02155	0.769
A_32_P55438	A_32_P55438	1.70374	1.70374	8.50314e-08		A_32_P55438	A_32_P55438	1.70374	1.70374	8.50314e-08		A_32_P55438	A_32_P55438	1.70374	1.70374	8.5e-08
A_32_P57002	A_32_P57002	1.09701	1.09701	0.2973		A_32_P57002	A_32_P57002	1.09701	1.09701	0.2973		A_32_P57002	A_32_P57002	1.09701	1.09701	0.297
A_32_P57247	A_32_P57247	0.63681	-1.57033	0.178007		A_32_P57247	A_32_P57247	0.63681	-1.57033	0.178007		A_32_P57247	A_32_P57247	0.63681	-1.57033	0.178
A_32_P58029	A_32_P58029	1.37805	1.37805	0.00431667		A_32_P58029	A_32_P58029	1.37805	1.37805	0.00431667		A_32_P58029	A_32_P58029	1.37805	1.37805	0.00432
A_32_P61074	A_32_P61074	1.38333	1.38333	0.0354933		A_32_P61074	A_32_P61074	1.38333	1.38333	0.0354933		A_32_P61074	A_32_P61074	1.38333	1.38333	0.0355
A_32_P64025	A_32_P64025	0.700277	-1.42801	0.000180758		A_32_P64025	A_32_P64025	0.700277	-1.42801	0.000180758		A_32_P64025	A_32_P64025	0.70028	-1.42801	0.000181
A_32_P6452	A_32_P6452	0.912597	-1.09577	0.37139		A_32_P6452	A_32_P6452	0.912597	-1.09577	0.37139		A_32_P6452	A_32_P6452	0.9126	-1.09577	0.371
A_32_P69653	A_32_P69653	1.36704	1.36704	0.00447		A_32_P69653	A_32_P69653	1.36704	1.36704	0.00447		A_32_P69653	A_32_P69653	1.36704	1.36704	0.00447
A_32_P70027	A_32_P70027	0.66897	-1.49484	0.0548267		A_32_P70027	A_32_P70027	0.66897	-1.49484	0.0548267		A_32_P70027	A_32_P70027	0.66897	-1.49484	0.0548
A_32_P71016	A_32_P71016	0.991333	-1.00874	0.66746		A_32_P71016	A_32_P71016	0.991333	-1.00874	0.66746		A_32_P71016	A_32_P71016	0.99133	-1.00874	0.667
A_32_P73039	A_32_P73039	0.62109	-1.61007	0.153243		A_32_P73039	A_32_P73039	0.62109	-1.61007	0.153243		A_32_P73039	A_32_P73039	0.62109	-1.61007	0.153
A_32_P73184	A_32_P73184	1.33234	1.33234	0.14456		A_32_P73184	A_32_P73184	1.33234	1.33234	0.14456		A_32_P73184	A_32_P73184	1.33234	1.33234	0.145
A_32_P74901	A_32_P74901	0.765333	-1.30662	0.0313633		A_32_P74901	A_32_P74901	0.765333	-1.30662	0.0313633		A_32_P74901	A_32_P74901	0.76533	-1.30662	0.0314
A_32_P77759	A_32_P77759	2.13264	2.13264	5.38922e-07		A_32_P77759	A_32_P77759	2.13264	2.13264	5.38922e-07		A_32_P77759	A_32_P77759	2.13264	2.13264	5.39e-07
A_32_P78488	A_32_P78488	0.948533	-1.05426	0.608727		A_32_P78488	A_32_P78488	0.948533	-1.05426	0.608727		A_32_P78488	A_32_P78488	0.94853	-1.05426	0.609
A_32_P78876	A_32_P78876	0.784303	-1.27502	0.268753		A_32_P78876	A_32_P78876	0.784303	-1.27502	0.268753		A_32_P78876	A_32_P78876	0.7843	-1.27502	0.269
A_32_P79515	A_32_P79515	1.30708	1.30708	0.127653		A_32_P79515	A_32_P79515	1.30708	1.30708	0.127653		A_32_P79515	A_32_P79515	1.30708	1.30708	0.128
A_32_P83411	A_32_P83411	2.06508	2.06508	0.419133		A_32_P83411	A_32_P83411	2.06508	2.06508	0.419133		A_32_P83411	A_32_P83411	2.06508	2.06508	0.419
A_32_P83795	A_32_P83795	1.04852	1.04852	0.678663		A_32_P83795	A_32_P83795	1.04852	1.04852	0.678663		A_32_P83795	A_32_P83795	1.04852	1.04852	0.679
A_32_P84119	A_32_P84119	0.891617	-1.12156	0.335377		A_32_P84119	A_32_P84119	0.891617	-1.12156	0.335377		A_32_P84119	A_32_P84119	0.89162	-1.12156	0.335
A_32_P8627	A_32_P8627	0.58938	-1.6967	0.00782		A_32_P8627	A_32_P8627	0.58938	-1.6967	0.00782		A_32_P8627	A_32_P8627	0.58938	-1.6967	0.00782
A_32_P88555	A_32_P88555	0.672673	-1.48661	0.00213		A_32_P88555	A_32_P88555	0.672673	-1.48661	0.00213		A_32_P88555	A_32_P88555	0.67267	-1.48661	0.00213
A_32_P8857	A_32_P8857	1.40569	1.40569	0.0375467		A_32_P8857	A_32_P8857	1.40569	1.40569	0.0375467		A_32_P8857	A_32_P8857	1.40569	1.40569	0.0375
A_32_P89277	A_32_P89277	1.55231	1.55231	0.211787		A_32_P89277	A_32_P89277	1.55231	1.55231	0.211787		A_32_P89277	A_32_P89277	1.55231	1.55231	0.212
A_32_P8971	A_32_P8971	1.14542	1.14542	0.289057		A_32_P8971	A_32_P8971	1.14542	1.14542	0.289057		A_32_P8971	A_32_P8971	1.14542	1.14542	0.289
A_32_P90178	A_32_P90178	1.78803	1.78803	4.39033e-05		A_32_P90178	A_32_P90178	1.78803	1.78803	4.39033e-05		A_32_P90178	A_32_P90178	1.78803	1.78803	4.39e-05
A_32_P90468	A_32_P90468	1.1703	1.1703	0.13802		A_32_P90468	A_32_P90468	1.1703	1.1703	0.13802		A_32_P90468	A_32_P90468	1.1703	1.1703	0.138
A_32_P90615	A_32_P90615	1.18252	1.18252	0.17901		A_32_P90615	A_32_P90615	1.18252	1.18252	0.17901		A_32_P90615	A_32_P90615	1.18252	1.18252	0.179
A_32_P9146	A_32_P9146	0.450637	-2.21908	8.94691e-08		A_32_P9146	A_32_P9146	0.450637	-2.21908	8.94691e-08		A_32_P9146	A_32_P9146	0.45064	-2.21908	8.95e-08
A_32_P92922	A_32_P92922	1.23224	1.23224	0.129627		A_32_P92922	A_32_P92922	1.23224	1.23224	0.129627		A_32_P92922	A_32_P92922	1.23224	1.23224	0.13
A_32_P98574	A_32_P98574	1.24408	1.24408	0.0845467		A_32_P98574	A_32_P98574	1.24408	1.24408	0.0845467		A_32_P98574	A_32_P98574	1.24408	1.24408	0.0845
A_32_P9861	A_32_P9861	1.17258	1.17258	0.191887		A_32_P9861	A_32_P9861	1.17258	1.17258	0.191887		A_32_P9861	A_32_P9861	1.17258	1.17258	0.192
A_32_P99744	A_32_P99744	1.1328	1.1328	0.608967		A_32_P99744	A_32_P99744	1.1328	1.1328	0.608967		A_32_P99744	A_32_P99744	1.1328	1.1328	0.609
A_23_P38816	A1BG	0.635477	-1.57362	1.45799e-06		A_23_P38816	A1BG	0.635477	-1.57362	1.45799e-06		A_23_P38816	A1BG	0.63548	-1.57362	1.46e-06
A_32_P98162	AA019203	1.17755	1.17755	0.40992		A_32_P98162	AA019203	1.17755	1.17755	0.40992		A_32_P98162	AA019203	1.17755	1.17755	0.41
A_32_P42426	AA126789	0.818323	-1.22201	0.74912		A_32_P42426	AA126789	0.818323	-1.22201	0.74912		A_32_P42426	AA126789	0.81832	-1.22201	0.749
A_24_P732181	AA131571	1.10132	1.10132	0.892377		A_24_P732181	AA131571	1.10132	1.10132	0.892377		A_24_P732181	AA131571	1.10132	1.10132	0.892
A_32_P209778	AA151106	0.84365	-1.18533	0.191943		A_32_P209778	AA151106	0.84365	-1.18533	0.191943		A_32_P209778	AA151106	0.84365	-1.18533	0.192
A_24_P899637	AA203154	0.810033	-1.23452	0.251167		A_24_P899637	AA203154	0.810033	-1.23452	0.251167		A_24_P899637	AA203154	0.81003	-1.23452	0.251
A_24_P629543	AA232904	1.42661	1.42661	0.0969938		A_24_P629543	AA232904	1.42661	1.42661	0.0969938		A_24_P629543	AA232904	1.42661	1.42661	0.097
A_24_P743486	AA278755	0.669997	-1.49254	0.08215		A_24_P743486	AA278755	0.669997	-1.49254	0.08215		A_24_P743486	AA278755	0.67	-1.49254	0.0822
A_32_P57717	AA292106	0.95639	-1.0456	0.524017		A_32_P57717	AA292106	0.95639	-1.0456	0.524017		A_32_P57717	AA292106	0.95639	-1.0456	0.524
A_24_P925100	AA311568	0.88841	-1.12561	0.2773		A_24_P925100	AA311568	0.88841	-1.12561	0.2773		A_24_P925100	AA311568	0.88841	-1.12561	0.277
A_32_P125525	AA334114	1.19773	1.19773	0.14255		A_32_P125525	AA334114	1.19773	1.19773	0.14255		A_32_P125525	AA334114	1.19773	1.19773	0.143
A_24_P221668	AA359500	0.67584	-1.47964	0.00146		A_24_P221668	AA359500	0.67584	-1.47964	0.00146		A_24_P221668	AA359500	0.67584	-1.47964	0.00146
A_32_P15389	AA427821	0.73406	-1.36229	0.04626		A_32_P15389	AA427821	0.73406	-1.36229	0.04626		A_32_P15389	AA427821	0.73406	-1.36229	0.0463
A_32_P106980	AA428090	0.730903	-1.36817	0.000686667		A_32_P106980	AA428090	0.730903	-1.36817	0.000686667		A_32_P106980	AA428090	0.7309	-1.36817	0.000687
A_24_P809964	AA465699	1.17572	1.17572	0.22739		A_24_P809964	AA465699	1.17572	1.17572	0.22739		A_24_P809964	AA465699	1.17572	1.17572	0.227
A_24_P860417	AA468898	0.898577	-1.11287	0.34236		A_24_P860417	AA468898	0.898577	-1.11287	0.34236		A_24_P860417	AA468898	0.89858	-1.11287	0.342
A_32_P193166	AA495894	1.09288	1.09288	0.40065		A_32_P193166	AA495894	1.09288	1.09288	0.40065		A_32_P193166	AA495894	1.09288	1.09288	0.401
A_32_P81623	AA514833	1.16988	1.16988	0.0890367		A_32_P81623	AA514833	1.16988	1.16988	0.0890367		A_32_P81623	AA514833	1.16988	1.16988	0.089
A_32_P117730	AA534873	0.671053	-1.49019	0.01602		A_32_P117730	AA534873	0.671053	-1.49019	0.01602		A_32_P117730	AA534873	0.67105	-1.49019	0.016
A_32_P213543	AA573434	0.65655	-1.52311	0.327387		A_32_P213543	AA573434	0.65655	-1.52311	0.327387		A_32_P213543	AA573434	0.65655	-1.52311	0.327
A_32_P76441	AA581571	1.11875	1.11875	0.379293		A_32_P76441	AA581571	1.11875	1.11875	0.379293		A_32_P76441	AA581571	1.11875	1.11875	0.379
A_32_P30898	AA593970	1.08661	1.08661	0.472943		A_32_P30898	AA593970	1.08661	1.08661	0.472943		A_32_P30898	AA593970	1.08661	1.08661	0.473
A_23_P218215	AA601902	1.20273	1.20273	0.0665967		A_23_P218215	AA601902	1.20273	1.20273	0.0665967		A_23_P218215	AA601902	1.20273	1.20273	0.0666
A_32_P44139	AA627222	0.723423	-1.38232	0.13118		A_32_P44139	AA627222	0.723423	-1.38232	0.13118		A_32_P44139	AA627222	0.72342	-1.38232	0.131
A_32_P40424	AA630774	0.681903	-1.46648	0.0172167		A_32_P40424	AA630774	0.681903	-1.46648	0.0172167		A_32_P40424	AA630774	0.6819	-1.46648	0.0172
A_32_P173582	AA677001	0.766847	-1.30404	0.237117		A_32_P173582	AA677001	0.766847	-1.30404	0.237117		A_32_P173582	AA677001	0.76685	-1.30404	0.237
A_32_P88177	AA693701	0.80686	-1.23937	0.164633		A_32_P88177	AA693701	0.80686	-1.23937	0.164633		A_32_P88177	AA693701	0.80686	-1.23937	0.165
A_24_P719081	AA704712	4.7042	4.7042	0.273673		A_24_P719081	AA704712	4.7042	4.7042	0.273673		A_24_P719081	AA704712	4.7042	4.7042	0.274
A_32_P29092	AA725860	0.615627	-1.62436	2.47534e-05		A_32_P29092	AA725860	0.615627	-1.62436	2.47534e-05		A_32_P29092	AA725860	0.61563	-1.62436	2.48e-05
A_24_P927377	AA747799	0.78712	-1.27045	0.378607		A_24_P927377	AA747799	0.78712	-1.27045	0.378607		A_24_P927377	AA747799	0.78712	-1.27045	0.379
A_32_P123527	AA778430	0.86822	-1.15178	0.174937		A_32_P123527	AA778430	0.86822	-1.15178	0.174937		A_32_P123527	AA778430	0.86822	-1.15178	0.175
A_24_P503492	AA805504	0.948803	-1.05396	0.574097		A_24_P503492	AA805504	0.948803	-1.05396	0.574097		A_24_P503492	AA805504	0.9488	-1.05396	0.574
A_32_P203585	AA807824	2.10134	2.10134	3.33825e-06		A_32_P203585	AA807824	2.10134	2.10134	3.33825e-06		A_32_P203585	AA807824	2.10134	2.10134	3.34e-06
A_23_P211468	AA837799	0.314923	-3.17538	0.0514567		A_23_P211468	AA837799	0.314923	-3.17538	0.0514567		A_23_P211468	AA837799	0.31492	-3.17538	0.0515
A_32_P105578	AA843546	0.73183	-1.36644	0.110597		A_32_P105578	AA843546	0.73183	-1.36644	0.110597		A_32_P105578	AA843546	0.73183	-1.36644	0.111
A_32_P144769	AA885134	1.27671	1.27671	0.400087		A_32_P144769	AA885134	1.27671	1.27671	0.400087		A_32_P144769	AA885134	1.27671	1.27671	0.4
A_32_P41327	AA910154	0.53846	-1.85715	0.00627333		A_32_P41327	AA910154	0.53846	-1.85715	0.00627333		A_32_P41327	AA910154	0.53846	-1.85715	0.00627
A_32_P118111	AA912913	0.576277	-1.73528	0.137653		A_32_P118111	AA912913	0.576277	-1.73528	0.137653		A_32_P118111	AA912913	0.57628	-1.73528	0.138
A_32_P94976	AA968804	0.507447	-1.97065	7.80303e-07		A_32_P94976	AA968804	0.507447	-1.97065	7.80303e-07		A_32_P94976	AA968804	0.50745	-1.97065	7.8e-07
A_32_P225625	AA971667	1.18197	1.18197	0.0806567		A_32_P225625	AA971667	1.18197	1.18197	0.0806567		A_32_P225625	AA971667	1.18197	1.18197	0.0807
A_32_P210390	AA991174	1.04825	1.04825	0.61992		A_32_P210390	AA991174	1.04825	1.04825	0.61992		A_32_P210390	AA991174	1.04825	1.04825	0.62
A_23_P132644	AADACL1	0.895827	-1.11629	0.20423		A_23_P132644	AADACL1	0.895827	-1.11629	0.20423		A_23_P132644	AADACL1	0.89583	-1.11629	0.204
A_23_P383688	AARS2	0.92466	-1.08148	0.360617		A_23_P383688	AARS2	0.92466	-1.08148	0.360617		A_23_P383688	AARS2	0.92466	-1.08148	0.361
A_24_P307195	AASDH	0.903113	-1.10728	0.29441		A_24_P307195	AASDH	0.903113	-1.10728	0.29441		A_24_P307195	AASDH	0.90311	-1.10728	0.294
A_24_P295620	AASDHPPT	1.20879	1.20879	0.0269633		A_24_P295620	AASDHPPT	1.20879	1.20879	0.0269633		A_24_P295620	AASDHPPT	1.20879	1.20879	0.027
A_23_P8754	AASS	1.91817	1.91817	0.0442033		A_23_P8754	AASS	1.91817	1.91817	0.0442033		A_23_P8754	AASS	1.91817	1.91817	0.0442
A_23_P10559	AATK	0.696547	-1.43565	0.0650133		A_23_P10559	AATK	0.696547	-1.43565	0.0650133		A_23_P10559	AATK	0.69655	-1.43565	0.065
A_24_P941427	AB011119	1.13744	1.13744	0.290227		A_24_P941427	AB011119	1.13744	1.13744	0.290227		A_24_P941427	AB011119	1.13744	1.13744	0.29
A_24_P401949	AB051445	0.84285	-1.18645	0.295237		A_24_P401949	AB051445	0.84285	-1.18645	0.295237		A_24_P401949	AB051445	0.84285	-1.18645	0.295
A_24_P419053	AB051447	0.666763	-1.49978	0.20035		A_24_P419053	AB051447	0.666763	-1.49978	0.20035		A_24_P419053	AB051447	0.66676	-1.49978	0.2
A_23_P254967	AB058742	0.83078	-1.20369	0.384113		A_23_P254967	AB058742	0.83078	-1.20369	0.384113		A_23_P254967	AB058742	0.83078	-1.20369	0.384
A_24_P239385	AB062480	0.97592	-1.02467	0.795933		A_24_P239385	AB062480	0.97592	-1.02467	0.795933		A_24_P239385	AB062480	0.97592	-1.02467	0.796
A_23_P259561	AB362555	1.06459	1.06459	0.549643		A_23_P259561	AB362555	1.06459	1.06459	0.549643		A_23_P259561	AB362555	1.06459	1.06459	0.55
A_24_P330684	ABAT	1.53608	1.53608	0.0635833		A_24_P330684	ABAT	1.53608	1.53608	0.0635833		A_24_P330684	ABAT	1.53608	1.53608	0.0636
A_24_P289265	ABCA1	0.821313	-1.21756	0.826383		A_24_P289265	ABCA1	0.821313	-1.21756	0.826383		A_24_P289265	ABCA1	0.82131	-1.21756	0.826
A_23_P92602	ABCA11P	1.28673	1.28673	0.0284933		A_23_P92602	ABCA11P	1.28673	1.28673	0.0284933		A_23_P92602	ABCA11P	1.28673	1.28673	0.0285
A_32_P29703	ABCA17P	0.914213	-1.09384	0.47032		A_32_P29703	ABCA17P	0.914213	-1.09384	0.47032		A_32_P29703	ABCA17P	0.91421	-1.09384	0.47
A_24_P378581	ABCA6	1.11281	1.11281	0.902197		A_24_P378581	ABCA6	1.11281	1.11281	0.902197		A_24_P378581	ABCA6	1.11281	1.11281	0.902
A_23_P118615	ABCA8	0.9528	-1.04954	0.913457		A_23_P118615	ABCA8	0.9528	-1.04954	0.913457		A_23_P118615	ABCA8	0.9528	-1.04954	0.913
A_24_P241672	ABCA9	2.2435	2.2435	0.64296		A_24_P241672	ABCA9	2.2435	2.2435	0.64296		A_24_P241672	ABCA9	2.2435	2.2435	0.643
A_23_P82523	ABCB1	0.935797	-1.06861	0.619567		A_23_P82523	ABCB1	0.935797	-1.06861	0.619567		A_23_P82523	ABCB1	0.9358	-1.06861	0.62
A_32_P23624	ABCB10	0.80944	-1.23542	0.02103		A_32_P23624	ABCB10	0.80944	-1.23542	0.02103		A_32_P23624	ABCB10	0.80944	-1.23542	0.021
A_23_P258221	ABCC5	1.20582	1.20582	0.0419067		A_23_P258221	ABCC5	1.20582	1.20582	0.0419067		A_23_P258221	ABCC5	1.20582	1.20582	0.0419
A_24_P221154	ABCD3	0.8765	-1.1409	0.162587		A_24_P221154	ABCD3	0.8765	-1.1409	0.162587		A_24_P221154	ABCD3	0.8765	-1.1409	0.163
A_23_P41380	ABCE1	0.90157	-1.10918	0.22185		A_23_P41380	ABCE1	0.90157	-1.10918	0.22185		A_23_P41380	ABCE1	0.90157	-1.10918	0.222
A_23_P166297	ABCG1	0.60433	-1.65473	1.23545e-06		A_23_P166297	ABCG1	0.60433	-1.65473	1.23545e-06		A_23_P166297	ABCG1	0.60433	-1.65473	1.24e-06
A_23_P119763	ABCG5	1.36774	1.36774	0.59		A_23_P119763	ABCG5	1.36774	1.36774	0.59		A_23_P119763	ABCG5	1.36774	1.36774	0.59
A_24_P308590	ABHD10	0.933837	-1.07085	0.46974		A_24_P308590	ABHD10	0.933837	-1.07085	0.46974		A_24_P308590	ABHD10	0.93384	-1.07085	0.47
A_23_P205027	ABHD13	1.22489	1.22489	0.0276767		A_23_P205027	ABHD13	1.22489	1.22489	0.0276767		A_23_P205027	ABHD13	1.22489	1.22489	0.0277
A_23_P395172	ABHD2	0.833687	-1.19949	0.0291733		A_23_P395172	ABHD2	0.833687	-1.19949	0.0291733		A_23_P395172	ABHD2	0.83369	-1.19949	0.0292
A_23_P211850	ABHD6	1.46776	1.46776	2.33333e-05		A_23_P211850	ABHD6	1.46776	1.46776	2.33333e-05		A_23_P211850	ABHD6	1.46776	1.46776	2.33e-05
A_23_P60180	ABL1	0.909323	-1.09972	0.302447		A_23_P60180	ABL1	0.909323	-1.09972	0.302447		A_23_P60180	ABL1	0.90932	-1.09972	0.302
A_23_P138099	ABL2	1.42543	1.42543	0.00140333		A_23_P138099	ABL2	1.42543	1.42543	0.00140333		A_23_P138099	ABL2	1.42543	1.42543	0.0014
A_32_P215318	ACACA	1.29722	1.29722	0.0988767		A_32_P215318	ACACA	1.29722	1.29722	0.0988767		A_32_P215318	ACACA	1.29722	1.29722	0.0989
A_23_P307310	ACAN	0.83849	-1.19262	0.159903		A_23_P307310	ACAN	0.83849	-1.19262	0.159903		A_23_P307310	ACAN	0.83849	-1.19262	0.16
A_24_P281497	ACAP3	0.889573	-1.12413	0.271847		A_24_P281497	ACAP3	0.889573	-1.12413	0.271847		A_24_P281497	ACAP3	0.88957	-1.12413	0.272
A_23_P24586	ACCS	0.921457	-1.08524	0.506053		A_23_P24586	ACCS	0.921457	-1.08524	0.506053		A_23_P24586	ACCS	0.92146	-1.08524	0.506
A_24_P60845	ACHE	1.08367	1.08367	0.485853		A_24_P60845	ACHE	1.08367	1.08367	0.485853		A_24_P60845	ACHE	1.08367	1.08367	0.486
A_24_P161036	ACOT1	0.636383	-1.57138	2.04868e-07		A_24_P161036	ACOT1	0.636383	-1.57138	2.04868e-07		A_24_P161036	ACOT1	0.63638	-1.57138	2.05e-07
A_23_P44207	ACOT12	0.828957	-1.20634	0.78759		A_23_P44207	ACOT12	0.828957	-1.20634	0.78759		A_23_P44207	ACOT12	0.82896	-1.20634	0.788
A_23_P3111	ACOT2	0.707173	-1.41408	2.66667e-05		A_23_P3111	ACOT2	0.707173	-1.41408	2.66667e-05		A_23_P3111	ACOT2	0.70717	-1.41408	2.67e-05
A_23_P143218	ACOT8	0.776113	-1.28847	0.0092		A_23_P143218	ACOT8	0.776113	-1.28847	0.0092		A_23_P143218	ACOT8	0.77611	-1.28847	0.0092
A_24_P935889	ACOX1	1.24504	1.24504	0.410307		A_24_P935889	ACOX1	1.24504	1.24504	0.410307		A_24_P935889	ACOX1	1.24504	1.24504	0.41
A_24_P922919	ACP1	0.511173	-1.95628	0.241913		A_24_P922919	ACP1	0.511173	-1.95628	0.241913		A_24_P922919	ACP1	0.51117	-1.95628	0.242
A_23_P57760	ACPL2	0.49845	-2.00622	1.50848e-11		A_23_P57760	ACPL2	0.49845	-2.00622	1.50848e-11		A_23_P57760	ACPL2	0.49845	-2.00622	1.51e-11
A_24_P46130	ACPP	1.74638	1.74638	3.62373e-06		A_24_P46130	ACPP	1.74638	1.74638	3.62373e-06		A_24_P46130	ACPP	1.74638	1.74638	3.62e-06
A_32_P191262	ACR	1.45326	1.45326	0.16777		A_32_P191262	ACR	1.45326	1.45326	0.16777		A_32_P191262	ACR	1.45326	1.45326	0.168
A_23_P151120	ACRBP	0.48934	-2.04357	0.157273		A_23_P151120	ACRBP	0.48934	-2.04357	0.157273		A_23_P151120	ACRBP	0.48934	-2.04357	0.157
A_23_P171237	ACRC	1.08833	1.08833	0.4316		A_23_P171237	ACRC	1.08833	1.08833	0.4316		A_23_P171237	ACRC	1.08833	1.08833	0.432
A_23_P110212	ACSL1	0.738057	-1.35491	0.00084		A_23_P110212	ACSL1	0.738057	-1.35491	0.00084		A_23_P110212	ACSL1	0.73806	-1.35491	0.00084
A_23_P106933	ACSM1	0.869397	-1.15022	0.208803		A_23_P106933	ACSM1	0.869397	-1.15022	0.208803		A_23_P106933	ACSM1	0.8694	-1.15022	0.209
A_23_P66328	ACSM2B	1.10393	1.10393	0.520327		A_23_P66328	ACSM2B	1.10393	1.10393	0.520327		A_23_P66328	ACSM2B	1.10393	1.10393	0.52
A_24_P940831	ACSS1	0.832047	-1.20186	0.64543		A_24_P940831	ACSS1	0.832047	-1.20186	0.64543		A_24_P940831	ACSS1	0.83205	-1.20186	0.645
A_23_P1102	ACTA1	0.982677	-1.01763	0.84051		A_23_P1102	ACTA1	0.982677	-1.01763	0.84051		A_23_P1102	ACTA1	0.98268	-1.01763	0.841
A_23_P205894	ACTC1	1.43235	1.43235	0.109417		A_23_P205894	ACTC1	1.43235	1.43235	0.109417		A_23_P205894	ACTC1	1.43235	1.43235	0.109
A_23_P115021	ACTN2	0.954303	-1.04788	0.377267		A_23_P115021	ACTN2	0.954303	-1.04788	0.377267		A_23_P115021	ACTN2	0.9543	-1.04788	0.377
A_24_P261326	ACTR1A	1.34486	1.34486	0.000813333		A_24_P261326	ACTR1A	1.34486	1.34486	0.000813333		A_24_P261326	ACTR1A	1.34486	1.34486	0.000813
A_24_P276947	ACTR2	0.935883	-1.06851	0.47347		A_24_P276947	ACTR2	0.935883	-1.06851	0.47347		A_24_P276947	ACTR2	0.93588	-1.06851	0.473
A_23_P108785	ACTR3	0.802087	-1.24675	0.0151633		A_23_P108785	ACTR3	0.802087	-1.24675	0.0151633		A_23_P108785	ACTR3	0.80209	-1.24675	0.0152
A_23_P123193	ACTR3B	0.76034	-1.3152	0.00267333		A_23_P123193	ACTR3B	0.76034	-1.3152	0.00267333		A_23_P123193	ACTR3B	0.76034	-1.3152	0.00267
A_23_P165952	ACTR5	0.904953	-1.10503	0.29095		A_23_P165952	ACTR5	0.904953	-1.10503	0.29095		A_23_P165952	ACTR5	0.90495	-1.10503	0.291
A_23_P80694	ACTR8	1.07535	1.07535	0.428543		A_23_P80694	ACTR8	1.07535	1.07535	0.428543		A_23_P80694	ACTR8	1.07535	1.07535	0.429
A_23_P79221	ACVR1	1.35447	1.35447	0.00273333		A_23_P79221	ACVR1	1.35447	1.35447	0.00273333		A_23_P79221	ACVR1	1.35447	1.35447	0.00273
A_23_P397455	ACVR1C	1.36541	1.36541	0.360583		A_23_P397455	ACVR1C	1.36541	1.36541	0.360583		A_23_P397455	ACVR1C	1.36541	1.36541	0.361
A_32_P134209	ACVR2B	1.56019	1.56019	3.57399e-06		A_32_P134209	ACVR2B	1.56019	1.56019	3.57399e-06		A_32_P134209	ACVR2B	1.56019	1.56019	3.57e-06
A_23_P210482	ADA	1.30376	1.30376	0.00968667		A_23_P210482	ADA	1.30376	1.30376	0.00968667		A_23_P210482	ADA	1.30376	1.30376	0.00969
A_23_P143120	ADAM17	1.31302	1.31302	0.00557		A_23_P143120	ADAM17	1.31302	1.31302	0.00557		A_23_P143120	ADAM17	1.31302	1.31302	0.00557
A_23_P48698	ADAM20	1.15443	1.15443	0.872903		A_23_P48698	ADAM20	1.15443	1.15443	0.872903		A_23_P48698	ADAM20	1.15443	1.15443	0.873
A_23_P215625	ADAM22	0.940813	-1.06291	0.914423		A_23_P215625	ADAM22	0.940813	-1.06291	0.914423		A_23_P215625	ADAM22	0.94081	-1.06291	0.914
A_23_P44665	ADAM32	1.09423	1.09423	0.895803		A_23_P44665	ADAM32	1.09423	1.09423	0.895803		A_23_P44665	ADAM32	1.09423	1.09423	0.896
A_32_P80678	ADAM9	1.04678	1.04678	0.623193		A_32_P80678	ADAM9	1.04678	1.04678	0.623193		A_32_P80678	ADAM9	1.04678	1.04678	0.623
A_24_P334456	ADAMTS6	1.09331	1.09331	0.91792		A_24_P334456	ADAMTS6	1.09331	1.09331	0.91792		A_24_P334456	ADAMTS6	1.09331	1.09331	0.918
A_23_P11005	ADAMTS7	1.40388	1.40388	0.00883333		A_23_P11005	ADAMTS7	1.40388	1.40388	0.00883333		A_23_P11005	ADAMTS7	1.40388	1.40388	0.00883
A_23_P308974	ADAMTSL3	0.63294	-1.57993	0.0730567		A_23_P308974	ADAMTSL3	0.63294	-1.57993	0.0730567		A_23_P308974	ADAMTSL3	0.63294	-1.57993	0.0731
A_23_P115011	ADAMTSL4	0.58264	-1.71633	0.00358667		A_23_P115011	ADAMTSL4	0.58264	-1.71633	0.00358667		A_23_P115011	ADAMTSL4	0.58264	-1.71633	0.00359
A_23_P49816	ADAP2	1.43675	1.43675	0.46956		A_23_P49816	ADAP2	1.43675	1.43675	0.46956		A_23_P49816	ADAP2	1.43675	1.43675	0.47
A_24_P936556	ADARB1	0.56803	-1.76047	0.184437		A_24_P936556	ADARB1	0.56803	-1.76047	0.184437		A_24_P936556	ADARB1	0.56803	-1.76047	0.184
A_24_P186204	ADAT2	0.911117	-1.09755	0.296093		A_24_P186204	ADAT2	0.911117	-1.09755	0.296093		A_24_P186204	ADAT2	0.91112	-1.09755	0.296
A_24_P16592	ADCK4	0.761973	-1.31238	0.0736567		A_24_P16592	ADCK4	0.761973	-1.31238	0.0736567		A_24_P16592	ADCK4	0.76197	-1.31238	0.0737
A_23_P126313	ADCY10	2.1125	2.1125	0.240473		A_23_P126313	ADCY10	2.1125	2.1125	0.240473		A_23_P126313	ADCY10	2.1125	2.1125	0.24
A_23_P67864	ADCY3	0.76061	-1.31473	0.00306667		A_23_P67864	ADCY3	0.76061	-1.31473	0.00306667		A_23_P67864	ADCY3	0.76061	-1.31473	0.00307
A_23_P381261	ADCY4	0.560283	-1.78481	0.000503333		A_23_P381261	ADCY4	0.560283	-1.78481	0.000503333		A_23_P381261	ADCY4	0.56028	-1.78481	0.000503
A_24_P935103	ADCY9	0.719653	-1.38956	0.000133664		A_24_P935103	ADCY9	0.719653	-1.38956	0.000133664		A_24_P935103	ADCY9	0.71965	-1.38956	0.000134
A_24_P117866	ADD1	1.25972	1.25972	0.03863		A_24_P117866	ADD1	1.25972	1.25972	0.03863		A_24_P117866	ADD1	1.25972	1.25972	0.0386
A_23_P81158	ADH1C	0.50288	-1.98855	1.83246e-06		A_23_P81158	ADH1C	0.50288	-1.98855	1.83246e-06		A_23_P81158	ADH1C	0.50288	-1.98855	1.83e-06
A_24_P13376	ADIPOR2	0.657797	-1.52023	2.14036e-06		A_24_P13376	ADIPOR2	0.657797	-1.52023	2.14036e-06		A_24_P13376	ADIPOR2	0.6578	-1.52023	2.14e-06
A_23_P254179	ADNP	1.12894	1.12894	0.22554		A_23_P254179	ADNP	1.12894	1.12894	0.22554		A_23_P254179	ADNP	1.12894	1.12894	0.226
A_23_P202345	ADO	1.24592	1.24592	0.0224667		A_23_P202345	ADO	1.24592	1.24592	0.0224667		A_23_P202345	ADO	1.24592	1.24592	0.0225
A_23_P109436	ADORA2A	0.65805	-1.51964	1.97391e-06		A_23_P109436	ADORA2A	0.65805	-1.51964	1.97391e-06		A_23_P109436	ADORA2A	0.65805	-1.51964	1.97e-06
A_23_P55477	ADORA2B	0.779953	-1.28213	0.00231		A_23_P55477	ADORA2B	0.779953	-1.28213	0.00231		A_23_P55477	ADORA2B	0.77995	-1.28213	0.00231
A_23_P371145	ADPRHL1	1.30352	1.30352	0.0388433		A_23_P371145	ADPRHL1	1.30352	1.30352	0.0388433		A_23_P371145	ADPRHL1	1.30352	1.30352	0.0388
A_23_P34568	ADPRHL2	1.07571	1.07571	0.46105		A_23_P34568	ADPRHL2	1.07571	1.07571	0.46105		A_23_P34568	ADPRHL2	1.07571	1.07571	0.461
A_23_P138706	ADRA2A	0.84632	-1.18159	0.643947		A_23_P138706	ADRA2A	0.84632	-1.18159	0.643947		A_23_P138706	ADRA2A	0.84632	-1.18159	0.644
A_24_P378928	ADRBK2	1.34663	1.34663	0.341597		A_24_P378928	ADRBK2	1.34663	1.34663	0.341597		A_24_P378928	ADRBK2	1.34663	1.34663	0.342
A_23_P157299	AEBP1	1.61637	1.61637	6.95104e-07		A_23_P157299	AEBP1	1.61637	1.61637	6.95104e-07		A_23_P157299	AEBP1	1.61637	1.61637	6.95e-07
A_24_P636390	AF009267	1.14099	1.14099	0.236033		A_24_P636390	AF009267	1.14099	1.14099	0.236033		A_24_P636390	AF009267	1.14099	1.14099	0.236
A_32_P45375	AF037219	0.9942	-1.00583	0.833213		A_32_P45375	AF037219	0.9942	-1.00583	0.833213		A_32_P45375	AF037219	0.9942	-1.00583	0.833
A_24_P849319	AF038194	0.99851	-1.00149	0.83721		A_24_P849319	AF038194	0.99851	-1.00149	0.83721		A_24_P849319	AF038194	0.99851	-1.00149	0.837
A_23_P92809	AF067801	1.37534	1.37534	0.32503		A_23_P92809	AF067801	1.37534	1.37534	0.32503		A_23_P92809	AF067801	1.37534	1.37534	0.325
A_32_P160115	AF070565	0.922573	-1.08392	0.596077		A_32_P160115	AF070565	0.922573	-1.08392	0.596077		A_32_P160115	AF070565	0.92257	-1.08392	0.596
A_32_P205303	AF070595	0.87505	-1.14279	0.272397		A_32_P205303	AF070595	0.87505	-1.14279	0.272397		A_32_P205303	AF070595	0.87505	-1.14279	0.272
A_32_P28223	AF074986	1.82405	1.82405	0.00041		A_32_P28223	AF074986	1.82405	1.82405	0.00041		A_32_P28223	AF074986	1.82405	1.82405	0.00041
A_24_P646168	AF075008	1.22649	1.22649	0.120393		A_24_P646168	AF075008	1.22649	1.22649	0.120393		A_24_P646168	AF075008	1.22649	1.22649	0.12
A_32_P16954	AF075028	0.842223	-1.18733	0.216807		A_32_P16954	AF075028	0.842223	-1.18733	0.216807		A_32_P16954	AF075028	0.84222	-1.18733	0.217
A_24_P358667	AF075112	0.747633	-1.33755	0.0377467		A_24_P358667	AF075112	0.747633	-1.33755	0.0377467		A_24_P358667	AF075112	0.74763	-1.33755	0.0377
A_24_P538459	AF076205	0.990963	-1.00912	0.574363		A_24_P538459	AF076205	0.990963	-1.00912	0.574363		A_24_P538459	AF076205	0.99096	-1.00912	0.574
A_24_P923934	AF085846	1.0912	1.0912	0.50606		A_24_P923934	AF085846	1.0912	1.0912	0.50606		A_24_P923934	AF085846	1.0912	1.0912	0.506
A_24_P718947	AF085960	0.619697	-1.61369	0.302427		A_24_P718947	AF085960	0.619697	-1.61369	0.302427		A_24_P718947	AF085960	0.6197	-1.61369	0.302
A_24_P401656	AF086102	0.477763	-2.09309	1.74421e-05		A_24_P401656	AF086102	0.477763	-2.09309	1.74421e-05		A_24_P401656	AF086102	0.47776	-2.09309	1.74e-05
A_32_P197060	AF086124	1.43154	1.43154	0.00329701		A_32_P197060	AF086124	1.43154	1.43154	0.00329701		A_32_P197060	AF086124	1.43154	1.43154	0.0033
A_32_P97506	AF086126	1.17812	1.17812	0.0842933		A_32_P97506	AF086126	1.17812	1.17812	0.0842933		A_32_P97506	AF086126	1.17812	1.17812	0.0843
A_32_P864453	AF086139	1.2829	1.2829	0.00279		A_32_P864453	AF086139	1.2829	1.2829	0.00279		A_32_P864453	AF086139	1.2829	1.2829	0.00279
A_24_P548297	AF086154	1.32216	1.32216	0.12715		A_24_P548297	AF086154	1.32216	1.32216	0.12715		A_24_P548297	AF086154	1.32216	1.32216	0.127
A_24_P302406	AF086286	0.87867	-1.13808	0.278697		A_24_P302406	AF086286	0.87867	-1.13808	0.278697		A_24_P302406	AF086286	0.87867	-1.13808	0.279
A_32_P889903	AF086288	1.20209	1.20209	0.536063		A_32_P889903	AF086288	1.20209	1.20209	0.536063		A_32_P889903	AF086288	1.20209	1.20209	0.536
A_24_P453532	AF086337	0.48483	-2.06258	0.0243367		A_24_P453532	AF086337	0.48483	-2.06258	0.0243367		A_24_P453532	AF086337	0.48483	-2.06258	0.0243
A_32_P134109	AF086375	1.06136	1.06136	0.53982		A_32_P134109	AF086375	1.06136	1.06136	0.53982		A_32_P134109	AF086375	1.06136	1.06136	0.54
A_24_P928272	AF086376	0.933033	-1.07177	0.448943		A_24_P928272	AF086376	0.933033	-1.07177	0.448943		A_24_P928272	AF086376	0.93303	-1.07177	0.449
A_24_P573484	AF086448	1.21455	1.21455	0.0335067		A_24_P573484	AF086448	1.21455	1.21455	0.0335067		A_24_P573484	AF086448	1.21455	1.21455	0.0335
A_24_P652510	AF086529	0.49958	-2.00168	7.50243e-07		A_24_P652510	AF086529	0.49958	-2.00168	7.50243e-07		A_24_P652510	AF086529	0.49958	-2.00168	7.5e-07
A_24_P915361	AF086536	1.05869	1.05869	0.60906		A_24_P915361	AF086536	1.05869	1.05869	0.60906		A_24_P915361	AF086536	1.05869	1.05869	0.609
A_24_P740962	AF086551	0.886503	-1.12803	0.244157		A_24_P740962	AF086551	0.886503	-1.12803	0.244157		A_24_P740962	AF086551	0.8865	-1.12803	0.244
A_32_P230595	AF087985	1.09666	1.09666	0.881387		A_32_P230595	AF087985	1.09666	1.09666	0.881387		A_32_P230595	AF087985	1.09666	1.09666	0.881
A_24_P880000	AF088004	0.9766	-1.02396	0.39655		A_24_P880000	AF088004	0.9766	-1.02396	0.39655		A_24_P880000	AF088004	0.9766	-1.02396	0.397
A_32_P307211	AF088026	0.814763	-1.22735	0.07731		A_32_P307211	AF088026	0.814763	-1.22735	0.07731		A_32_P307211	AF088026	0.81476	-1.22735	0.0773
A_24_P828496	AF088076	0.76716	-1.30351	0.783627		A_24_P828496	AF088076	0.76716	-1.30351	0.783627		A_24_P828496	AF088076	0.76716	-1.30351	0.784
A_23_P16394	AF090927	0.773583	-1.29269	0.00612		A_23_P16394	AF090927	0.773583	-1.29269	0.00612		A_23_P16394	AF090927	0.77358	-1.29269	0.00612
A_24_P333191	AF090933	1.33297	1.33297	0.720347		A_24_P333191	AF090933	1.33297	1.33297	0.720347		A_24_P333191	AF090933	1.33297	1.33297	0.72
A_24_P341806	AF090940	0.59394	-1.68367	0.00044		A_24_P341806	AF090940	0.59394	-1.68367	0.00044		A_24_P341806	AF090940	0.59394	-1.68367	0.00044
A_32_P22571	AF093744	1.14971	1.14971	0.63258		A_32_P22571	AF093744	1.14971	1.14971	0.63258		A_32_P22571	AF093744	1.14971	1.14971	0.633
A_24_P609323	AF098968	0.833847	-1.19926	0.0983867		A_24_P609323	AF098968	0.833847	-1.19926	0.0983867		A_24_P609323	AF098968	0.83385	-1.19926	0.0984
A_24_P928662	AF113685	0.713367	-1.4018	0.55821		A_24_P928662	AF113685	0.713367	-1.4018	0.55821		A_24_P928662	AF113685	0.71337	-1.4018	0.558
A_24_P341646	AF113698	0.93013	-1.07512	0.713957		A_24_P341646	AF113698	0.93013	-1.07512	0.713957		A_24_P341646	AF113698	0.93013	-1.07512	0.714
A_24_P291044	AF116616	0.291293	-3.43297	6.44353e-10		A_24_P291044	AF116616	0.291293	-3.43297	6.44353e-10		A_24_P291044	AF116616	0.29129	-3.43297	6.44e-10
A_32_P209173	AF116620	1.02753	1.02753	0.868663		A_32_P209173	AF116620	1.02753	1.02753	0.868663		A_32_P209173	AF116620	1.02753	1.02753	0.869
A_32_P327810	AF116624	0.44749	-2.23469	2.75663e-06		A_32_P327810	AF116624	0.44749	-2.23469	2.75663e-06		A_32_P327810	AF116624	0.44749	-2.23469	2.76e-06
A_23_P325862	AF116661	0.48097	-2.07913	0.716963		A_23_P325862	AF116661	0.48097	-2.07913	0.716963		A_23_P325862	AF116661	0.48097	-2.07913	0.717
A_24_P42768	AF116667	1.62921	1.62921	0.1392		A_24_P42768	AF116667	1.62921	1.62921	0.1392		A_24_P42768	AF116667	1.62921	1.62921	0.139
A_24_P927090	AF116678	0.797223	-1.25435	0.623123		A_24_P927090	AF116678	0.797223	-1.25435	0.623123		A_24_P927090	AF116678	0.79722	-1.25435	0.623
A_32_P465526	AF116702	1.27856	1.27856	0.01052		A_32_P465526	AF116702	1.27856	1.27856	0.01052		A_32_P465526	AF116702	1.27856	1.27856	0.0105
A_23_P103743	AF118066	0.611983	-1.63403	0.519897		A_23_P103743	AF118066	0.611983	-1.63403	0.519897		A_23_P103743	AF118066	0.61198	-1.63403	0.52
A_24_P299565	AF118079	1.00965	1.00965	0.369987		A_24_P299565	AF118079	1.00965	1.00965	0.369987		A_24_P299565	AF118079	1.00965	1.00965	0.37
A_24_P188246	AF118081	0.57906	-1.72694	1.33794e-05		A_24_P188246	AF118081	0.57906	-1.72694	1.33794e-05		A_24_P188246	AF118081	0.57906	-1.72694	1.34e-05
A_23_P427334	AF119843	1.08743	1.08743	0.284227		A_23_P427334	AF119843	1.08743	1.08743	0.284227		A_23_P427334	AF119843	1.08743	1.08743	0.284
A_23_P391485	AF119888	0.42771	-2.33803	0.0486233		A_23_P391485	AF119888	0.42771	-2.33803	0.0486233		A_23_P391485	AF119888	0.42771	-2.33803	0.0486
A_23_P86741	AF119906	0.469833	-2.12841	2.46296e-06		A_23_P86741	AF119906	0.469833	-2.12841	2.46296e-06		A_23_P86741	AF119906	0.46983	-2.12841	2.46e-06
A_24_P8524	AF119913	1.12021	1.12021	0.201463		A_24_P8524	AF119913	1.12021	1.12021	0.201463		A_24_P8524	AF119913	1.12021	1.12021	0.201
A_32_P99171	AF131762	1.2622	1.2622	0.00561333		A_32_P99171	AF131762	1.2622	1.2622	0.00561333		A_32_P99171	AF131762	1.2622	1.2622	0.00561
A_32_P130962	AF131777	0.581667	-1.7192	0.00988333		A_32_P130962	AF131777	0.581667	-1.7192	0.00988333		A_32_P130962	AF131777	0.58167	-1.7192	0.00988
A_32_P5542	AF131782	1.88403	1.88403	0.64951		A_32_P5542	AF131782	1.88403	1.88403	0.64951		A_32_P5542	AF131782	1.88403	1.88403	0.65
A_32_P4626	AF143325	1.25893	1.25893	0.0461533		A_32_P4626	AF143325	1.25893	1.25893	0.0461533		A_32_P4626	AF143325	1.25893	1.25893	0.0462
A_32_P95573	AF143879	0.79042	-1.26515	0.006		A_32_P95573	AF143879	0.79042	-1.26515	0.006		A_32_P95573	AF143879	0.79042	-1.26515	0.006
A_24_P221914	AF144054	1.46604	1.46604	0.00074		A_24_P221914	AF144054	1.46604	1.46604	0.00074		A_24_P221914	AF144054	1.46604	1.46604	0.00074
A_32_P155721	AF146694	1.00868	1.00868	0.850073		A_32_P155721	AF146694	1.00868	1.00868	0.850073		A_32_P155721	AF146694	1.00868	1.00868	0.85
A_23_P37317	AF147723	1.04042	1.04042	0.693297		A_23_P37317	AF147723	1.04042	1.04042	0.693297		A_23_P37317	AF147723	1.04042	1.04042	0.693
A_24_P324396	AF161351	1.80201	1.80201	0.000180781		A_24_P324396	AF161351	1.80201	1.80201	0.000180781		A_24_P324396	AF161351	1.80201	1.80201	0.000181
A_24_P255415	AF161365	0.59679	-1.67563	0.0455667		A_24_P255415	AF161365	0.59679	-1.67563	0.0455667		A_24_P255415	AF161365	0.59679	-1.67563	0.0456
A_24_P357936	AF161442	0.985497	-1.01472	0.66683		A_24_P357936	AF161442	0.985497	-1.01472	0.66683		A_24_P357936	AF161442	0.9855	-1.01472	0.667
A_23_P144677	AF178574	0.86807	-1.15198	0.102243		A_23_P144677	AF178574	0.86807	-1.15198	0.102243		A_23_P144677	AF178574	0.86807	-1.15198	0.102
A_24_P299007	AF187554	1.35368	1.35368	0.09794		A_24_P299007	AF187554	1.35368	1.35368	0.09794		A_24_P299007	AF187554	1.35368	1.35368	0.0979
A_32_P814853	AF217983	0.54138	-1.84713	0.183553		A_32_P814853	AF217983	0.54138	-1.84713	0.183553		A_32_P814853	AF217983	0.54138	-1.84713	0.184
A_24_P67881	AF221846	0.961653	-1.03988	0.800367		A_24_P67881	AF221846	0.961653	-1.03988	0.800367		A_24_P67881	AF221846	0.96165	-1.03988	0.8
A_24_P264833	AF233648	0.895933	-1.11615	0.687603		A_24_P264833	AF233648	0.895933	-1.11615	0.687603		A_24_P264833	AF233648	0.89593	-1.11615	0.688
A_24_P273360	AF234262	1.22127	1.22127	0.167837		A_24_P273360	AF234262	1.22127	1.22127	0.167837		A_24_P273360	AF234262	1.22127	1.22127	0.168
A_24_P918507	AF237700	0.890627	-1.1228	0.587377		A_24_P918507	AF237700	0.890627	-1.1228	0.587377		A_24_P918507	AF237700	0.89063	-1.1228	0.587
A_24_P926931	AF244570	1.93472	1.93472	0.499683		A_24_P926931	AF244570	1.93472	1.93472	0.499683		A_24_P926931	AF244570	1.93472	1.93472	0.5
A_23_P84246	AF257098	1.55168	1.55168	1.86906e-05		A_23_P84246	AF257098	1.55168	1.55168	1.86906e-05		A_23_P84246	AF257098	1.55168	1.55168	1.87e-05
A_24_P102119	AF264623	0.49253	-2.03033	0.11026		A_24_P102119	AF264623	0.49253	-2.03033	0.11026		A_24_P102119	AF264623	0.49253	-2.03033	0.11
A_24_P136379	AF269286	1.51312	1.51312	0.2309		A_24_P136379	AF269286	1.51312	1.51312	0.2309		A_24_P136379	AF269286	1.51312	1.51312	0.231
A_24_P715469	AF277188	0.845433	-1.18283	0.33054		A_24_P715469	AF277188	0.845433	-1.18283	0.33054		A_24_P715469	AF277188	0.84543	-1.18283	0.331
A_24_P506857	AF279782	1.48422	1.48422	0.712043		A_24_P506857	AF279782	1.48422	1.48422	0.712043		A_24_P506857	AF279782	1.48422	1.48422	0.712
A_24_P692566	AF283771	1.60237	1.60237	0.0492833		A_24_P692566	AF283771	1.60237	1.60237	0.0492833		A_24_P692566	AF283771	1.60237	1.60237	0.0493
A_24_P102125	AF285120	0.610633	-1.63764	0.00223667		A_24_P102125	AF285120	0.610633	-1.63764	0.00223667		A_24_P102125	AF285120	0.61063	-1.63764	0.00224
A_24_P196878	AF289567	1.13813	1.13813	0.293373		A_24_P196878	AF289567	1.13813	1.13813	0.293373		A_24_P196878	AF289567	1.13813	1.13813	0.293
A_24_P922182	AF289600	0.513477	-1.94751	0.000413335		A_24_P922182	AF289600	0.513477	-1.94751	0.000413335		A_24_P922182	AF289600	0.51348	-1.94751	0.000413
A_24_P118211	AF289610	0.99971	-1.00029	0.654013		A_24_P118211	AF289610	0.99971	-1.00029	0.654013		A_24_P118211	AF289610	0.99971	-1.00029	0.654
A_24_P325287	AF305825	0.74617	-1.34018	0.211923		A_24_P325287	AF305825	0.74617	-1.34018	0.211923		A_24_P325287	AF305825	0.74617	-1.34018	0.212
A_24_P67148	AF318328	1.0185	1.0185	0.661657		A_24_P67148	AF318328	1.0185	1.0185	0.661657		A_24_P67148	AF318328	1.0185	1.0185	0.662
A_24_P664918	AF339799	1.65061	1.65061	0.0616167		A_24_P664918	AF339799	1.65061	1.65061	0.0616167		A_24_P664918	AF339799	1.65061	1.65061	0.0616
A_24_P395415	AF343666	1.71282	1.71282	0.483707		A_24_P395415	AF343666	1.71282	1.71282	0.483707		A_24_P395415	AF343666	1.71282	1.71282	0.484
A_23_P117302	AF354444	1.40928	1.40928	0.000633333		A_23_P117302	AF354444	1.40928	1.40928	0.000633333		A_23_P117302	AF354444	1.40928	1.40928	0.000633
A_23_P72387	AFAP1	0.590307	-1.69403	1.16971e-06		A_23_P72387	AFAP1	0.590307	-1.69403	1.16971e-06		A_23_P72387	AFAP1	0.59031	-1.69403	1.17e-06
A_23_P218977	AFF4	1.52033	1.52033	1.9877e-05		A_23_P218977	AFF4	1.52033	1.52033	1.9877e-05		A_23_P218977	AFF4	1.52033	1.52033	1.99e-05
A_23_P135454	AFG3L2	0.803157	-1.24509	0.01099		A_23_P135454	AFG3L2	0.803157	-1.24509	0.01099		A_23_P135454	AFG3L2	0.80316	-1.24509	0.011
A_23_P428382	AFTPH	1.15227	1.15227	0.13399		A_23_P428382	AFTPH	1.15227	1.15227	0.13399		A_23_P428382	AFTPH	1.15227	1.15227	0.134
A_23_P108404	AGAP1	0.976873	-1.02367	0.804197		A_23_P108404	AGAP1	0.976873	-1.02367	0.804197		A_23_P108404	AGAP1	0.97687	-1.02367	0.804
A_32_P19382	AGAP10	0.527933	-1.89418	1.07927e-05		A_32_P19382	AGAP10	0.527933	-1.89418	1.07927e-05		A_32_P19382	AGAP10	0.52793	-1.89418	1.08e-05
A_24_P244495	AGAP2	1.04098	1.04098	0.67241		A_24_P244495	AGAP2	1.04098	1.04098	0.67241		A_24_P244495	AGAP2	1.04098	1.04098	0.672
A_24_P333364	AGAP3	1.68652	1.68652	0.000718828		A_24_P333364	AGAP3	1.68652	1.68652	0.000718828		A_24_P333364	AGAP3	1.68652	1.68652	0.000719
A_23_P309930	AGBL1	1.16086	1.16086	0.868133		A_23_P309930	AGBL1	1.16086	1.16086	0.868133		A_23_P309930	AGBL1	1.16086	1.16086	0.868
A_32_P167705	AGBL2	1.27005	1.27005	0.584213		A_32_P167705	AGBL2	1.27005	1.27005	0.584213		A_32_P167705	AGBL2	1.27005	1.27005	0.584
A_32_P82623	AGBL3	1.71167	1.71167	9.67037e-05		A_32_P82623	AGBL3	1.71167	1.71167	9.67037e-05		A_32_P82623	AGBL3	1.71167	1.71167	9.67e-05
A_24_P45767	AGBL5	1.00379	1.00379	0.84361		A_24_P45767	AGBL5	1.00379	1.00379	0.84361		A_24_P45767	AGBL5	1.00379	1.00379	0.844
A_23_P250554	AGGF1	0.965253	-1.036	0.707393		A_23_P250554	AGGF1	0.965253	-1.036	0.707393		A_23_P250554	AGGF1	0.96525	-1.036	0.707
A_23_P309224	AGK	0.88624	-1.12836	0.167103		A_23_P309224	AGK	0.88624	-1.12836	0.167103		A_23_P309224	AGK	0.88624	-1.12836	0.167
A_23_P103720	AGMAT	0.68317	-1.46376	0.27028		A_23_P103720	AGMAT	0.68317	-1.46376	0.27028		A_23_P103720	AGMAT	0.68317	-1.46376	0.27
A_23_P356466	AGPAT3	1.06552	1.06552	0.462673		A_23_P356466	AGPAT3	1.06552	1.06552	0.462673		A_23_P356466	AGPAT3	1.06552	1.06552	0.463
A_32_P141768	AGPAT4	1.08109	1.08109	0.476793		A_32_P141768	AGPAT4	1.08109	1.08109	0.476793		A_32_P141768	AGPAT4	1.08109	1.08109	0.477
A_24_P29876	AGPAT5	0.72161	-1.38579	0.000936667		A_24_P29876	AGPAT5	0.72161	-1.38579	0.000936667		A_24_P29876	AGPAT5	0.72161	-1.38579	0.000937
A_23_P69810	AGPAT9	1.72971	1.72971	1.12372e-08		A_23_P69810	AGPAT9	1.72971	1.72971	1.12372e-08		A_23_P69810	AGPAT9	1.72971	1.72971	1.12e-08
A_24_P902100	AGPS	1.71717	1.71717	6.34382e-05		A_24_P902100	AGPS	1.71717	1.71717	6.34382e-05		A_24_P902100	AGPS	1.71717	1.71717	6.34e-05
A_23_P115261	AGT	1.10679	1.10679	0.17553		A_23_P115261	AGT	1.10679	1.10679	0.17553		A_23_P115261	AGT	1.10679	1.10679	0.176
A_23_P83514	AGXT	1.25111	1.25111	0.04078		A_23_P83514	AGXT	1.25111	1.25111	0.04078		A_23_P83514	AGXT	1.25111	1.25111	0.0408
A_23_P63584	AHCTF1	0.942727	-1.06075	0.52846		A_23_P63584	AHCTF1	0.942727	-1.06075	0.52846		A_23_P63584	AHCTF1	0.94273	-1.06075	0.528
A_24_P943393	AHNAK	1.38107	1.38107	0.000256667		A_24_P943393	AHNAK	1.38107	1.38107	0.000256667		A_24_P943393	AHNAK	1.38107	1.38107	0.000257
A_23_P155509	AHSG	1.48088	1.48088	0.135484		A_23_P155509	AHSG	1.48088	1.48088	0.135484		A_23_P155509	AHSG	1.48088	1.48088	0.135
A_24_P684799	AI015919	0.619883	-1.61321	4.50842e-05		A_24_P684799	AI015919	0.619883	-1.61321	4.50842e-05		A_24_P684799	AI015919	0.61988	-1.61321	4.51e-05
A_24_P817128	AI085037	1.26335	1.26335	0.3854		A_24_P817128	AI085037	1.26335	1.26335	0.3854		A_24_P817128	AI085037	1.26335	1.26335	0.385
A_24_P916866	AI090310	0.555613	-1.79981	0.00024		A_24_P916866	AI090310	0.555613	-1.79981	0.00024		A_24_P916866	AI090310	0.55561	-1.79981	0.00024
A_24_P740022	AI140519	1.35607	1.35607	0.00212		A_24_P740022	AI140519	1.35607	1.35607	0.00212		A_24_P740022	AI140519	1.35607	1.35607	0.00212
A_32_P145443	AI161396	1.89721	1.89721	7.00356e-05		A_32_P145443	AI161396	1.89721	1.89721	7.00356e-05		A_32_P145443	AI161396	1.89721	1.89721	7e-05
A_32_P106669	AI192327	0.972977	-1.02777	0.577933		A_32_P106669	AI192327	0.972977	-1.02777	0.577933		A_32_P106669	AI192327	0.97298	-1.02777	0.578
A_24_P881430	AI216457	1.14722	1.14722	0.200373		A_24_P881430	AI216457	1.14722	1.14722	0.200373		A_24_P881430	AI216457	1.14722	1.14722	0.2
A_32_P209104	AI267321	0.709323	-1.40979	0.01896		A_32_P209104	AI267321	0.709323	-1.40979	0.01896		A_32_P209104	AI267321	0.70932	-1.40979	0.019
A_32_P131401	AI276257	0.78751	-1.26983	0.0545367		A_32_P131401	AI276257	0.78751	-1.26983	0.0545367		A_32_P131401	AI276257	0.78751	-1.26983	0.0545
A_32_P153456	AI285760	0.959513	-1.0422	0.5979		A_32_P153456	AI285760	0.959513	-1.0422	0.5979		A_32_P153456	AI285760	0.95951	-1.0422	0.598
A_32_P139302	AI287491	1.03219	1.03219	0.3083		A_32_P139302	AI287491	1.03219	1.03219	0.3083		A_32_P139302	AI287491	1.03219	1.03219	0.308
A_32_P92714	AI355706	0.969827	-1.03111	0.464143		A_32_P92714	AI355706	0.969827	-1.03111	0.464143		A_32_P92714	AI355706	0.96983	-1.03111	0.464
A_32_P123204	AI381562	0.557603	-1.79339	0.00068		A_32_P123204	AI381562	0.557603	-1.79339	0.00068		A_32_P123204	AI381562	0.5576	-1.79339	0.00068
A_32_P199321	AI433842	0.714347	-1.39988	0.190933		A_32_P199321	AI433842	0.714347	-1.39988	0.190933		A_32_P199321	AI433842	0.71435	-1.39988	0.191
A_32_P126846	AI435603	1.00717	1.00717	0.814267		A_32_P126846	AI435603	1.00717	1.00717	0.814267		A_32_P126846	AI435603	1.00717	1.00717	0.814
A_24_P583472	AI452448	0.597227	-1.67441	0.156683		A_24_P583472	AI452448	0.597227	-1.67441	0.156683		A_24_P583472	AI452448	0.59723	-1.67441	0.157
A_32_P50508	AI472054	0.621387	-1.6093	3.85408e-06		A_32_P50508	AI472054	0.621387	-1.6093	3.85408e-06		A_32_P50508	AI472054	0.62139	-1.6093	3.85e-06
A_32_P174805	AI492422	0.825903	-1.2108	0.72061		A_32_P174805	AI492422	0.825903	-1.2108	0.72061		A_32_P174805	AI492422	0.8259	-1.2108	0.721
A_32_P227265	AI525856	0.49882	-2.00473	0.24348		A_32_P227265	AI525856	0.49882	-2.00473	0.24348		A_32_P227265	AI525856	0.49882	-2.00473	0.243
A_32_P146394	AI537201	0.51495	-1.94194	3.93553e-10		A_32_P146394	AI537201	0.51495	-1.94194	3.93553e-10		A_32_P146394	AI537201	0.51495	-1.94194	3.94e-10
A_32_P100365	AI570240	0.813193	-1.22972	0.296107		A_32_P100365	AI570240	0.813193	-1.22972	0.296107		A_32_P100365	AI570240	0.81319	-1.22972	0.296
A_32_P118522	AI571129	0.702303	-1.42389	0.00145333		A_32_P118522	AI571129	0.702303	-1.42389	0.00145333		A_32_P118522	AI571129	0.7023	-1.42389	0.00145
A_24_P911857	AI627917	0.724763	-1.37976	0.35958		A_24_P911857	AI627917	0.724763	-1.37976	0.35958		A_24_P911857	AI627917	0.72476	-1.37976	0.36
A_32_P207231	AI630435	1.01056	1.01056	0.725293		A_32_P207231	AI630435	1.01056	1.01056	0.725293		A_32_P207231	AI630435	1.01056	1.01056	0.725
A_32_P86517	AI669361	0.547143	-1.82767	0.259923		A_32_P86517	AI669361	0.547143	-1.82767	0.259923		A_32_P86517	AI669361	0.54714	-1.82767	0.26
A_24_P765540	AI676010	0.775237	-1.28993	0.338693		A_24_P765540	AI676010	0.775237	-1.28993	0.338693		A_24_P765540	AI676010	0.77524	-1.28993	0.339
A_32_P89551	AI676130	0.495513	-2.01811	0.12405		A_32_P89551	AI676130	0.495513	-2.01811	0.12405		A_32_P89551	AI676130	0.49551	-2.01811	0.124
A_32_P123027	AI718865	0.646723	-1.54626	0.297183		A_32_P123027	AI718865	0.646723	-1.54626	0.297183		A_32_P123027	AI718865	0.64672	-1.54626	0.297
A_32_P146552	AI801539	1.35161	1.35161	0.02201		A_32_P146552	AI801539	1.35161	1.35161	0.02201		A_32_P146552	AI801539	1.35161	1.35161	0.022
A_24_P765448	AI814116	1.06027	1.06027	0.931147		A_24_P765448	AI814116	1.06027	1.06027	0.931147		A_24_P765448	AI814116	1.06027	1.06027	0.931
A_24_P932909	AI823874	0.879297	-1.13727	0.877593		A_24_P932909	AI823874	0.879297	-1.13727	0.877593		A_24_P932909	AI823874	0.8793	-1.13727	0.878
A_32_P201976	AI860683	0.616363	-1.62242	0.00513667		A_32_P201976	AI860683	0.616363	-1.62242	0.00513667		A_32_P201976	AI860683	0.61636	-1.62242	0.00514
A_32_P235727	AI887037	1.03067	1.03067	0.7393		A_32_P235727	AI887037	1.03067	1.03067	0.7393		A_32_P235727	AI887037	1.03067	1.03067	0.739
A_32_P178537	AI910722	0.688047	-1.45339	0.00042		A_32_P178537	AI910722	0.688047	-1.45339	0.00042		A_32_P178537	AI910722	0.68805	-1.45339	0.00042
A_32_P157304	AI919230	0.71747	-1.39379	0.0143		A_32_P157304	AI919230	0.71747	-1.39379	0.0143		A_32_P157304	AI919230	0.71747	-1.39379	0.0143
A_24_P459299	AI933337	0.97115	-1.02971	0.692693		A_24_P459299	AI933337	0.97115	-1.02971	0.692693		A_24_P459299	AI933337	0.97115	-1.02971	0.693
A_32_P19917	AI989625	1.70744	1.70744	1.6756e-05		A_32_P19917	AI989625	1.70744	1.70744	1.6756e-05		A_32_P19917	AI989625	1.70744	1.70744	1.68e-05
A_32_P182662	AIDA	0.83518	-1.19735	0.123273		A_32_P182662	AIDA	0.83518	-1.19735	0.123273		A_32_P182662	AIDA	0.83518	-1.19735	0.123
A_23_P70785	AIM1	1.406	1.406	0.000153333		A_23_P70785	AIM1	1.406	1.406	0.000153333		A_23_P70785	AIM1	1.406	1.406	0.000153
A_24_P68358	AIM1L	1.46866	1.46866	7.10367e-05		A_24_P68358	AIM1L	1.46866	1.46866	7.10367e-05		A_24_P68358	AIM1L	1.46866	1.46866	7.1e-05
A_24_P38865	AIP	0.87071	-1.14849	0.132303		A_24_P38865	AIP	0.87071	-1.14849	0.132303		A_24_P38865	AIP	0.87071	-1.14849	0.132
A_32_P179572	AJ001827	0.970753	-1.03013	0.560433		A_32_P179572	AJ001827	0.970753	-1.03013	0.560433		A_32_P179572	AJ001827	0.97075	-1.03013	0.56
A_24_P935621	AJ001874	0.432067	-2.31446	0.0171833		A_24_P935621	AJ001874	0.432067	-2.31446	0.0171833		A_24_P935621	AJ001874	0.43207	-2.31446	0.0172
A_32_P108516	AJ293393	0.689	-1.45138	0.00044		A_32_P108516	AJ293393	0.689	-1.45138	0.00044		A_32_P108516	AJ293393	0.689	-1.45138	0.00044
A_24_P758010	AJ318805	1.1302	1.1302	0.883407		A_24_P758010	AJ318805	1.1302	1.1302	0.883407		A_24_P758010	AJ318805	1.1302	1.1302	0.883
A_32_P97739	AJ420487	0.501917	-1.99236	2.99074e-10		A_32_P97739	AJ420487	0.501917	-1.99236	2.99074e-10		A_32_P97739	AJ420487	0.50192	-1.99236	2.99e-10
A_24_P582889	AJ420536	0.497037	-2.01192	0.000360396		A_24_P582889	AJ420536	0.497037	-2.01192	0.000360396		A_24_P582889	AJ420536	0.49704	-2.01192	0.00036
A_24_P346181	AJ420589	1.167	1.167	0.10299		A_24_P346181	AJ420589	1.167	1.167	0.10299		A_24_P346181	AJ420589	1.167	1.167	0.103
A_24_P791169	AK000115	0.645363	-1.54951	0.0150736		A_24_P791169	AK000115	0.645363	-1.54951	0.0150736		A_24_P791169	AK000115	0.64536	-1.54951	0.0151
A_24_P54188	AK000146	0.715233	-1.39815	0.43869		A_24_P54188	AK000146	0.715233	-1.39815	0.43869		A_24_P54188	AK000146	0.71523	-1.39815	0.439
A_23_P70069	AK000420	1.28334	1.28334	0.00944667		A_23_P70069	AK000420	1.28334	1.28334	0.00944667		A_23_P70069	AK000420	1.28334	1.28334	0.00945
A_24_P925241	AK000422	1.01956	1.01956	0.64755		A_24_P925241	AK000422	1.01956	1.01956	0.64755		A_24_P925241	AK000422	1.01956	1.01956	0.648
A_23_P143285	AK000809	1.17865	1.17865	0.0734867		A_23_P143285	AK000809	1.17865	1.17865	0.0734867		A_23_P143285	AK000809	1.17865	1.17865	0.0735
A_23_P376752	AK000815	1.00764	1.00764	0.86314		A_23_P376752	AK000815	1.00764	1.00764	0.86314		A_23_P376752	AK000815	1.00764	1.00764	0.863
A_24_P926666	AK000925	0.901123	-1.10973	0.236377		A_24_P926666	AK000925	0.901123	-1.10973	0.236377		A_24_P926666	AK000925	0.90112	-1.10973	0.236
A_24_P611114	AK000995	0.898273	-1.11325	0.340877		A_24_P611114	AK000995	0.898273	-1.11325	0.340877		A_24_P611114	AK000995	0.89827	-1.11325	0.341
A_24_P652174	AK001007	0.5822	-1.71762	0.184447		A_24_P652174	AK001007	0.5822	-1.71762	0.184447		A_24_P652174	AK001007	0.5822	-1.71762	0.184
A_32_P145385	AK001118	1.05152	1.05152	0.606667		A_32_P145385	AK001118	1.05152	1.05152	0.606667		A_32_P145385	AK001118	1.05152	1.05152	0.607
A_32_P430996	AK001120	0.993957	-1.00608	0.470157		A_32_P430996	AK001120	0.993957	-1.00608	0.470157		A_32_P430996	AK001120	0.99396	-1.00608	0.47
A_24_P206603	AK001176	0.827437	-1.20855	0.578717		A_24_P206603	AK001176	0.827437	-1.20855	0.578717		A_24_P206603	AK001176	0.82744	-1.20855	0.579
A_24_P115287	AK001533	0.89387	-1.11873	0.378277		A_24_P115287	AK001533	0.89387	-1.11873	0.378277		A_24_P115287	AK001533	0.89387	-1.11873	0.378
A_24_P724984	AK001846	0.429757	-2.3269	3.4368e-08		A_24_P724984	AK001846	0.429757	-2.3269	3.4368e-08		A_24_P724984	AK001846	0.42976	-2.3269	3.44e-08
A_24_P839239	AK002036	1.20754	1.20754	0.03063		A_24_P839239	AK002036	1.20754	1.20754	0.03063		A_24_P839239	AK002036	1.20754	1.20754	0.0306
A_24_P468950	AK021439	1.43638	1.43638	0.104347		A_24_P468950	AK021439	1.43638	1.43638	0.104347		A_24_P468950	AK021439	1.43638	1.43638	0.104
A_24_P484699	AK021467	1.12428	1.12428	0.232213		A_24_P484699	AK021467	1.12428	1.12428	0.232213		A_24_P484699	AK021467	1.12428	1.12428	0.232
A_24_P928357	AK021561	1.22732	1.22732	0.4588		A_24_P928357	AK021561	1.22732	1.22732	0.4588		A_24_P928357	AK021561	1.22732	1.22732	0.459
A_32_P58201	AK021570	0.837723	-1.19371	0.24082		A_32_P58201	AK021570	0.837723	-1.19371	0.24082		A_32_P58201	AK021570	0.83772	-1.19371	0.241
A_24_P735073	AK021576	0.949743	-1.05292	0.480113		A_24_P735073	AK021576	0.949743	-1.05292	0.480113		A_24_P735073	AK021576	0.94974	-1.05292	0.48
A_24_P456367	AK021614	0.623267	-1.60445	0.15721		A_24_P456367	AK021614	0.623267	-1.60445	0.15721		A_24_P456367	AK021614	0.62327	-1.60445	0.157
A_32_P31744	AK021664	0.86606	-1.15465	0.345387		A_32_P31744	AK021664	0.86606	-1.15465	0.345387		A_32_P31744	AK021664	0.86606	-1.15465	0.345
A_24_P481375	AK021668	1.41429	1.41429	0.00239333		A_24_P481375	AK021668	1.41429	1.41429	0.00239333		A_24_P481375	AK021668	1.41429	1.41429	0.00239
A_32_P167459	AK021744	0.73441	-1.36164	0.00062		A_32_P167459	AK021744	0.73441	-1.36164	0.00062		A_32_P167459	AK021744	0.73441	-1.36164	0.00062
A_24_P699733	AK021745	1.02986	1.02986	0.670647		A_24_P699733	AK021745	1.02986	1.02986	0.670647		A_24_P699733	AK021745	1.02986	1.02986	0.671
A_24_P418908	AK021798	1.04614	1.04614	0.278087		A_24_P418908	AK021798	1.04614	1.04614	0.278087		A_24_P418908	AK021798	1.04614	1.04614	0.278
A_32_P220233	AK021824	1.12385	1.12385	0.257747		A_32_P220233	AK021824	1.12385	1.12385	0.257747		A_32_P220233	AK021824	1.12385	1.12385	0.258
A_24_P307665	AK021848	0.99229	-1.00777	0.841333		A_24_P307665	AK021848	0.99229	-1.00777	0.841333		A_24_P307665	AK021848	0.99229	-1.00777	0.841
A_24_P784846	AK021906	0.842327	-1.18719	0.137723		A_24_P784846	AK021906	0.842327	-1.18719	0.137723		A_24_P784846	AK021906	0.84233	-1.18719	0.138
A_32_P99461	AK022020	1.08864	1.08864	0.306843		A_32_P99461	AK022020	1.08864	1.08864	0.306843		A_32_P99461	AK022020	1.08864	1.08864	0.307
A_24_P921260	AK022030	0.97138	-1.02946	0.72672		A_24_P921260	AK022030	0.97138	-1.02946	0.72672		A_24_P921260	AK022030	0.97138	-1.02946	0.727
A_24_P662427	AK022109	1.0784	1.0784	0.557127		A_24_P662427	AK022109	1.0784	1.0784	0.557127		A_24_P662427	AK022109	1.0784	1.0784	0.557
A_24_P636441	AK022223	1.17278	1.17278	0.11151		A_24_P636441	AK022223	1.17278	1.17278	0.11151		A_24_P636441	AK022223	1.17278	1.17278	0.112
A_24_P253713	AK022252	0.923433	-1.08292	0.399673		A_24_P253713	AK022252	0.923433	-1.08292	0.399673		A_24_P253713	AK022252	0.92343	-1.08292	0.4
A_32_P151244	AK022268	0.941343	-1.06231	0.644897		A_32_P151244	AK022268	0.941343	-1.06231	0.644897		A_32_P151244	AK022268	0.94134	-1.06231	0.645
A_24_P913216	AK022299	0.98124	-1.01912	0.576217		A_24_P913216	AK022299	0.98124	-1.01912	0.576217		A_24_P913216	AK022299	0.98124	-1.01912	0.576
A_24_P825969	AK022337	1.18403	1.18403	0.0969633		A_24_P825969	AK022337	1.18403	1.18403	0.0969633		A_24_P825969	AK022337	1.18403	1.18403	0.097
A_24_P693433	AK022364	0.747533	-1.33773	0.0541		A_24_P693433	AK022364	0.747533	-1.33773	0.0541		A_24_P693433	AK022364	0.74753	-1.33773	0.0541
A_23_P95070	AK022407	1.24688	1.24688	0.02072		A_23_P95070	AK022407	1.24688	1.24688	0.02072		A_23_P95070	AK022407	1.24688	1.24688	0.0207
A_24_P460763	AK022443	1.26994	1.26994	0.00985333		A_24_P460763	AK022443	1.26994	1.26994	0.00985333		A_24_P460763	AK022443	1.26994	1.26994	0.00985
A_24_P642758	AK022479	1.30059	1.30059	0.00158333		A_24_P642758	AK022479	1.30059	1.30059	0.00158333		A_24_P642758	AK022479	1.30059	1.30059	0.00158
A_32_P149753	AK022848	0.450433	-2.22008	0.0806567		A_32_P149753	AK022848	0.450433	-2.22008	0.0806567		A_32_P149753	AK022848	0.45043	-2.22008	0.0807
A_24_P892353	AK022892	0.869137	-1.15057	0.305723		A_24_P892353	AK022892	0.869137	-1.15057	0.305723		A_24_P892353	AK022892	0.86914	-1.15057	0.306
A_24_P715518	AK023072	0.68318	-1.46374	0.239393		A_24_P715518	AK023072	0.68318	-1.46374	0.239393		A_24_P715518	AK023072	0.68318	-1.46374	0.239
A_24_P917650	AK023076	1.08027	1.08027	0.490817		A_24_P917650	AK023076	1.08027	1.08027	0.490817		A_24_P917650	AK023076	1.08027	1.08027	0.491
A_23_P207736	AK023077	1.0639	1.0639	0.50483		A_23_P207736	AK023077	1.0639	1.0639	0.50483		A_23_P207736	AK023077	1.0639	1.0639	0.505
A_24_P355246	AK023096	0.404477	-2.47233	0.000253333		A_24_P355246	AK023096	0.404477	-2.47233	0.000253333		A_24_P355246	AK023096	0.40448	-2.47233	0.000253
A_32_P72028	AK023112	0.932053	-1.0729	0.616597		A_32_P72028	AK023112	0.932053	-1.0729	0.616597		A_32_P72028	AK023112	0.93205	-1.0729	0.617
A_24_P136441	AK023121	0.74355	-1.3449	0.0271533		A_24_P136441	AK023121	0.74355	-1.3449	0.0271533		A_24_P136441	AK023121	0.74355	-1.3449	0.0272
A_32_P196520	AK023159	0.860267	-1.16243	0.108073		A_32_P196520	AK023159	0.860267	-1.16243	0.108073		A_32_P196520	AK023159	0.86027	-1.16243	0.108
A_24_P503588	AK023380	0.839917	-1.19059	0.2201		A_24_P503588	AK023380	0.839917	-1.19059	0.2201		A_24_P503588	AK023380	0.83992	-1.19059	0.22
A_32_P66788	AK023394	0.536283	-1.86469	0.000101797		A_32_P66788	AK023394	0.536283	-1.86469	0.000101797		A_32_P66788	AK023394	0.53628	-1.86469	0.000102
A_24_P928574	AK023400	1.04899	1.04899	0.58487		A_24_P928574	AK023400	1.04899	1.04899	0.58487		A_24_P928574	AK023400	1.04899	1.04899	0.585
A_32_P206989	AK023412	0.80062	-1.24903	0.01631		A_32_P206989	AK023412	0.80062	-1.24903	0.01631		A_32_P206989	AK023412	0.80062	-1.24903	0.0163
A_32_P108738	AK023472	1.02331	1.02331	0.04056		A_32_P108738	AK023472	1.02331	1.02331	0.04056		A_32_P108738	AK023472	1.02331	1.02331	0.0406
A_24_P911259	AK023557	0.85288	-1.1725	0.106763		A_24_P911259	AK023557	0.85288	-1.1725	0.106763		A_24_P911259	AK023557	0.85288	-1.1725	0.107
A_24_P636451	AK023559	0.912943	-1.09536	0.32241		A_24_P636451	AK023559	0.912943	-1.09536	0.32241		A_24_P636451	AK023559	0.91294	-1.09536	0.322
A_24_P920366	AK023574	1.55915	1.55915	2.66667e-05		A_24_P920366	AK023574	1.55915	1.55915	2.66667e-05		A_24_P920366	AK023574	1.55915	1.55915	2.67e-05
A_24_P132019	AK023633	1.18882	1.18882	0.12822		A_24_P132019	AK023633	1.18882	1.18882	0.12822		A_24_P132019	AK023633	1.18882	1.18882	0.128
A_24_P889070	AK023647	0.60632	-1.64929	4.46068e-07		A_24_P889070	AK023647	0.60632	-1.64929	4.46068e-07		A_24_P889070	AK023647	0.60632	-1.64929	4.46e-07
A_32_P217261	AK023660	0.90487	-1.10513	0.238543		A_32_P217261	AK023660	0.90487	-1.10513	0.238543		A_32_P217261	AK023660	0.90487	-1.10513	0.239
A_24_P333306	AK023737	0.634987	-1.57484	2.551e-05		A_24_P333306	AK023737	0.634987	-1.57484	2.551e-05		A_24_P333306	AK023737	0.63499	-1.57484	2.55e-05
A_24_P611139	AK023757	1.558	1.558	2.47417e-06		A_24_P611139	AK023757	1.558	1.558	2.47417e-06		A_24_P611139	AK023757	1.558	1.558	2.47e-06
A_24_P930822	AK023862	0.869003	-1.15074	0.17256		A_24_P930822	AK023862	0.869003	-1.15074	0.17256		A_24_P930822	AK023862	0.869	-1.15074	0.173
A_24_P703674	AK023907	0.585617	-1.7076	0.100229		A_24_P703674	AK023907	0.585617	-1.7076	0.100229		A_24_P703674	AK023907	0.58562	-1.7076	0.1
A_24_P781846	AK024092	1.12099	1.12099	0.326583		A_24_P781846	AK024092	1.12099	1.12099	0.326583		A_24_P781846	AK024092	1.12099	1.12099	0.327
A_23_P391382	AK024110	1.32126	1.32126	0.428513		A_23_P391382	AK024110	1.32126	1.32126	0.428513		A_23_P391382	AK024110	1.32126	1.32126	0.429
A_24_P639581	AK024127	0.425623	-2.3495	0.0497867		A_24_P639581	AK024127	0.425623	-2.3495	0.0497867		A_24_P639581	AK024127	0.42562	-2.3495	0.0498
A_24_P718672	AK024173	1.16028	1.16028	0.14602		A_24_P718672	AK024173	1.16028	1.16028	0.14602		A_24_P718672	AK024173	1.16028	1.16028	0.146
A_24_P800734	AK024184	0.82124	-1.21767	0.549427		A_24_P800734	AK024184	0.82124	-1.21767	0.549427		A_24_P800734	AK024184	0.82124	-1.21767	0.549
A_32_P3131	AK024243	0.748017	-1.33687	0.0189133		A_32_P3131	AK024243	0.748017	-1.33687	0.0189133		A_32_P3131	AK024243	0.74802	-1.33687	0.0189
A_24_P923984	AK024292	0.810277	-1.23415	0.251647		A_24_P923984	AK024292	0.810277	-1.23415	0.251647		A_24_P923984	AK024292	0.81028	-1.23415	0.252
A_23_P395194	AK024372	1.02187	1.02187	0.83018		A_23_P395194	AK024372	1.02187	1.02187	0.83018		A_23_P395194	AK024372	1.02187	1.02187	0.83
A_24_P367543	AK024382	1.16297	1.16297	0.242923		A_24_P367543	AK024382	1.16297	1.16297	0.242923		A_24_P367543	AK024382	1.16297	1.16297	0.243
A_24_P84370	AK024470	1.18003	1.18003	0.107753		A_24_P84370	AK024470	1.18003	1.18003	0.107753		A_24_P84370	AK024470	1.18003	1.18003	0.108
A_32_P218806	AK024516	0.98182	-1.01852	0.733813		A_32_P218806	AK024516	0.98182	-1.01852	0.733813		A_32_P218806	AK024516	0.98182	-1.01852	0.734
A_32_P210516	AK024566	1.11809	1.11809	0.33983		A_32_P210516	AK024566	1.11809	1.11809	0.33983		A_32_P210516	AK024566	1.11809	1.11809	0.34
A_24_P629900	AK024602	0.821153	-1.2178	0.0927067		A_24_P629900	AK024602	0.821153	-1.2178	0.0927067		A_24_P629900	AK024602	0.82115	-1.2178	0.0927
A_24_P153542	AK024684	0.609597	-1.64043	8.56883e-07		A_24_P153542	AK024684	0.609597	-1.64043	8.56883e-07		A_24_P153542	AK024684	0.6096	-1.64043	8.57e-07
A_24_P46927	AK024824	0.85768	-1.16594	0.433347		A_24_P46927	AK024824	0.85768	-1.16594	0.433347		A_24_P46927	AK024824	0.85768	-1.16594	0.433
A_24_P690273	AK024900	1.14713	1.14713	0.150723		A_24_P690273	AK024900	1.14713	1.14713	0.150723		A_24_P690273	AK024900	1.14713	1.14713	0.151
A_24_P324479	AK024930	1.73597	1.73597	0.000231753		A_24_P324479	AK024930	1.73597	1.73597	0.000231753		A_24_P324479	AK024930	1.73597	1.73597	0.000232
A_24_P728115	AK024937	1.03446	1.03446	0.71394		A_24_P728115	AK024937	1.03446	1.03446	0.71394		A_24_P728115	AK024937	1.03446	1.03446	0.714
A_24_P642771	AK024956	1.86252	1.86252	2.87995e-10		A_24_P642771	AK024956	1.86252	1.86252	2.87995e-10		A_24_P642771	AK024956	1.86252	1.86252	2.88e-10
A_24_P158298	AK025116	0.406047	-2.46277	0.171547		A_24_P158298	AK025116	0.406047	-2.46277	0.171547		A_24_P158298	AK025116	0.40605	-2.46277	0.172
A_24_P544872	AK025156	1.85009	1.85009	0.52922		A_24_P544872	AK025156	1.85009	1.85009	0.52922		A_24_P544872	AK025156	1.85009	1.85009	0.529
A_24_P453259	AK025316	0.709473	-1.4095	0.000873333		A_24_P453259	AK025316	0.709473	-1.4095	0.000873333		A_24_P453259	AK025316	0.70947	-1.4095	0.000873
A_24_P674443	AK025360	0.949877	-1.05277	0.619317		A_24_P674443	AK025360	0.949877	-1.05277	0.619317		A_24_P674443	AK025360	0.94988	-1.05277	0.619
A_24_P916364	AK025613	0.91991	-1.08706	0.430907		A_24_P916364	AK025613	0.91991	-1.08706	0.430907		A_24_P916364	AK025613	0.91991	-1.08706	0.431
A_24_P923113	AK025704	1.25489	1.25489	0.0467567		A_24_P923113	AK025704	1.25489	1.25489	0.0467567		A_24_P923113	AK025704	1.25489	1.25489	0.0468
A_32_P202438	AK025716	0.889913	-1.1237	0.267697		A_32_P202438	AK025716	0.889913	-1.1237	0.267697		A_32_P202438	AK025716	0.88991	-1.1237	0.268
A_24_P525917	AK025758	1.27751	1.27751	0.187377		A_24_P525917	AK025758	1.27751	1.27751	0.187377		A_24_P525917	AK025758	1.27751	1.27751	0.187
A_32_P213822	AK025762	0.656667	-1.52284	0.136967		A_32_P213822	AK025762	0.656667	-1.52284	0.136967		A_32_P213822	AK025762	0.65667	-1.52284	0.137
A_24_P731255	AK025797	0.96912	-1.03186	0.66662		A_24_P731255	AK025797	0.96912	-1.03186	0.66662		A_24_P731255	AK025797	0.96912	-1.03186	0.667
A_23_P395111	AK025947	0.98143	-1.01892	0.823313		A_23_P395111	AK025947	0.98143	-1.01892	0.823313		A_23_P395111	AK025947	0.98143	-1.01892	0.823
A_24_P133171	AK026078	1.28969	1.28969	0.0135233		A_24_P133171	AK026078	1.28969	1.28969	0.0135233		A_24_P133171	AK026078	1.28969	1.28969	0.0135
A_24_P870101	AK026209	0.6996	-1.42939	0.0527633		A_24_P870101	AK026209	0.6996	-1.42939	0.0527633		A_24_P870101	AK026209	0.6996	-1.42939	0.0528
A_32_P112331	AK026225	1.2957	1.2957	0.0606233		A_32_P112331	AK026225	1.2957	1.2957	0.0606233		A_32_P112331	AK026225	1.2957	1.2957	0.0606
A_24_P759647	AK026387	1.3854	1.3854	0.00333667		A_24_P759647	AK026387	1.3854	1.3854	0.00333667		A_24_P759647	AK026387	1.3854	1.3854	0.00334
A_24_P93316	AK026408	0.883807	-1.13147	0.450527		A_24_P93316	AK026408	0.883807	-1.13147	0.450527		A_24_P93316	AK026408	0.88381	-1.13147	0.451
A_24_P481582	AK026429	0.903397	-1.10693	0.364463		A_24_P481582	AK026429	0.903397	-1.10693	0.364463		A_24_P481582	AK026429	0.9034	-1.10693	0.364
A_32_P76576	AK026459	0.921237	-1.0855	0.470213		A_32_P76576	AK026459	0.921237	-1.0855	0.470213		A_32_P76576	AK026459	0.92124	-1.0855	0.47
A_24_P465879	AK026466	0.832743	-1.20085	0.05773		A_24_P465879	AK026466	0.832743	-1.20085	0.05773		A_24_P465879	AK026466	0.83274	-1.20085	0.0577
A_24_P782337	AK026477	1.04561	1.04561	0.550197		A_24_P782337	AK026477	1.04561	1.04561	0.550197		A_24_P782337	AK026477	1.04561	1.04561	0.55
A_24_P513262	AK026485	0.768913	-1.30054	0.0140167		A_24_P513262	AK026485	0.768913	-1.30054	0.0140167		A_24_P513262	AK026485	0.76891	-1.30054	0.014
A_24_P64442	AK026517	1.14599	1.14599	0.12578		A_24_P64442	AK026517	1.14599	1.14599	0.12578		A_24_P64442	AK026517	1.14599	1.14599	0.126
A_32_P84389	AK026668	1.01768	1.01768	0.795823		A_32_P84389	AK026668	1.01768	1.01768	0.795823		A_32_P84389	AK026668	1.01768	1.01768	0.796
A_23_P26746	AK026675	1.05854	1.05854	0.451697		A_23_P26746	AK026675	1.05854	1.05854	0.451697		A_23_P26746	AK026675	1.05854	1.05854	0.452
A_24_P290333	AK026836	0.695007	-1.43884	0.05779		A_24_P290333	AK026836	0.695007	-1.43884	0.05779		A_24_P290333	AK026836	0.69501	-1.43884	0.0578
A_24_P664992	AK026869	1.27251	1.27251	0.410854		A_24_P664992	AK026869	1.27251	1.27251	0.410854		A_24_P664992	AK026869	1.27251	1.27251	0.411
A_32_P378821	AK026965	0.8275	-1.20846	0.3494		A_32_P378821	AK026965	0.8275	-1.20846	0.3494		A_32_P378821	AK026965	0.8275	-1.20846	0.349
A_23_P129754	AK027069	1.01146	1.01146	0.51545		A_23_P129754	AK027069	1.01146	1.01146	0.51545		A_23_P129754	AK027069	1.01146	1.01146	0.515
A_23_P399292	AK027091	1.55594	1.55594	0.000217401		A_23_P399292	AK027091	1.55594	1.55594	0.000217401		A_23_P399292	AK027091	1.55594	1.55594	0.000217
A_24_P740692	AK027173	0.741967	-1.34777	0.09682		A_24_P740692	AK027173	0.741967	-1.34777	0.09682		A_24_P740692	AK027173	0.74197	-1.34777	0.0968
A_24_P772276	AK027225	1.32162	1.32162	0.00237333		A_24_P772276	AK027225	1.32162	1.32162	0.00237333		A_24_P772276	AK027225	1.32162	1.32162	0.00237
A_24_P372189	AK027294	1.25068	1.25068	0.16737		A_24_P372189	AK027294	1.25068	1.25068	0.16737		A_24_P372189	AK027294	1.25068	1.25068	0.167
A_23_P84749	AK027383	1.23824	1.23824	0.0421367		A_23_P84749	AK027383	1.23824	1.23824	0.0421367		A_23_P84749	AK027383	1.23824	1.23824	0.0421
A_24_P937582	AK027610	0.81273	-1.23042	0.0270333		A_24_P937582	AK027610	0.81273	-1.23042	0.0270333		A_24_P937582	AK027610	0.81273	-1.23042	0.027
A_23_P415532	AK054879	0.60572	-1.65093	0.00029512		A_23_P415532	AK054879	0.60572	-1.65093	0.00029512		A_23_P415532	AK054879	0.60572	-1.65093	0.000295
A_32_P224888	AK054895	1.35467	1.35467	0.69443		A_32_P224888	AK054895	1.35467	1.35467	0.69443		A_32_P224888	AK054895	1.35467	1.35467	0.694
A_24_P941597	AK055067	1.33034	1.33034	0.0264733		A_24_P941597	AK055067	1.33034	1.33034	0.0264733		A_24_P941597	AK055067	1.33034	1.33034	0.0265
A_24_P778741	AK055214	1.25551	1.25551	0.00590667		A_24_P778741	AK055214	1.25551	1.25551	0.00590667		A_24_P778741	AK055214	1.25551	1.25551	0.00591
A_24_P35935	AK055438	0.610107	-1.63906	0.00074		A_24_P35935	AK055438	0.610107	-1.63906	0.00074		A_24_P35935	AK055438	0.61011	-1.63906	0.00074
A_24_P538567	AK055501	0.956323	-1.04567	0.649783		A_24_P538567	AK055501	0.956323	-1.04567	0.649783		A_24_P538567	AK055501	0.95632	-1.04567	0.65
A_24_P303852	AK055619	0.839593	-1.19105	0.0650767		A_24_P303852	AK055619	0.839593	-1.19105	0.0650767		A_24_P303852	AK055619	0.83959	-1.19105	0.0651
A_32_P88776	AK055647	1.16757	1.16757	0.22573		A_32_P88776	AK055647	1.16757	1.16757	0.22573		A_32_P88776	AK055647	1.16757	1.16757	0.226
A_24_P487901	AK055795	0.389597	-2.56676	0.0474633		A_24_P487901	AK055795	0.389597	-2.56676	0.0474633		A_24_P487901	AK055795	0.3896	-2.56676	0.0475
A_24_P611182	AK055821	1.07127	1.07127	0.47633		A_24_P611182	AK055821	1.07127	1.07127	0.47633		A_24_P611182	AK055821	1.07127	1.07127	0.476
A_24_P924697	AK055915	0.959143	-1.0426	0.60913		A_24_P924697	AK055915	0.959143	-1.0426	0.60913		A_24_P924697	AK055915	0.95914	-1.0426	0.609
A_32_P104617	AK055960	0.99721	-1.0028	0.59724		A_32_P104617	AK055960	0.99721	-1.0028	0.59724		A_32_P104617	AK055960	0.99721	-1.0028	0.597
A_24_P765795	AK055981	0.84985	-1.17668	0.0812367		A_24_P765795	AK055981	0.84985	-1.17668	0.0812367		A_24_P765795	AK055981	0.84985	-1.17668	0.0812
A_24_P606239	AK056073	0.76751	-1.30291	0.00913667		A_24_P606239	AK056073	0.76751	-1.30291	0.00913667		A_24_P606239	AK056073	0.76751	-1.30291	0.00914
A_24_P639629	AK056245	1.03609	1.03609	0.70326		A_24_P639629	AK056245	1.03609	1.03609	0.70326		A_24_P639629	AK056245	1.03609	1.03609	0.703
A_24_P42308	AK056449	1.50519	1.50519	0.00211		A_24_P42308	AK056449	1.50519	1.50519	0.00211		A_24_P42308	AK056449	1.50519	1.50519	0.00211
A_23_P258048	AK056630	1.33588	1.33588	0.00094		A_23_P258048	AK056630	1.33588	1.33588	0.00094		A_23_P258048	AK056630	1.33588	1.33588	0.00094
A_24_P239309	AK056664	0.997833	-1.00217	0.475757		A_24_P239309	AK056664	0.997833	-1.00217	0.475757		A_24_P239309	AK056664	0.99783	-1.00217	0.476
A_24_P927650	AK056744	1.16544	1.16544	0.15447		A_24_P927650	AK056744	1.16544	1.16544	0.15447		A_24_P927650	AK056744	1.16544	1.16544	0.154
A_24_P633349	AK056973	0.992703	-1.00735	0.736643		A_24_P633349	AK056973	0.992703	-1.00735	0.736643		A_24_P633349	AK056973	0.9927	-1.00735	0.737
A_24_P350200	AK057071	0.942627	-1.06087	0.545573		A_24_P350200	AK057071	0.942627	-1.06087	0.545573		A_24_P350200	AK057071	0.94263	-1.06087	0.546
A_32_P105110	AK057196	1.44637	1.44637	0.11132		A_32_P105110	AK057196	1.44637	1.44637	0.11132		A_32_P105110	AK057196	1.44637	1.44637	0.111
A_32_P121716	AK057443	0.785427	-1.27319	0.01583		A_32_P121716	AK057443	0.785427	-1.27319	0.01583		A_32_P121716	AK057443	0.78543	-1.27319	0.0158
A_24_P921103	AK057576	1.10489	1.10489	0.429887		A_24_P921103	AK057576	1.10489	1.10489	0.429887		A_24_P921103	AK057576	1.10489	1.10489	0.43
A_24_P892402	AK057652	1.43743	1.43743	0.00021		A_24_P892402	AK057652	1.43743	1.43743	0.00021		A_24_P892402	AK057652	1.43743	1.43743	0.00021
A_24_P376139	AK057798	1.15303	1.15303	0.230327		A_24_P376139	AK057798	1.15303	1.15303	0.230327		A_24_P376139	AK057798	1.15303	1.15303	0.23
A_24_P33785	AK057830	1.3888	1.3888	0.00107333		A_24_P33785	AK057830	1.3888	1.3888	0.00107333		A_24_P33785	AK057830	1.3888	1.3888	0.00107
A_32_P196918	AK057956	0.629847	-1.58769	0.000271828		A_32_P196918	AK057956	0.629847	-1.58769	0.000271828		A_32_P196918	AK057956	0.62985	-1.58769	0.000272
A_24_P510116	AK057970	0.514587	-1.94331	1.32736e-05		A_24_P510116	AK057970	0.514587	-1.94331	1.32736e-05		A_24_P510116	AK057970	0.51459	-1.94331	1.33e-05
A_24_P920861	AK057971	1.1643	1.1643	0.32281		A_24_P920861	AK057971	1.1643	1.1643	0.32281		A_24_P920861	AK057971	1.1643	1.1643	0.323
A_32_P112655	AK058000	1.368	1.368	0.00268333		A_32_P112655	AK058000	1.368	1.368	0.00268333		A_32_P112655	AK058000	1.368	1.368	0.00268
A_32_P102653	AK058169	1.14959	1.14959	0.87942		A_32_P102653	AK058169	1.14959	1.14959	0.87942		A_32_P102653	AK058169	1.14959	1.14959	0.879
A_24_P162145	AK074181	0.970373	-1.03053	0.577003		A_24_P162145	AK074181	0.970373	-1.03053	0.577003		A_24_P162145	AK074181	0.97037	-1.03053	0.577
A_24_P931974	AK074670	0.73966	-1.35197	0.00136333		A_24_P931974	AK074670	0.73966	-1.35197	0.00136333		A_24_P931974	AK074670	0.73966	-1.35197	0.00136
A_32_P105469	AK074696	2.03154	2.03154	8.13819e-10		A_32_P105469	AK074696	2.03154	2.03154	8.13819e-10		A_32_P105469	AK074696	2.03154	2.03154	8.14e-10
A_32_P91186	AK074776	0.978903	-1.02155	0.413803		A_32_P91186	AK074776	0.978903	-1.02155	0.413803		A_32_P91186	AK074776	0.9789	-1.02155	0.414
A_24_P726399	AK075052	0.77603	-1.28861	0.00213333		A_24_P726399	AK075052	0.77603	-1.28861	0.00213333		A_24_P726399	AK075052	0.77603	-1.28861	0.00213
A_24_P738859	AK075186	0.86889	-1.15089	0.08563		A_24_P738859	AK075186	0.86889	-1.15089	0.08563		A_24_P738859	AK075186	0.86889	-1.15089	0.0856
A_24_P136484	AK090397	0.947217	-1.05572	0.59944		A_24_P136484	AK090397	0.947217	-1.05572	0.59944		A_24_P136484	AK090397	0.94722	-1.05572	0.599
A_24_P940615	AK090407	0.957503	-1.04438	0.31232		A_24_P940615	AK090407	0.957503	-1.04438	0.31232		A_24_P940615	AK090407	0.9575	-1.04438	0.312
A_24_P333357	AK090463	1.09403	1.09403	0.412033		A_24_P333357	AK090463	1.09403	1.09403	0.412033		A_24_P333357	AK090463	1.09403	1.09403	0.412
A_24_P341972	AK090466	0.912353	-1.09607	0.456373		A_24_P341972	AK090466	0.912353	-1.09607	0.456373		A_24_P341972	AK090466	0.91235	-1.09607	0.456
A_32_P136033	AK090477	1.05887	1.05887	0.65415		A_32_P136033	AK090477	1.05887	1.05887	0.65415		A_32_P136033	AK090477	1.05887	1.05887	0.654
A_32_P125639	AK090499	1.07936	1.07936	0.901973		A_32_P125639	AK090499	1.07936	1.07936	0.901973		A_32_P125639	AK090499	1.07936	1.07936	0.902
A_24_P376159	AK090720	0.80534	-1.24171	0.2953		A_24_P376159	AK090720	0.80534	-1.24171	0.2953		A_24_P376159	AK090720	0.80534	-1.24171	0.295
A_32_P201958	AK090739	0.643397	-1.55425	1.80507e-07		A_32_P201958	AK090739	0.643397	-1.55425	1.80507e-07		A_32_P201958	AK090739	0.6434	-1.55425	1.81e-07
A_32_P430743	AK090766	1.81937	1.81937	5.19573e-05		A_32_P430743	AK090766	1.81937	1.81937	5.19573e-05		A_32_P430743	AK090766	1.81937	1.81937	5.2e-05
A_24_P50918	AK090830	2.91669	2.91669	0.303657		A_24_P50918	AK090830	2.91669	2.91669	0.303657		A_24_P50918	AK090830	2.91669	2.91669	0.304
A_24_P170707	AK091192	0.861443	-1.16084	0.317607		A_24_P170707	AK091192	0.861443	-1.16084	0.317607		A_24_P170707	AK091192	0.86144	-1.16084	0.318
A_32_P118220	AK091308	0.973427	-1.0273	0.78895		A_32_P118220	AK091308	0.973427	-1.0273	0.78895		A_32_P118220	AK091308	0.97343	-1.0273	0.789
A_32_P105976	AK091337	1.0555	1.0555	0.543063		A_32_P105976	AK091337	1.0555	1.0555	0.543063		A_32_P105976	AK091337	1.0555	1.0555	0.543
A_24_P509948	AK091348	1.08069	1.08069	0.55505		A_24_P509948	AK091348	1.08069	1.08069	0.55505		A_24_P509948	AK091348	1.08069	1.08069	0.555
A_32_P1144	AK091357	0.61635	-1.62245	0.000811703		A_32_P1144	AK091357	0.61635	-1.62245	0.000811703		A_32_P1144	AK091357	0.61635	-1.62245	0.000812
A_24_P5026	AK091569	0.74632	-1.33991	0.00151667		A_24_P5026	AK091569	0.74632	-1.33991	0.00151667		A_24_P5026	AK091569	0.74632	-1.33991	0.00152
A_32_P55045	AK091722	0.854833	-1.16982	0.11486		A_32_P55045	AK091722	0.854833	-1.16982	0.11486		A_32_P55045	AK091722	0.85483	-1.16982	0.115
A_32_P62769	AK091784	1.016	1.016	0.79707		A_32_P62769	AK091784	1.016	1.016	0.79707		A_32_P62769	AK091784	1.016	1.016	0.797
A_32_P157465	AK091904	2.78035	2.78035	0.56197		A_32_P157465	AK091904	2.78035	2.78035	0.56197		A_32_P157465	AK091904	2.78035	2.78035	0.562
A_32_P13417	AK091942	0.918303	-1.08896	0.396663		A_32_P13417	AK091942	0.918303	-1.08896	0.396663		A_32_P13417	AK091942	0.9183	-1.08896	0.397
A_23_P384825	AK092094	0.967113	-1.034	0.8284		A_23_P384825	AK092094	0.967113	-1.034	0.8284		A_23_P384825	AK092094	0.96711	-1.034	0.828
A_24_P392407	AK092271	1.67057	1.67057	0.000836667		A_24_P392407	AK092271	1.67057	1.67057	0.000836667		A_24_P392407	AK092271	1.67057	1.67057	0.000837
A_32_P148075	AK092349	2.00109	2.00109	0.000193333		A_32_P148075	AK092349	2.00109	2.00109	0.000193333		A_32_P148075	AK092349	2.00109	2.00109	0.000193
A_32_P429876	AK092378	0.616323	-1.62252	3.66602e-05		A_32_P429876	AK092378	0.616323	-1.62252	3.66602e-05		A_32_P429876	AK092378	0.61632	-1.62252	3.67e-05
A_24_P119381	AK092379	1.10632	1.10632	0.340193		A_24_P119381	AK092379	1.10632	1.10632	0.340193		A_24_P119381	AK092379	1.10632	1.10632	0.34
A_24_P696507	AK092810	0.854573	-1.17017	0.0889567		A_24_P696507	AK092810	0.854573	-1.17017	0.0889567		A_24_P696507	AK092810	0.85457	-1.17017	0.089
A_24_P823514	AK092875	0.751363	-1.33091	0.0168633		A_24_P823514	AK092875	0.751363	-1.33091	0.0168633		A_24_P823514	AK092875	0.75136	-1.33091	0.0169
A_32_P213637	AK092942	1.41121	1.41121	0.000146667		A_32_P213637	AK092942	1.41121	1.41121	0.000146667		A_32_P213637	AK092942	1.41121	1.41121	0.000147
A_24_P456468	AK093429	1.08123	1.08123	0.9188		A_24_P456468	AK093429	1.08123	1.08123	0.9188		A_24_P456468	AK093429	1.08123	1.08123	0.919
A_24_P932680	AK093521	0.911317	-1.09731	0.588737		A_24_P932680	AK093521	0.911317	-1.09731	0.588737		A_24_P932680	AK093521	0.91132	-1.09731	0.589
A_32_P71310	AK093532	1.04978	1.04978	0.703		A_32_P71310	AK093532	1.04978	1.04978	0.703		A_32_P71310	AK093532	1.04978	1.04978	0.703
A_24_P503669	AK093628	0.731563	-1.36694	0.00045		A_24_P503669	AK093628	0.731563	-1.36694	0.00045		A_24_P503669	AK093628	0.73156	-1.36694	0.00045
A_24_P479645	AK093640	0.965033	-1.03623	0.70731		A_24_P479645	AK093640	0.965033	-1.03623	0.70731		A_24_P479645	AK093640	0.96503	-1.03623	0.707
A_24_P566968	AK093869	0.75997	-1.31584	0.16766		A_24_P566968	AK093869	0.75997	-1.31584	0.16766		A_24_P566968	AK093869	0.75997	-1.31584	0.168
A_32_P191941	AK093872	1.36512	1.36512	0.00649667		A_32_P191941	AK093872	1.36512	1.36512	0.00649667		A_32_P191941	AK093872	1.36512	1.36512	0.0065
A_32_P204330	AK093982	0.996133	-1.00388	0.85494		A_32_P204330	AK093982	0.996133	-1.00388	0.85494		A_32_P204330	AK093982	0.99613	-1.00388	0.855
A_32_P185140	AK094175	0.649273	-1.54018	0.000785171		A_32_P185140	AK094175	0.649273	-1.54018	0.000785171		A_32_P185140	AK094175	0.64927	-1.54018	0.000785
A_24_P923190	AK094415	0.70236	-1.42377	0.0908371		A_24_P923190	AK094415	0.70236	-1.42377	0.0908371		A_24_P923190	AK094415	0.70236	-1.42377	0.0908
A_24_P127954	AK094571	1.07955	1.07955	0.740417		A_24_P127954	AK094571	1.07955	1.07955	0.740417		A_24_P127954	AK094571	1.07955	1.07955	0.74
A_32_P152255	AK094623	0.873343	-1.14503	0.185317		A_32_P152255	AK094623	0.873343	-1.14503	0.185317		A_32_P152255	AK094623	0.87334	-1.14503	0.185
A_32_P103558	AK094799	1.20273	1.20273	0.294903		A_32_P103558	AK094799	1.20273	1.20273	0.294903		A_32_P103558	AK094799	1.20273	1.20273	0.295
A_32_P225806	AK094950	1.12521	1.12521	0.569807		A_32_P225806	AK094950	1.12521	1.12521	0.569807		A_32_P225806	AK094950	1.12521	1.12521	0.57
A_23_P54983	AK095097	0.503757	-1.98509	0.0782933		A_23_P54983	AK095097	0.503757	-1.98509	0.0782933		A_23_P54983	AK095097	0.50376	-1.98509	0.0783
A_24_P450172	AK095151	1.60375	1.60375	2.69539e-05		A_24_P450172	AK095151	1.60375	1.60375	2.69539e-05		A_24_P450172	AK095151	1.60375	1.60375	2.7e-05
A_32_P179590	AK095225	0.62393	-1.60274	1.71603e-06		A_32_P179590	AK095225	0.62393	-1.60274	1.71603e-06		A_32_P179590	AK095225	0.62393	-1.60274	1.72e-06
A_24_P289625	AK095583	1.92431	1.92431	3.34924e-06		A_24_P289625	AK095583	1.92431	1.92431	3.34924e-06		A_24_P289625	AK095583	1.92431	1.92431	3.35e-06
A_32_P24651	AK095707	0.85907	-1.16405	0.0872733		A_32_P24651	AK095707	0.85907	-1.16405	0.0872733		A_32_P24651	AK095707	0.85907	-1.16405	0.0873
A_32_P425876	AK095904	1.03311	1.03311	0.47125		A_32_P425876	AK095904	1.03311	1.03311	0.47125		A_32_P425876	AK095904	1.03311	1.03311	0.471
A_24_P221385	AK095945	1.41431	1.41431	0.0131467		A_24_P221385	AK095945	1.41431	1.41431	0.0131467		A_24_P221385	AK095945	1.41431	1.41431	0.0131
A_24_P415928	AK096020	0.940287	-1.06351	0.519713		A_24_P415928	AK096020	0.940287	-1.06351	0.519713		A_24_P415928	AK096020	0.94029	-1.06351	0.52
A_24_P247872	AK096129	0.40831	-2.44912	0.0464667		A_24_P247872	AK096129	0.40831	-2.44912	0.0464667		A_24_P247872	AK096129	0.40831	-2.44912	0.0465
A_24_P519638	AK096250	1.15429	1.15429	0.134493		A_24_P519638	AK096250	1.15429	1.15429	0.134493		A_24_P519638	AK096250	1.15429	1.15429	0.134
A_32_P32043	AK096405	0.975023	-1.02562	0.223173		A_32_P32043	AK096405	0.975023	-1.02562	0.223173		A_32_P32043	AK096405	0.97502	-1.02562	0.223
A_32_P155035	AK096500	0.79478	-1.25821	0.0190167		A_32_P155035	AK096500	0.79478	-1.25821	0.0190167		A_32_P155035	AK096500	0.79478	-1.25821	0.019
A_32_P199420	AK096537	1.04315	1.04315	0.726327		A_32_P199420	AK096537	1.04315	1.04315	0.726327		A_32_P199420	AK096537	1.04315	1.04315	0.726
A_23_P147578	AK096677	1.73405	1.73405	0.00852		A_23_P147578	AK096677	1.73405	1.73405	0.00852		A_23_P147578	AK096677	1.73405	1.73405	0.00852
A_24_P230767	AK096974	1.08605	1.08605	0.65574		A_24_P230767	AK096974	1.08605	1.08605	0.65574		A_24_P230767	AK096974	1.08605	1.08605	0.656
A_23_P395670	AK096991	0.4227	-2.36574	0.00493333		A_23_P395670	AK096991	0.4227	-2.36574	0.00493333		A_23_P395670	AK096991	0.4227	-2.36574	0.00493
A_24_P761130	AK097080	1.37028	1.37028	0.000246667		A_24_P761130	AK097080	1.37028	1.37028	0.000246667		A_24_P761130	AK097080	1.37028	1.37028	0.000247
A_24_P282083	AK097085	1.36939	1.36939	0.0014		A_24_P282083	AK097085	1.36939	1.36939	0.0014		A_24_P282083	AK097085	1.36939	1.36939	0.0014
A_24_P933400	AK097112	0.615113	-1.62572	6.81343e-06		A_24_P933400	AK097112	0.615113	-1.62572	6.81343e-06		A_24_P933400	AK097112	0.61511	-1.62572	6.81e-06
A_24_P342020	AK097166	0.908327	-1.10093	0.337907		A_24_P342020	AK097166	0.908327	-1.10093	0.337907		A_24_P342020	AK097166	0.90833	-1.10093	0.338
A_24_P359105	AK097222	0.724993	-1.37932	0.0426567		A_24_P359105	AK097222	0.724993	-1.37932	0.0426567		A_24_P359105	AK097222	0.72499	-1.37932	0.0427
A_32_P37089	AK097700	0.825547	-1.21132	0.02259		A_32_P37089	AK097700	0.825547	-1.21132	0.02259		A_32_P37089	AK097700	0.82555	-1.21132	0.0226
A_24_P273523	AK097965	1.24571	1.24571	0.03727		A_24_P273523	AK097965	1.24571	1.24571	0.03727		A_24_P273523	AK097965	1.24571	1.24571	0.0373
A_24_P841704	AK098126	0.849	-1.17786	0.751767		A_24_P841704	AK098126	0.849	-1.17786	0.751767		A_24_P841704	AK098126	0.849	-1.17786	0.752
A_32_P88603	AK098129	0.885097	-1.12982	0.262657		A_32_P88603	AK098129	0.885097	-1.12982	0.262657		A_32_P88603	AK098129	0.8851	-1.12982	0.263
A_32_P214817	AK098210	0.465517	-2.14815	9.78676e-09		A_32_P214817	AK098210	0.465517	-2.14815	9.78676e-09		A_32_P214817	AK098210	0.46552	-2.14815	9.79e-09
A_32_P51518	AK098220	0.922383	-1.08415	0.41164		A_32_P51518	AK098220	0.922383	-1.08415	0.41164		A_32_P51518	AK098220	0.92238	-1.08415	0.412
A_24_P247892	AK098257	0.739383	-1.35248	0.29988		A_24_P247892	AK098257	0.739383	-1.35248	0.29988		A_24_P247892	AK098257	0.73938	-1.35248	0.3
A_24_P652318	AK098360	0.718737	-1.39133	0.00235667		A_24_P652318	AK098360	0.718737	-1.39133	0.00235667		A_24_P652318	AK098360	0.71874	-1.39133	0.00236
A_24_P238649	AK098372	1.08864	1.08864	0.55847		A_24_P238649	AK098372	1.08864	1.08864	0.55847		A_24_P238649	AK098372	1.08864	1.08864	0.558
A_24_P740774	AK098417	0.841863	-1.18784	0.0726933		A_24_P740774	AK098417	0.841863	-1.18784	0.0726933		A_24_P740774	AK098417	0.84186	-1.18784	0.0727
A_23_P119500	AK098427	0.535567	-1.86718	0.00110333		A_23_P119500	AK098427	0.535567	-1.86718	0.00110333		A_23_P119500	AK098427	0.53557	-1.86718	0.0011
A_24_P419017	AK098478	1.38281	1.38281	0.00234333		A_24_P419017	AK098478	1.38281	1.38281	0.00234333		A_24_P419017	AK098478	1.38281	1.38281	0.00234
A_24_P307785	AK098491	0.840623	-1.18959	0.0741067		A_24_P307785	AK098491	0.840623	-1.18959	0.0741067		A_24_P307785	AK098491	0.84062	-1.18959	0.0741
A_32_P153833	AK098597	1.82148	1.82148	1.12022e-07		A_32_P153833	AK098597	1.82148	1.82148	1.12022e-07		A_32_P153833	AK098597	1.82148	1.82148	1.12e-07
A_24_P358063	AK098637	0.717077	-1.39455	0.559153		A_24_P358063	AK098637	0.717077	-1.39455	0.559153		A_24_P358063	AK098637	0.71708	-1.39455	0.559
A_32_P220762	AK123248	0.482677	-2.07178	8.61857e-13		A_32_P220762	AK123248	0.482677	-2.07178	8.61857e-13		A_32_P220762	AK123248	0.48268	-2.07178	8.62e-13
A_32_P53234	AK123333	1.02875	1.02875	0.376507		A_32_P53234	AK123333	1.02875	1.02875	0.376507		A_32_P53234	AK123333	1.02875	1.02875	0.377
A_32_P44620	AK123438	0.686407	-1.45686	0.000213333		A_32_P44620	AK123438	0.686407	-1.45686	0.000213333		A_32_P44620	AK123438	0.68641	-1.45686	0.000213
A_24_P456944	AK123446	1.69579	1.69579	1.31283e-06		A_24_P456944	AK123446	1.69579	1.69579	1.31283e-06		A_24_P456944	AK123446	1.69579	1.69579	1.31e-06
A_32_P193218	AK123506	0.921777	-1.08486	0.38576		A_32_P193218	AK123506	0.921777	-1.08486	0.38576		A_32_P193218	AK123506	0.92178	-1.08486	0.386
A_32_P159254	AK123584	1.38553	1.38553	0.16909		A_32_P159254	AK123584	1.38553	1.38553	0.16909		A_32_P159254	AK123584	1.38553	1.38553	0.169
A_32_P160537	AK123610	1.05794	1.05794	0.907403		A_32_P160537	AK123610	1.05794	1.05794	0.907403		A_32_P160537	AK123610	1.05794	1.05794	0.907
A_32_P78208	AK123627	0.709063	-1.41031	0.000123621		A_32_P78208	AK123627	0.709063	-1.41031	0.000123621		A_32_P78208	AK123627	0.70906	-1.41031	0.000124
A_32_P36582	AK123649	1.11548	1.11548	0.305887		A_32_P36582	AK123649	1.11548	1.11548	0.305887		A_32_P36582	AK123649	1.11548	1.11548	0.306
A_24_P494230	AK123750	0.863013	-1.15873	0.158357		A_24_P494230	AK123750	0.863013	-1.15873	0.158357		A_24_P494230	AK123750	0.86301	-1.15873	0.158
A_32_P158723	AK123861	0.790373	-1.26522	0.0146967		A_32_P158723	AK123861	0.790373	-1.26522	0.0146967		A_32_P158723	AK123861	0.79037	-1.26522	0.0147
A_32_P74206	AK124070	1.33606	1.33606	0.50226		A_32_P74206	AK124070	1.33606	1.33606	0.50226		A_32_P74206	AK124070	1.33606	1.33606	0.502
A_24_P8140	AK124166	1.03177	1.03177	0.720363		A_24_P8140	AK124166	1.03177	1.03177	0.720363		A_24_P8140	AK124166	1.03177	1.03177	0.72
A_32_P154731	AK124192	0.95169	-1.05076	0.57413		A_32_P154731	AK124192	0.95169	-1.05076	0.57413		A_32_P154731	AK124192	0.95169	-1.05076	0.574
A_24_P538708	AK124263	1.37156	1.37156	0.000243333		A_24_P538708	AK124263	1.37156	1.37156	0.000243333		A_24_P538708	AK124263	1.37156	1.37156	0.000243
A_32_P23525	AK124281	1.13368	1.13368	0.168703		A_32_P23525	AK124281	1.13368	1.13368	0.168703		A_32_P23525	AK124281	1.13368	1.13368	0.169
A_24_P911112	AK124344	1.32382	1.32382	0.02755		A_24_P911112	AK124344	1.32382	1.32382	0.02755		A_24_P911112	AK124344	1.32382	1.32382	0.0276
A_32_P220580	AK124352	1.17922	1.17922	0.197143		A_32_P220580	AK124352	1.17922	1.17922	0.197143		A_32_P220580	AK124352	1.17922	1.17922	0.197
A_24_P943843	AK124515	0.925877	-1.08006	0.348887		A_24_P943843	AK124515	0.925877	-1.08006	0.348887		A_24_P943843	AK124515	0.92588	-1.08006	0.349
A_23_P430528	AK124598	2.01798	2.01798	3.00025e-05		A_23_P430528	AK124598	2.01798	2.01798	3.00025e-05		A_23_P430528	AK124598	2.01798	2.01798	3e-05
A_32_P44808	AK124941	1.6605	1.6605	0.000127928		A_32_P44808	AK124941	1.6605	1.6605	0.000127928		A_32_P44808	AK124941	1.6605	1.6605	0.000128
A_32_P201041	AK124956	1.80092	1.80092	5.4506e-07		A_32_P201041	AK124956	1.80092	1.80092	5.4506e-07		A_32_P201041	AK124956	1.80092	1.80092	5.45e-07
A_32_P190461	AK125099	0.94434	-1.05894	0.257557		A_32_P190461	AK125099	0.94434	-1.05894	0.257557		A_32_P190461	AK125099	0.94434	-1.05894	0.258
A_24_P925211	AK125129	1.57429	1.57429	9.51792e-05		A_24_P925211	AK125129	1.57429	1.57429	9.51792e-05		A_24_P925211	AK125129	1.57429	1.57429	9.52e-05
A_32_P37461	AK125269	0.839923	-1.19058	0.11612		A_32_P37461	AK125269	0.839923	-1.19058	0.11612		A_32_P37461	AK125269	0.83992	-1.19058	0.116
A_24_P350708	AK125313	1.27926	1.27926	0.02246		A_24_P350708	AK125313	1.27926	1.27926	0.02246		A_24_P350708	AK125313	1.27926	1.27926	0.0225
A_32_P220372	AK125452	0.56714	-1.76323	0.166483		A_32_P220372	AK125452	0.56714	-1.76323	0.166483		A_32_P220372	AK125452	0.56714	-1.76323	0.166
A_32_P98059	AK126329	1.03736	1.03736	0.68094		A_32_P98059	AK126329	1.03736	1.03736	0.68094		A_32_P98059	AK126329	1.03736	1.03736	0.681
A_32_P222362	AK127132	0.922823	-1.08363	0.41483		A_32_P222362	AK127132	0.922823	-1.08363	0.41483		A_32_P222362	AK127132	0.92282	-1.08363	0.415
A_24_P497437	AK127309	0.896963	-1.11487	0.365277		A_24_P497437	AK127309	0.896963	-1.11487	0.365277		A_24_P497437	AK127309	0.89696	-1.11487	0.365
A_24_P887615	AK128103	1.1148	1.1148	0.897397		A_24_P887615	AK128103	1.1148	1.1148	0.897397		A_24_P887615	AK128103	1.1148	1.1148	0.897
A_32_P192984	AK128396	1.11587	1.11587	0.221927		A_32_P192984	AK128396	1.11587	1.11587	0.221927		A_32_P192984	AK128396	1.11587	1.11587	0.222
A_24_P934162	AK128413	0.674193	-1.48325	0.11553		A_24_P934162	AK128413	0.674193	-1.48325	0.11553		A_24_P934162	AK128413	0.67419	-1.48325	0.116
A_24_P735072	AK128436	1.03713	1.03713	0.373837		A_24_P735072	AK128436	1.03713	1.03713	0.373837		A_24_P735072	AK128436	1.03713	1.03713	0.374
A_32_P18357	AK128559	1.75736	1.75736	4.29866e-06		A_32_P18357	AK128559	1.75736	1.75736	4.29866e-06		A_32_P18357	AK128559	1.75736	1.75736	4.3e-06
A_24_P196568	AK128751	1.12737	1.12737	0.229417		A_24_P196568	AK128751	1.12737	1.12737	0.229417		A_24_P196568	AK128751	1.12737	1.12737	0.229
A_32_P146579	AK128756	0.783163	-1.27687	0.133343		A_32_P146579	AK128756	0.783163	-1.27687	0.133343		A_32_P146579	AK128756	0.78316	-1.27687	0.133
A_32_P194372	AK129547	1.38145	1.38145	0.001		A_32_P194372	AK129547	1.38145	1.38145	0.001		A_32_P194372	AK129547	1.38145	1.38145	0.001
A_24_P923300	AK129724	0.39906	-2.50589	0.12779		A_24_P923300	AK129724	0.39906	-2.50589	0.12779		A_24_P923300	AK129724	0.39906	-2.50589	0.128
A_24_P356830	AK129956	0.966677	-1.03447	0.723233		A_24_P356830	AK129956	0.966677	-1.03447	0.723233		A_24_P356830	AK129956	0.96668	-1.03447	0.723
A_24_P110306	AK130207	1.74644	1.74644	8.7747e-08		A_24_P110306	AK130207	1.74644	1.74644	8.7747e-08		A_24_P110306	AK130207	1.74644	1.74644	8.77e-08
A_32_P84580	AK130486	1.11956	1.11956	0.270837		A_32_P84580	AK130486	1.11956	1.11956	0.270837		A_32_P84580	AK130486	1.11956	1.11956	0.271
A_23_P106412	AK130644	0.979317	-1.02112	0.63587		A_23_P106412	AK130644	0.979317	-1.02112	0.63587		A_23_P106412	AK130644	0.97932	-1.02112	0.636
A_32_P66674	AK130716	0.823183	-1.2148	0.450583		A_32_P66674	AK130716	0.823183	-1.2148	0.450583		A_32_P66674	AK130716	0.82318	-1.2148	0.451
A_32_P30330	AK130878	0.850433	-1.17587	0.851977		A_32_P30330	AK130878	0.850433	-1.17587	0.851977		A_32_P30330	AK130878	0.85043	-1.17587	0.852
A_32_P216122	AK130891	0.824897	-1.21227	0.109237		A_32_P216122	AK130891	0.824897	-1.21227	0.109237		A_32_P216122	AK130891	0.8249	-1.21227	0.109
A_23_P72372	AK131430	0.79963	-1.25058	0.0183933		A_23_P72372	AK131430	0.79963	-1.25058	0.0183933		A_23_P72372	AK131430	0.79963	-1.25058	0.0184
A_32_P223551	AK308671	0.878843	-1.13786	0.12925		A_32_P223551	AK308671	0.878843	-1.13786	0.12925		A_32_P223551	AK308671	0.87884	-1.13786	0.129
A_23_P105963	AK7	0.81608	-1.22537	0.834737		A_23_P105963	AK7	0.81608	-1.22537	0.834737		A_23_P105963	AK7	0.81608	-1.22537	0.835
A_32_P132438	AKAP1	0.941173	-1.0625	0.463173		A_32_P132438	AKAP1	0.941173	-1.0625	0.463173		A_32_P132438	AKAP1	0.94117	-1.0625	0.463
A_23_P317105	AKAP10	1.0515	1.0515	0.57703		A_23_P317105	AKAP10	1.0515	1.0515	0.57703		A_23_P317105	AKAP10	1.0515	1.0515	0.577
A_23_P418477	AKAP11	0.816753	-1.22436	0.04426		A_23_P418477	AKAP11	0.816753	-1.22436	0.04426		A_23_P418477	AKAP11	0.81675	-1.22436	0.0443
A_23_P214897	AKAP12	0.6569	-1.5223	0.554347		A_23_P214897	AKAP12	0.6569	-1.5223	0.554347		A_23_P214897	AKAP12	0.6569	-1.5223	0.554
A_24_P142095	AKAP13	1.22783	1.22783	0.0208233		A_24_P142095	AKAP13	1.22783	1.22783	0.0208233		A_24_P142095	AKAP13	1.22783	1.22783	0.0208
A_23_P313652	AKAP14	1.0508	1.0508	0.460147		A_23_P313652	AKAP14	1.0508	1.0508	0.460147		A_23_P313652	AKAP14	1.0508	1.0508	0.46
A_23_P359043	AKAP2	0.868957	-1.15081	0.43208		A_23_P359043	AKAP2	0.868957	-1.15081	0.43208		A_23_P359043	AKAP2	0.86896	-1.15081	0.432
A_23_P259594	AKAP7	0.479007	-2.08765	0.00225		A_23_P259594	AKAP7	0.479007	-2.08765	0.00225		A_23_P259594	AKAP7	0.47901	-2.08765	0.00225
A_23_P309261	AKAP9	1.07689	1.07689	0.40328		A_23_P309261	AKAP9	1.07689	1.07689	0.40328		A_23_P309261	AKAP9	1.07689	1.07689	0.403
A_23_P256148	AKIRIN1	0.968193	-1.03285	0.71279		A_23_P256148	AKIRIN1	0.968193	-1.03285	0.71279		A_23_P256148	AKIRIN1	0.96819	-1.03285	0.713
A_23_P428819	AKIRIN2	1.17156	1.17156	0.0710767		A_23_P428819	AKIRIN2	1.17156	1.17156	0.0710767		A_23_P428819	AKIRIN2	1.17156	1.17156	0.0711
A_24_P912439	AKNA	0.97842	-1.02206	0.156157		A_24_P912439	AKNA	0.97842	-1.02206	0.156157		A_24_P912439	AKNA	0.97842	-1.02206	0.156
A_24_P220947	AKR1C1	0.9335	-1.07124	0.601157		A_24_P220947	AKR1C1	0.9335	-1.07124	0.601157		A_24_P220947	AKR1C1	0.9335	-1.07124	0.601
A_24_P944472	AKT1S1	1.7775	1.7775	0.428413		A_24_P944472	AKT1S1	1.7775	1.7775	0.428413		A_24_P944472	AKT1S1	1.7775	1.7775	0.428
A_32_P145335	AL049387	0.778823	-1.28399	0.00512667		A_32_P145335	AL049387	0.778823	-1.28399	0.00512667		A_32_P145335	AL049387	0.77882	-1.28399	0.00513
A_32_P208039	AL049390	1.15428	1.15428	0.172103		A_32_P208039	AL049390	1.15428	1.15428	0.172103		A_32_P208039	AL049390	1.15428	1.15428	0.172
A_24_P722068	AL050013	1.18114	1.18114	0.11454		A_24_P722068	AL050013	1.18114	1.18114	0.11454		A_24_P722068	AL050013	1.18114	1.18114	0.115
A_24_P873598	AL050122	0.79763	-1.25371	0.299377		A_24_P873598	AL050122	0.79763	-1.25371	0.299377		A_24_P873598	AL050122	0.79763	-1.25371	0.299
A_24_P937691	AL050204	0.939103	-1.06485	0.496873		A_24_P937691	AL050204	0.939103	-1.06485	0.496873		A_24_P937691	AL050204	0.9391	-1.06485	0.497
A_24_P195821	AL050285	0.741663	-1.34832	0.717387		A_24_P195821	AL050285	0.741663	-1.34832	0.717387		A_24_P195821	AL050285	0.74166	-1.34832	0.717
A_32_P93045	AL080082	0.513033	-1.94919	5.92762e-08		A_32_P93045	AL080082	0.513033	-1.94919	5.92762e-08		A_32_P93045	AL080082	0.51303	-1.94919	5.93e-08
A_32_P147969	AL080232	1.4235	1.4235	0.000343333		A_32_P147969	AL080232	1.4235	1.4235	0.000343333		A_32_P147969	AL080232	1.4235	1.4235	0.000343
A_24_P823096	AL109708	3.2519	3.2519	0.404101		A_24_P823096	AL109708	3.2519	3.2519	0.404101		A_24_P823096	AL109708	3.2519	3.2519	0.404
A_32_P135007	AL110237	0.76869	-1.30091	0.00598667		A_32_P135007	AL110237	0.76869	-1.30091	0.00598667		A_32_P135007	AL110237	0.76869	-1.30091	0.00599
A_24_P848352	AL117571	0.53955	-1.8534	0.0706552		A_24_P848352	AL117571	0.53955	-1.8534	0.0706552		A_24_P848352	AL117571	0.53955	-1.8534	0.0707
A_24_P114671	AL117599	1.32224	1.32224	0.00464333		A_24_P114671	AL117599	1.32224	1.32224	0.00464333		A_24_P114671	AL117599	1.32224	1.32224	0.00464
A_24_P355006	AL133090	1.10414	1.10414	0.896033		A_24_P355006	AL133090	1.10414	1.10414	0.896033		A_24_P355006	AL133090	1.10414	1.10414	0.896
A_32_P89087	AL134462	0.868507	-1.1514	0.25408		A_32_P89087	AL134462	0.868507	-1.1514	0.25408		A_32_P89087	AL134462	0.86851	-1.1514	0.254
A_23_P355965	AL136830	0.81311	-1.22985	0.0466933		A_23_P355965	AL136830	0.81311	-1.22985	0.0466933		A_23_P355965	AL136830	0.81311	-1.22985	0.0467
A_24_P545091	AL137292	1.07161	1.07161	0.904963		A_24_P545091	AL137292	1.07161	1.07161	0.904963		A_24_P545091	AL137292	1.07161	1.07161	0.905
A_24_P942589	AL137342	0.410963	-2.43331	5.21324e-11		A_24_P942589	AL137342	0.410963	-2.43331	5.21324e-11		A_24_P942589	AL137342	0.41096	-2.43331	5.21e-11
A_23_P140780	AL137668	1.38109	1.38109	0.223503		A_23_P140780	AL137668	1.38109	1.38109	0.223503		A_23_P140780	AL137668	1.38109	1.38109	0.224
A_24_P916031	AL138396	0.678343	-1.47418	0.13929		A_24_P916031	AL138396	0.678343	-1.47418	0.13929		A_24_P916031	AL138396	0.67834	-1.47418	0.139
A_24_P687372	AL360201	1.31217	1.31217	0.179753		A_24_P687372	AL360201	1.31217	1.31217	0.179753		A_24_P687372	AL360201	1.31217	1.31217	0.18
A_24_P255543	AL390214	1.5104	1.5104	2.53717e-05		A_24_P255543	AL390214	1.5104	1.5104	2.53717e-05		A_24_P255543	AL390214	1.5104	1.5104	2.54e-05
A_32_P56497	AL536879	0.747417	-1.33794	0.0756433		A_32_P56497	AL536879	0.747417	-1.33794	0.0756433		A_32_P56497	AL536879	0.74742	-1.33794	0.0756
A_24_P516728	AL547890	1.71697	1.71697	7.1349e-09		A_24_P516728	AL547890	1.71697	1.71697	7.1349e-09		A_24_P516728	AL547890	1.71697	1.71697	7.13e-09
A_24_P928319	AL573187	0.517663	-1.93176	0.253698		A_24_P928319	AL573187	0.517663	-1.93176	0.253698		A_24_P928319	AL573187	0.51766	-1.93176	0.254
A_24_P937158	AL713623	1.25442	1.25442	0.334917		A_24_P937158	AL713623	1.25442	1.25442	0.334917		A_24_P937158	AL713623	1.25442	1.25442	0.335
A_32_P161455	AL831999	0.542337	-1.84387	1.83708e-08		A_32_P161455	AL831999	0.542337	-1.84387	1.83708e-08		A_32_P161455	AL831999	0.54234	-1.84387	1.84e-08
A_24_P665185	AL832142	1.17165	1.17165	0.138013		A_24_P665185	AL832142	1.17165	1.17165	0.138013		A_24_P665185	AL832142	1.17165	1.17165	0.138
A_24_P668351	AL832146	0.95288	-1.04945	0.636933		A_24_P668351	AL832146	0.95288	-1.04945	0.636933		A_24_P668351	AL832146	0.95288	-1.04945	0.637
A_32_P1657	AL832253	1.71145	1.71145	0.000283333		A_32_P1657	AL832253	1.71145	1.71145	0.000283333		A_32_P1657	AL832253	1.71145	1.71145	0.000283
A_32_P137487	AL832255	0.953767	-1.04847	0.436767		A_32_P137487	AL832255	0.953767	-1.04847	0.436767		A_32_P137487	AL832255	0.95377	-1.04847	0.437
A_24_P419323	AL832319	0.75637	-1.3221	0.385527		A_24_P419323	AL832319	0.75637	-1.3221	0.385527		A_24_P419323	AL832319	0.75637	-1.3221	0.386
A_24_P924631	AL832806	0.864207	-1.15713	0.154567		A_24_P924631	AL832806	0.864207	-1.15713	0.154567		A_24_P924631	AL832806	0.86421	-1.15713	0.155
A_32_P164916	AL833005	1.01676	1.01676	0.65961		A_32_P164916	AL833005	1.01676	1.01676	0.65961		A_32_P164916	AL833005	1.01676	1.01676	0.66
A_24_P854643	AL833114	1.01351	1.01351	0.67236		A_24_P854643	AL833114	1.01351	1.01351	0.67236		A_24_P854643	AL833114	1.01351	1.01351	0.672
A_32_P34926	AL833696	0.9467	-1.0563	0.594217		A_32_P34926	AL833696	0.9467	-1.0563	0.594217		A_32_P34926	AL833696	0.9467	-1.0563	0.594
A_24_P51279	AL833832	0.971757	-1.02906	0.66594		A_24_P51279	AL833832	0.971757	-1.02906	0.66594		A_24_P51279	AL833832	0.97176	-1.02906	0.666
A_24_P85524	AL833884	1.07526	1.07526	0.912127		A_24_P85524	AL833884	1.07526	1.07526	0.912127		A_24_P85524	AL833884	1.07526	1.07526	0.912
A_23_P357504	AL834280	0.49057	-2.03845	0.000450012		A_23_P357504	AL834280	0.49057	-2.03845	0.000450012		A_23_P357504	AL834280	0.49057	-2.03845	0.00045
A_23_P257834	ALB	1.19113	1.19113	0.363993		A_23_P257834	ALB	1.19113	1.19113	0.363993		A_23_P257834	ALB	1.19113	1.19113	0.364
A_32_P74643	ALCAM	0.576003	-1.7361	0.00271246		A_32_P74643	ALCAM	0.576003	-1.7361	0.00271246		A_32_P74643	ALCAM	0.576	-1.7361	0.00271
A_23_P83098	ALDH1A1	1.00601	1.00601	0.830497		A_23_P83098	ALDH1A1	1.00601	1.00601	0.830497		A_23_P83098	ALDH1A1	1.00601	1.00601	0.83
A_23_P135294	ALDH1B1	0.829843	-1.20505	0.0904767		A_23_P135294	ALDH1B1	0.829843	-1.20505	0.0904767		A_23_P135294	ALDH1B1	0.82984	-1.20505	0.0905
A_23_P258887	ALDH1L1	1.26624	1.26624	0.0117367		A_23_P258887	ALDH1L1	1.26624	1.26624	0.0117367		A_23_P258887	ALDH1L1	1.26624	1.26624	0.0117
A_23_P214944	ALDH8A1	1.91508	1.91508	0.572363		A_23_P214944	ALDH8A1	1.91508	1.91508	0.572363		A_23_P214944	ALDH8A1	1.91508	1.91508	0.572
A_24_P921584	ALDOA	1.57481	1.57481	0.00474378		A_24_P921584	ALDOA	1.57481	1.57481	0.00474378		A_24_P921584	ALDOA	1.57481	1.57481	0.00474
A_23_P204333	ALG10	0.97046	-1.03044	0.75613		A_23_P204333	ALG10	0.97046	-1.03044	0.75613		A_23_P204333	ALG10	0.97046	-1.03044	0.756
A_32_P89679	ALG10B	0.800253	-1.2496	0.0147067		A_32_P89679	ALG10B	0.800253	-1.2496	0.0147067		A_32_P89679	ALG10B	0.80025	-1.2496	0.0147
A_23_P257423	ALG14	1.21674	1.21674	0.0229367		A_23_P257423	ALG14	1.21674	1.21674	0.0229367		A_23_P257423	ALG14	1.21674	1.21674	0.0229
A_23_P35168	ALG6	0.810473	-1.23385	0.00768333		A_23_P35168	ALG6	0.810473	-1.23385	0.00768333		A_23_P35168	ALG6	0.81047	-1.23385	0.00768
A_24_P795594	ALG9	0.949707	-1.05296	0.563037		A_24_P795594	ALG9	0.949707	-1.05296	0.563037		A_24_P795594	ALG9	0.94971	-1.05296	0.563
A_24_P628384	ALKBH2	0.79523	-1.2575	0.00632667		A_24_P628384	ALKBH2	0.79523	-1.2575	0.00632667		A_24_P628384	ALKBH2	0.79523	-1.2575	0.00633
A_23_P255523	ALKBH4	0.913777	-1.09436	0.271767		A_23_P255523	ALKBH4	0.913777	-1.09436	0.271767		A_23_P255523	ALKBH4	0.91378	-1.09436	0.272
A_24_P91472	ALKBH7	0.884073	-1.13113	0.169247		A_24_P91472	ALKBH7	0.884073	-1.13113	0.169247		A_24_P91472	ALKBH7	0.88407	-1.13113	0.169
A_23_P312174	ALMS1	1.01714	1.01714	0.683387		A_23_P312174	ALMS1	1.01714	1.01714	0.683387		A_23_P312174	ALMS1	1.01714	1.01714	0.683
A_23_P435657	ALMS1P	0.775337	-1.28976	0.05259		A_23_P435657	ALMS1P	0.775337	-1.28976	0.05259		A_23_P435657	ALMS1P	0.77534	-1.28976	0.0526
A_23_P2793	ALOX5AP	0.627263	-1.59423	0.00105		A_23_P2793	ALOX5AP	0.627263	-1.59423	0.00105		A_23_P2793	ALOX5AP	0.62726	-1.59423	0.00105
A_24_P347880	ALOXE3	1.01944	1.01944	0.496733		A_24_P347880	ALOXE3	1.01944	1.01944	0.496733		A_24_P347880	ALOXE3	1.01944	1.01944	0.497
A_23_P133142	ALPK1	1.46543	1.46543	3.33333e-05		A_23_P133142	ALPK1	1.46543	1.46543	3.33333e-05		A_23_P133142	ALPK1	1.46543	1.46543	3.33e-05
A_23_P377664	ALS2	1.16195	1.16195	0.112357		A_23_P377664	ALS2	1.16195	1.16195	0.112357		A_23_P377664	ALS2	1.16195	1.16195	0.112
A_32_P420009	ALS2CL	1.33484	1.33484	0.00348		A_32_P420009	ALS2CL	1.33484	1.33484	0.00348		A_32_P420009	ALS2CL	1.33484	1.33484	0.00348
A_23_P328642	ALS2CR11	1.3604	1.3604	0.671887		A_23_P328642	ALS2CR11	1.3604	1.3604	0.671887		A_23_P328642	ALS2CR11	1.3604	1.3604	0.672
A_23_P349343	ALS2CR12	1.14689	1.14689	0.873947		A_23_P349343	ALS2CR12	1.14689	1.14689	0.873947		A_23_P349343	ALS2CR12	1.14689	1.14689	0.874
A_24_P911896	ALS2CR8	0.403877	-2.476	0.102977		A_24_P911896	ALS2CR8	0.403877	-2.476	0.102977		A_24_P911896	ALS2CR8	0.40388	-2.476	0.103
A_23_P59988	AMAC1L2	0.914987	-1.09291	0.258887		A_23_P59988	AMAC1L2	0.914987	-1.09291	0.258887		A_23_P59988	AMAC1L2	0.91499	-1.09291	0.259
A_23_P256504	AMBP	1.87045	1.87045	3.73462e-07		A_23_P256504	AMBP	1.87045	1.87045	3.73462e-07		A_23_P256504	AMBP	1.87045	1.87045	3.73e-07
A_24_P371962	AMD1	0.73261	-1.36498	0.00021		A_24_P371962	AMD1	0.73261	-1.36498	0.00021		A_24_P371962	AMD1	0.73261	-1.36498	0.00021
A_32_P122226	AMDHD1	0.95822	-1.0436	0.659737		A_32_P122226	AMDHD1	0.95822	-1.0436	0.659737		A_32_P122226	AMDHD1	0.95822	-1.0436	0.66
A_24_P115990	AMHR2	0.412747	-2.42279	1.442e-05		A_24_P115990	AMHR2	0.412747	-2.42279	1.442e-05		A_24_P115990	AMHR2	0.41275	-2.42279	1.44e-05
A_23_P1759	AMICA1	1.10148	1.10148	0.909813		A_23_P1759	AMICA1	1.10148	1.10148	0.909813		A_23_P1759	AMICA1	1.10148	1.10148	0.91
A_24_P302506	AMIGO1	0.942187	-1.06136	0.534857		A_24_P302506	AMIGO1	0.942187	-1.06136	0.534857		A_24_P302506	AMIGO1	0.94219	-1.06136	0.535
A_23_P14083	AMIGO2	1.33071	1.33071	0.00603667		A_23_P14083	AMIGO2	1.33071	1.33071	0.00603667		A_23_P14083	AMIGO2	1.33071	1.33071	0.00604
A_23_P306655	AMIGO3	0.66498	-1.5038	3.66667e-05		A_23_P306655	AMIGO3	0.66498	-1.5038	3.66667e-05		A_23_P306655	AMIGO3	0.66498	-1.5038	3.67e-05
A_23_P137116	AMMECR1	0.678823	-1.47314	0.103298		A_23_P137116	AMMECR1	0.678823	-1.47314	0.103298		A_23_P137116	AMMECR1	0.67882	-1.47314	0.103
A_23_P209760	AMMECR1L	0.83317	-1.20024	0.319837		A_23_P209760	AMMECR1L	0.83317	-1.20024	0.319837		A_23_P209760	AMMECR1L	0.83317	-1.20024	0.32
A_23_P48455	AMN	1.84125	1.84125	0.000150557		A_23_P48455	AMN	1.84125	1.84125	0.000150557		A_23_P48455	AMN	1.84125	1.84125	0.000151
A_23_P166686	AMOTL2	1.49447	1.49447	5.80321e-06		A_23_P166686	AMOTL2	1.49447	1.49447	5.80321e-06		A_23_P166686	AMOTL2	1.49447	1.49447	5.8e-06
A_23_P51787	AMPD1	2.73683	2.73683	0.638803		A_23_P51787	AMPD1	2.73683	2.73683	0.638803		A_23_P51787	AMPD1	2.73683	2.73683	0.639
A_24_P174503	AMT	1.1708	1.1708	0.34525		A_24_P174503	AMT	1.1708	1.1708	0.34525		A_24_P174503	AMT	1.1708	1.1708	0.345
A_23_P23611	AMY1C	0.995267	-1.00476	0.515187		A_23_P23611	AMY1C	0.995267	-1.00476	0.515187		A_23_P23611	AMY1C	0.99527	-1.00476	0.515
A_24_P344890	AMY2B	0.768373	-1.30145	0.01198		A_24_P344890	AMY2B	0.768373	-1.30145	0.01198		A_24_P344890	AMY2B	0.76837	-1.30145	0.012
A_24_P383649	AMZ1	0.968317	-1.03272	0.730903		A_24_P383649	AMZ1	0.968317	-1.03272	0.730903		A_24_P383649	AMZ1	0.96832	-1.03272	0.731
A_24_P186346	ANAPC1	1.49291	1.49291	1.15051e-05		A_24_P186346	ANAPC1	1.49291	1.49291	1.15051e-05		A_24_P186346	ANAPC1	1.49291	1.49291	1.15e-05
[truncated: 7,217 more rows]

## Sheet: Chk min P for Zadd 3 of 3 genes
These are UNTvsZadd mean ratio, mean fold change and mean P-value values for genes in the set 'ALL not Zadd', represented by the chip element with the lowest P-value for each gene (taken from sheet "Extracting min P responders"). They have been sorted against the sequence names from the sheet "Appear in 3 of 3" in Excel workbook "Preselected UNTvsZadd all.xlsx". This removes genes from the set 'A…						Conditional formulae return 'ALL not Zadd' chip elements minus those corresponding to genes already determined to be 3 of 3 Zadd responders.						FALSE values removed. This is the final set of Zadd treatment values for 'ALL not Zadd'. These may be combined with transcripts and values found in the "Appear in only 3 of 3" sheet of Excel workbook "Preselected UNTvsZadd all.xlsx" in order to have a complete set of ALL responders representing the Zadd treatment.
[truncated: 9,723 more rows]
