# Supplementary material for: A synergistic antiproliferation effect of curcumin and docosahexaenoic acid in SK-BR-3 breast cancer cells: unique signaling not explained by the effects of either compound alone
Source: BMC Cancer. 2011 Apr 21;11:149. doi: 10.1186/1471-2407-11-149 (PMC3111403; doi:10.1186/1471-2407-11-149)
Supplement: Additional file 5 — Final set of Zadd gene responses for all genes that responded to any of the three treatments. This final data set contains treatment/control ratios, fold-change values and P values, from Zadd treatment replicates, for all transcripts that responded ≥ 2-fold, P ≤ 0.01, in any of the three treatments. For any transcript that was not a three-replicate responder in the Zadd treatment, values were derived as described in Supplementary Data 1.1-1.4. The set of values in Excel file "Supplementary Data 1.5.xlsx" served as the source of transcript response values for Zadd in Figure 3. Transcript responses used in Figure 3 for each of the other two treatments, CCM and DHA, were derived using the same workflow. [file 1471-2407-11-149-S5.XLSX]

## Sheet: final Zadd+nonZadd ALL
Ratio, fold change and P-value values, from Zadd treatment replicates, for ALL transcripts that responded ≥2-fold, P < 0.01, in any of the three treatments. For any transcript that was not a 3 replicate responder in the Zadd treatment, values were derived as described in these Excel workbooks:
Step 1 Extracting ALL responders that are not Zadd responders.xlsx
Step 2 Extracting ALL not DHA values from Zadd grl replicates1-3.xlsx
Step 3 Extracting DHA response values for ALL that are not Zadd.xlsx
Sequence code	Sequence name	ratio	fold change	P-value
A_23_P10605	A_23_P10605	0.80146	-1.24772	0.0486
A_23_P106814	A_23_P106814	1.03624	1.03624	0.609
A_23_P11119	A_23_P11119	0.40133	-2.49174	0.00133
A_23_P113263	A_23_P113263	0.74402	-1.34404	0.00786
A_23_P115902	A_23_P115902	0.97454	-1.02613	0.542
A_23_P117943	A_23_P117943	1.01757	1.01757	0.769
A_23_P125016	A_23_P125016	3.59218	3.59218	1.17e-26
A_23_P125109	A_23_P125109	1.71156	1.71156	6.39e-07
A_23_P136013	A_23_P136013	0.88292	-1.13261	0.314
A_23_P136392	A_23_P136392	3.19904	3.19904	7.15e-16
A_23_P144317	A_23_P144317	0.80518	-1.24196	0.194
A_23_P14432	A_23_P14432	0.70273	-1.42302	0.00118
A_23_P147404	A_23_P147404	0.33471	-2.98762	5.21e-24
A_23_P151376	A_23_P151376	0.87809	-1.13883	0.245
A_23_P16496	A_23_P16496	0.4549	-2.19829	1.71e-07
A_23_P165819	A_23_P165819	0.77721	-1.28665	0.00462
A_23_P170713	A_23_P170713	1.64446	1.64446	6.19e-06
A_23_P170719	A_23_P170719	3.87239	3.87239	6.87e-27
A_23_P17152	A_23_P17152	1.39447	1.39447	0.000123
A_23_P210285	A_23_P210285	0.48904	-2.04482	1.01e-15
A_23_P213350	A_23_P213350	1.0431	1.0431	0.546
A_23_P213468	A_23_P213468	1.68307	1.68307	0.000113
A_23_P216581	A_23_P216581	1.38768	1.38768	0.395
A_23_P21804	A_23_P21804	1.13295	1.13295	0.137
A_23_P251002	A_23_P251002	3.48494	3.48494	8.29e-25
A_23_P251196	A_23_P251196	0.48381	-2.06691	3.05e-11
A_23_P254384	A_23_P254384	1.53743	1.53743	1.7e-06
A_23_P28397	A_23_P28397	1.03573	1.03573	0.746
A_23_P28743	A_23_P28743	0.86701	-1.15338	0.133
A_23_P28927	A_23_P28927	0.90496	-1.10502	0.898
A_23_P347100	A_23_P347100	0.81671	-1.22442	0.031
A_23_P369758	A_23_P369758	0.89717	-1.11462	0.264
A_23_P370707	A_23_P370707	2.98191	2.98191	2.8e-13
A_23_P392897	A_23_P392897	0.4407	-2.2691	2.9e-12
A_23_P399579	A_23_P399579	1.53565	1.53565	4.08e-07
A_23_P41824	A_23_P41824	0.90641	-1.10326	0.264
A_23_P4462	A_23_P4462	1.34819	1.34819	0.00262
A_23_P47546	A_23_P47546	0.50904	-1.9645	3.67e-08
A_23_P83991	A_23_P83991	0.9893	-1.01082	0.615
A_23_P91130	A_23_P91130	0.70935	-1.40975	0.0205
A_23_P9997	A_23_P9997	0.54007	-1.8516	0.277
A_24_P101480	A_24_P101480	1.84414	1.84414	6.09e-05
A_24_P101661	A_24_P101661	2.8593	2.8593	3.08e-14
A_24_P101742	A_24_P101742	0.90371	-1.10655	0.314
A_24_P109711	A_24_P109711	1.15221	1.15221	0.864
A_24_P110239	A_24_P110239	1.03055	1.03055	0.926
A_24_P110591	A_24_P110591	0.83652	-1.19543	0.0573
A_24_P118271	A_24_P118271	1.25724	1.25724	0.0288
A_24_P118281	A_24_P118281	2.03551	2.03551	3.5e-09
A_24_P118336	A_24_P118336	4.2829	4.2829	1.3e-18
A_24_P118382	A_24_P118382	2.20428	2.20428	1.04e-09
A_24_P118391	A_24_P118391	1.41812	1.41812	0.000293
A_24_P126851	A_24_P126851	0.80425	-1.2434	0.0104
A_24_P126931	A_24_P126931	1.16996	1.16996	0.116
A_24_P127042	A_24_P127042	2.998	2.998	8.39e-17
A_24_P127051	A_24_P127051	3.60421	3.60421	5.36e-36
A_24_P127063	A_24_P127063	0.44054	-2.26994	2.47e-14
A_24_P127425	A_24_P127425	2.29809	2.29809	1.65e-06
A_24_P127462	A_24_P127462	0.70125	-1.42602	0.000877
A_24_P127543	A_24_P127543	5.32388	5.32388	9.98e-25
A_24_P135551	A_24_P135551	1.88524	1.88524	3.25e-08
A_24_P135933	A_24_P135933	2.1009	2.1009	2.54e-08
A_24_P136155	A_24_P136155	1.06019	1.06019	0.588
A_24_P143785	A_24_P143785	1.06164	1.06164	0.505
A_24_P144054	A_24_P144054	1.80144	1.80144	7.13e-10
A_24_P144149	A_24_P144149	2.70038	2.70038	3.01e-14
A_24_P144254	A_24_P144254	3.34173	3.34173	1.06e-17
A_24_P144487	A_24_P144487	1.4837	1.4837	4.33e-05
A_24_P152315	A_24_P152315	0.97842	-1.02206	0.774
A_24_P152345	A_24_P152345	1.52105	1.52105	8.59e-06
A_24_P152775	A_24_P152775	1.47367	1.47367	0.000463
A_24_P153002	A_24_P153002	1.8513	1.8513	5.7e-05
A_24_P153003	A_24_P153003	3.36751	3.36751	1.95e-23
A_24_P158193	A_24_P158193	1.10281	1.10281	0.901
A_24_P15906	A_24_P15906	2.86741	2.86741	1.43e-13
A_24_P16090	A_24_P16090	0.82547	-1.21143	0.124
A_24_P161074	A_24_P161074	5.40198	5.40198	1.83e-24
A_24_P161173	A_24_P161173	3.03955	3.03955	1.76e-10
A_24_P161317	A_24_P161317	4.12455	4.12455	1.49e-23
A_24_P16291	A_24_P16291	0.43189	-2.31542	1.49e-12
A_24_P16361	A_24_P16361	1.52068	1.52068	3.06e-05
A_24_P169645	A_24_P169645	1.15063	1.15063	0.157
A_24_P170186	A_24_P170186	2.46583	2.46583	3.13e-11
A_24_P170309	A_24_P170309	0.90786	-1.10149	0.374
A_24_P174063	A_24_P174063	1.30232	1.30232	0.00261
A_24_P178154	A_24_P178154	3.59078	3.59078	5.1e-19
A_24_P178167	A_24_P178167	1.18226	1.18226	0.123
A_24_P178475	A_24_P178475	0.98107	-1.01929	0.633
A_24_P178723	A_24_P178723	3.69942	3.69942	8.93e-21
A_24_P187154	A_24_P187154	0.71419	-1.40019	0.000163
A_24_P187304	A_24_P187304	1.33375	1.33375	0.00935
A_24_P187355	A_24_P187355	3.10614	3.10614	2.4e-18
A_24_P187365	A_24_P187365	2.15763	2.15763	4.4e-08
A_24_P195400	A_24_P195400	0.46148	-2.16693	1.97e-10
A_24_P195454	A_24_P195454	0.74331	-1.34534	0.000597
A_24_P200962	A_24_P200962	0.85748	-1.16621	0.136
A_24_P204135	A_24_P204135	0.69904	-1.43053	0.00893
A_24_P204257	A_24_P204257	1.03518	1.03518	0.276
A_24_P204334	A_24_P204334	0.7934	-1.2604	0.0467
A_24_P204414	A_24_P204414	1.28298	1.28298	0.0331
A_24_P204574	A_24_P204574	2.15875	2.15875	0.605
A_24_P204664	A_24_P204664	1.76613	1.76613	1.43e-06
A_24_P205307	A_24_P205307	0.82603	-1.21061	0.0787
A_24_P221105	A_24_P221105	3.50929	3.50929	1.08e-22
A_24_P221475	A_24_P221475	3.08885	3.08885	6.41e-18
A_24_P221724	A_24_P221724	2.97611	2.97611	6.12e-17
A_24_P221778	A_24_P221778	2.90424	2.90424	6.69e-06
A_24_P229304	A_24_P229304	1.44636	1.44636	0.0036
A_24_P229438	A_24_P229438	0.95696	-1.04498	0.594
A_24_P229807	A_24_P229807	4.81489	4.81489	1.41e-27
A_24_P229911	A_24_P229911	1.95498	1.95498	2.49e-10
A_24_P230195	A_24_P230195	3.07158	3.07158	7.04e-09
A_24_P230388	A_24_P230388	2.0291	2.0291	5.84e-08
A_24_P233560	A_24_P233560	0.6379	-1.56764	4.72e-05
A_24_P237820	A_24_P237820	2.75472	2.75472	2.3e-18
A_24_P238186	A_24_P238186	3.47493	3.47493	1.18e-22
A_24_P238427	A_24_P238427	1.43117	1.43117	0.00023
A_24_P238868	A_24_P238868	1.72399	1.72399	2.54e-09
A_24_P24415	A_24_P24415	2.02769	2.02769	4.53e-07
A_24_P24453	A_24_P24453	1.05415	1.05415	0.621
A_24_P246863	A_24_P246863	1.31665	1.31665	0.0252
A_24_P247169	A_24_P247169	1.86029	1.86029	0.000638
A_24_P24786	A_24_P24786	2.38505	2.38505	5.75e-13
A_24_P24806	A_24_P24806	0.99429	-1.00574	0.948
A_24_P25063	A_24_P25063	3.20009	3.20009	2.46e-21
A_24_P255123	A_24_P255123	1.14869	1.14869	0.439
A_24_P255324	A_24_P255324	1.8845	1.8845	0.0969
A_24_P255763	A_24_P255763	1.27787	1.27787	3.39e-06
A_24_P256093	A_24_P256093	1.65574	1.65574	7.33e-07
A_24_P264549	A_24_P264549	2.10863	2.10863	2.53e-10
A_24_P268474	A_24_P268474	1.40152	1.40152	0.0155
A_24_P272381	A_24_P272381	1.16059	1.16059	0.139
A_24_P273074	A_24_P273074	2.60595	2.60595	2.7e-19
A_24_P273214	A_24_P273214	1.93676	1.93676	0.000204
A_24_P273284	A_24_P273284	3.50631	3.50631	1.44e-18
A_24_P280953	A_24_P280953	1.55154	1.55154	0.000177
A_24_P281025	A_24_P281025	1.95215	1.95215	0.000207
A_24_P281285	A_24_P281285	3.39172	3.39172	2.24e-07
A_24_P281468	A_24_P281468	2.4992	2.4992	6.77e-15
A_24_P281683	A_24_P281683	7.3779	7.3779	3.83e-34
A_24_P289130	A_24_P289130	2.13895	2.13895	7.27e-08
A_24_P289573	A_24_P289573	1.90798	1.90798	6.9e-07
A_24_P289753	A_24_P289753	1.57871	1.57871	4.33e-05
A_24_P289834	A_24_P289834	1.11341	1.11341	0.338
A_24_P289984	A_24_P289984	1.33803	1.33803	0.00853
A_24_P290087	A_24_P290087	1.3483	1.3483	0.0217
A_24_P298604	A_24_P298604	2.10337	2.10337	2.09e-10
A_24_P298616	A_24_P298616	1.86908	1.86908	2.79e-08
A_24_P298928	A_24_P298928	1.26917	1.26917	0.11
A_24_P306644	A_24_P306644	1.31768	1.31768	0.00501
A_24_P306994	A_24_P306994	2.82911	2.82911	3.74e-11
A_24_P315581	A_24_P315581	1.8777	1.8777	2.34e-05
A_24_P315674	A_24_P315674	1.0826	1.0826	0.738
A_24_P322908	A_24_P322908	1.04654	1.04654	0.635
A_24_P323974	A_24_P323974	2.29202	2.29202	3.58e-09
A_24_P324424	A_24_P324424	4.55787	4.55787	3.4e-20
A_24_P324538	A_24_P324538	2.88554	2.88554	6.02e-17
A_24_P32708	A_24_P32708	1.93556	1.93556	1.32e-09
A_24_P32715	A_24_P32715	11.7794	11.7794	3.74e-44
A_24_P33055	A_24_P33055	0.90846	-1.10076	0.324
A_24_P33105	A_24_P33105	0.96251	-1.03895	0.639
A_24_P33115	A_24_P33115	8.84894	8.84894	1.56e-29
A_24_P332263	A_24_P332263	1.45446	1.45446	5.27e-06
A_24_P332461	A_24_P332461	3.76607	3.76607	1.26e-25
A_24_P332504	A_24_P332504	2.13121	2.13121	3.45e-07
A_24_P332595	A_24_P332595	2.48331	2.48331	4.8e-18
A_24_P332953	A_24_P332953	0.92921	-1.07618	0.509
A_24_P333052	A_24_P333052	2.55134	2.55134	1.68e-16
A_24_P33385	A_24_P33385	1.97083	1.97083	3.52e-08
A_24_P33403	A_24_P33403	3.00143	3.00143	9.85e-09
A_24_P33429	A_24_P33429	2.14402	2.14402	6.88e-08
A_24_P33525	A_24_P33525	1.75819	1.75819	9.47e-07
A_24_P341078	A_24_P341078	2.83647	2.83647	2.59e-13
A_24_P349596	A_24_P349596	1.45235	1.45235	0.000197
A_24_P349869	A_24_P349869	0.8365	-1.19546	0.109
A_24_P357933	A_24_P357933	3.91624	3.91624	2.24e-27
A_24_P358215	A_24_P358215	1.0487	1.0487	0.522
A_24_P358390	A_24_P358390	1.66793	1.66793	1.37e-05
A_24_P358606	A_24_P358606	0.94711	-1.05584	0.566
A_24_P358857	A_24_P358857	0.98503	-1.0152	0.823
A_24_P366465	A_24_P366465	3.56643	3.56643	5.3e-26
A_24_P366768	A_24_P366768	1.65429	1.65429	1.02e-06
A_24_P367100	A_24_P367100	0.91942	-1.08764	0.398
A_24_P367259	A_24_P367259	0.91942	-1.08765	0.371
A_24_P367282	A_24_P367282	1.4078	1.4078	0.122
A_24_P367326	A_24_P367326	1.26373	1.26373	0.012
A_24_P367399	A_24_P367399	2.30075	2.30075	2.72e-10
A_24_P368748	A_24_P368748	1.24688	1.24688	0.0901
A_24_P375573	A_24_P375573	1.42118	1.42118	0.000403
A_24_P375751	A_24_P375751	2.13802	2.13802	0.0026
A_24_P375870	A_24_P375870	0.89626	-1.11575	0.235
A_24_P375962	A_24_P375962	0.82244	-1.21589	0.236
A_24_P383569	A_24_P383569	1.5593	1.5593	0.00019
A_24_P383680	A_24_P383680	0.74524	-1.34186	0.00416
A_24_P383802	A_24_P383802	4.43722	4.43722	2.98e-21
A_24_P384379	A_24_P384379	3.15643	3.15643	1.71e-10
A_24_P391748	A_24_P391748	1.04223	1.04223	0.116
A_24_P392622	A_24_P392622	2.93164	2.93164	3.26e-17
A_24_P392731	A_24_P392731	0.57584	-1.73658	4.6e-05
A_24_P392842	A_24_P392842	1.26481	1.26481	0.0106
A_24_P392900	A_24_P392900	2.48034	2.48034	1.87e-14
A_24_P392947	A_24_P392947	4.33861	4.33861	4.81e-19
A_24_P399341	A_24_P399341	2.78718	2.78718	0.569
A_24_P400751	A_24_P400751	1.95491	1.95491	3.46e-08
A_24_P400970	A_24_P400970	0.82784	-1.20796	0.0243
A_24_P401321	A_24_P401321	1.30819	1.30819	0.00282
A_24_P401663	A_24_P401663	2.48712	2.48712	2.64e-06
A_24_P409361	A_24_P409361	1.84092	1.84092	1.17e-08
A_24_P409560	A_24_P409560	2.022	2.022	2.86e-10
A_24_P409910	A_24_P409910	3.7388	3.7388	1.14e-17
A_24_P41540	A_24_P41540	1.50416	1.50416	0.000737
A_24_P41662	A_24_P41662	3.87947	3.87947	1.57e-20
A_24_P41781	A_24_P41781	2.91866	2.91866	1.14e-16
A_24_P417922	A_24_P417922	1.25144	1.25144	0.164
A_24_P418019	A_24_P418019	1.02253	1.02253	0.793
A_24_P41890	A_24_P41890	0.57057	-1.75263	4e-07
A_24_P42107	A_24_P42107	1.49177	1.49177	0.00316
A_24_P458168	A_24_P458168	3.50723	3.50723	2.52e-20
A_24_P461664	A_24_P461664	1.66881	1.66881	0.00879
A_24_P467805	A_24_P467805	1.05591	1.05591	0.613
A_24_P470782	A_24_P470782	1.65874	1.65874	3.15e-08
A_24_P471099	A_24_P471099	1.64578	1.64578	0.00295
A_24_P477048	A_24_P477048	3.06171	3.06171	1.04e-16
A_24_P477102	A_24_P477102	0.47313	-2.11358	1.08e-14
A_24_P477353	A_24_P477353	1.78562	1.78562	4.66e-07
A_24_P477610	A_24_P477610	1.16659	1.16659	0.333
A_24_P480206	A_24_P480206	2.05999	2.05999	1.96e-06
A_24_P483871	A_24_P483871	2.01522	2.01522	2.12e-05
A_24_P486544	A_24_P486544	3.33379	3.33379	0.502
A_24_P486924	A_24_P486924	1.01373	1.01373	0.609
A_24_P487766	A_24_P487766	1.03135	1.03135	0.734
A_24_P488510	A_24_P488510	0.79589	-1.25646	0.339
A_24_P490109	A_24_P490109	0.67435	-1.4829	0.53
A_24_P493005	A_24_P493005	1.43378	1.43378	0.000323
A_24_P494658	A_24_P494658	1.36289	1.36289	0.00857
A_24_P50139	A_24_P50139	0.74673	-1.33918	0.375
A_24_P502724	A_24_P502724	2.48929	2.48929	4.95e-08
A_24_P502752	A_24_P502752	2.78852	2.78852	9.58e-17
A_24_P50328	A_24_P50328	0.34548	-2.89456	7.72e-14
A_24_P50381	A_24_P50381	3.41069	3.41069	3.04e-22
A_24_P50509	A_24_P50509	0.67244	-1.48712	1.67e-05
A_24_P50601	A_24_P50601	1.68034	1.68034	0.000577
A_24_P50707	A_24_P50707	3.03341	3.03341	2.89e-14
A_24_P511776	A_24_P511776	0.7785	-1.28452	0.325
A_24_P514814	A_24_P514814	0.97325	-1.02749	0.673
A_24_P521662	A_24_P521662	3.34132	3.34132	4.37e-16
A_24_P525144	A_24_P525144	1.03584	1.03584	0.64
A_24_P531074	A_24_P531074	3.7587	3.7587	2.29e-23
A_24_P533990	A_24_P533990	1.73344	1.73344	0.00047
A_24_P537149	A_24_P537149	4.06699	4.06699	0.00276
A_24_P538328	A_24_P538328	0.39743	-2.51615	0.00756
A_24_P551530	A_24_P551530	1.64792	1.64792	0.00129
A_24_P556030	A_24_P556030	3.41416	3.41416	6.54e-22
A_24_P556049	A_24_P556049	0.56073	-1.7834	0.0187
A_24_P562242	A_24_P562242	0.98779	-1.01236	0.857
A_24_P566027	A_24_P566027	0.55714	-1.79488	0.0387
A_24_P571824	A_24_P571824	1.06033	1.06033	0.596
A_24_P581311	A_24_P581311	3.35793	3.35793	0.0971
A_24_P612890	A_24_P612890	2.2979	2.2979	7.25e-06
A_24_P631625	A_24_P631625	4.43536	4.43536	1.63e-24
A_24_P631948	A_24_P631948	4.50942	4.50942	1.67e-21
A_24_P638453	A_24_P638453	0.5102	-1.96002	1.29e-10
A_24_P650562	A_24_P650562	3.05398	3.05398	8.76e-17
A_24_P654066	A_24_P654066	0.60226	-1.6604	5e-05
A_24_P655888	A_24_P655888	0.83408	-1.19893	0.0391
A_24_P666795	A_24_P666795	1.32061	1.32061	0.0155
A_24_P670342	A_24_P670342	1.67031	1.67031	9.58e-07
A_24_P67268	A_24_P67268	0.38537	-2.59491	5.66e-17
A_24_P67574	A_24_P67574	0.83009	-1.20469	0.155
A_24_P676200	A_24_P676200	3.80647	3.80647	0.538
A_24_P676216	A_24_P676216	1.95785	1.95785	2.12e-08
A_24_P676566	A_24_P676566	0.43511	-2.29825	0.00464
A_24_P681266	A_24_P681266	0.52796	-1.89408	0.000705
A_24_P681563	A_24_P681563	1.48989	1.48989	1.71e-05
A_24_P682550	A_24_P682550	1.10832	1.10832	0.269
A_24_P686243	A_24_P686243	2.03903	2.03903	7.66e-14
A_24_P686263	A_24_P686263	2.36801	2.36801	6.05e-12
A_24_P689119	A_24_P689119	2.68092	2.68092	1.43e-08
A_24_P692600	A_24_P692600	1.15557	1.15557	0.219
A_24_P695223	A_24_P695223	1.2577	1.2577	0.0401
A_24_P698816	A_24_P698816	3.49017	3.49017	1.85e-20
A_24_P7021	A_24_P7021	1.23669	1.23669	0.0298
A_24_P7111	A_24_P7111	2.40653	2.40653	2.04e-08
A_24_P714316	A_24_P714316	1.58535	1.58535	0.00138
A_24_P717462	A_24_P717462	4.05898	4.05898	3.38e-20
A_24_P724807	A_24_P724807	1.49253	1.49253	0.000727
A_24_P7322	A_24_P7322	2.86115	2.86115	9.12e-15
A_24_P745960	A_24_P745960	1.7948	1.7948	4e-05
A_24_P7470	A_24_P7470	0.82007	-1.21941	0.0154
A_24_P752362	A_24_P752362	0.42364	-2.36047	1.01e-13
A_24_P7541	A_24_P7541	4.47623	4.47623	1.03e-11
A_24_P754989	A_24_P754989	3.86858	3.86858	3.16e-15
A_24_P75558	A_24_P75558	3.18206	3.18206	5.2e-19
A_24_P7565	A_24_P7565	3.67822	3.67822	2.34e-18
A_24_P75778	A_24_P75778	2.3495	2.3495	1.32e-10
A_24_P760324	A_24_P760324	1.12756	1.12756	0.877
A_24_P761386	A_24_P761386	1.24064	1.24064	0.0131
A_24_P761705	A_24_P761705	2.78698	2.78698	7.1e-17
A_24_P76319	A_24_P76319	1.20312	1.20312	0.075
A_24_P7785	A_24_P7785	1.87759	1.87759	6.69e-06
A_24_P780709	A_24_P780709	1.06971	1.06971	0.501
A_24_P782102	A_24_P782102	0.59247	-1.68784	0.159
A_24_P783656	A_24_P783656	1.17759	1.17759	0.296
A_24_P790361	A_24_P790361	2.23811	2.23811	8.97e-09
A_24_P792748	A_24_P792748	0.91118	-1.09748	0.44
A_24_P796274	A_24_P796274	0.42521	-2.35176	2.11e-10
A_24_P798431	A_24_P798431	0.84506	-1.18334	0.105
A_24_P802562	A_24_P802562	2.31706	2.31706	2.05e-11
A_24_P807445	A_24_P807445	2.97656	2.97656	3.02e-16
A_24_P812265	A_24_P812265	1.00495	1.00495	0.805
A_24_P815570	A_24_P815570	0.8741	-1.14404	0.402
A_24_P821146	A_24_P821146	1.41567	1.41567	0.000627
A_24_P827738	A_24_P827738	1.14046	1.14046	0.108
A_24_P828125	A_24_P828125	1.54053	1.54053	0.00201
A_24_P834066	A_24_P834066	2.2724	2.2724	3.08e-12
A_24_P84198	A_24_P84198	4.91912	4.91912	8.38e-12
A_24_P84268	A_24_P84268	1.00213	1.00213	0.776
A_24_P843552	A_24_P843552	3.14962	3.14962	5.89e-22
A_24_P844470	A_24_P844470	1.89925	1.89925	0.000378
A_24_P84482	A_24_P84482	1.28133	1.28133	0.0107
A_24_P84558	A_24_P84558	1.17935	1.17935	0.104
A_24_P845649	A_24_P845649	1.66889	1.66889	0.000135
A_24_P846810	A_24_P846810	1.81627	1.81627	3.37e-08
A_24_P84711	A_24_P84711	0.58528	-1.70858	1.96e-09
A_24_P84738	A_24_P84738	0.62798	-1.59242	0.103
A_24_P852983	A_24_P852983	0.73133	-1.36737	0.192
A_24_P853410	A_24_P853410	1.76059	1.76059	4.32e-06
A_24_P856176	A_24_P856176	1.44342	1.44342	0.00052
A_24_P868905	A_24_P868905	0.69566	-1.43748	0.000167
A_24_P872359	A_24_P872359	0.94068	-1.06306	0.538
A_24_P874007	A_24_P874007	1.06556	1.06556	0.62
A_24_P881562	A_24_P881562	1.12522	1.12522	0.889
A_24_P887695	A_24_P887695	0.68649	-1.45669	0.457
A_24_P891265	A_24_P891265	1.35778	1.35778	0.00097
A_24_P900555	A_24_P900555	0.97984	-1.02058	0.846
A_24_P901836	A_24_P901836	0.26503	-3.77316	0.0127
A_24_P911442	A_24_P911442	0.58703	-1.70348	0.332
A_24_P912404	A_24_P912404	0.86986	-1.14961	0.394
A_24_P912985	A_24_P912985	0.98608	-1.01411	0.763
A_24_P913198	A_24_P913198	0.5171	-1.93386	0.229
A_24_P913620	A_24_P913620	1.99234	1.99234	1.07e-06
A_24_P915079	A_24_P915079	0.47009	-2.12725	0.0784
A_24_P916338	A_24_P916338	1.18287	1.18287	0.228
A_24_P916979	A_24_P916979	0.49187	-2.03304	0.037
A_24_P918007	A_24_P918007	0.3794	-2.63574	0.249
A_24_P918364	A_24_P918364	1.11187	1.11187	0.906
A_24_P919178	A_24_P919178	1.05616	1.05616	0.854
A_24_P919256	A_24_P919256	0.71887	-1.39107	0.209
A_24_P919283	A_24_P919283	0.82839	-1.20717	0.0375
A_24_P919403	A_24_P919403	0.79316	-1.26078	0.811
A_24_P919727	A_24_P919727	2.38667	2.38667	1.03e-10
A_24_P920664	A_24_P920664	0.8303	-1.20439	0.055
A_24_P921062	A_24_P921062	1.32776	1.32776	0.182
A_24_P921390	A_24_P921390	1.90924	1.90924	0.29
A_24_P921871	A_24_P921871	1.10719	1.10719	0.909
A_24_P922387	A_24_P922387	1.16409	1.16409	0.804
A_24_P922624	A_24_P922624	0.86456	-1.15666	0.513
A_24_P923449	A_24_P923449	1.55655	1.55655	0.0268
A_24_P923695	A_24_P923695	0.86168	-1.16053	0.866
A_24_P924240	A_24_P924240	0.3572	-2.79958	9.67e-05
A_24_P925222	A_24_P925222	0.65694	-1.5222	0.0923
A_24_P926806	A_24_P926806	0.20021	-4.99468	0.00298
A_24_P927230	A_24_P927230	0.44166	-2.26417	0.0377
A_24_P927245	A_24_P927245	1.62343	1.62343	0.000607
A_24_P928250	A_24_P928250	1.78622	1.78622	0.00102
A_24_P92844	A_24_P92844	2.15863	2.15863	5.62e-08
A_24_P929051	A_24_P929051	0.84696	-1.1807	0.537
A_24_P930469	A_24_P930469	1.28513	1.28513	0.706
A_24_P930506	A_24_P930506	0.55441	-1.80372	0.392
A_24_P93051	A_24_P93051	5.50504	5.50504	5.25e-22
A_24_P930596	A_24_P930596	1.19409	1.19409	0.541
A_24_P93184	A_24_P93184	0.81204	-1.23146	0.0398
A_24_P932154	A_24_P932154	2.18877	2.18877	0.577
A_24_P932253	A_24_P932253	1.3724	1.3724	0.0245
A_24_P933372	A_24_P933372	1.04413	1.04413	0.687
A_24_P933940	A_24_P933940	0.78049	-1.28125	0.404
A_24_P93397	A_24_P93397	2.98777	2.98777	8.58e-12
A_24_P934434	A_24_P934434	0.21106	-4.73791	0.0284
A_24_P934704	A_24_P934704	0.63892	-1.56513	0.317
A_24_P935747	A_24_P935747	1.11027	1.11027	0.903
A_24_P936057	A_24_P936057	1.06046	1.06046	0.0656
A_24_P937734	A_24_P937734	2.2809	2.2809	2.26e-09
A_24_P937796	A_24_P937796	4.23902	4.23902	0.00324
A_24_P940244	A_24_P940244	0.94048	-1.06329	0.562
A_24_P943258	A_24_P943258	1.44992	1.44992	0.2
A_24_P943429	A_24_P943429	0.91352	-1.09467	0.423
A_24_P944478	A_24_P944478	1.08194	1.08194	0.243
A_24_P99005	A_24_P99005	0.71133	-1.40582	0.00426
A_32_P101073	A_32_P101073	1.46417	1.46417	0.0136
A_32_P101195	A_32_P101195	1.45356	1.45356	0.0145
A_32_P101420	A_32_P101420	0.73122	-1.36757	0.00107
A_32_P105865	A_32_P105865	2.2536	2.2536	4.04e-05
A_32_P105893	A_32_P105893	1.14919	1.14919	0.148
A_32_P105940	A_32_P105940	0.83686	-1.19494	0.0628
A_32_P112401	A_32_P112401	1.20992	1.20992	0.124
A_32_P113404	A_32_P113404	1.17651	1.17651	0.194
A_32_P11425	A_32_P11425	1.77185	1.77185	0.000576
A_32_P116088	A_32_P116088	0.57503	-1.73905	0.0492
A_32_P116219	A_32_P116219	2.49286	2.49286	2e-05
A_32_P116303	A_32_P116303	1.52305	1.52305	0.505
A_32_P11673	A_32_P11673	1.05299	1.05299	0.346
A_32_P117908	A_32_P117908	0.68662	-1.4564	0.269
A_32_P119949	A_32_P119949	1.37265	1.37265	0.00191
A_32_P122089	A_32_P122089	0.69096	-1.44725	0.215
A_32_P124392	A_32_P124392	0.65392	-1.52923	0.00141
A_32_P128399	A_32_P128399	1.09784	1.09784	0.307
A_32_P131870	A_32_P131870	0.78554	-1.273	0.144
A_32_P133926	A_32_P133926	0.42112	-2.37464	3.36e-08
A_32_P134679	A_32_P134679	0.94953	-1.05316	0.362
A_32_P136427	A_32_P136427	0.61487	-1.62636	5.55e-08
A_32_P136477	A_32_P136477	1.26649	1.26649	0.00866
A_32_P139311	A_32_P139311	0.94393	-1.0594	0.421
A_32_P145159	A_32_P145159	0.93056	-1.07463	0.399
A_32_P145515	A_32_P145515	0.45279	-2.20855	4.39e-07
A_32_P146326	A_32_P146326	1.13272	1.13272	0.184
A_32_P14737	A_32_P14737	0.88899	-1.12488	0.5
A_32_P147395	A_32_P147395	0.76826	-1.30165	0.761
A_32_P147500	A_32_P147500	0.88343	-1.13195	0.268
A_32_P148407	A_32_P148407	0.97426	-1.02642	0.746
A_32_P149735	A_32_P149735	2.74147	2.74147	3.5e-14
A_32_P154112	A_32_P154112	0.34245	-2.92012	8.36e-20
A_32_P156549	A_32_P156549	0.89836	-1.11314	0.247
A_32_P157671	A_32_P157671	2.95426	2.95426	1.87e-28
A_32_P160793	A_32_P160793	2.08939	2.08939	6.48e-10
A_32_P162958	A_32_P162958	0.61999	-1.61294	0.364
A_32_P163472	A_32_P163472	1.01984	1.01984	0.849
A_32_P163594	A_32_P163594	0.76462	-1.30783	0.0263
A_32_P166653	A_32_P166653	1.08714	1.08714	0.895
A_32_P167212	A_32_P167212	0.98952	-1.01059	0.466
A_32_P169243	A_32_P169243	1.59285	1.59285	0.0464
A_32_P169353	A_32_P169353	1.18453	1.18453	0.399
A_32_P169696	A_32_P169696	0.79178	-1.26297	0.112
A_32_P16989	A_32_P16989	0.25035	-3.99447	8.01e-20
A_32_P170814	A_32_P170814	0.57768	-1.73107	0.00962
A_32_P172198	A_32_P172198	7.30297	7.30297	2.34e-30
A_32_P173122	A_32_P173122	0.74801	-1.33687	0.0215
A_32_P173922	A_32_P173922	0.46047	-2.17171	4.02e-11
A_32_P173955	A_32_P173955	0.37385	-2.67485	0.118
A_32_P176902	A_32_P176902	0.71889	-1.39103	0.189
A_32_P178724	A_32_P178724	1.04558	1.04558	0.68
A_32_P17882	A_32_P17882	0.6777	-1.47558	0.00592
A_32_P179646	A_32_P179646	1.73505	1.73505	8.34e-07
A_32_P181339	A_32_P181339	1.34091	1.34091	0.271
A_32_P183656	A_32_P183656	0.76901	-1.30037	0.0168
A_32_P184039	A_32_P184039	1.29695	1.29695	0.218
A_32_P185718	A_32_P185718	0.65377	-1.52958	0.44
A_32_P191141	A_32_P191141	1.00696	1.00696	0.349
A_32_P196411	A_32_P196411	0.98009	-1.02031	0.741
A_32_P197393	A_32_P197393	1.22204	1.22204	0.522
A_32_P205350	A_32_P205350	0.3012	-3.32009	0.000503
A_32_P205522	A_32_P205522	0.90984	-1.0991	0.437
A_32_P205792	A_32_P205792	1.0967	1.0967	0.254
A_32_P206917	A_32_P206917	0.92949	-1.07586	0.142
A_32_P20884	A_32_P20884	1.09135	1.09135	0.341
A_32_P212712	A_32_P212712	2.09128	2.09128	1.83e-08
A_32_P213946	A_32_P213946	0.7282	-1.37324	0.00954
A_32_P213948	A_32_P213948	0.76717	-1.30349	0.232
A_32_P217271	A_32_P217271	0.50647	-1.97444	8.69e-09
A_32_P218436	A_32_P218436	0.89345	-1.11926	0.427
A_32_P221641	A_32_P221641	0.66933	-1.49404	0.00881
A_32_P222872	A_32_P222872	1.49738	1.49738	8.69e-06
A_32_P223616	A_32_P223616	1.60934	1.60934	0.123
A_32_P223747	A_32_P223747	1.82991	1.82991	0.000257
A_32_P22578	A_32_P22578	1.10285	1.10285	0.912
A_32_P230059	A_32_P230059	1.49716	1.49716	0.00794
A_32_P233211	A_32_P233211	1.41018	1.41018	0.0202
A_32_P233713	A_32_P233713	1.58994	1.58994	1.38e-06
A_32_P234913	A_32_P234913	1.8535	1.8535	6.26e-05
A_32_P24431	A_32_P24431	1.20644	1.20644	0.245
A_32_P25065	A_32_P25065	0.66175	-1.51114	1.35e-06
A_32_P26721	A_32_P26721	1.3354	1.3354	0.00124
A_32_P30014	A_32_P30014	1.20549	1.20549	0.304
A_32_P30187	A_32_P30187	1.81016	1.81016	7.23e-06
A_32_P306001	A_32_P306001	0.87886	-1.13783	0.893
A_32_P31206	A_32_P31206	0.69015	-1.44896	0.0185
A_32_P32315	A_32_P32315	1.11569	1.11569	0.898
A_32_P34064	A_32_P34064	0.97741	-1.02312	0.764
A_32_P36075	A_32_P36075	1.04478	1.04478	0.697
A_32_P36481	A_32_P36481	0.98181	-1.01852	0.864
A_32_P38500	A_32_P38500	0.59417	-1.68301	0.000487
A_32_P404896	A_32_P404896	1.13899	1.13899	0.877
A_32_P42213	A_32_P42213	0.4262	-2.3463	7.25e-14
A_32_P44699	A_32_P44699	0.59913	-1.66908	0.254
A_32_P45727	A_32_P45727	0.37986	-2.63252	6.25e-14
A_32_P46544	A_32_P46544	1.18886	1.18886	0.122
A_32_P51313	A_32_P51313	1.36442	1.36442	0.00324
A_32_P52268	A_32_P52268	0.9789	-1.02155	0.769
A_32_P55438	A_32_P55438	1.70374	1.70374	8.5e-08
A_32_P57002	A_32_P57002	1.09701	1.09701	0.297
A_32_P57247	A_32_P57247	0.63681	-1.57033	0.178
A_32_P58029	A_32_P58029	1.37805	1.37805	0.00432
A_32_P61074	A_32_P61074	1.38333	1.38333	0.0355
A_32_P64025	A_32_P64025	0.70028	-1.42801	0.000181
A_32_P6452	A_32_P6452	0.9126	-1.09577	0.371
A_32_P69653	A_32_P69653	1.36704	1.36704	0.00447
A_32_P70027	A_32_P70027	0.66897	-1.49484	0.0548
A_32_P71016	A_32_P71016	0.99133	-1.00874	0.667
A_32_P725839	A_32_P725839	3.02019	3.02019	8.37e-18
A_32_P72682	A_32_P72682	0.46074	-2.17043	4.11e-09
A_32_P73039	A_32_P73039	0.62109	-1.61007	0.153
A_32_P73184	A_32_P73184	1.33234	1.33234	0.145
A_32_P74901	A_32_P74901	0.76533	-1.30662	0.0314
A_32_P75141	A_32_P75141	2.2555	2.2555	6.06e-14
A_32_P77759	A_32_P77759	2.13264	2.13264	5.39e-07
A_32_P78488	A_32_P78488	0.94853	-1.05426	0.609
A_32_P78876	A_32_P78876	0.7843	-1.27502	0.269
A_32_P79515	A_32_P79515	1.30708	1.30708	0.128
A_32_P83411	A_32_P83411	2.06508	2.06508	0.419
A_32_P83795	A_32_P83795	1.04852	1.04852	0.679
A_32_P84119	A_32_P84119	0.89162	-1.12156	0.335
A_32_P8627	A_32_P8627	0.58938	-1.6967	0.00782
A_32_P88555	A_32_P88555	0.67267	-1.48661	0.00213
A_32_P8857	A_32_P8857	1.40569	1.40569	0.0375
A_32_P89277	A_32_P89277	1.55231	1.55231	0.212
A_32_P8971	A_32_P8971	1.14542	1.14542	0.289
A_32_P90178	A_32_P90178	1.78803	1.78803	4.39e-05
A_32_P90468	A_32_P90468	1.1703	1.1703	0.138
A_32_P90615	A_32_P90615	1.18252	1.18252	0.179
A_32_P9146	A_32_P9146	0.45064	-2.21908	8.95e-08
A_32_P92922	A_32_P92922	1.23224	1.23224	0.13
A_32_P98574	A_32_P98574	1.24408	1.24408	0.0845
A_32_P9861	A_32_P9861	1.17258	1.17258	0.192
A_32_P99744	A_32_P99744	1.1328	1.1328	0.609
A_32_P27041	A18658	3.11674	3.11674	8.5e-15
A_23_P38816	A1BG	0.63548	-1.57362	1.46e-06
A_32_P98162	AA019203	1.17755	1.17755	0.41
A_32_P42426	AA126789	0.81832	-1.22201	0.749
A_24_P732181	AA131571	1.10132	1.10132	0.892
A_32_P209778	AA151106	0.84365	-1.18533	0.192
A_24_P899637	AA203154	0.81003	-1.23452	0.251
A_24_P629543	AA232904	1.42661	1.42661	0.097
A_24_P743486	AA278755	0.67	-1.49254	0.0822
A_32_P145968	AA291137	0.37008	-2.70209	4.33e-09
A_32_P57717	AA292106	0.95639	-1.0456	0.524
A_24_P925100	AA311568	0.88841	-1.12561	0.277
A_32_P125525	AA334114	1.19773	1.19773	0.143
A_24_P221668	AA359500	0.67584	-1.47964	0.00146
A_32_P15389	AA427821	0.73406	-1.36229	0.0463
A_32_P106980	AA428090	0.7309	-1.36817	0.000687
A_24_P613856	AA452590	0.23157	-4.31837	0.00021
A_24_P809964	AA465699	1.17572	1.17572	0.227
A_24_P860417	AA468898	0.89858	-1.11287	0.342
A_32_P193166	AA495894	1.09288	1.09288	0.401
A_32_P81623	AA514833	1.16988	1.16988	0.089
A_32_P117730	AA534873	0.67105	-1.49019	0.016
A_32_P213543	AA573434	0.65655	-1.52311	0.327
A_32_P76441	AA581571	1.11875	1.11875	0.379
A_32_P30898	AA593970	1.08661	1.08661	0.473
A_23_P218215	AA601902	1.20273	1.20273	0.0666
A_32_P44139	AA627222	0.72342	-1.38232	0.131
A_32_P40424	AA630774	0.6819	-1.46648	0.0172
A_32_P201107	AA639753	2.69237	2.69237	3.74e-13
A_32_P173582	AA677001	0.76685	-1.30404	0.237
A_32_P88177	AA693701	0.80686	-1.23937	0.165
A_24_P719081	AA704712	4.7042	4.7042	0.274
A_32_P29092	AA725860	0.61563	-1.62436	2.48e-05
A_24_P927377	AA747799	0.78712	-1.27045	0.379
A_32_P123527	AA778430	0.86822	-1.15178	0.175
A_24_P503492	AA805504	0.9488	-1.05396	0.574
A_32_P203585	AA807824	2.10134	2.10134	3.34e-06
A_23_P211468	AA837799	0.31492	-3.17538	0.0515
A_32_P105578	AA843546	0.73183	-1.36644	0.111
A_32_P144769	AA885134	1.27671	1.27671	0.4
A_32_P69536	AA889371	0.46847	-2.1346	1.19e-14
A_32_P41327	AA910154	0.53846	-1.85715	0.00627
A_32_P118111	AA912913	0.57628	-1.73528	0.138
A_32_P94976	AA968804	0.50745	-1.97065	7.8e-07
A_32_P225625	AA971667	1.18197	1.18197	0.0807
A_32_P210390	AA991174	1.04825	1.04825	0.62
A_23_P64799	AAAS	0.46529	-2.14918	5.71e-13
A_23_P132644	AADACL1	0.89583	-1.11629	0.204
A_23_P253484	AADAT	0.43573	-2.29502	1.42e-12
A_23_P383688	AARS2	0.92466	-1.08148	0.361
A_24_P307195	AASDH	0.90311	-1.10728	0.294
A_24_P295620	AASDHPPT	1.20879	1.20879	0.027
A_23_P8754	AASS	1.91817	1.91817	0.0442
A_23_P10559	AATK	0.69655	-1.43565	0.065
A_24_P941427	AB011119	1.13744	1.13744	0.29
A_24_P401949	AB051445	0.84285	-1.18645	0.295
A_24_P419053	AB051447	0.66676	-1.49978	0.2
A_32_P306678	AB051467	3.00181	3.00181	3.4e-08
A_23_P254967	AB058742	0.83078	-1.20369	0.384
A_24_P239385	AB062480	0.97592	-1.02467	0.796
A_24_P278234	AB075864	0.398	-2.51254	5.67e-21
A_23_P259561	AB362555	1.06459	1.06459	0.55
A_24_P330684	ABAT	1.53608	1.53608	0.0636
A_24_P289265	ABCA1	0.82131	-1.21756	0.826
A_23_P92602	ABCA11P	1.28673	1.28673	0.0285
A_32_P29703	ABCA17P	0.91421	-1.09384	0.47
A_23_P43504	ABCA2	0.47834	-2.09054	5.03e-10
A_23_P140876	ABCA3	0.37806	-2.64507	2.08e-19
A_23_P160940	ABCA4	0.27984	-3.57347	1.63e-20
A_24_P378581	ABCA6	1.11281	1.11281	0.902
A_23_P118615	ABCA8	0.9528	-1.04954	0.913
A_24_P241672	ABCA9	2.2435	2.2435	0.643
A_23_P82523	ABCB1	0.9358	-1.06861	0.62
A_32_P23624	ABCB10	0.80944	-1.23542	0.021
A_23_P5441	ABCB6	2.66179	2.66179	2.6e-23
A_23_P166207	ABCC13	5.60542	5.60542	3.4e-13
A_23_P44569	ABCC2	4.39252	4.39252	1.89e-33
A_23_P258221	ABCC5	1.20582	1.20582	0.0419
A_24_P221154	ABCD3	0.8765	-1.1409	0.163
A_23_P41380	ABCE1	0.90157	-1.10918	0.222
A_23_P166297	ABCG1	0.60433	-1.65473	1.24e-06
A_23_P18713	ABCG2	3.875	3.875	3.42e-33
A_24_P355626	ABCG4	0.37453	-2.67003	0.00182
A_23_P119763	ABCG5	1.36774	1.36774	0.59
A_24_P308590	ABHD10	0.93384	-1.07085	0.47
A_23_P205027	ABHD13	1.22489	1.22489	0.0277
A_23_P395172	ABHD2	0.83369	-1.19949	0.0292
A_23_P205519	ABHD4	3.72731	3.72731	1.74e-29
A_23_P211850	ABHD6	1.46776	1.46776	2.33e-05
A_23_P50857	ABHD8	2.12083	2.12083	5.78e-10
A_23_P60180	ABL1	0.90932	-1.09972	0.302
A_24_P263878	ABL2	2.08022	2.08022	4.96e-09
A_23_P256205	ABLIM3	2.88684	2.88684	4.38e-12
A_23_P109643	ABTB1	2.39341	2.39341	1.47e-17
A_32_P215318	ACACA	1.29722	1.29722	0.0989
A_23_P87791	ACACB	0.38002	-2.63143	0.00248
A_23_P307310	ACAN	0.83849	-1.19262	0.16
A_24_P281497	ACAP3	0.88957	-1.12413	0.272
A_23_P383835	ACAT2	0.30214	-3.30973	2.96e-27
A_23_P204751	ACCN2	0.39308	-2.54402	9.17e-16
A_23_P93658	ACCN3	0.39189	-2.55175	3.33e-06
A_23_P24586	ACCS	0.92146	-1.08524	0.506
A_24_P60845	ACHE	1.08367	1.08367	0.486
A_23_P66787	ACLY	0.45576	-2.19414	2.23e-16
A_24_P161036	ACOT1	0.63638	-1.57138	2.05e-07
A_23_P417415	ACOT11	2.53087	2.53087	4.92e-10
A_23_P44207	ACOT12	0.82896	-1.20634	0.788
A_23_P3111	ACOT2	0.70717	-1.41408	2.67e-05
A_23_P143218	ACOT8	0.77611	-1.28847	0.0092
A_24_P935889	ACOX1	1.24504	1.24504	0.41
A_24_P922919	ACP1	0.51117	-1.95628	0.242
A_23_P57760	ACPL2	0.49845	-2.00622	1.51e-11
A_24_P46130	ACPP	1.74638	1.74638	3.62e-06
A_32_P191262	ACR	1.45326	1.45326	0.168
A_23_P151120	ACRBP	0.48934	-2.04357	0.157
A_23_P171237	ACRC	1.08833	1.08833	0.432
A_23_P54488	ACSBG1	0.25658	-3.89747	2.23e-13
A_23_P110212	ACSL1	0.73806	-1.35491	0.00084
A_23_P217564	ACSL4	0.2778	-3.59969	0.000127
A_23_P106933	ACSM1	0.8694	-1.15022	0.209
A_23_P66328	ACSM2B	1.10393	1.10393	0.52
A_23_P317756	ACSM3	0.45952	-2.17619	7.41e-10
A_24_P940831	ACSS1	0.83205	-1.20186	0.645
A_23_P1102	ACTA1	0.98268	-1.01763	0.841
A_23_P205894	ACTC1	1.43235	1.43235	0.109
A_32_P176018	ACTL8	0.17093	-5.85036	1.31e-23
A_23_P115021	ACTN2	0.9543	-1.04788	0.377
A_24_P261326	ACTR1A	1.34486	1.34486	0.000813
A_24_P276947	ACTR2	0.93588	-1.06851	0.473
A_23_P108785	ACTR3	0.80209	-1.24675	0.0152
A_23_P123193	ACTR3B	0.76034	-1.3152	0.00267
A_23_P165952	ACTR5	0.90495	-1.10503	0.291
A_23_P80694	ACTR8	1.07535	1.07535	0.429
A_23_P79221	ACVR1	1.35447	1.35447	0.00273
A_23_P397455	ACVR1C	1.36541	1.36541	0.361
A_32_P134209	ACVR2B	1.56019	1.56019	3.57e-06
A_23_P47102	ACY3	0.37355	-2.67704	0.000177
A_23_P210482	ADA	1.30376	1.30376	0.00969
A_23_P143120	ADAM17	1.31302	1.31302	0.00557
A_23_P48698	ADAM20	1.15443	1.15443	0.873
A_23_P215625	ADAM22	0.94081	-1.06291	0.914
A_23_P44665	ADAM32	1.09423	1.09423	0.896
A_32_P80678	ADAM9	1.04678	1.04678	0.623
A_24_P275073	ADAMTS14	3.24026	3.24026	0.000667
A_24_P334456	ADAMTS6	1.09331	1.09331	0.918
A_23_P11005	ADAMTS7	1.40388	1.40388	0.00883
A_23_P308974	ADAMTSL3	0.63294	-1.57993	0.0731
A_23_P115011	ADAMTSL4	0.58264	-1.71633	0.00359
A_23_P145865	ADAP1	2.65092	2.65092	6.67e-07
A_23_P49816	ADAP2	1.43675	1.43675	0.47
A_24_P936556	ADARB1	0.56803	-1.76047	0.184
A_24_P186204	ADAT2	0.91112	-1.09755	0.296
A_24_P16592	ADCK4	0.76197	-1.31238	0.0737
A_23_P126313	ADCY10	2.1125	2.1125	0.24
A_23_P67864	ADCY3	0.76061	-1.31473	0.00307
A_23_P381261	ADCY4	0.56028	-1.78481	0.000503
A_24_P935103	ADCY9	0.71965	-1.38956	0.000134
A_24_P117866	ADD1	1.25972	1.25972	0.0386
A_23_P58359	ADH1A	0.42117	-2.37432	8.08e-11
A_23_P81158	ADH1C	0.50288	-1.98855	1.83e-06
A_23_P369237	ADIPOQ	0.32533	-3.07385	4.35e-38
A_24_P13376	ADIPOR2	0.6578	-1.52023	2.14e-06
A_23_P127948	ADM	3.09691	3.09691	0
A_24_P91780	ADM2	2.20309	2.20309	0.0018
A_23_P254179	ADNP	1.12894	1.12894	0.226
A_23_P202345	ADO	1.24592	1.24592	0.0225
A_23_P109436	ADORA2A	0.65805	-1.51964	1.97e-06
A_23_P55477	ADORA2B	0.77995	-1.28213	0.00231
A_23_P371145	ADPRHL1	1.30352	1.30352	0.0388
A_23_P34568	ADPRHL2	1.07571	1.07571	0.461
A_23_P138706	ADRA2A	0.84632	-1.18159	0.644
A_23_P378926	ADRA2B	0.36992	-2.7033	0.00201
A_23_P145024	ADRB2	0.44781	-2.23308	0
A_24_P378928	ADRBK2	1.34663	1.34663	0.342
A_23_P157299	AEBP1	1.61637	1.61637	6.95e-07
A_24_P636390	AF009267	1.14099	1.14099	0.236
A_32_P47641	AF035290	0.44445	-2.24996	4.09e-09
A_32_P45375	AF037219	0.9942	-1.00583	0.833
A_24_P849319	AF038194	0.99851	-1.00149	0.837
A_23_P92809	AF067801	1.37534	1.37534	0.325
A_32_P160115	AF070565	0.92257	-1.08392	0.596
A_32_P205303	AF070595	0.87505	-1.14279	0.272
A_32_P28223	AF074986	1.82405	1.82405	0.00041
A_24_P646168	AF075008	1.22649	1.22649	0.12
A_32_P206839	AF075027	2.6728	2.6728	2.04e-22
A_32_P16954	AF075028	0.84222	-1.18733	0.217
A_24_P358667	AF075112	0.74763	-1.33755	0.0377
A_24_P538459	AF076205	0.99096	-1.00912	0.574
A_24_P923934	AF085846	1.0912	1.0912	0.506
A_24_P718947	AF085960	0.6197	-1.61369	0.302
A_24_P401656	AF086102	0.47776	-2.09309	1.74e-05
A_32_P197060	AF086124	1.43154	1.43154	0.0033
A_32_P97506	AF086126	1.17812	1.17812	0.0843
A_32_P864453	AF086139	1.2829	1.2829	0.00279
A_24_P548297	AF086154	1.32216	1.32216	0.127
A_24_P302406	AF086286	0.87867	-1.13808	0.279
A_32_P889903	AF086288	1.20209	1.20209	0.536
A_24_P453532	AF086337	0.48483	-2.06258	0.0243
A_32_P134109	AF086375	1.06136	1.06136	0.54
A_24_P928272	AF086376	0.93303	-1.07177	0.449
A_24_P573484	AF086448	1.21455	1.21455	0.0335
A_24_P652510	AF086529	0.49958	-2.00168	7.5e-07
A_24_P915361	AF086536	1.05869	1.05869	0.609
A_32_P203749	AF086547	0.43061	-2.32226	6.72e-13
A_24_P740962	AF086551	0.8865	-1.12803	0.244
A_32_P230595	AF087985	1.09666	1.09666	0.881
A_24_P880000	AF088004	0.9766	-1.02396	0.397
A_32_P307211	AF088026	0.81476	-1.22735	0.0773
A_24_P828496	AF088076	0.76716	-1.30351	0.784
A_23_P16394	AF090927	0.77358	-1.29269	0.00612
A_24_P333191	AF090933	1.33297	1.33297	0.72
A_24_P341806	AF090940	0.59394	-1.68367	0.00044
A_32_P22571	AF093744	1.14971	1.14971	0.633
A_24_P609323	AF098968	0.83385	-1.19926	0.0984
A_24_P928662	AF113685	0.71337	-1.4018	0.558
A_24_P341646	AF113698	0.93013	-1.07512	0.714
A_24_P291044	AF116616	0.29129	-3.43297	6.44e-10
A_32_P209173	AF116620	1.02753	1.02753	0.869
A_32_P327810	AF116624	0.44749	-2.23469	2.76e-06
A_23_P325862	AF116661	0.48097	-2.07913	0.717
A_24_P42768	AF116667	1.62921	1.62921	0.139
A_24_P927090	AF116678	0.79722	-1.25435	0.623
A_32_P465526	AF116702	1.27856	1.27856	0.0105
A_23_P103743	AF118066	0.61198	-1.63403	0.52
A_24_P299565	AF118079	1.00965	1.00965	0.37
A_24_P188246	AF118081	0.57906	-1.72694	1.34e-05
A_23_P427334	AF119843	1.08743	1.08743	0.284
A_23_P391485	AF119888	0.42771	-2.33803	0.0486
A_23_P86741	AF119906	0.46983	-2.12841	2.46e-06
A_24_P8524	AF119913	1.12021	1.12021	0.201
A_32_P99171	AF131762	1.2622	1.2622	0.00561
A_32_P130962	AF131777	0.58167	-1.7192	0.00988
A_32_P5542	AF131782	1.88403	1.88403	0.65
A_32_P4626	AF143325	1.25893	1.25893	0.0462
A_32_P95573	AF143879	0.79042	-1.26515	0.006
A_24_P221914	AF144054	1.46604	1.46604	0.00074
A_32_P155721	AF146694	1.00868	1.00868	0.85
A_23_P37317	AF147723	1.04042	1.04042	0.693
A_24_P324396	AF161351	1.80201	1.80201	0.000181
A_24_P255415	AF161365	0.59679	-1.67563	0.0456
A_24_P357936	AF161442	0.9855	-1.01472	0.667
A_23_P144677	AF178574	0.86807	-1.15198	0.102
A_24_P299007	AF187554	1.35368	1.35368	0.0979
A_32_P814853	AF217983	0.54138	-1.84713	0.184
A_24_P67881	AF221846	0.96165	-1.03988	0.8
A_24_P264833	AF233648	0.89593	-1.11615	0.688
A_24_P273360	AF234262	1.22127	1.22127	0.168
A_24_P918507	AF237700	0.89063	-1.1228	0.587
A_24_P926931	AF244570	1.93472	1.93472	0.5
A_23_P84246	AF257098	1.55168	1.55168	1.87e-05
A_24_P102119	AF264623	0.49253	-2.03033	0.11
A_24_P136379	AF269286	1.51312	1.51312	0.231
A_24_P715469	AF277188	0.84543	-1.18283	0.331
A_24_P506857	AF279782	1.48422	1.48422	0.712
A_24_P692566	AF283771	1.60237	1.60237	0.0493
A_24_P102125	AF285120	0.61063	-1.63764	0.00224
A_24_P196878	AF289567	1.13813	1.13813	0.293
A_24_P922182	AF289600	0.51348	-1.94751	0.000413
A_24_P118211	AF289610	0.99971	-1.00029	0.654
A_24_P325287	AF305825	0.74617	-1.34018	0.212
A_24_P213134	AF318321	3.42883	3.42883	1.37e-22
A_24_P67148	AF318328	1.0185	1.0185	0.662
A_24_P664918	AF339799	1.65061	1.65061	0.0616
A_32_P83570	AF339813	0.21228	-4.71066	0.000404
A_24_P395415	AF343666	1.71282	1.71282	0.484
A_23_P117302	AF354444	1.40928	1.40928	0.000633
A_32_P330691	AF390550	3.6285	3.6285	8.65e-19
A_32_P109755	AF462446	2.09332	2.09332	1.47e-08
A_23_P72387	AFAP1	0.59031	-1.69403	1.17e-06
A_23_P218977	AFF4	1.52033	1.52033	1.99e-05
A_23_P135454	AFG3L2	0.80316	-1.24509	0.011
A_23_P428382	AFTPH	1.15227	1.15227	0.134
A_23_P108404	AGAP1	0.97687	-1.02367	0.804
A_32_P19382	AGAP10	0.52793	-1.89418	1.08e-05
A_24_P244495	AGAP2	1.04098	1.04098	0.672
A_24_P333364	AGAP3	1.68652	1.68652	0.000719
A_23_P309930	AGBL1	1.16086	1.16086	0.868
A_32_P167705	AGBL2	1.27005	1.27005	0.584
A_32_P82623	AGBL3	1.71167	1.71167	9.67e-05
A_24_P45767	AGBL5	1.00379	1.00379	0.844
A_24_P363583	AGFG2	0.32371	-3.0892	1.5e-11
A_23_P250554	AGGF1	0.96525	-1.036	0.707
A_23_P309224	AGK	0.88624	-1.12836	0.167
A_23_P103720	AGMAT	0.68317	-1.46376	0.27
A_23_P356466	AGPAT3	1.06552	1.06552	0.463
A_32_P141768	AGPAT4	1.08109	1.08109	0.477
A_24_P29876	AGPAT5	0.72161	-1.38579	0.000937
A_23_P69810	AGPAT9	1.72971	1.72971	1.12e-08
A_23_P368645	AGPS	2.52311	2.52311	1.07e-16
A_23_P31407	AGR2	0.38019	-2.63024	2.5e-21
A_23_P115261	AGT	1.10679	1.10679	0.176
A_23_P83514	AGXT	1.25111	1.25111	0.0408
A_23_P63584	AHCTF1	0.94273	-1.06075	0.528
A_24_P943393	AHNAK	1.38107	1.38107	0.000257
A_23_P358709	AHRR	2.60067	2.60067	3.27e-17
A_23_P155509	AHSG	1.48088	1.48088	0.135
A_24_P684799	AI015919	0.61988	-1.61321	4.51e-05
A_24_P817128	AI085037	1.26335	1.26335	0.385
A_24_P916866	AI090310	0.55561	-1.79981	0.00024
A_24_P740022	AI140519	1.35607	1.35607	0.00212
A_32_P145443	AI161396	1.89721	1.89721	7e-05
A_32_P106669	AI192327	0.97298	-1.02777	0.578
A_24_P881430	AI216457	1.14722	1.14722	0.2
A_32_P209104	AI267321	0.70932	-1.40979	0.019
A_32_P131401	AI276257	0.78751	-1.26983	0.0545
A_32_P153456	AI285760	0.95951	-1.0422	0.598
A_32_P139302	AI287491	1.03219	1.03219	0.308
A_32_P92714	AI355706	0.96983	-1.03111	0.464
A_32_P123204	AI381562	0.5576	-1.79339	0.00068
A_32_P199321	AI433842	0.71435	-1.39988	0.191
A_32_P126846	AI435603	1.00717	1.00717	0.814
A_24_P583472	AI452448	0.59723	-1.67441	0.157
A_32_P68142	AI470277	0.33151	-3.01647	6.86e-14
A_32_P50508	AI472054	0.62139	-1.6093	3.85e-06
A_32_P174805	AI492422	0.8259	-1.2108	0.721
A_32_P227265	AI525856	0.49882	-2.00473	0.243
A_32_P146394	AI537201	0.51495	-1.94194	3.94e-10
A_32_P100365	AI570240	0.81319	-1.22972	0.296
A_32_P118522	AI571129	0.7023	-1.42389	0.00145
A_32_P214011	AI620901	2.31608	2.31608	6.35e-16
A_24_P911857	AI627917	0.72476	-1.37976	0.36
A_32_P207231	AI630435	1.01056	1.01056	0.725
A_32_P86517	AI669361	0.54714	-1.82767	0.26
A_24_P765540	AI676010	0.77524	-1.28993	0.339
A_32_P89551	AI676130	0.49551	-2.01811	0.124
A_32_P123027	AI718865	0.64672	-1.54626	0.297
A_32_P146552	AI801539	1.35161	1.35161	0.022
A_24_P558135	AI801879	2.62595	2.62595	2.46e-17
A_24_P765448	AI814116	1.06027	1.06027	0.931
A_24_P932909	AI823874	0.8793	-1.13727	0.878
A_32_P201976	AI860683	0.61636	-1.62242	0.00514
A_32_P235727	AI887037	1.03067	1.03067	0.739
A_32_P178537	AI910722	0.68805	-1.45339	0.00042
A_32_P157304	AI919230	0.71747	-1.39379	0.0143
A_24_P459299	AI933337	0.97115	-1.02971	0.693
A_24_P481113	AI971459	0.47928	-2.08646	1.79e-11
A_32_P19917	AI989625	1.70744	1.70744	1.68e-05
A_32_P182662	AIDA	0.83518	-1.19735	0.123
A_23_P138567	AIFM2	4.11104	4.11104	1.79e-35
A_23_P70785	AIM1	1.406	1.406	0.000153
A_24_P68358	AIM1L	1.46866	1.46866	7.1e-05
A_24_P38865	AIP	0.87071	-1.14849	0.132
A_32_P179572	AJ001827	0.97075	-1.03013	0.56
A_24_P935621	AJ001874	0.43207	-2.31446	0.0172
A_32_P108516	AJ293393	0.689	-1.45138	0.00044
A_24_P758010	AJ318805	1.1302	1.1302	0.883
A_32_P97739	AJ420487	0.50192	-1.99236	2.99e-10
A_24_P582889	AJ420536	0.49704	-2.01192	0.00036
A_24_P346181	AJ420589	1.167	1.167	0.103
A_24_P658505	AK000053	0.42312	-2.36338	0.000127
A_24_P791169	AK000115	0.64536	-1.54951	0.0151
A_24_P54188	AK000146	0.71523	-1.39815	0.439
A_23_P70069	AK000420	1.28334	1.28334	0.00945
A_24_P925241	AK000422	1.01956	1.01956	0.648
A_23_P108103	AK000707	2.48775	2.48775	1.91e-16
A_23_P143285	AK000809	1.17865	1.17865	0.0735
A_23_P376752	AK000815	1.00764	1.00764	0.863
A_24_P926666	AK000925	0.90112	-1.10973	0.236
A_24_P611114	AK000995	0.89827	-1.11325	0.341
A_24_P652174	AK001007	0.5822	-1.71762	0.184
A_32_P145385	AK001118	1.05152	1.05152	0.607
A_32_P430996	AK001120	0.99396	-1.00608	0.47
A_24_P206603	AK001176	0.82744	-1.20855	0.579
A_24_P115287	AK001533	0.89387	-1.11873	0.378
A_24_P724984	AK001846	0.42976	-2.3269	3.44e-08
A_24_P839239	AK002036	1.20754	1.20754	0.0306
A_32_P93707	AK002187	0.27931	-3.5803	0.000307
A_24_P468950	AK021439	1.43638	1.43638	0.104
A_24_P484699	AK021467	1.12428	1.12428	0.232
A_24_P928357	AK021561	1.22732	1.22732	0.459
A_32_P58201	AK021570	0.83772	-1.19371	0.241
A_24_P735073	AK021576	0.94974	-1.05292	0.48
A_23_P124078	AK021593	2.16399	2.16399	6.94e-08
A_24_P456367	AK021614	0.62327	-1.60445	0.157
A_32_P31744	AK021664	0.86606	-1.15465	0.345
A_24_P481375	AK021668	1.41429	1.41429	0.00239
A_32_P167459	AK021744	0.73441	-1.36164	0.00062
A_24_P699733	AK021745	1.02986	1.02986	0.671
A_24_P418908	AK021798	1.04614	1.04614	0.278
A_32_P220233	AK021824	1.12385	1.12385	0.258
A_24_P307665	AK021848	0.99229	-1.00777	0.841
A_23_P11017	AK021866	0.37729	-2.6505	4.3e-09
A_24_P784846	AK021906	0.84233	-1.18719	0.138
A_32_P99461	AK022020	1.08864	1.08864	0.307
A_24_P921260	AK022030	0.97138	-1.02946	0.727
A_24_P662427	AK022109	1.0784	1.0784	0.557
A_24_P636441	AK022223	1.17278	1.17278	0.112
A_24_P253713	AK022252	0.92343	-1.08292	0.4
A_32_P151244	AK022268	0.94134	-1.06231	0.645
A_24_P913216	AK022299	0.98124	-1.01912	0.576
A_24_P825969	AK022337	1.18403	1.18403	0.097
A_24_P693433	AK022364	0.74753	-1.33773	0.0541
A_23_P95070	AK022407	1.24688	1.24688	0.0207
A_24_P460763	AK022443	1.26994	1.26994	0.00985
A_24_P642758	AK022479	1.30059	1.30059	0.00158
A_32_P149753	AK022848	0.45043	-2.22008	0.0807
A_24_P892353	AK022892	0.86914	-1.15057	0.306
A_24_P715518	AK023072	0.68318	-1.46374	0.239
A_24_P917650	AK023076	1.08027	1.08027	0.491
A_23_P207736	AK023077	1.0639	1.0639	0.505
A_24_P355246	AK023096	0.40448	-2.47233	0.000253
A_32_P72028	AK023112	0.93205	-1.0729	0.617
A_24_P136441	AK023121	0.74355	-1.3449	0.0272
A_32_P196520	AK023159	0.86027	-1.16243	0.108
A_24_P503588	AK023380	0.83992	-1.19059	0.22
A_32_P66788	AK023394	0.53628	-1.86469	0.000102
A_24_P928574	AK023400	1.04899	1.04899	0.585
A_32_P206989	AK023412	0.80062	-1.24903	0.0163
A_32_P108738	AK023472	1.02331	1.02331	0.0406
A_24_P911259	AK023557	0.85288	-1.1725	0.107
A_24_P636451	AK023559	0.91294	-1.09536	0.322
A_24_P920366	AK023574	1.55915	1.55915	2.67e-05
A_24_P132019	AK023633	1.18882	1.18882	0.128
A_24_P889070	AK023647	0.60632	-1.64929	4.46e-07
A_32_P217261	AK023660	0.90487	-1.10513	0.239
A_24_P333306	AK023737	0.63499	-1.57484	2.55e-05
A_24_P611139	AK023757	1.558	1.558	2.47e-06
A_24_P734406	AK023773	4.5073	4.5073	6.45e-07
A_24_P930822	AK023862	0.869	-1.15074	0.173
A_24_P645900	AK023895	0.26719	-3.7426	0.000951
A_24_P703674	AK023907	0.58562	-1.7076	0.1
A_24_P781846	AK024092	1.12099	1.12099	0.327
A_23_P391382	AK024110	1.32126	1.32126	0.429
A_24_P639581	AK024127	0.42562	-2.3495	0.0498
A_24_P718672	AK024173	1.16028	1.16028	0.146
A_24_P800734	AK024184	0.82124	-1.21767	0.549
A_32_P3131	AK024243	0.74802	-1.33687	0.0189
A_24_P923984	AK024292	0.81028	-1.23415	0.252
A_23_P395194	AK024372	1.02187	1.02187	0.83
A_24_P367543	AK024382	1.16297	1.16297	0.243
A_24_P84370	AK024470	1.18003	1.18003	0.108
A_32_P218806	AK024516	0.98182	-1.01852	0.734
A_32_P210516	AK024566	1.11809	1.11809	0.34
A_24_P629900	AK024602	0.82115	-1.2178	0.0927
A_24_P153542	AK024684	0.6096	-1.64043	8.57e-07
A_24_P46927	AK024824	0.85768	-1.16594	0.433
A_24_P690273	AK024900	1.14713	1.14713	0.151
A_24_P324479	AK024930	1.73597	1.73597	0.000232
A_24_P728115	AK024937	1.03446	1.03446	0.714
A_24_P642771	AK024956	1.86252	1.86252	2.88e-10
A_24_P158298	AK025116	0.40605	-2.46277	0.172
A_24_P544872	AK025156	1.85009	1.85009	0.529
A_24_P453259	AK025316	0.70947	-1.4095	0.000873
A_24_P674443	AK025360	0.94988	-1.05277	0.619
A_24_P916364	AK025613	0.91991	-1.08706	0.431
A_24_P923113	AK025704	1.25489	1.25489	0.0468
A_32_P202438	AK025716	0.88991	-1.1237	0.268
A_24_P525917	AK025758	1.27751	1.27751	0.187
A_32_P213822	AK025762	0.65667	-1.52284	0.137
A_24_P731255	AK025797	0.96912	-1.03186	0.667
A_32_P15498	AK025818	0.43091	-2.32068	5.68e-12
A_23_P395111	AK025947	0.98143	-1.01892	0.823
A_24_P133171	AK026078	1.28969	1.28969	0.0135
A_24_P870101	AK026209	0.6996	-1.42939	0.0528
A_32_P112331	AK026225	1.2957	1.2957	0.0606
A_24_P759647	AK026387	1.3854	1.3854	0.00334
A_24_P93316	AK026408	0.88381	-1.13147	0.451
A_24_P481582	AK026429	0.9034	-1.10693	0.364
A_32_P76576	AK026459	0.92124	-1.0855	0.47
A_24_P465879	AK026466	0.83274	-1.20085	0.0577
A_24_P782337	AK026477	1.04561	1.04561	0.55
A_24_P513262	AK026485	0.76891	-1.30054	0.014
A_24_P64442	AK026517	1.14599	1.14599	0.126
A_32_P84389	AK026668	1.01768	1.01768	0.796
A_23_P26746	AK026675	1.05854	1.05854	0.452
A_24_P290333	AK026836	0.69501	-1.43884	0.0578
A_24_P664992	AK026869	1.27251	1.27251	0.411
A_32_P378821	AK026965	0.8275	-1.20846	0.349
A_23_P129754	AK027069	1.01146	1.01146	0.515
A_23_P399292	AK027091	1.55594	1.55594	0.000217
A_24_P740692	AK027173	0.74197	-1.34777	0.0968
A_24_P772276	AK027225	1.32162	1.32162	0.00237
A_24_P372189	AK027294	1.25068	1.25068	0.167
A_23_P102071	AK027315	0.46387	-2.15579	1.48e-12
A_23_P84749	AK027383	1.23824	1.23824	0.0421
A_24_P937582	AK027610	0.81273	-1.23042	0.027
A_24_P727501	AK054718	0.44678	-2.23822	4.8e-11
A_23_P415532	AK054879	0.60572	-1.65093	0.000295
A_32_P224888	AK054895	1.35467	1.35467	0.694
A_32_P61298	AK054921	3.57967	3.57967	0.00298
A_24_P941597	AK055067	1.33034	1.33034	0.0265
A_24_P778741	AK055214	1.25551	1.25551	0.00591
A_24_P35935	AK055438	0.61011	-1.63906	0.00074
A_24_P538567	AK055501	0.95632	-1.04567	0.65
A_24_P303852	AK055619	0.83959	-1.19105	0.0651
A_32_P88776	AK055647	1.16757	1.16757	0.226
A_24_P487901	AK055795	0.3896	-2.56676	0.0475
A_24_P611182	AK055821	1.07127	1.07127	0.476
A_24_P924697	AK055915	0.95914	-1.0426	0.609
A_32_P14212	AK055928	0.41708	-2.39765	4.04e-14
A_32_P104617	AK055960	0.99721	-1.0028	0.597
A_24_P765795	AK055981	0.84985	-1.17668	0.0812
A_24_P606239	AK056073	0.76751	-1.30291	0.00914
A_24_P639629	AK056245	1.03609	1.03609	0.703
A_32_P135733	AK056396	2.16335	2.16335	1.88e-15
A_24_P42308	AK056449	1.50519	1.50519	0.00211
A_23_P258048	AK056630	1.33588	1.33588	0.00094
A_24_P239309	AK056664	0.99783	-1.00217	0.476
A_24_P927650	AK056744	1.16544	1.16544	0.154
A_24_P633349	AK056973	0.9927	-1.00735	0.737
A_24_P350200	AK057071	0.94263	-1.06087	0.546
A_32_P105110	AK057196	1.44637	1.44637	0.111
A_32_P121716	AK057443	0.78543	-1.27319	0.0158
A_24_P921103	AK057576	1.10489	1.10489	0.43
A_24_P892402	AK057652	1.43743	1.43743	0.00021
A_24_P376139	AK057798	1.15303	1.15303	0.23
A_24_P33785	AK057830	1.3888	1.3888	0.00107
A_32_P196918	AK057956	0.62985	-1.58769	0.000272
A_32_P227769	AK057962	6.84926	6.84926	1.04e-29
A_24_P510116	AK057970	0.51459	-1.94331	1.33e-05
A_24_P920861	AK057971	1.1643	1.1643	0.323
A_32_P112655	AK058000	1.368	1.368	0.00268
A_32_P102653	AK058169	1.14959	1.14959	0.879
A_24_P162145	AK074181	0.97037	-1.03053	0.577
A_24_P931974	AK074670	0.73966	-1.35197	0.00136
A_32_P105469	AK074696	2.03154	2.03154	8.14e-10
A_32_P91186	AK074776	0.9789	-1.02155	0.414
A_24_P726399	AK075052	0.77603	-1.28861	0.00213
A_24_P738859	AK075186	0.86889	-1.15089	0.0856
A_24_P136484	AK090397	0.94722	-1.05572	0.599
A_24_P940615	AK090407	0.9575	-1.04438	0.312
A_24_P333357	AK090463	1.09403	1.09403	0.412
A_24_P341972	AK090466	0.91235	-1.09607	0.456
A_32_P136033	AK090477	1.05887	1.05887	0.654
A_32_P125639	AK090499	1.07936	1.07936	0.902
A_24_P376159	AK090720	0.80534	-1.24171	0.295
A_32_P201958	AK090739	0.6434	-1.55425	1.81e-07
A_32_P430743	AK090766	1.81937	1.81937	5.2e-05
A_24_P50918	AK090830	2.91669	2.91669	0.304
A_24_P170707	AK091192	0.86144	-1.16084	0.318
A_32_P118220	AK091308	0.97343	-1.0273	0.789
A_32_P105976	AK091337	1.0555	1.0555	0.543
A_24_P509948	AK091348	1.08069	1.08069	0.555
A_32_P1144	AK091357	0.61635	-1.62245	0.000812
A_24_P5026	AK091569	0.74632	-1.33991	0.00152
A_32_P55045	AK091722	0.85483	-1.16982	0.115
A_32_P62769	AK091784	1.016	1.016	0.797
A_32_P157465	AK091904	2.78035	2.78035	0.562
A_32_P13417	AK091942	0.9183	-1.08896	0.397
A_23_P384825	AK092094	0.96711	-1.034	0.828
A_24_P392407	AK092271	1.67057	1.67057	0.000837
A_32_P148075	AK092349	2.00109	2.00109	0.000193
A_32_P429876	AK092378	0.61632	-1.62252	3.67e-05
A_24_P119381	AK092379	1.10632	1.10632	0.34
A_24_P696507	AK092810	0.85457	-1.17017	0.089
A_24_P823514	AK092875	0.75136	-1.33091	0.0169
A_24_P860781	AK092921	2.88395	2.88395	9.04e-17
A_32_P213637	AK092942	1.41121	1.41121	0.000147
A_32_P29200	AK093416	0.26108	-3.83031	1.28e-32
A_24_P456468	AK093429	1.08123	1.08123	0.919
A_24_P932680	AK093521	0.91132	-1.09731	0.589
A_32_P71310	AK093532	1.04978	1.04978	0.703
A_24_P503669	AK093628	0.73156	-1.36694	0.00045
A_24_P479645	AK093640	0.96503	-1.03623	0.707
A_24_P566968	AK093869	0.75997	-1.31584	0.168
A_32_P191941	AK093872	1.36512	1.36512	0.0065
A_32_P204330	AK093982	0.99613	-1.00388	0.855
A_32_P185140	AK094175	0.64927	-1.54018	0.000785
A_24_P923190	AK094415	0.70236	-1.42377	0.0908
A_24_P127954	AK094571	1.07955	1.07955	0.74
A_32_P152255	AK094623	0.87334	-1.14503	0.185
A_32_P103558	AK094799	1.20273	1.20273	0.295
A_32_P409599	AK094874	0.31817	-3.14299	2.67e-05
A_32_P225806	AK094950	1.12521	1.12521	0.57
A_23_P54983	AK095097	0.50376	-1.98509	0.0783
A_24_P450172	AK095151	1.60375	1.60375	2.7e-05
A_24_P931579	AK095167	0.18088	-5.52864	2.51e-13
A_32_P179590	AK095225	0.62393	-1.60274	1.72e-06
A_24_P289625	AK095583	1.92431	1.92431	3.35e-06
A_32_P24651	AK095707	0.85907	-1.16405	0.0873
A_24_P752496	AK095886	0.46653	-2.14349	1.64e-12
A_32_P425876	AK095904	1.03311	1.03311	0.471
A_24_P221385	AK095945	1.41431	1.41431	0.0131
A_24_P415928	AK096020	0.94029	-1.06351	0.52
A_24_P247872	AK096129	0.40831	-2.44912	0.0465
A_24_P519638	AK096250	1.15429	1.15429	0.134
A_32_P32043	AK096405	0.97502	-1.02562	0.223
A_32_P155035	AK096500	0.79478	-1.25821	0.019
A_32_P199420	AK096537	1.04315	1.04315	0.726
A_23_P147578	AK096677	1.73405	1.73405	0.00852
A_24_P927850	AK096721	0.32903	-3.03921	0.00171
A_24_P230767	AK096974	1.08605	1.08605	0.656
A_23_P395670	AK096991	0.4227	-2.36574	0.00493
A_24_P761130	AK097080	1.37028	1.37028	0.000247
A_24_P282083	AK097085	1.36939	1.36939	0.0014
A_24_P933400	AK097112	0.61511	-1.62572	6.81e-06
A_24_P342020	AK097166	0.90833	-1.10093	0.338
A_24_P359105	AK097222	0.72499	-1.37932	0.0427
A_32_P181891	AK097571	2.38522	2.38522	1.67e-05
A_32_P37089	AK097700	0.82555	-1.21132	0.0226
A_24_P273523	AK097965	1.24571	1.24571	0.0373
A_24_P841704	AK098126	0.849	-1.17786	0.752
A_32_P88603	AK098129	0.8851	-1.12982	0.263
A_32_P214817	AK098210	0.46552	-2.14815	9.79e-09
A_32_P51518	AK098220	0.92238	-1.08415	0.412
A_24_P247892	AK098257	0.73938	-1.35248	0.3
A_24_P652318	AK098360	0.71874	-1.39133	0.00236
A_24_P238649	AK098372	1.08864	1.08864	0.558
A_24_P740774	AK098417	0.84186	-1.18784	0.0727
A_23_P119500	AK098427	0.53557	-1.86718	0.0011
A_24_P419017	AK098478	1.38281	1.38281	0.00234
A_24_P307785	AK098491	0.84062	-1.18959	0.0741
A_24_P376224	AK098514	2.04144	2.04144	0.00287
A_32_P153833	AK098597	1.82148	1.82148	1.12e-07
A_24_P358063	AK098637	0.71708	-1.39455	0.559
A_24_P700052	AK098638	2.14297	2.14297	2.39e-13
A_32_P220762	AK123248	0.48268	-2.07178	8.62e-13
A_32_P53234	AK123333	1.02875	1.02875	0.377
A_32_P44620	AK123438	0.68641	-1.45686	0.000213
A_24_P456944	AK123446	1.69579	1.69579	1.31e-06
A_24_P886966	AK123483	0.22784	-4.38899	7.47e-30
A_32_P193218	AK123506	0.92178	-1.08486	0.386
A_32_P159254	AK123584	1.38553	1.38553	0.169
A_32_P160537	AK123610	1.05794	1.05794	0.907
A_32_P78208	AK123627	0.70906	-1.41031	0.000124
A_32_P36582	AK123649	1.11548	1.11548	0.306
A_24_P783122	AK123722	0.3291	-3.03859	7.89e-15
A_24_P494230	AK123750	0.86301	-1.15873	0.158
A_32_P168388	AK123765	0.32505	-3.07648	1.83e-26
A_32_P158723	AK123861	0.79037	-1.26522	0.0147
A_32_P74206	AK124070	1.33606	1.33606	0.502
A_24_P8140	AK124166	1.03177	1.03177	0.72
A_32_P154731	AK124192	0.95169	-1.05076	0.574
A_24_P538708	AK124263	1.37156	1.37156	0.000243
A_32_P23525	AK124281	1.13368	1.13368	0.169
A_24_P911112	AK124344	1.32382	1.32382	0.0276
A_32_P220580	AK124352	1.17922	1.17922	0.197
A_24_P943843	AK124515	0.92588	-1.08006	0.349
A_23_P430528	AK124598	2.01798	2.01798	3e-05
A_32_P44808	AK124941	1.6605	1.6605	0.000128
A_32_P201041	AK124956	1.80092	1.80092	5.45e-07
A_32_P190461	AK125099	0.94434	-1.05894	0.258
A_24_P925211	AK125129	1.57429	1.57429	9.52e-05
A_32_P37461	AK125269	0.83992	-1.19058	0.116
A_24_P350708	AK125313	1.27926	1.27926	0.0225
A_32_P220372	AK125452	0.56714	-1.76323	0.166
A_32_P98059	AK126329	1.03736	1.03736	0.681
A_32_P222362	AK127132	0.92282	-1.08363	0.415
A_24_P497437	AK127309	0.89696	-1.11487	0.365
A_32_P11359	AK127626	2.70996	2.70996	0.00207
A_24_P887615	AK128103	1.1148	1.1148	0.897
A_32_P192984	AK128396	1.11587	1.11587	0.222
A_24_P934162	AK128413	0.67419	-1.48325	0.116
A_24_P735072	AK128436	1.03713	1.03713	0.374
A_32_P18357	AK128559	1.75736	1.75736	4.3e-06
A_24_P196568	AK128751	1.12737	1.12737	0.229
A_32_P146579	AK128756	0.78316	-1.27687	0.133
A_32_P194372	AK129547	1.38145	1.38145	0.001
A_24_P923300	AK129724	0.39906	-2.50589	0.128
A_24_P356830	AK129956	0.96668	-1.03447	0.723
A_24_P110306	AK130207	1.74644	1.74644	8.77e-08
A_32_P84580	AK130486	1.11956	1.11956	0.271
A_23_P106412	AK130644	0.97932	-1.02112	0.636
A_32_P66674	AK130716	0.82318	-1.2148	0.451
A_32_P30330	AK130878	0.85043	-1.17587	0.852
A_32_P216122	AK130891	0.8249	-1.21227	0.109
A_23_P72372	AK131430	0.79963	-1.25058	0.0184
A_32_P223551	AK308671	0.87884	-1.13786	0.129
A_23_P105963	AK7	0.81608	-1.22537	0.835
A_32_P132438	AKAP1	0.94117	-1.0625	0.463
A_23_P317105	AKAP10	1.0515	1.0515	0.577
A_23_P418477	AKAP11	0.81675	-1.22436	0.0443
A_23_P214897	AKAP12	0.6569	-1.5223	0.554
A_24_P142095	AKAP13	1.22783	1.22783	0.0208
A_23_P313652	AKAP14	1.0508	1.0508	0.46
A_23_P359043	AKAP2	0.86896	-1.15081	0.432
A_23_P259594	AKAP7	0.47901	-2.08765	0.00225
A_23_P309261	AKAP9	1.07689	1.07689	0.403
A_23_P256148	AKIRIN1	0.96819	-1.03285	0.713
A_23_P428819	AKIRIN2	1.17156	1.17156	0.0711
A_24_P912439	AKNA	0.97842	-1.02206	0.156
A_23_P258190	AKR1B1	4.23201	4.23201	3.96e-16
A_24_P129341	AKR1B10	3.85155	3.85155	2.52e-25
A_24_P152968	AKR1C1	0.39886	-2.50716	1.1e-06
A_23_P138541	AKR1C3	2.80625	2.80625	0.00177
A_24_P944472	AKT1S1	1.7775	1.7775	0.428
A_32_P145335	AL049387	0.77882	-1.28399	0.00513
A_32_P208039	AL049390	1.15428	1.15428	0.172
A_24_P522976	AL049991	2.51904	2.51904	3.78e-19
A_24_P722068	AL050013	1.18114	1.18114	0.115
A_24_P873598	AL050122	0.79763	-1.25371	0.299
A_24_P937691	AL050204	0.9391	-1.06485	0.497
A_24_P195821	AL050285	0.74166	-1.34832	0.717
A_32_P93045	AL080082	0.51303	-1.94919	5.93e-08
A_32_P147969	AL080232	1.4235	1.4235	0.000343
A_24_P823096	AL109708	3.2519	3.2519	0.404
A_32_P135007	AL110237	0.76869	-1.30091	0.00599
A_24_P848352	AL117571	0.53955	-1.8534	0.0707
A_24_P114671	AL117599	1.32224	1.32224	0.00464
A_24_P355006	AL133090	1.10414	1.10414	0.896
A_32_P89087	AL134462	0.86851	-1.1514	0.254
A_23_P355965	AL136830	0.81311	-1.22985	0.0467
A_24_P545091	AL137292	1.07161	1.07161	0.905
A_24_P942589	AL137342	0.41096	-2.43331	5.21e-11
A_23_P140780	AL137668	1.38109	1.38109	0.224
A_24_P916031	AL138396	0.67834	-1.47418	0.139
A_32_P147063	AL355688	0.4204	-2.37866	9.2e-18
A_32_P70245	AL359605	0.3357	-2.97886	5.21e-08
A_24_P687372	AL360201	1.31217	1.31217	0.18
A_24_P255543	AL390214	1.5104	1.5104	2.54e-05
A_32_P56497	AL536879	0.74742	-1.33794	0.0756
A_24_P516728	AL547890	1.71697	1.71697	7.13e-09
A_24_P928319	AL573187	0.51766	-1.93176	0.254
A_32_P41534	AL581048	0.31462	-3.17841	2.11e-06
A_24_P937158	AL713623	1.25442	1.25442	0.335
A_32_P161455	AL831999	0.54234	-1.84387	1.84e-08
A_24_P665185	AL832142	1.17165	1.17165	0.138
A_24_P668351	AL832146	0.95288	-1.04945	0.637
A_32_P1657	AL832253	1.71145	1.71145	0.000283
A_32_P137487	AL832255	0.95377	-1.04847	0.437
A_24_P419323	AL832319	0.75637	-1.3221	0.386
A_24_P924631	AL832806	0.86421	-1.15713	0.155
A_32_P164916	AL833005	1.01676	1.01676	0.66
A_24_P854643	AL833114	1.01351	1.01351	0.672
A_32_P34926	AL833696	0.9467	-1.0563	0.594
A_24_P51279	AL833832	0.97176	-1.02906	0.666
A_24_P85524	AL833884	1.07526	1.07526	0.912
A_23_P357504	AL834280	0.49057	-2.03845	0.00045
A_23_P257834	ALB	1.19113	1.19113	0.364
A_32_P74643	ALCAM	0.576	-1.7361	0.00271
A_23_P83098	ALDH1A1	1.00601	1.00601	0.83
A_23_P205959	ALDH1A3	2.23489	2.23489	1.14e-13
A_23_P135294	ALDH1B1	0.82984	-1.20505	0.0905
A_23_P258887	ALDH1L1	1.26624	1.26624	0.0117
A_24_P269006	ALDH7A1	0.44599	-2.24221	6.26e-15
A_23_P214944	ALDH8A1	1.91508	1.91508	0.572
A_24_P921584	ALDOA	1.57481	1.57481	0.00474
A_23_P204333	ALG10	0.97046	-1.03044	0.756
A_32_P89679	ALG10B	0.80025	-1.2496	0.0147
A_23_P257423	ALG14	1.21674	1.21674	0.0229
A_23_P35168	ALG6	0.81047	-1.23385	0.00768
A_24_P795594	ALG9	0.94971	-1.05296	0.563
A_24_P628384	ALKBH2	0.79523	-1.2575	0.00633
A_23_P255523	ALKBH4	0.91378	-1.09436	0.272
A_24_P91472	ALKBH7	0.88407	-1.13113	0.169
A_23_P312174	ALMS1	1.01714	1.01714	0.683
A_23_P435657	ALMS1P	0.77534	-1.28976	0.0526
A_23_P2793	ALOX5AP	0.62726	-1.59423	0.00105
A_24_P347880	ALOXE3	1.01944	1.01944	0.497
A_23_P133142	ALPK1	1.46543	1.46543	3.33e-05
A_23_P377664	ALS2	1.16195	1.16195	0.112
A_32_P420009	ALS2CL	1.33484	1.33484	0.00348
A_23_P328642	ALS2CR11	1.3604	1.3604	0.672
A_23_P349343	ALS2CR12	1.14689	1.14689	0.874
A_24_P941831	ALS2CR4	0.38032	-2.62935	1.05e-13
A_24_P911896	ALS2CR8	0.40388	-2.476	0.103
A_23_P59988	AMAC1L2	0.91499	-1.09291	0.259
A_23_P256504	AMBP	1.87045	1.87045	3.73e-07
A_24_P371962	AMD1	0.73261	-1.36498	0.00021
A_32_P122226	AMDHD1	0.95822	-1.0436	0.66
A_24_P115990	AMHR2	0.41275	-2.42279	1.44e-05
A_23_P1759	AMICA1	1.10148	1.10148	0.91
A_24_P302506	AMIGO1	0.94219	-1.06136	0.535
A_23_P14083	AMIGO2	1.33071	1.33071	0.00604
A_23_P306655	AMIGO3	0.66498	-1.5038	3.67e-05
A_23_P137116	AMMECR1	0.67882	-1.47314	0.103
A_23_P209760	AMMECR1L	0.83317	-1.20024	0.32
A_23_P48455	AMN	1.84125	1.84125	0.000151
A_23_P166686	AMOTL2	1.49447	1.49447	5.8e-06
A_23_P51787	AMPD1	2.73683	2.73683	0.639
A_23_P116286	AMPD3	4.10199	4.10199	1.03e-18
A_24_P174503	AMT	1.1708	1.1708	0.345
A_23_P23611	AMY1C	0.99527	-1.00476	0.515
A_24_P344890	AMY2B	0.76837	-1.30145	0.012
A_24_P383649	AMZ1	0.96832	-1.03272	0.731
A_24_P186346	ANAPC1	1.49291	1.49291	1.15e-05
A_23_P317800	ANAPC4	1.00599	1.00599	0.835
A_23_P363406	ANGEL1	1.18785	1.18785	0.062
A_24_P28619	ANGEL2	0.9597	-1.04199	0.618
A_23_P216023	ANGPT1	0.91134	-1.09729	0.27
A_23_P60079	ANGPT2	0.87765	-1.13941	0.601
A_23_P126706	ANGPTL1	1.14059	1.14059	0.875
A_23_P159325	ANGPTL4	4.0507	4.0507	9.8e-33
A_24_P162485	ANK1	0.66195	-1.5107	0.000473
A_23_P202269	ANK3	1.19774	1.19774	0.0358
A_23_P370544	ANKAR	1.80286	1.80286	0.253
A_24_P306034	ANKDD1A	2.42333	2.42333	1.9e-09
A_23_P207620	ANKFY1	0.84314	-1.18604	0.0449
A_24_P303145	ANKH	0.56712	-1.7633	0.00148
A_23_P10858	ANKLE2	1.10195	1.10195	0.303
A_24_P940863	ANKMY1	1.06653	1.06653	0.64
A_32_P82403	ANKRD11	1.1821	1.1821	0.0494
A_23_P130293	ANKRD12	1.03199	1.03199	0.727
A_23_P114616	ANKRD13C	1.02651	1.02651	0.769
A_24_P188116	ANKRD2	1.41681	1.41681	0.00343
A_32_P168326	ANKRD20A2	0.2921	-3.42353	8.77e-26
A_23_P305120	ANKRD23	1.14112	1.14112	0.193
A_23_P115597	ANKRD26	0.67288	-1.48616	0.000136
A_23_P97123	ANKRD26L1	0.82545	-1.21146	0.174
A_23_P144684	ANKRD32	0.76705	-1.3037	0.00446
A_23_P325690	ANKRD35	0.57655	-1.73446	0.395
A_23_P253622	ANKRD36B	0.51614	-1.93746	9.63e-08
A_24_P237586	ANKRD37	0.42843	-2.33411	5.39e-18
A_24_P357572	ANKRD42	1.0465	1.0465	0.615
A_23_P304110	ANKRD43	0.1852	-5.39946	0.00287
A_23_P209347	ANKRD44	0.61945	-1.61433	0.000721
A_24_P307498	ANKRD45	7.0549	7.0549	0.308
A_23_P94095	ANKRD46	1.25981	1.25981	0.0512
A_23_P24365	ANKRD49	1.0136	1.0136	0.876
A_32_P123255	ANKRD58	0.27147	-3.68358	1.72e-24
A_23_P156748	ANKS1A	1.18063	1.18063	0.0588
A_24_P358400	ANKS6	0.91818	-1.08911	0.372
A_23_P356684	ANLN	0.57655	-1.73446	2.06e-10
A_23_P409093	ANO4	0.92214	-1.08443	0.885
A_23_P335495	ANO7	0.25419	-3.93406	9.11e-11
A_24_P8109	ANO9	0.36137	-2.76723	1.24e-16
A_23_P3242	ANP32A	1.04085	1.04085	0.661
A_23_P170733	ANTXR2	1.79042	1.79042	0.0181
A_23_P1170	ANUBL1	0.79886	-1.25178	0.363
A_23_P94501	ANXA1	2.31095	2.31095	2.59e-18
A_23_P60009	ANXA13	0.83337	-1.19995	0.836
A_32_P148345	ANXA2	4.52769	4.52769	2.68e-30
A_24_P204244	ANXA2P1	2.2187	2.2187	1.18e-15
A_24_P323114	ANXA2P3	3.31587	3.31587	5.3e-24
A_23_P395054	ANXA8L2	0.44079	-2.26864	3.07e-12
A_23_P426305	AOC3	0.98007	-1.02034	0.73
A_23_P318208	AP1G1	1.32533	1.32533	0.00141
A_23_P351695	AP1GBP1	1.00726	1.00726	0.801
A_24_P190804	AP1S2	0.43827	-2.28172	2.8e-07
A_23_P385295	AP1S3	0.57787	-1.7305	8.03e-05
A_24_P64039	AP3M2	0.88183	-1.13401	0.2
A_24_P367749	AP3S2	1.05857	1.05857	0.622
A_23_P160729	AP4B1	1.59771	1.59771	1.41e-08
A_24_P401645	AP4S1	1.73923	1.73923	6.33e-07
A_23_P1998	APBB1	1.44799	1.44799	0.0114
A_24_P234701	APBB2	0.8479	-1.17938	0.269
A_23_P70213	APC	0.81471	-1.22743	3.77e-07
A_23_P101905	APC2	1.02096	1.02096	0.54
A_23_P205997	APH1B	2.12313	2.12313	2.52e-09
A_23_P203255	API5	1.14152	1.14152	0.212
A_23_P27983	APLP1	0.6168	-1.62126	4.01e-06
A_23_P54770	APOB48R	0.53309	-1.87584	0.000393
A_24_P66027	APOBEC3B	3.62966	3.62966	0.0012
A_24_P942933	APOBEC3G	0.26246	-3.81006	0.0161
A_23_P164650	APOE	1.39227	1.39227	2.05e-08
A_24_P87931	APOL1	2.43612	2.43612	2.44e-13
A_24_P48898	APOL2	2.19415	2.19415	1.5e-12
A_23_P29237	APOL3	1.28542	1.28542	0.0267
A_23_P380857	APOL4	2.33346	2.33346	6.72e-10
A_24_P7594	APOL6	0.84097	-1.18911	0.159
A_23_P136986	APOOL	1.89001	1.89001	8.08e-11
A_23_P207280	APPBP2	1.24865	1.24865	0.0385
A_23_P372834	AQP1	0.78756	-1.26975	0.00755
A_23_P417974	AQP11	0.98454	-1.0157	0.452
A_23_P112481	AQP3	0.4437	-2.25378	6.82e-17
A_23_P117104	AQP5	0.30529	-3.27556	5.43e-09
A_23_P105184	ARAP1	1.23881	1.23881	0.0183
A_23_P167389	ARAP3	2.17493	2.17493	0.00446
A_23_P365738	ARC	0.90556	-1.10429	0.859
A_23_P203103	ARCN1	1.03358	1.03358	0.698
A_23_P148546	ARD1A	0.8267	-1.20963	0.049
A_23_P155890	ARD1B	0.8205	-1.21877	0.0986
A_23_P259071	AREG	0.64375	-1.5534	0.000497
A_24_P566891	ARF1	1.06302	1.06302	0.539
A_23_P48691	ARF6	1.12847	1.12847	0.197
A_24_P166094	ARFIP1	1.00048	1.00048	0.919
A_23_P128728	ARG2	0.3332	-3.00119	5.44e-22
A_23_P314070	ARHGAP1	0.72104	-1.38689	0.000323
A_32_P147090	ARHGAP11A	0.37896	-2.6388	2.01e-15
A_32_P162250	ARHGAP18	0.81381	-1.22878	0.0176
A_23_P75310	ARHGAP22	1.63395	1.63395	0.0596
A_24_P388659	ARHGAP24	0.3163	-3.16158	4.11e-13
A_23_P142974	ARHGAP25	1.86116	1.86116	0.0549
A_24_P28165	ARHGAP26	0.86172	-1.16047	0.111
A_23_P141335	ARHGAP27	1.15576	1.15576	0.121
A_24_P579356	ARHGAP28	0.72799	-1.37365	0.02
A_24_P333571	ARHGAP29	0.53348	-1.87448	3.37e-05
A_23_P48535	ARHGAP5	0.93414	-1.0705	0.528
A_23_P64661	ARHGAP9	1.1177	1.1177	0.892
A_24_P366994	ARHGDIA	0.83149	-1.20267	0.131
A_23_P216282	ARHGEF10	0.73943	-1.35239	0.0219
A_23_P386	ARHGEF10L	2.00457	2.00457	4.28e-08
A_23_P426809	ARHGEF11	1.15257	1.15257	0.155
A_23_P76015	ARHGEF17	0.82021	-1.2192	0.0407
A_23_P143885	ARHGEF3	1.04548	1.04548	0.59
A_24_P302685	ARHGEF4	0.46183	-2.16529	1.69e-05
A_23_P85024	ARHGEF6	1.03333	1.03333	0.923
A_24_P254551	ARHGEF9	0.46478	-2.15155	6.53e-14
A_23_P217872	ARID1A	1.14554	1.14554	0.225
A_23_P70701	ARID1B	1.37531	1.37531	0.000647
A_32_P74955	ARID2	1.00926	1.00926	0.763
A_23_P117515	ARID4A	0.81452	-1.22772	0.045
A_23_P97871	ARID5B	1.27151	1.27151	0.0452
A_24_P378202	ARL11	1.51332	1.51332	5.96e-06
A_24_P328668	ARL13B	0.43193	-2.3152	6.18e-17
A_23_P92161	ARL14	1.74135	1.74135	0.0546
A_24_P303199	ARL15	0.65761	-1.52066	0.158
A_24_P579826	ARL17	0.89416	-1.11837	0.26
A_23_P98252	ARL2	0.62066	-1.61118	8.83e-07
A_23_P63711	ARL3	1.03622	1.03622	0.657
A_23_P317620	ARL4C	1.59352	1.59352	3.02e-05
A_24_P165595	ARL5A	0.8305	-1.20409	0.0662
A_23_P378588	ARL5B	1.16463	1.16463	0.117
A_24_P257348	ARL6IP5	0.87562	-1.14204	0.101
A_23_P28169	ARL6IP6	0.72008	-1.38873	0.00109
A_23_P385217	ARL8B	1.18668	1.18668	0.0444
A_23_P15375	ARMC7	1.09725	1.09725	0.292
A_23_P29784	ARMC8	0.89599	-1.11609	0.23
A_23_P22682	ARMCX1	1.61323	1.61323	0.0285
A_24_P23411	ARMCX3	2.08218	2.08218	0.209
A_24_P374375	ARMCX4	1.11244	1.11244	0.9
A_23_P85188	ARMCX5	1.49732	1.49732	1.05e-06
A_23_P62351	ARMCX6	1.39046	1.39046	0.309
A_24_P93309	ARMETL1	1.17291	1.17291	0.632
A_24_P391568	ARNT	1.0631	1.0631	0.506
A_23_P162037	ARNTL	0.33779	-2.96038	1.86e-21
A_23_P76145	ARNTL2	0.32829	-3.04612	7.77e-20
A_23_P121447	ARPM1	2.20646	2.20646	0.000873
A_24_P274615	ARRDC3	1.98759	1.98759	1.29e-09
A_23_P255436	ARSA	1.01334	1.01334	0.83
A_23_P4161	ARSG	0.88937	-1.1244	0.296
A_23_P213298	ARSJ	0.65874	-1.51804	4.71e-06
A_24_P251040	ARTN	1.46015	1.46015	0.0436
A_24_P919920	ARV1	0.81762	-1.22306	0.216
A_24_P416961	ARVCF	1.21688	1.21688	0.0339
A_24_P928637	ASAH1	1.08474	1.08474	0.459
A_23_P71526	ASAP1	0.87888	-1.13781	0.241
A_23_P202510	ASB13	1.52549	1.52549	1.97e-05
A_23_P155265	ASB14	1.14161	1.14161	0.877
A_24_P56837	ASB16	1.9236	1.9236	2.07e-08
A_23_P205370	ASB2	3.13431	3.13431	0.122
A_23_P144326	ASB5	0.92559	-1.08039	0.908
A_23_P158059	ASB6	1.10944	1.10944	0.284
A_24_P155791	ASB7	1.1928	1.1928	0.208
A_24_P643587	ASB8	0.96005	-1.04161	0.691
A_23_P382654	ASCC3	0.7631	-1.31044	0.00841
A_32_P171061	ASCL2	0.51117	-1.9563	4.37e-07
A_23_P2083	ASCL3	0.83531	-1.19717	0.858
A_24_P112087	ASF1A	1.41929	1.41929	0.00524
A_23_P119254	ASF1B	0.48163	-2.07629	1.97e-11
A_23_P118722	ASGR1	1.44854	1.44854	0.201
A_23_P255535	ASMT	0.50266	-1.98943	0.321
A_32_P232747	ASNS	1.35298	1.35298	0.456
A_24_P295245	ASPH	1.58312	1.58312	9.33e-05
A_24_P911179	ASPM	0.48337	-2.06879	9.94e-11
A_23_P216429	ASPN	1.13997	1.13997	0.875
A_24_P359771	ASXL2	1.10861	1.10861	0.253
A_23_P71213	ASZ1	0.9375	-1.06667	0.903
A_23_P75288	ATAD1	1.03258	1.03258	0.759
A_23_P216068	ATAD2	0.69301	-1.44297	2.27e-16
A_32_P191004	ATAD2B	1.11284	1.11284	0.235
A_23_P302750	ATAD3B	0.6599	-1.51539	0.00147
A_23_P318486	ATAD3C	1.38632	1.38632	0.0165
A_23_P118894	ATAD4	0.8459	-1.18217	0.0681
A_24_P113144	ATAD5	0.48127	-2.07782	2.86e-13
A_24_P128145	ATF2	0.642	-1.55763	2e-05
A_23_P34915	ATF3	1.69782	1.69782	1.1e-08
A_24_P307065	ATF4C	1.38777	1.38777	0.00128
A_23_P129466	ATF7IP2	0.97948	-1.02095	0.763
A_23_P18901	ATG12	1.03512	1.03512	0.7
A_23_P36305	ATG16L2	0.53671	-1.86319	2.8e-10
A_23_P88163	ATG2B	1.25127	1.25127	0.0456
A_23_P502488	ATG4C	0.90704	-1.10248	0.33
A_24_P175059	ATG5	1.10853	1.10853	0.296
A_23_P143987	ATG7	0.93875	-1.06524	0.466
A_32_P379379	ATG9B	1.21263	1.21263	0.595
A_23_P88351	ATL1	1.46491	1.46491	0.000147
A_23_P209619	ATL2	1.10069	1.10069	0.251
A_32_P78295	ATOH7	1.19812	1.19812	0.834
A_23_P142878	ATOH8	0.8262	-1.21036	0.24
A_23_P170280	ATP10D	1.59674	1.59674	0.013
A_24_P161973	ATP11A	0.99935	-1.00065	0.856
A_23_P155185	ATP13A3	0.73156	-1.36694	0.00611
A_23_P62932	ATP1B1	1.01835	1.01835	0.823
A_23_P117992	ATP2C2	0.36727	-2.72276	1.91e-22
A_24_P168456	ATP5D	0.48551	-2.05971	2.45e-12
A_24_P174346	ATP5G3	0.55281	-1.80895	2.48e-07
A_23_P146058	ATP6V1C1	1.70963	1.70963	6.66e-09
A_23_P143047	ATP6V1E2	1.0851	1.0851	0.371
A_23_P217737	ATP7A	1.62751	1.62751	3.05e-05
A_24_P342226	ATP8B3	9.23984	9.23984	1.2e-24
A_23_P380614	ATP9A	1.07262	1.07262	0.41
A_23_P10500	ATP9B	0.6593	-1.51675	0.0149
A_24_P919899	ATPAF1	0.73314	-1.364	0.00402
A_23_P344884	ATPGD1	0.88508	-1.12984	0.425
A_23_P136058	ATR	0.8476	-1.1798	0.042
A_24_P53600	ATRN	1.26594	1.26594	0.00883
A_24_P294842	ATXN1	1.22115	1.22115	0.0396
A_24_P930507	ATXN2	1.20842	1.20842	0.346
A_24_P13595	ATXN3	1.06197	1.06197	0.624
A_24_P25074	ATXN7	1.04845	1.04845	0.635
A_32_P179740	ATXN7L1	1.12165	1.12165	0.171
A_23_P317200	ATXN7L2	0.94015	-1.06366	0.554
A_32_P80295	AU147416	1.0089	1.0089	0.716
A_24_P604496	AU148207	1.02918	1.02918	0.274
A_32_P33802	AU158345	1.44865	1.44865	0.522
A_32_P97798	AU184995	0.88259	-1.13303	0.00537
A_23_P131866	AURKA	0.73483	-1.36085	0.00077
A_23_P130182	AURKB	0.50565	-1.97765	3.51e-11
A_23_P122906	AUTS2	0.86319	-1.15849	0.0907
A_32_P98776	AV698803	1.3089	1.3089	0.339
A_32_P34750	AV702101	1.26656	1.26656	0.544
A_32_P36709	AV707615	1.06605	1.06605	0.519
A_32_P214969	AV722457	0.91351	-1.09467	0.354
A_32_P123279	AV723427	0.44288	-2.25793	0.0133
A_32_P106553	AV737563	0.45245	-2.21019	1.54e-16
A_24_P673968	AV741130	2.93025	2.93025	0.12
A_32_P16625	AV749257	0.41084	-2.43402	9.5e-08
A_32_P127501	AV753543	1.00352	1.00352	0.788
A_32_P2605	AV756170	0.55543	-1.80041	0.226
A_23_P53257	AVIL	1.25604	1.25604	0.105
A_23_P109133	AVP	1.37644	1.37644	0.0894
A_32_P174374	AW002417	1.08129	1.08129	0.51
A_24_P942528	AW089125	0.9455	-1.05764	0.0929
A_32_P26956	AW090036	1.11355	1.11355	0.332
A_24_P920484	AW169007	0.73442	-1.36161	0.103
A_24_P893130	AW204925	1.42958	1.42958	0.00232
A_24_P577289	AW292854	0.7467	-1.33922	0.112
A_24_P937936	AW301937	1.09578	1.09578	0.915
A_32_P126222	AW302758	1.44325	1.44325	0.000178
A_24_P475689	AW361634	0.80812	-1.23744	0.194
A_32_P7783	AW377662	0.58267	-1.71624	6.9e-07
A_32_P111658	AW378392	1.02197	1.02197	0.834
A_32_P29451	AW386276	0.27823	-3.5941	0.00455
A_32_P98914	AW389821	0.53887	-1.85572	0.357
A_32_P15829	AW389914	0.38905	-2.57036	2.36e-05
A_24_P478745	AW411241	1.43963	1.43963	0.37
A_24_P943709	AW444553	0.79396	-1.2595	0.105
A_32_P93597	AW445156	1.0331	1.0331	0.71
A_32_P201020	AW579481	0.89965	-1.11154	0.618
A_24_P798218	AW582601	0.56522	-1.76922	0.248
A_24_P911612	AW609040	0.90689	-1.10267	0.415
A_24_P465481	AW612629	0.37182	-2.6895	0.00784
A_32_P170104	AW751974	0.73316	-1.36395	0.0105
A_32_P139414	AW804491	0.78976	-1.2662	0.0422
A_32_P128588	AW851396	0.36341	-2.75171	0.335
A_32_P38436	AW856073	0.9709	-1.02998	0.426
A_32_P230174	AW874684	1.46953	1.46953	0.00155
A_32_P95672	AW875618	0.65956	-1.51616	0.104
A_32_P146450	AW948903	1.36776	1.36776	0.00868
A_32_P170206	AW966840	0.79034	-1.26527	0.316
A_24_P937265	AW975013	1.30358	1.30358	0.732
A_32_P169550	AW977527	1.34671	1.34671	0.306
A_24_P924114	AW978428	1.04236	1.04236	0.0294
A_23_P73096	AW993939	0.11647	-8.58586	0
A_32_P199923	AX229882	0.69232	-1.44443	0.174
A_23_P33511	AX721087	0.9156	-1.09218	0.349
A_24_P810735	AX721128	1.66493	1.66493	1.75e-05
A_24_P799048	AX721193	2.37012	2.37012	1.06e-09
A_24_P340498	AX721264	3.91299	3.91299	1.92e-23
A_23_P148015	AXIN2	2.0257	2.0257	0.0341
A_23_P121011	AXUD1	1.02782	1.02782	0.764
A_24_P731352	AY010112	1.49319	1.49319	0.634
A_24_P205074	AY033611	0.90499	-1.10499	0.275
A_24_P845082	AY090769	1.10446	1.10446	0.32
A_24_P205427	AY129023	0.81968	-1.21998	0.0281
A_24_P801079	AY239294	1.12846	1.12846	0.335
A_23_P152753	AY358101	0.98121	-1.01915	0.643
A_24_P934455	AY358103	0.79688	-1.2549	0.104
A_24_P934345	AY358728	0.57717	-1.73259	0.000603
A_32_P24794	AY562498	1.18048	1.18048	0.237
A_32_P162862	AY831680	1.00869	1.00869	0.632
A_24_P51805	AZI2	1.15391	1.15391	0.177
A_24_P88870	B3GALNT1	1.11594	1.11594	0.316
A_23_P111171	B3GALT4	1.55543	1.55543	4.41e-07
A_23_P35021	B3GALT6	1.00423	1.00423	0.878
A_23_P86900	B3GNT1	0.81361	-1.22909	0.0208
A_23_P500956	B3GNT2	1.05652	1.05652	0.529
A_23_P78980	B3GNT3	0.62984	-1.58771	1.78e-07
A_23_P76071	B3GNT4	0.42881	-2.33205	1.37e-12
A_23_P127978	B3GNT6	0.59042	-1.69372	0.297
A_24_P359291	B4GALNT1	13.9251	13.9251	3.59e-33
A_23_P331211	B4GALNT2	0.87851	-1.13829	0.346
A_23_P344000	B4GALNT4	0.36822	-2.7158	3.27e-12
A_32_P103945	B4GALT4	1.42095	1.42095	0.00014
A_24_P365469	B4GALT5	1.55263	1.55263	1.82e-06
A_24_P273063	BAALC	1.52199	1.52199	0.00416
A_23_P71810	BAAT	1.11031	1.11031	0.902
A_24_P299034	BACH1	2.36295	2.36295	0.00436
A_23_P356554	BAG2	1.24873	1.24873	0.0218
A_23_P47077	BAG3	1.19843	1.19843	0.0534
A_23_P117928	BAHD1	0.99993	-1.00007	0.855
A_23_P125056	BAI1	1.65826	1.65826	0.00104
A_23_P149019	BAI2	0.19661	-5.08611	2.43e-30
A_23_P61810	BAIAP2	0.97269	-1.02808	0.754
A_23_P379034	BAIAP2L2	0.41043	-2.43644	2.79e-20
A_23_P52207	BAMBI	1.19719	1.19719	0.0643
A_23_P22263	BANP	1.63008	1.63008	3.04e-07
A_23_P32279	BARX1	1.47271	1.47271	0.628
A_23_P13083	BARX2	0.88261	-1.133	0.19
A_24_P641130	BAT2	0.70912	-1.41019	0.000617
A_24_P95198	BAT2L	0.85093	-1.17518	0.078
A_23_P370682	BATF2	1.3779	1.3779	0.0594
A_23_P160720	BATF3	0.55331	-1.80731	0.25
A_23_P346309	BAX	1.09356	1.09356	0.299
A_23_P120048	BAZ2B	1.75561	1.75561	2.22e-06
A_32_P235796	BBS12	2.02566	2.02566	8.3e-10
A_24_P208452	BBS5	1.39529	1.39529	8.33e-05
A_24_P366555	BBS9	1.10943	1.10943	0.45
A_24_P614579	BC000206	0.86098	-1.16147	0.168
A_32_P150324	BC000604	0.7187	-1.3914	0.000653
A_24_P145103	BC001335	0.95506	-1.04706	0.489
A_24_P914362	BC001879	0.43623	-2.29237	4.16e-10
A_23_P310295	BC002811	0.8046	-1.24285	0.0293
A_23_P35656	BC003519	0.80594	-1.24079	0.0187
A_32_P229493	BC004287	1.06183	1.06183	0.541
A_23_P100595	BC005072	6.70313	6.70313	0.000257
A_32_P19952	BC005095	0.74958	-1.33408	0.00559
A_24_P680606	BC006530	0.44412	-2.25163	0.0264
A_32_P158433	BC007552	4.76005	4.76005	2.61e-18
A_32_P188921	BC007606	0.47322	-2.11318	2.22e-10
A_32_P142149	BC007784	0.67519	-1.48107	0.000286
A_32_P22735	BC007809	0.82119	-1.21774	0.0278
A_24_P300610	BC007917	0.34369	-2.90962	1.37e-16
A_23_P36392	BC007968	0.73797	-1.35507	0.132
A_23_P370782	BC008001	0.80293	-1.24544	0.17
A_24_P33953	BC008618	0.84963	-1.17698	0.318
A_24_P203882	BC008846	0.79301	-1.26102	0.175
A_24_P8257	BC009036	1.24577	1.24577	0.0497
A_24_P592318	BC009749	1.46394	1.46394	0.034
A_24_P918891	BC011455	1.28251	1.28251	0.745
A_32_P30558	BC011660	0.30957	-3.23031	6.62e-18
A_24_P714618	BC011779	0.703	-1.42248	0.000881
A_32_P42104	BC011998	1.06342	1.06342	0.626
A_23_P400041	BC012036	1.50773	1.50773	0.00169
A_32_P794894	BC012185	0.58139	-1.72001	2.54e-06
A_24_P631594	BC012360	0.83221	-1.20161	0.188
A_32_P91821	BC013025	1.06737	1.06737	0.495
A_32_P137336	BC013077	1.00974	1.00974	0.78
A_24_P101651	BC013171	0.82977	-1.20516	0.0511
A_24_P170874	BC013295	1.01194	1.01194	0.734
A_23_P333802	BC013792	0.98869	-1.01144	0.885
A_24_P196774	BC014395	0.99845	-1.00155	0.916
A_23_P345445	BC014452	1.24907	1.24907	0.176
A_24_P102406	BC014871	0.86994	-1.14951	0.397
A_24_P205154	BC015370	0.90424	-1.10591	0.312
A_32_P48086	BC015434	0.67953	-1.47161	0.116
A_32_P127036	BC015588	1.16941	1.16941	0.255
A_24_P914282	BC015783	1.21026	1.21026	0.0661
A_32_P167017	BC015836	1.01395	1.01395	0.352
A_24_P895836	BC016022	0.67265	-1.48666	0.0256
A_24_P281084	BC016751	1.13042	1.13042	0.885
A_32_P31300	BC017350	0.95235	-1.05004	0.0783
A_24_P485012	BC017563	0.68765	-1.45424	0.368
A_24_P325025	BC017893	0.60874	-1.64274	0.0388
A_32_P156006	BC018099	0.67394	-1.48381	0.00462
A_24_P753592	BC018589	1.13876	1.13876	0.299
A_32_P137604	BC018597	1.02958	1.02958	0.663
A_32_P120534	BC019044	0.98816	-1.01199	0.772
A_24_P76757	BC019583	0.56186	-1.77979	0.0825
A_23_P157838	BC020163	0.89303	-1.11978	0.512
A_24_P922684	BC020539	0.87275	-1.14581	0.205
A_32_P118686	BC021035	0.88704	-1.12734	0.319
A_24_P671561	BC021738	1.14336	1.14336	0.872
A_23_P258666	BC021996	1.10903	1.10903	0.908
A_32_P74075	BC023330	0.5484	-1.82349	2.48e-09
A_32_P5432	BC024155	1.14783	1.14783	0.181
A_24_P367804	BC024651	2.89212	2.89212	0.447
A_24_P557351	BC025324	0.76434	-1.30832	0.21
A_32_P780623	BC026109	1.30841	1.30841	0.733
A_24_P359279	BC027347	0.77817	-1.28507	0.116
A_24_P25470	BC027922	0.85396	-1.17102	0.292
A_32_P159574	BC028022	0.87977	-1.13667	0.147
A_32_P85593	BC028039	1.07839	1.07839	0.909
A_24_P102456	BC028232	2.20058	2.20058	1.67e-05
A_24_P111019	BC028243	0.99941	-1.00059	0.566
A_24_P68249	BC028842	2.61224	2.61224	0.112
A_32_P123293	BC029473	0.75516	-1.32422	0.0378
A_24_P886336	BC029907	1.30482	1.30482	0.00301
A_32_P11670	BC030083	0.99685	-1.00316	0.961
A_24_P25484	BC030118	1.13169	1.13169	0.354
A_32_P215556	BC030122	0.5771	-1.73281	3.96e-06
A_24_P42569	BC030138	1.13124	1.13124	0.163
A_24_P230972	BC030772	1.27491	1.27491	0.536
A_32_P198029	BC031013	0.49801	-2.00799	0.135
A_24_P510377	BC031250	1.00166	1.00166	0.689
A_32_P36973	BC031274	1.89996	1.89996	0.341
A_32_P804063	BC031304	1.10204	1.10204	0.913
A_32_P186364	BC031314	0.79373	-1.25988	0.815
A_24_P248079	BC031319	0.98163	-1.01872	0.715
A_24_P385024	BC031359	2.54078	2.54078	1.77e-20
A_23_P305321	BC031867	0.84734	-1.18017	0.487
A_32_P82869	BC031919	0.60485	-1.6533	7.72e-08
A_24_P490877	BC031939	0.95242	-1.04996	0.916
A_24_P222432	BC032585	0.89415	-1.11838	0.368
A_24_P928765	BC032716	0.91628	-1.09137	0.334
A_24_P870362	BC032907	1.94004	1.94004	3.76e-06
A_24_P316495	BC033250	0.99299	-1.00706	0.867
A_32_P227910	BC033359	1.09402	1.09402	0.9
A_24_P7807	BC033513	1.05715	1.05715	0.877
A_24_P573514	BC033528	0.70552	-1.41739	0.0116
A_24_P810084	BC033983	0.85098	-1.17512	0.0796
A_24_P652537	BC034006	1.12823	1.12823	0.565
A_23_P71680	BC034271	2.27405	2.27405	2.41e-12
A_32_P38153	BC034285	0.8553	-1.16918	0.306
A_24_P162423	BC034289	0.44632	-2.24056	3.67e-05
A_32_P92101	BC034623	1.03441	1.03441	0.386
A_32_P125803	BC034812	0.92308	-1.08333	0.609
A_32_P206549	BC035156	0.728	-1.37363	0.00471
A_32_P45485	BC035180	0.92999	-1.07528	0.634
A_32_P130968	BC035377	0.64307	-1.55503	3.33e-05
A_32_P197053	BC035417	1.18513	1.18513	0.319
A_32_P200947	BC035518	0.55652	-1.79689	0.375
A_23_P373126	BC035647	2.35161	2.35161	2.88e-13
A_24_P255693	BC035740	1.52707	1.52707	0.067
A_24_P560663	BC035751	1.79408	1.79408	2.59e-07
A_24_P497524	BC036236	1.87333	1.87333	0.625
A_32_P22549	BC036361	1.06292	1.06292	0.639
A_32_P76992	BC036424	0.60481	-1.6534	2.41e-08
A_32_P44210	BC037328	0.14192	-7.04624	1.91e-07
A_32_P127105	BC037740	1.08855	1.08855	0.345
A_32_P183983	BC037838	0.81396	-1.22857	0.0858
A_24_P588471	BC037882	1.14565	1.14565	0.48
A_32_P96579	BC037893	1.17059	1.17059	0.509
A_23_P166508	BC038245	0.29703	-3.36663	4.38e-29
A_32_P147324	BC038355	0.68032	-1.4699	6.29e-05
A_32_P171530	BC038371	1.26773	1.26773	0.444
A_24_P551302	BC038432	0.86418	-1.15717	0.139
A_32_P95147	BC038559	1.16768	1.16768	0.0982
A_32_P139367	BC038749	2.34779	2.34779	0.377
A_24_P557274	BC038757	1.12361	1.12361	0.877
A_32_P39384	BC039097	0.97875	-1.02171	0.561
A_32_P123168	BC039397	0.91127	-1.09737	0.392
A_24_P368023	BC039457	1.22574	1.22574	0.0181
A_24_P839298	BC039524	1.16297	1.16297	0.424
A_24_P623989	BC040064	0.49607	-2.01583	0.00098
A_32_P2844	BC040195	1.07766	1.07766	0.9
A_32_P10083	BC040293	1.29087	1.29087	0.746
A_24_P932851	BC040307	0.3063	-3.26483	0.00246
A_23_P23705	BC040655	1.33935	1.33935	0.31
A_24_P288116	BC040982	1.05476	1.05476	0.674
A_24_P414169	BC040991	1.31817	1.31817	0.0039
A_32_P223370	BC041401	0.97487	-1.02578	0.779
A_32_P182186	BC041955	0.84732	-1.18019	0.178
A_24_P85418	BC041996	1.1928	1.1928	0.121
A_32_P94685	BC042589	1.23074	1.23074	0.0308
A_24_P20996	BC043173	0.80625	-1.2403	0.0251
A_24_P127411	BC043218	0.37042	-2.69965	5.66e-14
A_32_P97385	BC043279	0.8389	-1.19203	0.246
A_24_P816664	BC044608	1.08076	1.08076	0.416
A_32_P532738	BC045168	1.14141	1.14141	0.531
A_24_P691604	BC045562	0.54079	-1.84914	0.0519
A_32_P41106	BC047014	1.58946	1.58946	3.12e-06
A_24_P166794	BC047111	1.64027	1.64027	3.47e-07
A_24_P889980	BC047753	0.69327	-1.44244	0.0175
A_23_P2895	BC047939	1.14205	1.14205	0.68
A_24_P456884	BC047952	1.53872	1.53872	1.62e-05
A_32_P134427	BC048201	0.59143	-1.69081	0.0595
A_32_P40615	BC049371	1.04876	1.04876	0.587
A_23_P436266	BC051879	1.02584	1.02584	0.429
A_32_P94161	BC053353	0.95566	-1.0464	0.137
A_32_P211621	BC053880	1.07324	1.07324	0.683
A_24_P246767	BC059397	1.02043	1.02043	0.81
A_32_P146815	BC062473	2.14711	2.14711	1.4e-16
A_24_P594721	BC062753	0.81881	-1.22128	0.0288
A_23_P5051	BC063426	0.96074	-1.04086	0.625
A_24_P47329	BC063641	0.58029	-1.72328	1.32e-06
A_23_P26004	BC063881	0.82393	-1.2137	0.223
A_32_P52101	BC064139	0.79928	-1.25113	0.0602
A_32_P46594	BC064586	0.60406	-1.65546	5.65e-07
A_24_P287613	BC066984	1.39667	1.39667	0.000653
A_24_P920922	BC067077	0.57876	-1.72782	1.21e-07
A_23_P123315	BC067244	0.83136	-1.20285	1.69e-06
A_23_P92583	BC067526	0.67337	-1.48507	0.0771
A_24_P544661	BC068044	1.49625	1.49625	2.67e-05
A_32_P80901	BC068045	0.9731	-1.02764	0.726
A_23_P334271	BC069781	1.04006	1.04006	0.703
A_24_P180830	BC070091	2.4573	2.4573	1.77e-06
A_24_P879428	BC070363	3.08069	3.08069	8.56e-19
A_32_P7516	BC071773	1.41775	1.41775	0.00132
A_32_P83047	BC073918	0.29409	-3.40036	0.00108
A_32_P91107	BC089156	0.97906	-1.02139	0.827
A_32_P95034	BC091525	0.97632	-1.02425	0.508
A_24_P592544	BC107568	0.58503	-1.70931	2.51e-07
A_32_P146777	BC108268	1.06987	1.06987	0.502
A_32_P144326	BC110864	0.77553	-1.28945	0.00201
A_24_P204695	BC111482	0.33857	-2.9536	0.0902
A_24_P826046	BC112296	1.09381	1.09381	0.319
A_24_P854556	BC122546	0.79592	-1.2564	0.0013
A_32_P65530	BC127746	0.80638	-1.24012	0.0887
A_32_P2730	BCAN	14.5682	14.5682	1.56e-24
A_23_P66319	BCAR1	1.18529	1.18529	0.08
A_23_P97394	BCAR3	1.52793	1.52793	1.82e-05
A_32_P106933	BCAR4	0.7578	-1.3196	0.315
A_23_P101551	BCAT2	0.48273	-2.07154	2.55e-15
A_23_P212050	BCHE	0.74637	-1.33981	0.489
A_23_P352266	BCL2	0.44828	-2.23077	0.00079
A_23_P154426	BCL2L11	0.37032	-2.70036	4.33e-09
A_24_P924932	BCL2L15	0.52374	-1.90934	0.128
A_23_P418373	BCL2L2	0.99821	-1.00179	0.955
A_23_P4662	BCL3	0.68787	-1.45376	6e-05
A_23_P57856	BCL6	1.01779	1.01779	0.763
A_24_P134816	BCL9L	1.36298	1.36298	0.00283
A_24_P89512	BCLAF1	0.79692	-1.25483	0.0113
A_24_P341985	BCO2	1.17577	1.17577	0.258
A_32_P462013	BCORL1	0.2636	-3.79358	2.32e-25
A_24_P919850	BDKRB1	2.09404	2.09404	9.24e-11
A_23_P304897	BDKRB2	2.03255	2.03255	4.07e-14
A_24_P940776	BDP1	1.13772	1.13772	0.115
A_32_P119154	BE049152	0.47811	-2.09158	3.45e-14
A_32_P145355	BE156557	0.9951	-1.00492	0.429
A_24_P923395	BE167316	0.74438	-1.3434	0.159
A_32_P134493	BE184907	0.74471	-1.34281	0.0207
A_32_P49999	BE379139	1.45485	1.45485	0.0314
A_24_P406591	BE388027	0.87387	-1.14434	0.121
A_32_P98979	BE467780	0.74409	-1.34393	0.00192
A_32_P98496	BE564275	0.72898	-1.37178	0.229
A_32_P209909	BE614051	1.09888	1.09888	0.378
A_23_P208393	BE671182	1.95591	1.95591	0.000127
A_32_P133821	BE696323	0.96574	-1.03548	0.526
A_32_P91906	BE702235	1.08937	1.08937	0.922
A_32_P4647	BE703462	0.80397	-1.24383	0.368
A_32_P158053	BE708118	0.96804	-1.03301	0.631
A_24_P592871	BE735175	0.54507	-1.83463	0.000357
A_24_P919020	BE736499	0.72622	-1.37699	0.295
A_32_P213389	BE739632	0.94166	-1.06196	0.551
A_32_P193240	BE795374	1.75602	1.75602	0.00934
A_32_P138178	BE835321	0.68373	-1.46256	0.000183
A_32_P122614	BE835490	0.41666	-2.40006	4.43e-05
A_32_P108567	BE839843	2.04533	2.04533	0.482
A_32_P125687	BE877371	1.29391	1.29391	0.161
A_32_P54987	BE881987	1.16599	1.16599	0.194
A_32_P71437	BE890041	1.30529	1.30529	0.00129
A_32_P131797	BE970058	1.10167	1.10167	0.413
A_23_P359854	BEND3	0.91275	-1.09559	0.312
A_23_P310086	BEND6	2.02184	2.02184	0.00653
A_23_P104996	BEST1	1.02569	1.02569	0.447
A_23_P16225	BEST2	1.0437	1.0437	0.42
A_23_P97242	BEST4	1.50343	1.50343	0.00491
A_23_P59700	BET1	1.02255	1.02255	0.794
A_32_P25639	BET3L	1.14705	1.14705	0.868
A_23_P22735	BEX2	2.41489	2.41489	6.84e-16
A_24_P40551	BEX4	1.11337	1.11337	0.683
A_32_P83305	BF083139	0.72413	-1.38097	0.0228
A_32_P192804	BF195626	0.59895	-1.66959	0.0184
A_32_P48498	BF197320	0.5684	-1.75933	0.127
A_32_P58755	BF207040	0.48462	-2.06349	3.76e-08
A_23_P76480	BF213738	1.12497	1.12497	0.894
A_32_P60561	BF312639	0.80817	-1.23736	0.816
A_24_P57324	BF344611	0.53367	-1.87383	0.00884
A_24_P878992	BF436529	1.71314	1.71314	0.00064
A_32_P38821	BF475893	1.32441	1.32441	0.407
A_32_P136800	BF514006	0.69139	-1.44635	0.000103
A_32_P197173	BF572267	2.7062	2.7062	0.00128
A_32_P187715	BF677084	0.95768	-1.04419	0.574
A_24_P744259	BF692226	1.45511	1.45511	0.0167
A_32_P179317	BF761348	0.18021	-5.54921	0.000703
A_32_P226073	BF803156	0.61105	-1.63653	0.000334
A_32_P113007	BF831953	1.33429	1.33429	0.0145
A_32_P223918	BF858887	1.09035	1.09035	0.195
A_32_P136588	BF928446	0.84491	-1.18356	0.0857
A_32_P121908	BF984502	0.73596	-1.35877	0.00928
A_23_P109171	BFSP1	1.82497	1.82497	1.8e-09
A_23_P159316	BFSP2	0.28396	-3.52167	1.44e-11
A_32_P149416	BG001037	4.05472	4.05472	4.43e-33
A_32_P72203	BG105662	0.66404	-1.50593	0.221
A_32_P193262	BG115931	0.58502	-1.70935	0.0922
A_24_P827096	BG118529	1.32925	1.32925	0.00613
A_24_P618077	BG167658	2.42863	2.42863	1.06e-16
A_32_P179289	BG181200	0.73079	-1.36838	0.0254
A_24_P911648	BG181677	0.73227	-1.36562	0.00602
A_24_P920135	BG182941	2.16058	2.16058	5.93e-07
A_24_P204515	BG187898	1.11486	1.11486	0.22
A_24_P532864	BG188151	1.08647	1.08647	0.923
A_24_P101455	BG190831	0.99629	-1.00373	0.781
A_24_P479167	BG201859	0.78823	-1.26867	0.792
A_32_P117760	BG208131	1.19143	1.19143	0.26
A_23_P135123	BG216229	1.6501	1.6501	0.00014
A_32_P42725	BG218865	0.67401	-1.48366	0.488
A_32_P172114	BG260069	1.13891	1.13891	0.119
A_32_P13202	BG427399	0.87551	-1.1422	0.403
A_23_P35546	BG428517	0.70837	-1.41168	0.554
A_32_P56874	BG502322	0.94866	-1.05412	0.323
A_24_P92771	BG528393	3.42309	3.42309	8.71e-32
A_23_P8123	BG534208	0.8797	-1.13675	0.269
A_32_P187817	BG536553	0.85873	-1.16451	0.0789
A_23_P149938	BG571904	1.12163	1.12163	0.203
A_32_P186348	BG576864	0.67975	-1.47114	0.00322
A_23_P17444	BG680979	1.10153	1.10153	0.283
A_32_P175979	BG686022	1.05835	1.05835	0.584
A_24_P3016	BG719660	0.42957	-2.32788	4.86e-14
A_24_P919567	BG743700	1.32982	1.32982	0.266
A_24_P638073	BG759225	0.85306	-1.17225	0.332
A_32_P150950	BG775850	1.00658	1.00658	0.599
A_23_P169319	BG928645	0.91731	-1.09014	0.358
A_32_P171488	BG950086	1.47937	1.47937	0.223
A_32_P217911	BG951379	0.34208	-2.92331	2.41e-07
A_24_P928017	BG952851	1.46807	1.46807	0.00029
A_32_P30320	BG980953	0.69755	-1.43358	0.0426
A_32_P232327	BG993059	0.37493	-2.66718	1.31e-06
A_24_P336551	BGLAP	1.26918	1.26918	0.0679
A_24_P57898	BHLHE23	1.51868	1.51868	0.00734
A_32_P198497	BI017499	0.96764	-1.03344	0.87
A_32_P74942	BI024548	1.28652	1.28652	0.71
A_32_P54594	BI050742	0.80467	-1.24275	0.025
A_32_P37971	BI256572	1.38079	1.38079	0.00115
A_24_P941751	BI261159	0.38435	-2.60181	1.12e-08
A_32_P50973	BI836406	1.29062	1.29062	0.00234
A_32_P194704	BI836739	4.87292	4.87292	5.92e-10
A_32_P35595	BI913527	0.8712	-1.14784	0.214
A_32_P228759	BI966004	0.5974	-1.67391	0.251
A_24_P419120	BICD2	1.02074	1.02074	0.827
A_23_P165333	BIN1	3.00717	3.00717	4.25e-24
A_23_P98350	BIRC3	0.89698	-1.11485	0.308
A_23_P419624	BLCAP	0.90967	-1.0993	0.32
A_23_P88630	BLM	0.63773	-1.56805	3.12e-06
A_23_P153351	BLVRB	2.39665	2.39665	1.12e-15
A_23_P23266	BLZF1	0.91876	-1.08842	0.369
A_24_P795215	BM007841	1.34822	1.34822	0.0224
A_32_P192842	BM129308	0.13971	-7.15761	5.14e-16
A_32_P175957	BM469851	0.39005	-2.56377	6.39e-10
A_32_P40456	BM475547	0.68392	-1.46217	7.03e-05
A_32_P56154	BM475608	0.33908	-2.94913	0.0327
A_32_P203959	BM547196	1.75722	1.75722	2.02e-05
A_24_P485271	BM552308	1.05578	1.05578	0.637
A_24_P607195	BM678681	0.89246	-1.12049	0.381
A_32_P50	BM678897	1.13203	1.13203	0.882
A_32_P158496	BM683477	1.1626	1.1626	0.167
A_32_P91005	BM697215	0.73166	-1.36676	0.473
A_32_P160216	BM702130	0.72168	-1.38566	0.0275
A_24_P110471	BM702886	1.29697	1.29697	0.00419
A_24_P799858	BM768581	2.02004	2.02004	2.11e-12
A_32_P33294	BM808621	1.76836	1.76836	0.000617
A_32_P165504	BM819787	1.09691	1.09691	0.916
A_32_P131294	BM854107	1.39536	1.39536	0.000347
A_32_P88310	BM932296	0.47244	-2.11668	4.48e-10
A_24_P770746	BM972609	1.0814	1.0814	0.925
A_32_P43084	BM980974	0.69932	-1.42997	0.000527
A_32_P64820	BM981574	0.89552	-1.11667	0.434
A_32_P169831	BM982349	0.91343	-1.09477	0.514
A_32_P87849	BM982777	0.5286	-1.8918	0.000211
A_32_P155512	BM982926	0.38391	-2.6048	2.86e-11
A_32_P23145	BM983766	0.42831	-2.33478	7.76e-05
A_32_P3021	BM989848	1.14709	1.14709	0.133
A_24_P303688	BM999256	1.07734	1.07734	0.433
A_23_P379649	BMF	3.72553	3.72553	4.32e-27
A_23_P334282	BMP2K	0.86844	-1.15149	0.206
A_23_P81058	BMP3	0.7256	-1.37816	0.218
A_24_P91566	BMP7	0.4456	-2.24415	3.45e-13
A_32_P24939	BMPR1B	0.54055	-1.84996	0.00222
A_24_P615822	BMS1	1.06774	1.06774	0.466
A_32_P142128	BMS1P5	1.14246	1.14246	0.198
A_23_P317001	BNIP2	1.23925	1.23925	0.0167
A_23_P408708	BNIP3L	1.50454	1.50454	0.000227
A_24_P85850	BNIPL	0.89729	-1.11447	0.843
A_23_P46507	BOLA1	1.09815	1.09815	0.28
A_24_P77364	BOLA3	0.446	-2.24217	7.93e-15
A_23_P43800	BOP1	0.46077	-2.1703	2.58e-15
A_23_P428548	BPTF	1.39433	1.39433	0.00133
A_32_P143689	BQ008507	0.14342	-6.97237	0.0131
A_32_P207789	BQ017638	1.25674	1.25674	0.235
A_32_P114475	BQ045216	1.08985	1.08985	0.907
A_32_P233457	BQ050540	0.47969	-2.08469	0.0532
A_32_P163937	BQ064481	1.05285	1.05285	0.409
A_24_P697437	BQ069859	0.77999	-1.28206	0.0559
A_32_P65157	BQ071182	0.98949	-1.01062	0.862
A_32_P69399	BQ072652	0.47025	-2.12653	3.66e-13
A_32_P226700	BQ189189	1.06109	1.06109	0.556
A_32_P187458	BQ233242	0.79225	-1.26223	0.00711
A_32_P215462	BQ272125	0.486	-2.05761	1.05e-06
A_32_P62469	BQ307884	0.61341	-1.63022	0.00467
A_24_P944898	BQ329909	1.16192	1.16192	0.51
A_32_P44073	BQ333643	1.38322	1.38322	0.00447
A_32_P100076	BQ374929	1.12526	1.12526	0.371
A_32_P156628	BQ379494	0.57418	-1.74161	0.00337
A_32_P111873	BQ432543	0.60342	-1.65723	0.371
A_32_P107859	BQ638334	0.92971	-1.0756	0.447
A_24_P734764	BQ639603	1.25904	1.25904	0.266
A_32_P227496	BQ684512	1.27742	1.27742	0.438
A_24_P739785	BQ706916	0.95192	-1.05051	0.693
A_24_P97257	BQ772694	1.14138	1.14138	0.228
A_32_P174978	BQ777622	0.32871	-3.04216	1.45e-06
A_24_P354849	BQ881683	0.45407	-2.20228	1.92e-13
A_32_P6682	BQ926066	1.25837	1.25837	0.0135
A_24_P854758	BQ932957	1.01572	1.01572	0.82
A_32_P205478	BQ948285	1.10372	1.10372	0.277
A_23_P53614	BRAP	1.35518	1.35518	0.00301
A_23_P207400	BRCA1	0.73241	-1.36535	4.93e-11
A_23_P99452	BRCA2	0.5166	-1.93572	0
A_24_P144504	BRCC3	0.44841	-2.2301	7.14e-17
A_23_P166536	BRD1	1.29429	1.29429	0.00735
A_23_P256898	BRD2	0.957	-1.04494	0.667
[truncated: 7,594 more rows]
